# Supplementary material for: Genome-Wide Identification of the Transcription Factors Involved in Citrus Fruit Ripening from the Transcriptomes of a Late-Ripening Sweet Orange Mutant and Its Wild Type
Source: PLoS One. 2016 Apr 22;11(4):e0154330. doi: 10.1371/journal.pone.0154330 (PMC4841598; doi:10.1371/journal.pone.0154330)
Supplement: S1 Table — (XLS) [file pone.0154330.s006.xls]

## Sheet: MT1 vs MT2
S1 Table. The values of fold-change with their respective p-values and FDR values for all genes.
GeneID	Gene_length	MT1-Expression	MT2-Expression	MT1-RPKM	MT2-RPKM	log2 Ratio(M2/M1)	Up-Down-Regulation(M2/M1)	P-value	FDR
Cs3g16510	931	0	41	0.001	9.19136	13.1661	Up	2.4844e-13	5.38242e-12
Cs5g25670	434	0	19	0.001	9.13713	13.1575	Up	1.43023e-06	1.46659e-05
Cs9g12530	763	0	24	0.001	6.56497	12.6806	Up	4.15912e-08	5.29605e-07
Cs7g26760	396	0	12	0.001	6.32458	12.6268	Up	0.000202476	0.00138862
Cs2g31090	481	0	12	0.001	5.20693	12.3462	Up	0.000202476	0.00138768
Cs2g28820	1112	0	24	0.001	4.50456	12.1372	Up	4.15912e-08	5.29271e-07
Cs8g06570	1280	0	24	0.001	3.91334	11.9342	Up	4.15912e-08	5.30275e-07
Cs6g17670	1315	0	24	0.001	3.80918	11.8953	Up	4.15912e-08	5.2994e-07
orange1.1t05285	171	0	3	0.001	3.6616	11.8383	Up	0.118006	0.284644
Cs5g16210	1062	0	18	0.001	3.53748	11.7885	Up	2.90194e-06	2.84828e-05
Cs5g14070	627	0	10	0.001	3.32873	11.7008	Up	0.00083356	0.00486766
orange1.1t00633	1562	0	22	0.001	2.93959	11.5214	Up	1.71224e-07	2.00092e-06
Cs5g15230	863	0	11	0.001	2.66028	11.3774	Up	0.000410824	0.00261728
Cs9g14520	316	0	4	0.001	2.64191	11.3674	Up	0.05816	0.168136
Cs3g03150	240	0	3	0.001	2.60889	11.3492	Up	0.118006	0.283727
orange1.1t03325	2331	0	29	0.001	2.59658	11.3424	Up	1.20947e-09	1.89844e-08
Cs3g12020	2780	0	34	0.001	2.55258	11.3177	Up	3.51714e-11	6.43162e-10
Cs9g12520	168	0	2	0.001	2.48466	11.2788	Up	0.239434	0.456291
Cs6g04540	255	0	3	0.001	2.45543	11.2618	Up	0.118006	0.285326
Cs4g18640	1584	0	18	0.001	2.37172	11.2117	Up	2.90194e-06	2.84967e-05
Cs4g14620	269	0	3	0.001	2.32763	11.1846	Up	0.118006	0.286012
orange1.1t05231	375	0	4	0.001	2.22625	11.1204	Up	0.05816	0.168329
Cs4g09080	1968	0	19	0.001	2.015	10.9766	Up	1.43023e-06	1.46584e-05
Cs2g30600	322	0	3	0.001	1.94451	10.9252	Up	0.118006	0.285429
Cs2g17790	332	0	3	0.001	1.88594	10.8811	Up	0.118006	0.283829
orange1.1t00078	614	0	5	0.001	1.6996	10.731	Up	0.0286644	0.0964888
orange1.1t03877	519	0	4	0.001	1.60856	10.6516	Up	0.05816	0.16792
Cs7g30320	400	0	3	0.001	1.56533	10.6123	Up	0.118006	0.284848
orange1.1t04206	276	0	2	0.001	1.5124	10.5626	Up	0.239434	0.455216
Cs3g04660	567	0	4	0.001	1.47239	10.5239	Up	0.05816	0.168402
orange1.1t05732	284	0	2	0.001	1.4698	10.5214	Up	0.239434	0.457458
Cs6g06360	426	0	3	0.001	1.4698	10.5214	Up	0.118006	0.284473
Cs2g18395	569	0	4	0.001	1.46721	10.5189	Up	0.05816	0.167896
Cs1g18680	285	0	2	0.001	1.46464	10.5163	Up	0.239434	0.455387
Cs3g06760	450	0	3	0.001	1.39141	10.4423	Up	0.118006	0.284575
Cs8g20770	910	0	6	0.001	1.37612	10.4264	Up	0.0141274	0.0547453
Cs8g06560	1215	0	8	0.001	1.37423	10.4244	Up	0.00343162	0.0165351
Cs6g04480	912	0	6	0.001	1.3731	10.4232	Up	0.0141274	0.0546928
Cs1g14896	1845	0	12	0.001	1.35747	10.4067	Up	0.000202476	0.00138721
Cs5g28220	656	0	4	0.001	1.27263	10.3136	Up	0.05816	0.168233
orange1.1t01786	659	0	4	0.001	1.26684	10.307	Up	0.05816	0.168064
orange1.1t01083	165	0	1	0.001	1.26492	10.3048	Up	0.485812	0.695544
Cs7g21530	168	0	1	0.001	1.24233	10.2788	Up	0.485812	0.690885
Cs1g10160	855	0	5	0.001	1.22053	10.2533	Up	0.0286644	0.0966501
Cs3g05020	174	0	1	0.001	1.19949	10.2282	Up	0.485812	0.699816
Cs5g11930	177	0	1	0.001	1.17916	10.2035	Up	0.485812	0.706069
Cs6g18170	357	0	2	0.001	1.16925	10.1914	Up	0.239434	0.459854
orange1.1t05461	536	0	3	0.001	1.16816	10.19	Up	0.118006	0.284814
orange1.1t02325	368	0	2	0.001	1.1343	10.1476	Up	0.239434	0.457068
orange1.1t03458	192	0	1	0.001	1.08704	10.0862	Up	0.485812	0.712176
Cs2g27940	2660	0	13	0.001	1.02002	9.99438	Up	9.97916e-05	0.000731128
Cs3g03810	207	0	1	0.001	1.00827	9.97766	Up	0.485812	0.707139
Cs5g01340	207	0	1	0.001	1.00827	9.97766	Up	0.485812	0.705713
Cs5g34470	417	0	2	0.001	1.00101	9.96725	Up	0.239434	0.458457
orange1.1t05572	426	0	2	0.001	0.979865	9.93644	Up	0.239434	0.455516
Cs5g20780	429	0	2	0.001	0.973013	9.92631	Up	0.239434	0.454487
orange1.1t03194	1090	0	5	0.001	0.957391	9.90296	Up	0.0286644	0.0966017
Cs5g32900	658	0	3	0.001	0.951571	9.89417	Up	0.118006	0.284507
Cs3g02930	225	0	1	0.001	0.927605	9.85737	Up	0.485812	0.710369
Cs9g13970	679	0	3	0.001	0.922141	9.84884	Up	0.118006	0.283592
Cs5g17700	228	0	1	0.001	0.9154	9.83826	Up	0.485812	0.711349
Cs6g18110	919	0	4	0.001	0.908428	9.82723	Up	0.05816	0.16816
Cs3g21420	231	0	1	0.001	0.903512	9.8194	Up	0.485812	0.713213
orange1.1t05218	237	0	1	0.001	0.880638	9.78241	Up	0.485812	0.705866
orange1.1t03821	243	0	1	0.001	0.858894	9.74634	Up	0.485812	0.692937
Cs8g04470	975	0	4	0.001	0.856251	9.74189	Up	0.05816	0.167656
Cs7g16790	3018	0	12	0.001	0.829866	9.69673	Up	0.000202476	0.00138815
Cs6g11160	252	0	1	0.001	0.828219	9.69387	Up	0.485812	0.705967
Cs1g15880	1514	0	6	0.001	0.827125	9.69196	Up	0.0141274	0.0547033
Cs6g10870	255	0	1	0.001	0.818475	9.6768	Up	0.485812	0.698221
orange1.1t00621	255	0	1	0.001	0.818475	9.6768	Up	0.485812	0.693084
Cs5g30185	513	0	2	0.001	0.813689	9.66833	Up	0.239434	0.459416
Cs6g04490	517	0	2	0.001	0.807394	9.65713	Up	0.239434	0.454616
Cs1g16910	1820	0	7	0.001	0.802736	9.64878	Up	0.00696274	0.0303388
orange1.1t03144	782	0	3	0.001	0.800682	9.64509	Up	0.118006	0.284236
Cs3g21040	786	0	3	0.001	0.796608	9.63773	Up	0.118006	0.283491
Cs7g31950	267	0	1	0.001	0.78169	9.61045	Up	0.485812	0.694263
orange1.1t03042	2149	0	8	0.001	0.776961	9.6017	Up	0.00343162	0.016543
Cs8g06030	270	0	1	0.001	0.773005	9.59433	Up	0.485812	0.704901
Cs4g15190	270	0	1	0.001	0.773005	9.59433	Up	0.485812	0.702828
Cs5g28840	1087	0	4	0.001	0.768027	9.58501	Up	0.05816	0.167752
Cs6g17510	1363	0	5	0.001	0.765632	9.58051	Up	0.0286644	0.0966663
orange1.1t04442	1638	0	6	0.001	0.76451	9.57839	Up	0.0141274	0.0547243
orange1.1t03193	274	0	1	0.001	0.76172	9.57312	Up	0.485812	0.713472
Cs5g14860	279	0	1	0.001	0.748069	9.54703	Up	0.485812	0.716341
Cs2g03590	283	0	1	0.001	0.737496	9.52649	Up	0.485812	0.712694
Cs4g03070	283	0	1	0.001	0.737496	9.52649	Up	0.485812	0.70157
orange1.1t04523	885	0	3	0.001	0.707496	9.46658	Up	0.118006	0.285053
Cs5g15250	300	0	1	0.001	0.695704	9.44233	Up	0.485812	0.688168
orange1.1t05423	303	0	1	0.001	0.688816	9.42797	Up	0.485812	0.716708
Cs5g30180	909	0	3	0.001	0.688816	9.42797	Up	0.118006	0.283863
Cs2g18290	1830	0	6	0.001	0.684299	9.41848	Up	0.0141274	0.0547138
Cs3g11610	615	0	2	0.001	0.678736	9.40671	Up	0.239434	0.456766
Cs9g10570	926	0	3	0.001	0.67617	9.40124	Up	0.118006	0.285292
Cs3g14340	309	0	1	0.001	0.675441	9.39969	Up	0.485812	0.699866
Cs8g01830	618	0	2	0.001	0.675441	9.39969	Up	0.239434	0.454231
Cs2g30720	621	0	2	0.001	0.672178	9.3927	Up	0.239434	0.45586
orange1.1t02566	313	0	1	0.001	0.666809	9.38113	Up	0.485812	0.703484
Cs7g17670	1882	0	6	0.001	0.665392	9.37806	Up	0.0141274	0.0547348
Cs9g15160	3144	0	10	0.001	0.66384	9.37469	Up	0.00083356	0.00487048
Cs7g21960	315	0	1	0.001	0.662575	9.37194	Up	0.485812	0.700417
Cs6g15110	315	0	1	0.001	0.662575	9.37194	Up	0.485812	0.69001
Cs7g31860	633	0	2	0.001	0.659435	9.36509	Up	0.239434	0.455173
Cs7g29190	950	0	3	0.001	0.659088	9.36433	Up	0.118006	0.2856
Cs7g09963	637	0	2	0.001	0.655294	9.356	Up	0.239434	0.45837
Cs5g16110	1293	0	4	0.001	0.645665	9.33464	Up	0.05816	0.168354
Cs7g19530	2280	0	7	0.001	0.64078	9.32369	Up	0.00696274	0.0303585
orange1.1t00181	332	0	1	0.001	0.628648	9.29611	Up	0.485812	0.71587
Cs5g12840	333	0	1	0.001	0.62676	9.29177	Up	0.485812	0.708315
Cs9g06130	1673	0	5	0.001	0.623763	9.28486	Up	0.0286644	0.0965049
Cs5g33570	339	0	1	0.001	0.615667	9.26601	Up	0.485812	0.689039
Cs8g07520	1733	0	5	0.001	0.602167	9.23402	Up	0.0286644	0.096521
orange1.1t00698	1040	0	3	0.001	0.602052	9.23374	Up	0.118006	0.285087
orange1.1t04510	351	0	1	0.001	0.594619	9.21582	Up	0.485812	0.710781
Cs6g13510	1058	0	3	0.001	0.591809	9.20899	Up	0.118006	0.283761
orange1.1t05715	359	0	1	0.001	0.581368	9.18331	Up	0.485812	0.696484
Cs2g29880	361	0	1	0.001	0.578147	9.17529	Up	0.485812	0.709597
Cs7g30010	725	0	2	0.001	0.575755	9.16931	Up	0.239434	0.454573
orange1.1t04982	729	0	2	0.001	0.572596	9.16137	Up	0.239434	0.456982
Cs7g30140	1098	0	3	0.001	0.570249	9.15545	Up	0.118006	0.286218
Cs5g10630	1098	0	3	0.001	0.570249	9.15545	Up	0.118006	0.284066
Cs7g24290	1105	0	3	0.001	0.566637	9.14628	Up	0.118006	0.283694
Cs6g16380	1131	0	3	0.001	0.553611	9.11273	Up	0.118006	0.285018
Cs2g02800	381	0	1	0.001	0.547799	9.0975	Up	0.485812	0.70612
orange1.1t05079	384	0	1	0.001	0.543519	9.08619	Up	0.485812	0.698818
orange1.1t05580	391	0	1	0.001	0.533788	9.06012	Up	0.485812	0.701018
Cs9g13280	396	0	1	0.001	0.527049	9.04179	Up	0.485812	0.711917
orange1.1t04787	3564	0	9	0.001	0.527049	9.04179	Up	0.00169129	0.00904864
Cs3g04540	1590	0	4	0.001	0.52506	9.03634	Up	0.05816	0.167968
Cs2g18960	801	0	2	0.001	0.521127	9.02549	Up	0.239434	0.45543
Cs7g04300	2010	0	5	0.001	0.519182	9.0201	Up	0.0286644	0.0966986
orange1.1t06070	806	0	2	0.001	0.517894	9.01651	Up	0.239434	0.4585
Cs7g08720	1213	0	3	0.001	0.516186	9.01175	Up	0.118006	0.285771
Cs5g17980	408	0	1	0.001	0.511547	8.99872	Up	0.485812	0.691519
Cs4g13690	1636	0	4	0.001	0.510296	8.99519	Up	0.05816	0.168257
Cs8g13690	1230	0	3	0.001	0.509052	8.99167	Up	0.118006	0.284609
Cs9g05630	831	0	2	0.001	0.502313	8.97244	Up	0.239434	0.458587
Cs7g10970	844	0	2	0.001	0.494576	8.95005	Up	0.239434	0.455602
Cs5g10480	853	0	2	0.001	0.489358	8.93475	Up	0.239434	0.459722
Cs6g16500	860	0	2	0.001	0.485375	8.92296	Up	0.239434	0.457112
Cs3g12010	862	0	2	0.001	0.484249	8.9196	Up	0.239434	0.458065
Cs8g11090	435	0	1	0.001	0.479796	8.90628	Up	0.485812	0.70308
orange1.1t04047	435	0	1	0.001	0.479796	8.90628	Up	0.485812	0.690983
orange1.1t05103	436	0	1	0.001	0.478695	8.90296	Up	0.485812	0.690934
Cs2g27380	450	0	1	0.001	0.463803	8.85737	Up	0.485812	0.712746
Cs3g01100	905	0	2	0.001	0.46124	8.84937	Up	0.239434	0.454787
orange1.1t03454	1825	0	4	0.001	0.457449	8.83747	Up	0.05816	0.168305
Cs9g16590	1371	0	3	0.001	0.456699	8.8351	Up	0.118006	0.286115
orange1.1t00245	4151	0	9	0.001	0.452518	8.82183	Up	0.00169129	0.00904624
Cs5g06850	1847	0	4	0.001	0.452001	8.82018	Up	0.05816	0.16768
Cs8g10660	928	0	2	0.001	0.449809	8.81317	Up	0.239434	0.459198
Cs6g07710	465	0	1	0.001	0.448841	8.81006	Up	0.485812	0.708827
Cs2g13170	465	0	1	0.001	0.448841	8.81006	Up	0.485812	0.694706
Cs1g19350	1860	0	4	0.001	0.448841	8.81006	Up	0.05816	0.167704
Cs7g16780	468	0	1	0.001	0.445964	8.80078	Up	0.485812	0.696632
Cs8g12630	1407	0	3	0.001	0.445013	8.7977	Up	0.118006	0.285121
Cs5g14060	472	0	1	0.001	0.442185	8.78851	Up	0.485812	0.702123
orange1.1t02401	474	0	1	0.001	0.440319	8.78241	Up	0.485812	0.700066
orange1.1t05294	476	0	1	0.001	0.438469	8.77633	Up	0.485812	0.702224
Cs6g12275	477	0	1	0.001	0.43755	8.7733	Up	0.485812	0.705459
Cs2g17990	961	0	2	0.001	0.434363	8.76276	Up	0.239434	0.459067
Cs4g02230	965	0	2	0.001	0.432562	8.75676	Up	0.239434	0.455559
Cs9g03580	980	0	2	0.001	0.425941	8.73451	Up	0.239434	0.458109
Cs6g14280	982	0	2	0.001	0.425074	8.73157	Up	0.239434	0.459941
orange1.1t04541	492	0	1	0.001	0.42421	8.72863	Up	0.485812	0.695495
orange1.1t05395	494	0	1	0.001	0.422492	8.72278	Up	0.485812	0.701219
Cs1g09090	494	0	1	0.001	0.422492	8.72278	Up	0.485812	0.695692
orange1.1t04485	999	0	2	0.001	0.41784	8.70681	Up	0.239434	0.459154
orange1.1t03096	504	0	1	0.001	0.41411	8.69387	Up	0.485812	0.704141
Cs2g16390	505	0	1	0.001	0.41329	8.69101	Up	0.485812	0.693722
Cs4g12940	509	0	1	0.001	0.410042	8.67963	Up	0.485812	0.714878
Cs8g04950	509	0	1	0.001	0.410042	8.67963	Up	0.485812	0.706527
Cs5g23870	510	0	1	0.001	0.409238	8.6768	Up	0.485812	0.7154
orange1.1t05586	512	0	1	0.001	0.407639	8.67115	Up	0.485812	0.702929
Cs2g18720	1032	0	2	0.001	0.404479	8.65992	Up	0.239434	0.458326
orange1.1t03637	518	0	1	0.001	0.402917	8.65434	Up	0.485812	0.690156
orange1.1t03609	1556	0	3	0.001	0.4024	8.65248	Up	0.118006	0.285155
orange1.1t03239	519	0	1	0.001	0.402141	8.65156	Up	0.485812	0.707343
Cs2g02590	4157	0	8	0.001	0.401657	8.64982	Up	0.00343162	0.016539
Cs6g05750	520	0	1	0.001	0.401368	8.64878	Up	0.485812	0.716393
orange1.1t03922	521	0	1	0.001	0.400597	8.64601	Up	0.485812	0.697525
Cs5g24130	1565	0	3	0.001	0.400085	8.64416	Up	0.118006	0.285566
Cs2g22540	522	0	1	0.001	0.39983	8.64324	Up	0.485812	0.697376
Cs8g11440	525	0	1	0.001	0.397545	8.63498	Up	0.485812	0.714409
Cs6g12220	1050	0	2	0.001	0.397545	8.63498	Up	0.239434	0.456248
Cs2g10090	1583	0	3	0.001	0.395536	8.62767	Up	0.118006	0.285668
Cs9g13880	2639	0	5	0.001	0.395436	8.6273	Up	0.0286644	0.0965694
orange1.1t05064	1058	0	2	0.001	0.394539	8.62402	Up	0.239434	0.460424
Cs3g10710	2118	0	4	0.001	0.394167	8.62266	Up	0.05816	0.16845
Cs4g07050	531	0	1	0.001	0.393053	8.61858	Up	0.485812	0.696088
Cs1g19650	1064	0	2	0.001	0.392314	8.61587	Up	0.239434	0.45898
Cs8g11790	534	0	1	0.001	0.390845	8.61045	Up	0.485812	0.703383
Cs4g09400	536	0	1	0.001	0.389387	8.60506	Up	0.485812	0.699018
Cs3g21460	1073	0	2	0.001	0.389024	8.60371	Up	0.239434	0.459373
Cs5g09340	1077	0	2	0.001	0.387579	8.59835	Up	0.239434	0.459111
Cs1g26460	539	0	1	0.001	0.387219	8.59701	Up	0.485812	0.694411
Cs5g21050	1618	0	3	0.001	0.38698	8.59612	Up	0.118006	0.285497
Cs5g32590	544	0	1	0.001	0.38366	8.58369	Up	0.485812	0.711245
Cs5g34340	1089	0	2	0.001	0.383308	8.58236	Up	0.239434	0.455774
Cs4g13970	1648	0	3	0.001	0.379935	8.56961	Up	0.118006	0.286184
Cs1g03850	1100	0	2	0.001	0.379475	8.56786	Up	0.239434	0.459023
Cs3g21230	1101	0	2	0.001	0.37913	8.56655	Up	0.239434	0.455259
Cs4g15200	555	0	1	0.001	0.376056	8.5548	Up	0.485812	0.708264
Cs8g08080	556	0	1	0.001	0.37538	8.55221	Up	0.485812	0.698669
orange1.1t05469	557	0	1	0.001	0.374706	8.54962	Up	0.485812	0.70893
Cs9g14110	557	0	1	0.001	0.374706	8.54962	Up	0.485812	0.701319
Cs4g20550	2229	0	4	0.001	0.374538	8.54897	Up	0.05816	0.168209
Cs8g07720	1120	0	2	0.001	0.372699	8.54187	Up	0.239434	0.457198
orange1.1t01641	564	0	1	0.001	0.370055	8.5316	Up	0.485812	0.692008
Cs4g04700	564	0	1	0.001	0.370055	8.5316	Up	0.485812	0.691568
Cs3g04990	565	0	1	0.001	0.3694	8.52904	Up	0.485812	0.707701
Cs3g02470	568	0	1	0.001	0.367449	8.5214	Up	0.485812	0.713732
Cs4g18320	1136	0	2	0.001	0.367449	8.5214	Up	0.239434	0.45513
orange1.1t01798	568	0	1	0.001	0.367449	8.5214	Up	0.485812	0.690691
Cs5g34630	568	0	1	0.001	0.367449	8.5214	Up	0.485812	0.688652
Cs3g14720	1137	0	2	0.001	0.367126	8.52013	Up	0.239434	0.454916
Cs2g24980	1137	0	2	0.001	0.367126	8.52013	Up	0.239434	0.454316
Cs1g07970	2847	0	5	0.001	0.366546	8.51785	Up	0.0286644	0.096634
Cs2g08840	1145	0	2	0.001	0.364561	8.51002	Up	0.239434	0.457241
Cs5g19140	1149	0	2	0.001	0.363292	8.50499	Up	0.239434	0.460555
Cs4g19560	3475	0	6	0.001	0.360365	8.49331	Up	0.0141274	0.0546823
orange1.1t05880	580	0	1	0.001	0.359847	8.49124	Up	0.485812	0.698469
Cs8g06170	582	0	1	0.001	0.35861	8.48627	Up	0.485812	0.69108
orange1.1t03453	2912	0	5	0.001	0.358364	8.48528	Up	0.0286644	0.0965371
orange1.1t01797	586	0	1	0.001	0.356163	8.47639	Up	0.485812	0.711969
Cs7g11070	587	0	1	0.001	0.355556	8.47393	Up	0.485812	0.690253
orange1.1t01582	588	0	1	0.001	0.354951	8.47148	Up	0.485812	0.69147
Cs2g08745	1179	0	2	0.001	0.354048	8.4678	Up	0.239434	0.456205
Cs5g10560	1770	0	3	0.001	0.353748	8.46658	Up	0.118006	0.283897
orange1.1t02355	591	0	1	0.001	0.353149	8.46413	Up	0.485812	0.708366
Cs3g16460	5932	0	10	0.001	0.35184	8.45877	Up	0.00083356	0.00486907
Cs1g13280	595	0	1	0.001	0.350775	8.4544	Up	0.485812	0.702022
orange1.1t05365	596	0	1	0.001	0.350187	8.45198	Up	0.485812	0.709032
Cs5g01270	597	0	1	0.001	0.3496	8.44956	Up	0.485812	0.705104
Cs5g34940	1801	0	3	0.001	0.347659	8.44153	Up	0.118006	0.2841
Cs5g15800	603	0	1	0.001	0.346121	8.43513	Up	0.485812	0.694805
Cs1g20290	604	0	1	0.001	0.345548	8.43274	Up	0.485812	0.690496
Cs1g23150	606	0	1	0.001	0.344408	8.42797	Up	0.485812	0.708776
Cs4g20020	608	0	1	0.001	0.343275	8.42322	Up	0.485812	0.711762
orange1.1t03649	609	0	1	0.001	0.342711	8.42085	Up	0.485812	0.700166
orange1.1t04280	1221	0	2	0.001	0.341869	8.4173	Up	0.239434	0.456463
orange1.1t04609	1836	0	3	0.001	0.341031	8.41376	Up	0.118006	0.285874
Cs4g08550	1229	0	2	0.001	0.339644	8.40788	Up	0.239434	0.456809
Cs1g14450	1847	0	3	0.001	0.339	8.40514	Up	0.118006	0.28584
orange1.1t03936	1235	0	2	0.001	0.337994	8.40085	Up	0.239434	0.459547
orange1.1t04012	1856	0	3	0.001	0.337357	8.39813	Up	0.118006	0.284168
Cs5g22740	2479	0	4	0.001	0.336767	8.39561	Up	0.05816	0.167776
orange1.1t05290	621	0	1	0.001	0.336089	8.3927	Up	0.485812	0.690545
Cs3g04220	1247	0	2	0.001	0.334741	8.3869	Up	0.239434	0.460863
Cs7g14300	627	0	1	0.001	0.332873	8.37883	Up	0.485812	0.7048
Cs3g06900	4390	0	7	0.001	0.332797	8.3785	Up	0.00696274	0.0303454
Cs9g10690	629	0	1	0.001	0.331814	8.37423	Up	0.485812	0.69515
Cs2g14820	1258	0	2	0.001	0.331814	8.37423	Up	0.239434	0.456076
Cs6g14620	630	0	1	0.001	0.331288	8.37194	Up	0.485812	0.706731
Cs8g06540	631	0	1	0.001	0.330763	8.36965	Up	0.485812	0.691032
Cs7g15270	1896	0	3	0.001	0.330239	8.36737	Up	0.118006	0.284712
Cs3g06450	1900	0	3	0.001	0.329544	8.36433	Up	0.118006	0.284439
Cs9g10210	636	0	1	0.001	0.328162	8.35827	Up	0.485812	0.687927
Cs5g01420	2547	0	4	0.001	0.327776	8.35657	Up	0.05816	0.168016
Cs9g11320	638	0	1	0.001	0.327134	8.35374	Up	0.485812	0.714617
Cs9g06620	5120	0	8	0.001	0.326111	8.34922	Up	0.00343162	0.0165469
orange1.1t04782	641	0	1	0.001	0.325603	8.34697	Up	0.485812	0.691178
Cs5g23500	644	0	1	0.001	0.324086	8.34023	Up	0.485812	0.700316
orange1.1t00811	645	0	1	0.001	0.323583	8.33799	Up	0.485812	0.704597
Cs4g14780	647	0	1	0.001	0.322583	8.33353	Up	0.485812	0.714513
orange1.1t00647	1959	0	3	0.001	0.319619	8.32021	Up	0.118006	0.285909
orange1.1t03846	654	0	1	0.001	0.31913	8.318	Up	0.485812	0.715609
Cs6g02470	1308	0	2	0.001	0.31913	8.318	Up	0.239434	0.458936
orange1.1t01935	1964	0	3	0.001	0.318805	8.31653	Up	0.118006	0.284337
Cs2g24105	656	0	1	0.001	0.318157	8.3136	Up	0.485812	0.71042
Cs5g03000	2627	0	4	0.001	0.317794	8.31195	Up	0.05816	0.167992
Cs5g24030	657	0	1	0.001	0.317673	8.3114	Up	0.485812	0.712228
Cs8g06650	1316	0	2	0.001	0.31719	8.3092	Up	0.239434	0.457328
Cs1g14420	662	0	1	0.001	0.315274	8.30046	Up	0.485812	0.698918
Cs2g13290	663	0	1	0.001	0.314798	8.29828	Up	0.485812	0.691129
orange1.1t00948	663	0	1	0.001	0.314798	8.29828	Up	0.485812	0.688265
orange1.1t00055	664	0	1	0.001	0.314324	8.29611	Up	0.485812	0.709494
Cs7g08260	1330	0	2	0.001	0.313851	8.29394	Up	0.239434	0.457501
orange1.1t03491	666	0	1	0.001	0.31338	8.29177	Up	0.485812	0.70162
Cs6g21360	666	0	1	0.001	0.31338	8.29177	Up	0.485812	0.69446
Cs2g08345	668	0	1	0.001	0.312442	8.28744	Up	0.485812	0.694312
Cs3g18570	669	0	1	0.001	0.311975	8.28529	Up	0.485812	0.710987
Cs5g16650	669	0	1	0.001	0.311975	8.28529	Up	0.485812	0.69842
orange1.1t02997	669	0	1	0.001	0.311975	8.28529	Up	0.485812	0.692595
Cs8g02230	671	0	1	0.001	0.311045	8.28098	Up	0.485812	0.715034
Cs6g19240	673	0	1	0.001	0.310121	8.27669	Up	0.485812	0.69837
Cs9g10840	2038	0	3	0.001	0.307229	8.26317	Up	0.118006	0.284405
Cs6g12430	1360	0	2	0.001	0.306928	8.26176	Up	0.239434	0.460204
Cs7g10100	1366	0	2	0.001	0.30558	8.25541	Up	0.239434	0.454274
Cs1g24750	687	0	1	0.001	0.303801	8.24698	Up	0.485812	0.704242
orange1.1t00027	690	0	1	0.001	0.30248	8.2407	Up	0.485812	0.713109
orange1.1t03363	2077	0	3	0.001	0.301461	8.23583	Up	0.118006	0.28608
orange1.1t03582	1387	0	2	0.001	0.300953	8.2334	Up	0.239434	0.457805
Cs3g25790	697	0	1	0.001	0.299442	8.22613	Up	0.485812	0.700817
orange1.1t03497	1404	0	2	0.001	0.297309	8.21582	Up	0.239434	0.461039
Cs1g21000	1410	0	2	0.001	0.296044	8.20967	Up	0.239434	0.460819
orange1.1t03024	2115	0	3	0.001	0.296044	8.20967	Up	0.118006	0.285737
Cs3g07830	708	0	1	0.001	0.29479	8.20354	Up	0.485812	0.706782
Cs2g13310	3541	0	5	0.001	0.294707	8.20314	Up	0.0286644	0.0966178
Cs7g28450	710	0	1	0.001	0.293959	8.19947	Up	0.485812	0.698519
Cs7g05060	2132	0	3	0.001	0.293684	8.19812	Up	0.118006	0.285223
Cs6g13530	717	0	1	0.001	0.29109	8.18532	Up	0.485812	0.70147
Cs8g07550	717	0	1	0.001	0.29109	8.18532	Up	0.485812	0.693428
Cs7g27350	3588	0	5	0.001	0.290846	8.18411	Up	0.0286644	0.0964727
Cs6g16770	1440	0	2	0.001	0.289877	8.1793	Up	0.239434	0.458283
Cs3g01490	720	0	1	0.001	0.289877	8.1793	Up	0.485812	0.700116
Cs5g02800	721	0	1	0.001	0.289475	8.17729	Up	0.485812	0.693477
Cs7g01910	1446	0	2	0.001	0.288674	8.1733	Up	0.239434	0.457848
Cs9g12430	2171	0	3	0.001	0.288408	8.17197	Up	0.118006	0.284984
Cs9g07200	724	0	1	0.001	0.288275	8.1713	Up	0.485812	0.716289
orange1.1t04095	730	0	1	0.001	0.285906	8.1594	Up	0.485812	0.703585
orange1.1t01993	5129	0	7	0.001	0.284847	8.15404	Up	0.00696274	0.0303519
Cs7g09110	2200	0	3	0.001	0.284606	8.15282	Up	0.118006	0.284371
Cs6g17990	3669	0	5	0.001	0.284425	8.15191	Up	0.0286644	0.0966824
Cs2g17730	3678	0	5	0.001	0.283729	8.14837	Up	0.0286644	0.0965855
orange1.1t05032	737	0	1	0.001	0.28319	8.14563	Up	0.485812	0.69827
Cs9g02840	1493	0	2	0.001	0.279586	8.12715	Up	0.239434	0.45483
Cs3g22290	749	0	1	0.001	0.278653	8.12233	Up	0.485812	0.70765
Cs2g16300	755	0	1	0.001	0.276439	8.11082	Up	0.485812	0.692057
Cs9g13320	2266	0	3	0.001	0.276317	8.11018	Up	0.118006	0.283964
orange1.1t04909	4548	0	6	0.001	0.275345	8.10509	Up	0.0141274	0.0547558
Cs2g18260	1517	0	2	0.001	0.275163	8.10414	Up	0.239434	0.459679
Cs3g05490	1519	0	2	0.001	0.274801	8.10224	Up	0.239434	0.459504
Cs8g17030	2282	0	3	0.001	0.274379	8.10003	Up	0.118006	0.283998
orange1.1t05282	2289	0	3	0.001	0.27354	8.09561	Up	0.118006	0.285394
Cs5g04930	763	0	1	0.001	0.27354	8.09561	Up	0.485812	0.694509
orange1.1t03517	770	0	1	0.001	0.271054	8.08243	Up	0.485812	0.709392
Cs7g26920	770	0	1	0.001	0.271054	8.08243	Up	0.485812	0.699716
Cs8g11800	776	0	1	0.001	0.268958	8.07124	Up	0.485812	0.713265
Cs1g08930	779	0	1	0.001	0.267922	8.06567	Up	0.485812	0.704749
Cs5g02080	2337	0	3	0.001	0.267922	8.06567	Up	0.118006	0.28427
Cs1g09010	1562	0	2	0.001	0.267236	8.06197	Up	0.239434	0.459635
Cs3g13695	782	0	1	0.001	0.266894	8.06012	Up	0.485812	0.692644
Cs7g02260	783	0	1	0.001	0.266553	8.05828	Up	0.485812	0.708879
Cs2g30630	785	0	1	0.001	0.265874	8.0546	Up	0.485812	0.71006
orange1.1t01645	786	0	1	0.001	0.265536	8.05276	Up	0.485812	0.707906
Cs1g21990	788	0	1	0.001	0.264862	8.0491	Up	0.485812	0.700367
Cs2g10490	788	0	1	0.001	0.264862	8.0491	Up	0.485812	0.687782
Cs9g05910	3161	0	4	0.001	0.264108	8.04498	Up	0.05816	0.168185
orange1.1t04460	798	0	1	0.001	0.261543	8.0309	Up	0.485812	0.710317
Cs1g05840	1598	0	2	0.001	0.261216	8.0291	Up	0.239434	0.457718
Cs9g07480	1599	0	2	0.001	0.261052	8.02819	Up	0.239434	0.455903
Cs6g09570	801	0	1	0.001	0.260563	8.02549	Up	0.485812	0.713316
orange1.1t03657	1605	0	2	0.001	0.260076	8.02279	Up	0.239434	0.46038
orange1.1t05154	1605	0	2	0.001	0.260076	8.02279	Up	0.239434	0.458152
orange1.1t02238	805	0	1	0.001	0.259269	8.0183	Up	0.485812	0.70152
Cs7g18930	1623	0	2	0.001	0.257192	8.0067	Up	0.239434	0.460073
orange1.1t04953	812	0	1	0.001	0.257034	8.00581	Up	0.485812	0.703433
Cs2g07140	812	0	1	0.001	0.257034	8.00581	Up	0.485812	0.702878
Cs1g22230	3256	0	4	0.001	0.256402	8.00226	Up	0.05816	0.168378
Cs7g10640	814	0	1	0.001	0.256402	8.00226	Up	0.485812	0.707752
Cs9g19260	815	0	1	0.001	0.256087	8.00049	Up	0.485812	0.706476
Cs6g21270	2462	0	3	0.001	0.254319	7.9905	Up	0.118006	0.283626
Cs1g13410	3287	0	4	0.001	0.253984	7.98859	Up	0.05816	0.167944
Cs6g08830	3295	0	4	0.001	0.253367	7.98509	Up	0.05816	0.168281
Cs9g14270	827	0	1	0.001	0.252372	7.97941	Up	0.485812	0.691959
Cs6g21070	834	0	1	0.001	0.250253	7.96725	Up	0.485812	0.70852
Cs8g13440	837	0	1	0.001	0.249356	7.96206	Up	0.485812	0.690739
Cs4g12080	2528	0	3	0.001	0.247679	7.95233	Up	0.118006	0.284746
Cs8g07770	844	0	1	0.001	0.247288	7.95005	Up	0.485812	0.716498
Cs5g23420	2541	0	3	0.001	0.246412	7.94493	Up	0.118006	0.285703
Cs4g09020	1700	0	2	0.001	0.245543	7.93983	Up	0.239434	0.458544
Cs2g14770	852	0	1	0.001	0.244966	7.93644	Up	0.485812	0.689815
orange1.1t04892	855	0	1	0.001	0.244107	7.93137	Up	0.485812	0.702677
Cs7g26970	857	0	1	0.001	0.243537	7.928	Up	0.485812	0.711091
orange1.1t04125	861	0	1	0.001	0.242406	7.92128	Up	0.485812	0.714773
Cs8g16900	861	0	1	0.001	0.242406	7.92128	Up	0.485812	0.711452
Cs5g11310	3474	0	4	0.001	0.240312	7.90877	Up	0.05816	0.16804
Cs1g14460	873	0	1	0.001	0.239074	7.90131	Up	0.485812	0.705917
Cs3g20770	1759	0	2	0.001	0.237307	7.89061	Up	0.239434	0.460775
Cs9g18120	5301	0	6	0.001	0.236232	7.88406	Up	0.0141274	0.0546718
orange1.1t01970	1768	0	2	0.001	0.236099	7.88325	Up	0.239434	0.461083
Cs8g18310	2665	0	3	0.001	0.234947	7.87619	Up	0.118006	0.285634
orange1.1t03585	893	0	1	0.001	0.233719	7.86863	Up	0.485812	0.691324
Cs3g13100	2682	0	3	0.001	0.233458	7.86702	Up	0.118006	0.285189
Cs2g15310	1793	0	2	0.001	0.232807	7.86299	Up	0.239434	0.459591
Cs1g14570	898	0	1	0.001	0.232418	7.86058	Up	0.485812	0.700918
Cs3g10060	2738	0	3	0.001	0.228683	7.8372	Up	0.118006	0.28495
Cs6g09700	916	0	1	0.001	0.227851	7.83194	Up	0.485812	0.707088
Cs3g14280	922	0	1	0.001	0.226368	7.82253	Up	0.485812	0.715191
orange1.1t02232	922	0	1	0.001	0.226368	7.82253	Up	0.485812	0.706935
Cs2g10110	1847	0	2	0.001	0.226	7.82018	Up	0.239434	0.460511
Cs1g09710	926	0	1	0.001	0.22539	7.81628	Up	0.485812	0.70811
Cs5g26260	928	0	1	0.001	0.224904	7.81317	Up	0.485812	0.706222
Cs4g19890	929	0	1	0.001	0.224662	7.81161	Up	0.485812	0.696385
orange1.1t02725	1866	0	2	0.001	0.223699	7.80542	Up	0.239434	0.460907
Cs2g12890	1874	0	2	0.001	0.222744	7.79924	Up	0.239434	0.457415
orange1.1t02513	1875	0	2	0.001	0.222625	7.79847	Up	0.239434	0.456895
Cs3g06280	2824	0	3	0.001	0.221719	7.79259	Up	0.118006	0.285806
Cs1g16740	1885	0	2	0.001	0.221444	7.7908	Up	0.239434	0.458239
Cs2g18780	944	0	1	0.001	0.221092	7.78851	Up	0.485812	0.694608
Cs7g10480	945	0	1	0.001	0.220858	7.78698	Up	0.485812	0.704445
Cs1g07380	960	0	1	0.001	0.217408	7.76426	Up	0.485812	0.711865
Cs9g09600	962	0	1	0.001	0.216956	7.76126	Up	0.485812	0.709186
orange1.1t01137	2890	0	3	0.001	0.216655	7.75926	Up	0.118006	0.284202
Cs1g19520	966	0	1	0.001	0.216057	7.75527	Up	0.485812	0.710575
Cs7g27620	967	0	1	0.001	0.215834	7.75378	Up	0.485812	0.715452
Cs8g16260	1934	0	2	0.001	0.215834	7.75378	Up	0.239434	0.459985
Cs7g30860	968	0	1	0.001	0.215611	7.75229	Up	0.485812	0.689282
Cs3g01990	974	0	1	0.001	0.214283	7.74337	Up	0.485812	0.700517
Cs3g25160	978	0	1	0.001	0.213406	7.73746	Up	0.485812	0.707548
orange1.1t01768	1959	0	2	0.001	0.213079	7.73525	Up	0.239434	0.455345
Cs1g23940	982	0	1	0.001	0.212537	7.73157	Up	0.485812	0.698121
Cs1g04960	982	0	1	0.001	0.212537	7.73157	Up	0.485812	0.6887
Cs2g20530	1967	0	2	0.001	0.212213	7.72937	Up	0.239434	0.456334
Cs8g04390	1002	0	1	0.001	0.208295	7.70248	Up	0.485812	0.705205
Cs8g02610	1003	0	1	0.001	0.208087	7.70104	Up	0.485812	0.699117
Cs6g11740	1003	0	1	0.001	0.208087	7.70104	Up	0.485812	0.697873
Cs7g20110	1005	0	1	0.001	0.207673	7.69817	Up	0.485812	0.698968
orange1.1t01396	1005	0	1	0.001	0.207673	7.69817	Up	0.485812	0.690642
Cs3g13410	3028	0	3	0.001	0.206781	7.69196	Up	0.118006	0.286149
Cs2g13370	1011	0	1	0.001	0.20644	7.68958	Up	0.485812	0.693968
Cs4g09050	2024	0	2	0.001	0.206236	7.68816	Up	0.239434	0.455302
Cs9g14500	2039	0	2	0.001	0.204719	7.6775	Up	0.239434	0.460599
Cs4g03490	1020	0	1	0.001	0.204619	7.6768	Up	0.485812	0.697823
Cs7g01360	4081	0	4	0.001	0.204569	7.67644	Up	0.05816	0.167824
Cs2g10270	1023	0	1	0.001	0.204019	7.67256	Up	0.485812	0.704952
Cs5g12600	1024	0	1	0.001	0.20382	7.67115	Up	0.485812	0.688458
Cs2g30950	2051	0	2	0.001	0.203521	7.66904	Up	0.239434	0.455989
Cs2g26260	1030	0	1	0.001	0.202632	7.66272	Up	0.485812	0.71368
Cs7g16310	1032	0	1	0.001	0.20224	7.65992	Up	0.485812	0.706629
orange1.1t04300	1033	0	1	0.001	0.202044	7.65852	Up	0.485812	0.68967
Cs7g29330	3108	0	3	0.001	0.201459	7.65434	Up	0.118006	0.284678
Cs3g12450	1041	0	1	0.001	0.200491	7.64739	Up	0.485812	0.697078
Cs7g18090	3129	0	3	0.001	0.200107	7.64463	Up	0.118006	0.28536
Cs6g22380	1049	0	1	0.001	0.198962	7.63635	Up	0.485812	0.702979
Cs7g25410	2098	0	2	0.001	0.198962	7.63635	Up	0.239434	0.456377
Cs2g16480	2106	0	2	0.001	0.198206	7.63086	Up	0.239434	0.456162
orange1.1t02411	1056	0	1	0.001	0.197643	7.62675	Up	0.485812	0.690107
Cs6g14070	1059	0	1	0.001	0.197083	7.62266	Up	0.485812	0.68812
orange1.1t02848	2127	0	2	0.001	0.196249	7.61654	Up	0.239434	0.457761
Cs5g31010	1064	0	1	0.001	0.196157	7.61587	Up	0.485812	0.698071
Cs3g09810	1067	0	1	0.001	0.195606	7.6118	Up	0.485812	0.707037
Cs9g12190	5359	0	5	0.001	0.19473	7.60533	Up	0.0286644	0.0965533
orange1.1t03054	2168	0	2	0.001	0.192538	7.589	Up	0.239434	0.457155
Cs5g17815	2206	0	2	0.001	0.189221	7.56393	Up	0.239434	0.459285
orange1.1t05938	1105	0	1	0.001	0.188879	7.56132	Up	0.485812	0.710009
orange1.1t00634	1823	2	367	0.222523	42.017	7.56087	Up	2.93978e-109	6.58837e-107
Cs8g20720	2211	0	2	0.001	0.188794	7.56067	Up	0.239434	0.458762
Cs6g21450	2231	0	2	0.001	0.187101	7.54767	Up	0.239434	0.459242
Cs7g27070	1118	0	1	0.001	0.186683	7.54444	Up	0.485812	0.692203
Cs5g08080	2238	0	2	0.001	0.186516	7.54315	Up	0.239434	0.458022
orange1.1t04169	1121	0	1	0.001	0.186183	7.54058	Up	0.485812	0.708008
orange1.1t00997	1123	0	1	0.001	0.185851	7.53801	Up	0.485812	0.694115
Cs7g03130	2261	0	2	0.001	0.184619	7.5284	Up	0.239434	0.460643
Cs1g22550	1132	0	1	0.001	0.184374	7.52649	Up	0.485812	0.716132
Cs1g09190	3399	0	3	0.001	0.184211	7.52522	Up	0.118006	0.28393
Cs7g15140	1139	0	1	0.001	0.183241	7.5176	Up	0.485812	0.705662
orange1.1t02843	1140	0	1	0.001	0.18308	7.51633	Up	0.485812	0.711504
orange1.1t00594	1140	0	1	0.001	0.18308	7.51633	Up	0.485812	0.700567
Cs5g03800	3421	0	3	0.001	0.183027	7.51591	Up	0.118006	0.285977
orange1.1t04215	1155	0	1	0.001	0.180702	7.49747	Up	0.485812	0.713992
Cs3g10700	1160	0	1	0.001	0.179923	7.49124	Up	0.485812	0.715661
orange1.1t06035	1162	0	1	0.001	0.179614	7.48875	Up	0.485812	0.699167
Cs6g12790	2334	0	2	0.001	0.178844	7.48256	Up	0.239434	0.459898
orange1.1t02039	1167	0	1	0.001	0.178844	7.48256	Up	0.485812	0.698171
Cs7g29170	1169	0	1	0.001	0.178538	7.48009	Up	0.485812	0.70719
Cs2g20410	1169	0	1	0.001	0.178538	7.48009	Up	0.485812	0.693575
Cs1g08610	1171	0	1	0.001	0.178233	7.47762	Up	0.485812	0.707446
orange1.1t02957	1173	0	1	0.001	0.177929	7.47516	Up	0.485812	0.714721
Cs7g11890	2346	0	2	0.001	0.177929	7.47516	Up	0.239434	0.45642
Cs6g14090	4712	0	4	0.001	0.177174	7.46902	Up	0.05816	0.1678
orange1.1t02396	1178	0	1	0.001	0.177174	7.46902	Up	0.485812	0.690788
orange1.1t05119	1182	0	1	0.001	0.176575	7.46413	Up	0.485812	0.714356
Cs8g06600	1183	0	1	0.001	0.176425	7.46291	Up	0.485812	0.702475
orange1.1t03576	2370	0	2	0.001	0.176128	7.46048	Up	0.239434	0.456593
orange1.1t01199	1189	0	1	0.001	0.175535	7.45562	Up	0.485812	0.698868
Cs4g18340	2385	0	2	0.001	0.17502	7.45138	Up	0.239434	0.455731
Cs2g30970	4773	0	4	0.001	0.17491	7.45047	Up	0.05816	0.167728
Cs5g08430	2388	0	2	0.001	0.1748	7.44956	Up	0.239434	0.454744
Cs2g16920	1197	0	1	0.001	0.174362	7.44594	Up	0.485812	0.707599
Cs4g11800	2402	0	2	0.001	0.173781	7.44113	Up	0.239434	0.457371
Cs1g23160	1202	0	1	0.001	0.173637	7.43993	Up	0.485812	0.706578
orange1.1t05193	1208	0	1	0.001	0.172774	7.43274	Up	0.485812	0.711814
orange1.1t00588	1217	0	1	0.001	0.171496	7.42204	Up	0.485812	0.711142
Cs3g24410	1218	0	1	0.001	0.171356	7.42085	Up	0.485812	0.708059
Cs9g15800	4876	0	4	0.001	0.171215	7.41967	Up	0.05816	0.168088
Cs3g12660	1228	0	1	0.001	0.16996	7.40905	Up	0.485812	0.705358
Cs5g26250	1234	0	1	0.001	0.169134	7.40202	Up	0.485812	0.713836
Cs9g16510	1236	0	1	0.001	0.16886	7.39969	Up	0.485812	0.692399
Cs3g26680	1243	0	1	0.001	0.167909	7.39154	Up	0.485812	0.715295
orange1.1t03947	2493	0	2	0.001	0.167438	7.38748	Up	0.239434	0.457025
Cs8g17373	2497	0	2	0.001	0.16717	7.38517	Up	0.239434	0.455817
Cs5g33970	1253	0	1	0.001	0.166569	7.37998	Up	0.485812	0.689476
Cs8g05240	1257	0	1	0.001	0.166039	7.37538	Up	0.485812	0.712435
Cs9g18060	5035	0	4	0.001	0.165808	7.37337	Up	0.05816	0.168112
Cs3g24995	1264	0	1	0.001	0.16512	7.36737	Up	0.485812	0.701721
Cs1g11900	3798	0	3	0.001	0.164859	7.36509	Up	0.118006	0.284882
orange1.1t06061	1266	0	1	0.001	0.164859	7.36509	Up	0.485812	0.688894
Cs3g05510	2544	0	2	0.001	0.164081	7.35827	Up	0.239434	0.46016
Cs6g04330	1272	0	1	0.001	0.164081	7.35827	Up	0.485812	0.688072
Cs4g01070	1273	0	1	0.001	0.163952	7.35713	Up	0.485812	0.704344
Cs7g17660	2549	0	2	0.001	0.163759	7.35543	Up	0.239434	0.459766
Cs3g12140	2553	0	2	0.001	0.163503	7.35317	Up	0.239434	0.45981
Cs8g17900	1281	0	1	0.001	0.162928	7.34809	Up	0.485812	0.715243
Cs6g11200	1281	0	1	0.001	0.162928	7.34809	Up	0.485812	0.69035
Cs7g15810	1287	0	1	0.001	0.162169	7.34135	Up	0.485812	0.697475
Cs4g09660	1290	0	1	0.001	0.161792	7.33799	Up	0.485812	0.692252
Cs5g13860	1292	0	1	0.001	0.161541	7.33576	Up	0.485812	0.709957
Cs3g15820	1296	0	1	0.001	0.161043	7.3313	Up	0.485812	0.712331
Cs2g09300	3892	0	3	0.001	0.160877	7.32982	Up	0.118006	0.283525
Cs2g26950	1298	0	1	0.001	0.160794	7.32907	Up	0.485812	0.687975
Cs8g20950	5194	0	4	0.001	0.160733	7.32852	Up	0.05816	0.168426
Cs5g12400	1308	0	1	0.001	0.159565	7.318	Up	0.485812	0.688991
Cs7g22210	1309	0	1	0.001	0.159443	7.3169	Up	0.485812	0.706425
Cs5g06300	1311	0	1	0.001	0.1592	7.3147	Up	0.485812	0.708417
Cs1g16700	1324	0	1	0.001	0.157637	7.30046	Up	0.485812	0.696682
orange1.1t00456	1324	0	1	0.001	0.157637	7.30046	Up	0.485812	0.68783
Cs9g11420	1325	0	1	0.001	0.157518	7.29937	Up	0.485812	0.693133
Cs5g16850	1328	0	1	0.001	0.157162	7.29611	Up	0.485812	0.691227
Cs7g28090	2667	0	2	0.001	0.156514	7.29015	Up	0.239434	0.455001
orange1.1t02919	1337	0	1	0.001	0.156104	7.28636	Up	0.485812	0.712538
Cs1g20770	2678	0	2	0.001	0.155871	7.28421	Up	0.239434	0.455473
Cs5g21220	4037	0	3	0.001	0.155099	7.27704	Up	0.118006	0.284304
orange1.1t00833	1347	0	1	0.001	0.154945	7.27561	Up	0.485812	0.709906
Cs2g07210	1349	0	1	0.001	0.154716	7.27347	Up	0.485812	0.710833
Cs1g07100	1349	0	1	0.001	0.154716	7.27347	Up	0.485812	0.689379
Cs7g21900	1356	0	1	0.001	0.153917	7.26601	Up	0.485812	0.699766
Cs3g09710	1363	0	1	0.001	0.153126	7.25858	Up	0.485812	0.695298
Cs6g09490	1364	0	1	0.001	0.153014	7.25752	Up	0.485812	0.69683
Cs7g15490	1366	0	1	0.001	0.15279	7.25541	Up	0.485812	0.696781
Cs3g23440	4100	0	3	0.001	0.152716	7.2547	Up	0.118006	0.285531
Cs7g11990	1370	0	1	0.001	0.152344	7.25119	Up	0.485812	0.694165
Cs6g15830	4132	0	3	0.001	0.151533	7.24349	Up	0.118006	0.284032
Cs8g07150	1387	0	1	0.001	0.150477	7.2334	Up	0.485812	0.691422
Cs8g12470	1389	0	1	0.001	0.15026	7.23132	Up	0.485812	0.710626
orange1.1t03549	1399	0	1	0.001	0.149186	7.22097	Up	0.485812	0.697723
Cs8g19210	1402	0	1	0.001	0.148867	7.21788	Up	0.485812	0.7114
Cs4g01260	1408	0	1	0.001	0.148232	7.21172	Up	0.485812	0.702425
Cs8g19070	1411	0	1	0.001	0.147917	7.20865	Up	0.485812	0.69589
orange1.1t03580	1426	0	1	0.001	0.146361	7.19339	Up	0.485812	0.704496
Cs5g02590	2856	0	2	0.001	0.146156	7.19137	Up	0.239434	0.460336
Cs8g13670	1431	0	1	0.001	0.14585	7.18834	Up	0.485812	0.712849
Cs3g17690	1435	0	1	0.001	0.145443	7.18431	Up	0.485812	0.706273
Cs1g04300	1440	0	1	0.001	0.144938	7.1793	Up	0.485812	0.713784
orange1.1t04966	2883	0	2	0.001	0.144788	7.17779	Up	0.239434	0.456723
orange1.1t05122	1451	0	1	0.001	0.14384	7.16832	Up	0.485812	0.696187
Cs3g20190	2908	0	2	0.001	0.143543	7.16534	Up	0.239434	0.460731
Cs8g10570	2914	0	2	0.001	0.143247	7.16236	Up	0.239434	0.454958
Cs3g26720	4374	0	3	0.001	0.143149	7.16137	Up	0.118006	0.284541
Cs2g25080	2937	0	2	0.001	0.142125	7.15102	Up	0.239434	0.456119
orange1.1t04439	2953	0	2	0.001	0.141355	7.14318	Up	0.239434	0.457631
orange1.1t01649	1477	0	1	0.001	0.141308	7.14269	Up	0.485812	0.712279
Cs4g20350	1478	0	1	0.001	0.141212	7.14172	Up	0.485812	0.703282
orange1.1t04151	1480	0	1	0.001	0.141021	7.13977	Up	0.485812	0.694854
Cs4g19450	1485	0	1	0.001	0.140546	7.1349	Up	0.485812	0.708981
Cs2g22310	2970	0	2	0.001	0.140546	7.1349	Up	0.239434	0.457285
Cs5g14440	1488	0	1	0.001	0.140263	7.13199	Up	0.485812	0.716236
Cs6g18400	1492	0	1	0.001	0.139887	7.12812	Up	0.485812	0.715713
Cs1g14186	1498	0	1	0.001	0.139327	7.12233	Up	0.485812	0.703989
Cs5g03070	1500	0	1	0.001	0.139141	7.1204	Up	0.485812	0.692546
orange1.1t00596	1503	0	1	0.001	0.138863	7.11752	Up	0.485812	0.714565
Cs8g12920	3006	0	2	0.001	0.138863	7.11752	Up	0.239434	0.454701
orange1.1t05036	1509	0	1	0.001	0.138311	7.11177	Up	0.485812	0.709443
Cs7g10070	1512	0	1	0.001	0.138037	7.10891	Up	0.485812	0.70404
Cs1g01430	3054	0	2	0.001	0.136681	7.09466	Up	0.239434	0.459329
Cs6g02900	1530	0	1	0.001	0.136413	7.09183	Up	0.485812	0.693919
Cs3g26040	1531	0	1	0.001	0.136323	7.09089	Up	0.485812	0.706375
Cs4g03230	1531	0	1	0.001	0.136323	7.09089	Up	0.485812	0.689427
Cs6g03030	3073	0	2	0.001	0.135835	7.08572	Up	0.239434	0.460687
Cs9g15260	3077	0	2	0.001	0.135659	7.08384	Up	0.239434	0.45453
Cs9g06060	1541	0	1	0.001	0.135439	7.0815	Up	0.485812	0.694558
Cs4g17110	4640	0	3	0.001	0.134943	7.0762	Up	0.118006	0.283795
Cs4g16280	1551	0	1	0.001	0.134566	7.07217	Up	0.485812	0.701419
Cs6g11440	3102	0	2	0.001	0.134566	7.07217	Up	0.239434	0.455087
orange1.1t01936	1552	0	1	0.001	0.134479	7.07124	Up	0.485812	0.704192
Cs1g01240	1558	0	1	0.001	0.133961	7.06567	Up	0.485812	0.689185
Cs8g19350	3129	0	2	0.001	0.133404	7.05966	Up	0.239434	0.458674
orange1.1t01188	1570	0	1	0.001	0.132937	7.0546	Up	0.485812	0.709546
Cs5g15840	1581	0	1	0.001	0.132012	7.04453	Up	0.485812	0.698569
Cs8g12530	1583	0	1	0.001	0.131845	7.0427	Up	0.485812	0.712124
Cs7g07340	1591	0	1	0.001	0.131182	7.03543	Up	0.485812	0.693035
orange1.1t03516	4778	0	3	0.001	0.131045	7.03392	Up	0.118006	0.285943
Cs9g18930	1604	0	1	0.001	0.130119	7.02369	Up	0.485812	0.696929
Cs4g19710	3221	0	2	0.001	0.129594	7.01786	Up	0.239434	0.455946
Cs9g09450	1622	0	1	0.001	0.128675	7.00759	Up	0.485812	0.707497
Cs6g02970	3246	0	2	0.001	0.128596	7.0067	Up	0.239434	0.45946
Cs2g10200	1629	0	1	0.001	0.128122	7.00138	Up	0.485812	0.694214
orange1.1t03694	4901	0	3	0.001	0.127756	6.99725	Up	0.118006	0.28366
Cs1g11030	1635	0	1	0.001	0.127652	6.99607	Up	0.485812	0.699217
orange1.1t01814	1638	0	1	0.001	0.127418	6.99343	Up	0.485812	0.691617
Cs3g04230	1640	0	1	0.001	0.127263	6.99167	Up	0.485812	0.693281
Cs2g10650	1651	0	1	0.001	0.126415	6.98202	Up	0.485812	0.70934
Cs3g03780	1657	0	1	0.001	0.125957	6.97679	Up	0.485812	0.711607
orange1.1t00278	4996	0	3	0.001	0.125327	6.96955	Up	0.118006	0.28478
orange1.1t04162	1667	0	1	0.001	0.125202	6.96811	Up	0.485812	0.707803
Cs9g19250	3341	0	2	0.001	0.124939	6.96508	Up	0.239434	0.457588
orange1.1t02839	1672	0	1	0.001	0.124827	6.96379	Up	0.485812	0.703939
Cs7g18880	1679	0	1	0.001	0.124307	6.95776	Up	0.485812	0.711297
orange1.1t00793	1681	0	1	0.001	0.124159	6.95604	Up	0.485812	0.709135
orange1.1t02676	1693	0	1	0.001	0.123279	6.94578	Up	0.485812	0.697177
orange1.1t04318	1703	0	1	0.001	0.122555	6.93729	Up	0.485812	0.688797
Cs7g08760	5131	0	3	0.001	0.12203	6.93109	Up	0.118006	0.284134
Cs6g12140	5133	0	3	0.001	0.121982	6.93052	Up	0.118006	0.286046
Cs5g12880	3434	0	2	0.001	0.121556	6.92547	Up	0.239434	0.456939
Cs2g20820	3436	0	2	0.001	0.121485	6.92463	Up	0.239434	0.455044
Cs8g09880	6917	0	4	0.001	0.120695	6.91522	Up	0.05816	0.167848
Cs2g28670	1736	0	1	0.001	0.120225	6.9096	Up	0.485812	0.715086
Cs7g27130	3477	0	2	0.001	0.120052	6.90752	Up	0.239434	0.460951
orange1.1t02071	1743	0	1	0.001	0.119743	6.90379	Up	0.485812	0.701922
Cs8g03200	1754	0	1	0.001	0.118992	6.89472	Up	0.485812	0.691861
orange1.1t02321	3515	0	2	0.001	0.118755	6.89184	Up	0.239434	0.457979
Cs2g23586	1758	0	1	0.001	0.118721	6.89143	Up	0.485812	0.707957
Cs9g05830	1760	0	1	0.001	0.118586	6.88979	Up	0.485812	0.69279
Cs1g24210	1764	0	1	0.001	0.118317	6.88651	Up	0.485812	0.714096
Cs9g08430	1765	0	1	0.001	0.11825	6.8857	Up	0.485812	0.703636
Cs1g14040	3544	0	2	0.001	0.117783	6.87999	Up	0.239434	0.456852
Cs1g19510	1774	0	1	0.001	0.11765	6.87836	Up	0.485812	0.713057
Cs4g14140	1774	0	1	0.001	0.11765	6.87836	Up	0.485812	0.707854
Cs7g26900	1777	0	1	0.001	0.117451	6.87592	Up	0.485812	0.708571
Cs4g09040	1777	0	1	0.001	0.117451	6.87592	Up	0.485812	0.700266
orange1.1t04285	1778	0	1	0.001	0.117385	6.87511	Up	0.485812	0.713524
Cs9g19240	1781	0	1	0.001	0.117188	6.87268	Up	0.485812	0.694952
Cs6g07330	1792	0	1	0.001	0.116468	6.86379	Up	0.485812	0.693821
Cs5g24250	3592	0	2	0.001	0.116209	6.86058	Up	0.239434	0.458718
Cs1g10300	1797	0	1	0.001	0.116144	6.85977	Up	0.485812	0.696583
Cs5g25370	1807	0	1	0.001	0.115502	6.85177	Up	0.485812	0.703737
Cs9g15500	1816	0	1	0.001	0.114929	6.8446	Up	0.485812	0.702576
Cs5g09480	1822	0	1	0.001	0.114551	6.83984	Up	0.485812	0.703131
Cs8g04320	1823	0	1	0.001	0.114488	6.83905	Up	0.485812	0.693624
Cs3g02920	1827	0	1	0.001	0.114237	6.83589	Up	0.485812	0.699666
Cs8g21070	1827	0	1	0.001	0.114237	6.83589	Up	0.485812	0.689233
Cs9g15350	1829	0	1	0.001	0.114112	6.83431	Up	0.485812	0.689718
Cs5g28720	1841	0	1	0.001	0.113368	6.82487	Up	0.485812	0.701118
Cs1g23560	1848	0	1	0.001	0.112939	6.8194	Up	0.485812	0.692888
Cs2g13900	1851	0	1	0.001	0.112756	6.81706	Up	0.485812	0.700867
Cs8g09730	1863	0	1	0.001	0.11203	6.80774	Up	0.485812	0.6951
Cs3g12120	1867	0	1	0.001	0.11179	6.80464	Up	0.485812	0.712072
orange1.1t04746	3734	0	2	0.001	0.11179	6.80464	Up	0.239434	0.458892
Cs4g15010	3778	0	2	0.001	0.110488	6.78774	Up	0.239434	0.456636
Cs3g08290	1891	0	1	0.001	0.110371	6.78622	Up	0.485812	0.692692
Cs5g06350	1898	0	1	0.001	0.109964	6.78088	Up	0.485812	0.690837
Cs7g27240	1900	0	1	0.001	0.109848	6.77937	Up	0.485812	0.71342
Cs2g12840	1900	0	1	0.001	0.109848	6.77937	Up	0.485812	0.691812
Cs3g25780	1902	0	1	0.001	0.109733	6.77785	Up	0.485812	0.698718
Cs9g09610	3815	0	2	0.001	0.109416	6.77368	Up	0.239434	0.456679
Cs5g01350	1911	0	1	0.001	0.109216	6.77104	Up	0.485812	0.688846
Cs2g05220	1912	0	1	0.001	0.109159	6.77028	Up	0.485812	0.692741
Cs2g01350	1917	0	1	0.001	0.108874	6.76651	Up	0.485812	0.697972
Cs2g27670	1921	0	1	0.001	0.108647	6.76351	Up	0.485812	0.695051
orange1.1t00259	1923	0	1	0.001	0.108534	6.76201	Up	0.485812	0.701771
Cs9g05790	1930	0	1	0.001	0.108141	6.75676	Up	0.485812	0.703787
Cs7g13670	1932	0	1	0.001	0.108029	6.75527	Up	0.485812	0.714252
Cs5g02260	1933	0	1	0.001	0.107973	6.75452	Up	0.485812	0.689573
Cs6g20300	1934	0	1	0.001	0.107917	6.75378	Up	0.485812	0.706018
orange1.1t01834	3868	0	2	0.001	0.107917	6.75378	Up	0.239434	0.454445
Cs9g10990	3913	0	2	0.001	0.106676	6.73709	Up	0.239434	0.460117
Cs1g11600	1959	0	1	0.001	0.10654	6.73525	Up	0.485812	0.711194
Cs1g08530	1960	0	1	0.001	0.106485	6.73451	Up	0.485812	0.706833
Cs7g24420	1968	0	1	0.001	0.106052	6.72863	Up	0.485812	0.716603
Cs6g04810	1972	0	1	0.001	0.105837	6.7257	Up	0.485812	0.688362
Cs5g04320	1973	0	1	0.001	0.105784	6.72497	Up	0.485812	0.712487
Cs9g13040	1973	0	1	0.001	0.105784	6.72497	Up	0.485812	0.702073
Cs1g21040	3960	0	2	0.001	0.10541	6.71986	Up	0.239434	0.457545
Cs4g03930	3981	0	2	0.001	0.104854	6.71223	Up	0.239434	0.454402
Cs6g06860	4014	0	2	0.001	0.103992	6.70032	Up	0.239434	0.456507
Cs9g19430	2010	0	1	0.001	0.103836	6.69817	Up	0.485812	0.696979
Cs8g18870	2016	0	1	0.001	0.103527	6.69387	Up	0.485812	0.702626
Cs5g07800	4039	0	2	0.001	0.103348	6.69137	Up	0.239434	0.454659
Cs1g23140	2026	0	1	0.001	0.103016	6.68673	Up	0.485812	0.692839
Cs1g24780	2029	0	1	0.001	0.102864	6.6846	Up	0.485812	0.693183
Cs7g30980	8129	0	4	0.001	0.1027	6.68229	Up	0.05816	0.167872
Cs1g16860	2040	0	1	0.001	0.102309	6.6768	Up	0.485812	0.715765
Cs7g28690	2046	0	1	0.001	0.102009	6.67256	Up	0.485812	0.695643
orange1.1t03701	2046	0	1	0.001	0.102009	6.67256	Up	0.485812	0.694066
Cs7g10570	2051	0	1	0.001	0.101761	6.66904	Up	0.485812	0.714461
Cs3g03340	4102	0	2	0.001	0.101761	6.66904	Up	0.239434	0.456032
Cs5g09820	2051	0	1	0.001	0.101761	6.66904	Up	0.485812	0.692986
Cs9g10390	2053	0	1	0.001	0.101662	6.66763	Up	0.485812	0.693232
Cs3g18860	2056	0	1	0.001	0.101513	6.66552	Up	0.485812	0.688555
Cs6g14780	2060	0	1	0.001	0.101316	6.66272	Up	0.485812	0.708161
Cs8g15240	4157	0	2	0.001	0.100414	6.64982	Up	0.239434	0.455645
Cs9g11440	2088	0	1	0.001	0.0999575	6.64324	Up	0.485812	0.695199
Cs3g03130	2088	0	1	0.001	0.0999575	6.64324	Up	0.485812	0.691715
orange1.1t03104	2091	0	1	0.001	0.0998141	6.64117	Up	0.485812	0.715504
Cs6g20690	2092	0	1	0.001	0.0997664	6.64048	Up	0.485812	0.695347
Cs3g03590	2111	0	1	0.001	0.0988684	6.62744	Up	0.485812	0.71493
Cs7g21290	2116	0	1	0.001	0.0986348	6.62402	Up	0.485812	0.693379
Cs3g09160	2118	0	1	0.001	0.0985417	6.62266	Up	0.485812	0.697128
Cs7g17280	2118	0	1	0.001	0.0985417	6.62266	Up	0.485812	0.692301
Cs5g08070	2119	0	1	0.001	0.0984952	6.62198	Up	0.485812	0.688313
orange1.1t04340	2129	0	1	0.001	0.0980325	6.61519	Up	0.485812	0.705053
Cs2g09410	2132	0	1	0.001	0.0978946	6.61316	Up	0.485812	0.688749
Cs1g10580	2133	0	1	0.001	0.0978487	6.61248	Up	0.485812	0.708622
Cs4g14650	2133	0	1	0.001	0.0978487	6.61248	Up	0.485812	0.697326
Cs3g23900	2137	0	1	0.001	0.0976655	6.60978	Up	0.485812	0.702274
Cs2g31360	2170	0	1	0.001	0.0961803	6.58767	Up	0.485812	0.708725
Cs4g03770	2175	0	1	0.001	0.0959592	6.58435	Up	0.485812	0.706884
Cs4g13200	2184	0	1	0.001	0.0955638	6.57839	Up	0.485812	0.714148
Cs2g19290	2189	0	1	0.001	0.0953455	6.57509	Up	0.485812	0.700767
Cs6g03070	2196	0	1	0.001	0.0950415	6.57049	Up	0.485812	0.712901
Cs9g18820	2217	0	1	0.001	0.0941413	6.55676	Up	0.485812	0.697773
Cs5g34710	4481	0	2	0.001	0.0931539	6.54154	Up	0.239434	0.460995
Cs4g07400	2241	0	1	0.001	0.0931331	6.54122	Up	0.485812	0.713005
Cs5g13170	2248	0	1	0.001	0.0928431	6.53672	Up	0.485812	0.692154
Cs3g15320	4527	0	2	0.001	0.0922073	6.52681	Up	0.239434	0.457675
Cs6g20980	2289	0	1	0.001	0.0911801	6.51065	Up	0.485812	0.69387
orange1.1t00986	2298	0	1	0.001	0.090823	6.50499	Up	0.485812	0.690058
Cs5g17420	2300	0	1	0.001	0.090744	6.50373	Up	0.485812	0.708469
Cs1g23250	2300	0	1	0.001	0.090744	6.50373	Up	0.485812	0.695791
Cs4g14750	4610	0	2	0.001	0.0905472	6.5006	Up	0.239434	0.457935
Cs2g11610	2315	0	1	0.001	0.090156	6.49435	Up	0.485812	0.689136
Cs9g09070	2316	0	1	0.001	0.0901171	6.49373	Up	0.485812	0.700016
Cs4g03740	2320	0	1	0.001	0.0899617	6.49124	Up	0.485812	0.709803
orange1.1t03796	2325	0	1	0.001	0.0897683	6.48813	Up	0.485812	0.709238
Cs8g20920	4686	0	2	0.001	0.0890786	6.47701	Up	0.239434	0.460248
orange1.1t03700	2343	0	1	0.001	0.0890786	6.47701	Up	0.485812	0.701972
orange1.1t03445	2350	0	1	0.001	0.0888133	6.4727	Up	0.485812	0.68933
Cs2g28960	2354	0	1	0.001	0.0886624	6.47025	Up	0.485812	0.711555
Cs7g01290	2357	0	1	0.001	0.0885495	6.46841	Up	0.485812	0.709854
orange1.1t01266	2359	0	1	0.001	0.0884745	6.46719	Up	0.485812	0.714826
Cs1g05250	2367	0	1	0.001	0.0881754	6.4623	Up	0.485812	0.692448
Cs1g14920	2399	0	1	0.001	0.0869993	6.44293	Up	0.485812	0.699966
Cs2g13210	2401	0	1	0.001	0.0869268	6.44173	Up	0.485812	0.7142
Cs4g07090	4817	0	2	0.001	0.0866561	6.43723	Up	0.239434	0.45655
Cs9g03240	2428	0	1	0.001	0.0859601	6.4256	Up	0.485812	0.712383
Cs3g27730	2433	0	1	0.001	0.0857835	6.42263	Up	0.485812	0.705561
Cs4g17840	2436	0	1	0.001	0.0856778	6.42085	Up	0.485812	0.697227
Cs1g13540	2456	0	1	0.001	0.0849801	6.40905	Up	0.485812	0.695446
Cs2g16460	7404	0	3	0.001	0.0845669	6.40202	Up	0.118006	0.285258
Cs2g27140	2488	0	1	0.001	0.0838872	6.39038	Up	0.485812	0.703332
Cs9g08340	2489	0	1	0.001	0.0838534	6.3898	Up	0.485812	0.688217
Cs7g28850	2493	0	1	0.001	0.0837189	6.38748	Up	0.485812	0.701269
orange1.1t04472	2500	0	1	0.001	0.0834845	6.38344	Up	0.485812	0.713628
Cs7g23280	2509	0	1	0.001	0.083185	6.37825	Up	0.485812	0.697674
orange1.1t04703	2517	0	1	0.001	0.0829206	6.37366	Up	0.485812	0.697624
orange1.1t01344	2524	0	1	0.001	0.0826907	6.36965	Up	0.485812	0.707241
Cs9g18110	2544	0	1	0.001	0.0820406	6.35827	Up	0.485812	0.696434
Cs1g03010	2549	0	1	0.001	0.0818797	6.35543	Up	0.485812	0.697277
Cs3g05890	5116	0	2	0.001	0.0815916	6.35035	Up	0.239434	0.455688
Cs5g01400	2582	0	1	0.001	0.0808332	6.33688	Up	0.485812	0.704091
Cs9g19470	2583	0	1	0.001	0.0808019	6.33632	Up	0.485812	0.71259
Cs8g19320	5203	0	2	0.001	0.0802273	6.32602	Up	0.239434	0.460292
Cs4g11700	2615	0	1	0.001	0.0798131	6.31855	Up	0.485812	0.699916
orange1.1t01379	2632	0	1	0.001	0.0792976	6.3092	Up	0.485812	0.710163
Cs2g07380	7900	0	3	0.001	0.0792574	6.30847	Up	0.118006	0.283558
Cs6g20310	2641	0	1	0.001	0.0790273	6.30428	Up	0.485812	0.712021
Cs9g18650	7929	0	3	0.001	0.0789675	6.30319	Up	0.118006	0.284916
orange1.1t01738	2646	0	1	0.001	0.078878	6.30155	Up	0.485812	0.7097
Cs7g11300	2655	0	1	0.001	0.0786106	6.29665	Up	0.485812	0.694657
Cs1g16360	2658	0	1	0.001	0.0785219	6.29502	Up	0.485812	0.715347
Cs1g17345	2667	0	1	0.001	0.0782569	6.29015	Up	0.485812	0.690593
Cs7g17650	2668	0	1	0.001	0.0782276	6.28961	Up	0.485812	0.687878
Cs8g05450	2673	0	1	0.001	0.0780813	6.2869	Up	0.485812	0.700667
Cs2g20400	2683	0	1	0.001	0.0777902	6.28152	Up	0.485812	0.702324
orange1.1t04359	5369	0	2	0.001	0.0777468	6.28071	Up	0.239434	0.460468
Cs3g12060	5383	0	2	0.001	0.0775446	6.27695	Up	0.239434	0.454359
Cs8g11120	2699	0	1	0.001	0.0773291	6.27294	Up	0.485812	0.706986
Cs2g12140	2708	0	1	0.001	0.0770721	6.26814	Up	0.485812	0.699317
Cs1g10420	2733	0	1	0.001	0.0763671	6.25488	Up	0.485812	0.689961
Cs6g11630	2748	0	1	0.001	0.0759502	6.24698	Up	0.485812	0.690447
orange1.1t00148	2762	0	1	0.001	0.0755653	6.23965	Up	0.485812	0.699517
orange1.1t02386	2771	0	1	0.001	0.0753198	6.23496	Up	0.485812	0.703888
orange1.1t01743	2786	0	1	0.001	0.0749143	6.22717	Up	0.485812	0.714044
orange1.1t03729	2797	0	1	0.001	0.0746197	6.22148	Up	0.485812	0.703534
Cs1g25030	2828	0	1	0.001	0.0738017	6.20558	Up	0.485812	0.692497
Cs6g12530	2832	0	1	0.001	0.0736975	6.20354	Up	0.485812	0.712798
Cs8g03030	2840	0	1	0.001	0.0734899	6.19947	Up	0.485812	0.695742
Cs7g18190	2855	0	1	0.001	0.0731038	6.19187	Up	0.485812	0.705612
Cs3g10130	2861	0	1	0.001	0.0729504	6.18884	Up	0.485812	0.701821
Cs5g05230	2872	0	1	0.001	0.072671	6.18331	Up	0.485812	0.694361
Cs2g09510	2876	0	1	0.001	0.07257	6.1813	Up	0.485812	0.699267
Cs5g15370	2891	0	1	0.001	0.0721934	6.1738	Up	0.485812	0.689864
orange1.1t03087	2922	0	1	0.001	0.0714275	6.15841	Up	0.485812	0.688507
Cs2g09280	2925	0	1	0.001	0.0713543	6.15693	Up	0.485812	0.701068
Cs5g32750	2928	0	1	0.001	0.0712812	6.15545	Up	0.485812	0.710472
Cs8g05200	2932	0	1	0.001	0.0711839	6.15348	Up	0.485812	0.695989
orange1.1t00417	2942	0	1	0.001	0.070942	6.14857	Up	0.485812	0.702526
Cs1g09890	2945	0	1	0.001	0.0708697	6.1471	Up	0.485812	0.702173
Cs9g12800	2957	0	1	0.001	0.0705821	6.14123	Up	0.485812	0.696533
orange1.1t01983	2148	4	274	0.37771	26.6233	6.13927	Up	1.04281e-77	1.64325e-75
Cs7g17590	2970	0	1	0.001	0.0702731	6.1349	Up	0.485812	0.70485
Cs6g05370	2983	0	1	0.001	0.0699669	6.1286	Up	0.485812	0.706324
Cs3g07850	3003	0	1	0.001	0.0695009	6.11896	Up	0.485812	0.712953
Cs1g15480	3032	0	1	0.001	0.0688362	6.10509	Up	0.485812	0.705408
Cs1g14210	9190	0	3	0.001	0.0681321	6.09026	Up	0.118006	0.285463
Cs5g30350	3072	0	1	0.001	0.0679399	6.08619	Up	0.485812	0.699367
orange1.1t02330	3086	0	1	0.001	0.0676316	6.07963	Up	0.485812	0.700467
Cs8g13810	3088	0	1	0.001	0.0675878	6.07869	Up	0.485812	0.699616
Cs7g14430	3117	0	1	0.001	0.066959	6.06521	Up	0.485812	0.695248
Cs3g19630	3122	0	1	0.001	0.0668518	6.06289	Up	0.485812	0.709289
Cs2g10900	3127	0	1	0.001	0.0667449	6.06059	Up	0.485812	0.695002
Cs2g21745	3128	0	1	0.001	0.0667235	6.06012	Up	0.485812	0.702778
Cs1g26360	3128	0	1	0.001	0.0667235	6.06012	Up	0.485812	0.69235
Cs1g13900	3151	0	1	0.001	0.0662365	6.04955	Up	0.485812	0.715556
Cs1g09340	3154	0	1	0.001	0.0661735	6.04818	Up	0.485812	0.696137
Cs7g14680	3158	0	1	0.001	0.0660897	6.04635	Up	0.485812	0.700216
Cs2g26310	3170	0	1	0.001	0.0658395	6.04088	Up	0.485812	0.70303
Cs2g03570	3208	0	1	0.001	0.0650596	6.02369	Up	0.485812	0.69832
Cs7g31580	3211	0	1	0.001	0.0649988	6.02234	Up	0.485812	0.707292
Cs4g16680	3219	0	1	0.001	0.0648373	6.01875	Up	0.485812	0.705307
Cs2g24330	3222	0	1	0.001	0.0647769	6.01741	Up	0.485812	0.691275
Cs9g12180	6540	0	2	0.001	0.0638261	5.99607	Up	0.239434	0.458849
orange1.1t01002	3279	0	1	0.001	0.0636509	5.99211	Up	0.485812	0.696038
Cs9g18350	3294	0	1	0.001	0.063361	5.98552	Up	0.485812	0.695396
Cs2g07680	3298	0	1	0.001	0.0632842	5.98377	Up	0.485812	0.690301
Cs1g20680	6607	0	2	0.001	0.0631788	5.98137	Up	0.239434	0.458413
orange1.1t05158	3366	0	1	0.001	0.0620057	5.95433	Up	0.485812	0.704293
Cs6g03850	3366	0	1	0.001	0.0620057	5.95433	Up	0.485812	0.696335
orange1.1t02118	3373	0	1	0.001	0.061877	5.95133	Up	0.485812	0.69333
orange1.1t04425	3385	0	1	0.001	0.0616577	5.94621	Up	0.485812	0.694755
Cs1g23010	3398	0	1	0.001	0.0614218	5.94068	Up	0.485812	0.696236
orange1.1t02939	3416	0	1	0.001	0.0610981	5.93306	Up	0.485812	0.710678
Cs4g03600	3420	0	1	0.001	0.0610267	5.93137	Up	0.485812	0.713368
Cs5g19510	3434	0	1	0.001	0.0607779	5.92547	Up	0.485812	0.712642
Cs5g20940	3435	0	1	0.001	0.0607602	5.92505	Up	0.485812	0.690204
Cs8g04830	3447	0	1	0.001	0.0605487	5.92002	Up	0.485812	0.715975
Cs6g10330	3458	0	1	0.001	0.0603561	5.91543	Up	0.485812	0.715818
Cs8g03100	3459	0	1	0.001	0.0603386	5.91501	Up	0.485812	0.689767
Cs9g12810	3464	0	1	0.001	0.0602515	5.91293	Up	0.485812	0.69191
Cs9g19420	3467	0	1	0.001	0.0601994	5.91168	Up	0.485812	0.710214
Cs7g19550	3519	0	1	0.001	0.0593098	5.8902	Up	0.485812	0.716184
Cs1g14690	3564	0	1	0.001	0.058561	5.87187	Up	0.485812	0.714982
Cs3g05660	3568	0	1	0.001	0.0584953	5.87025	Up	0.485812	0.689621
Cs3g11770	3570	0	1	0.001	0.0584625	5.86944	Up	0.485812	0.696731
Cs5g29300	3640	0	1	0.001	0.0573383	5.84143	Up	0.485812	0.701872
orange1.1t06005	3657	0	1	0.001	0.0570717	5.8347	Up	0.485812	0.705256
Cs5g28430	3677	0	1	0.001	0.0567613	5.82684	Up	0.485812	0.697029
Cs6g18420	3709	0	1	0.001	0.0562716	5.81433	Up	0.485812	0.709751
orange1.1t03639	3714	0	1	0.001	0.0561958	5.81239	Up	0.485812	0.702727
Cs8g16470	7466	0	2	0.001	0.0559098	5.80503	Up	0.239434	0.458196
Cs4g06640	3762	0	1	0.001	0.0554788	5.79386	Up	0.485812	0.702375
Cs2g07290	3764	0	1	0.001	0.0554493	5.7931	Up	0.485812	0.698619
Cs2g07460	7531	0	2	0.001	0.0554272	5.79252	Up	0.239434	0.458805
Cs4g04570	7603	0	2	0.001	0.0549023	5.7788	Up	0.239434	0.454873
Cs1g17070	3818	0	1	0.001	0.0546651	5.77255	Up	0.485812	0.705002
Cs8g06670	3836	0	1	0.001	0.0544086	5.76576	Up	0.485812	0.704698
orange1.1t02292	3845	0	1	0.001	0.0542812	5.76238	Up	0.485812	0.71073
Cs7g11850	3897	0	1	0.001	0.0535569	5.743	Up	0.485812	0.701168
orange1.1t04002	3920	0	1	0.001	0.0532427	5.73451	Up	0.485812	0.691763
Cs1g25960	3930	0	1	0.001	0.0531072	5.73084	Up	0.485812	0.689913
Cs1g02110	7871	0	2	0.001	0.053033	5.72882	Up	0.239434	0.460029
Cs9g12680	3943	0	1	0.001	0.0529321	5.72607	Up	0.485812	0.699567
Cs6g18540	3945	0	1	0.001	0.0529053	5.72534	Up	0.485812	0.698768
Cs1g16900	3966	0	1	0.001	0.0526251	5.71768	Up	0.485812	0.692105
Cs4g16150	4023	0	1	0.001	0.0518795	5.69709	Up	0.485812	0.703181
Cs5g17660	4028	0	1	0.001	0.0518151	5.6953	Up	0.485812	0.704546
Cs5g16510	4081	0	1	0.001	0.0511422	5.67644	Up	0.485812	0.713161
Cs1g11990	4085	0	1	0.001	0.0510921	5.67503	Up	0.485812	0.715139
Cs9g06750	4091	0	1	0.001	0.0510172	5.67291	Up	0.485812	0.690399
Cs2g05070	4092	0	1	0.001	0.0510047	5.67256	Up	0.485812	0.700968
Cs3g12410	4094	0	1	0.001	0.0509798	5.67185	Up	0.485812	0.705815
Cs5g22220	4114	0	1	0.001	0.0507319	5.66482	Up	0.485812	0.711659
Cs4g07070	4141	0	1	0.001	0.0504012	5.65539	Up	0.485812	0.694017
Cs5g22370	4153	0	1	0.001	0.0502555	5.65121	Up	0.485812	0.70668
Cs5g18140	4183	0	1	0.001	0.0498951	5.64083	Up	0.485812	0.704394
Cs3g10110	4197	0	1	0.001	0.0497287	5.63601	Up	0.485812	0.713888
Cs4g01850	4230	0	1	0.001	0.0493407	5.62471	Up	0.485812	0.698022
Cs7g05070	4234	0	1	0.001	0.0492941	5.62334	Up	0.485812	0.70551
orange1.1t04775	4334	0	1	0.001	0.0481567	5.58967	Up	0.485812	0.715922
orange1.1t00642	4356	0	1	0.001	0.0479135	5.58236	Up	0.485812	0.71394
Cs5g16380	4383	0	1	0.001	0.0476184	5.57345	Up	0.485812	0.709084
Cs1g25830	4420	0	1	0.001	0.0472197	5.56132	Up	0.485812	0.695939
Cs2g10950	4460	0	1	0.001	0.0467962	5.54832	Up	0.485812	0.705155
Cs9g12120	4518	0	1	0.001	0.0461955	5.52968	Up	0.485812	0.699417
Cs5g10900	4519	0	1	0.001	0.0461853	5.52936	Up	0.485812	0.71171
orange1.1t03951	4622	0	1	0.001	0.045156	5.49685	Up	0.485812	0.716079
Cs9g04100	4664	0	1	0.001	0.0447494	5.4838	Up	0.485812	0.695841
Cs1g18450	4675	0	1	0.001	0.0446441	5.4804	Up	0.485812	0.696286
Cs5g11840	4709	0	1	0.001	0.0443218	5.46994	Up	0.485812	0.711039
Cs5g11030	4716	0	1	0.001	0.044256	5.4678	Up	0.485812	0.70167
Cs5g10050	9469	0	2	0.001	0.0440831	5.46215	Up	0.239434	0.458631
orange1.1t03493	4767	0	1	0.001	0.0437825	5.45228	Up	0.485812	0.704647
orange1.1t02446	4892	0	1	0.001	0.0426638	5.41494	Up	0.485812	0.713576
Cs6g05680	4929	0	1	0.001	0.0423435	5.40407	Up	0.485812	0.697574
Cs3g04590	4931	0	1	0.001	0.0423263	5.40348	Up	0.485812	0.714669
orange1.1t00859	4967	0	1	0.001	0.0420196	5.39299	Up	0.485812	0.697425
Cs2g28680	5014	0	1	0.001	0.0416257	5.3794	Up	0.485812	0.695594
Cs3g03890	5117	0	1	0.001	0.0407878	5.35007	Up	0.485812	0.710884
Cs9g02610	5226	0	1	0.001	0.0399371	5.31966	Up	0.485812	0.716027
Cs2g17630	5327	0	1	0.001	0.0391799	5.29204	Up	0.485812	0.68841
Cs1g12740	5363	0	1	0.001	0.0389169	5.28232	Up	0.485812	0.703232
Cs2g13260	5381	0	1	0.001	0.0387867	5.27749	Up	0.485812	0.710936
orange1.1t01372	5547	0	1	0.001	0.037626	5.23366	Up	0.485812	0.694903
orange1.1t00223	5582	0	1	0.001	0.03739	5.22458	Up	0.485812	0.689524
Cs1g25610	5627	0	1	0.001	0.037091	5.213	Up	0.485812	0.707394
Cs7g12050	1863	2	70	0.217746	7.84208	5.17052	Up	2.1168e-19	6.7987e-18
orange1.1t02250	13840	4	140	0.0586214	2.11124	5.17052	Up	1.13248e-37	7.1159e-36
Cs1g14280	5846	0	1	0.001	0.0357015	5.15791	Up	0.485812	0.699067
Cs1g16850	5866	0	1	0.001	0.0355798	5.15299	Up	0.485812	0.703686
Cs7g19210	5891	0	1	0.001	0.0354288	5.14685	Up	0.485812	0.691373
Cs5g13790	5940	0	1	0.001	0.0351366	5.1349	Up	0.485812	0.691666
Cs9g16540	5961	0	1	0.001	0.0350128	5.12981	Up	0.485812	0.701369
orange1.1t04979	11965	0	2	0.001	0.034887	5.12462	Up	0.239434	0.457892
orange1.1t04027	6050	0	1	0.001	0.0344977	5.10843	Up	0.485812	0.705764
Cs2g30960	6070	0	1	0.001	0.0343841	5.10367	Up	0.485812	0.710111
Cs4g02370	6242	0	1	0.001	0.0334366	5.06336	Up	0.485812	0.688023
Cs9g18170	6987	0	1	0.001	0.0298714	4.90069	Up	0.485812	0.708673
Cs4g18130	7033	0	1	0.001	0.029676	4.89122	Up	0.485812	0.716446
Cs5g11240	7239	0	1	0.001	0.0288315	4.84957	Up	0.485812	0.697922
Cs8g11656	7529	0	1	0.001	0.027721	4.79291	Up	0.485812	0.700717
Cs9g17240	7745	0	1	0.001	0.0269479	4.7521	Up	0.485812	0.71655
Cs9g12040	8241	0	1	0.001	0.025326	4.66255	Up	0.485812	0.708212
orange1.1t04454	8477	0	1	0.001	0.0246209	4.62181	Up	0.485812	0.700617
Cs3g02560	8751	0	1	0.001	0.02385	4.57592	Up	0.485812	0.688604
Cs9g12820	9262	0	1	0.001	0.0225341	4.49404	Up	0.485812	0.693526
Cs2g07910	9516	0	1	0.001	0.0219327	4.45501	Up	0.485812	0.688942
orange1.1t05009	9638	0	1	0.001	0.021655	4.43663	Up	0.485812	0.710523
orange1.1t04155	1452	2	42	0.27938	6.0371	4.43355	Up	3.25844e-11	5.97479e-10
orange1.1t04419	9659	0	1	0.001	0.021608	4.43349	Up	0.485812	0.710266
orange1.1t02283	9699	0	1	0.001	0.0215188	4.42753	Up	0.485812	0.716655
Cs5g14370	2518	17	349	1.36938	28.9278	4.40086	Up	4.42182e-84	7.62292e-82
Cs8g14840	9927	0	1	0.001	0.0210246	4.39401	Up	0.485812	0.714304
Cs4g04730	7640	1	19	0.0265484	0.519046	4.28916	Up	1.5937e-05	0.000136961
orange1.1t01953	10875	0	1	0.001	0.0191918	4.26242	Up	0.485812	0.703838
Cs1g16890	2652	2	36	0.152964	2.83318	4.21116	Up	1.71357e-09	2.63034e-08
Cs7g28370	2697	96	1697	7.21976	131.325	4.18505	Up	0	0
Cs9g14410	11569	0	1	0.001	0.0180406	4.17317	Up	0.485812	0.693771
Cs5g08340	2479	2	35	0.163639	2.94671	4.17052	Up	3.30306e-09	4.87364e-08
Cs6g19330	1333	1	17	0.152161	2.66173	4.1287	Up	5.96374e-05	0.000461053
Cs1g10680	1359	1	17	0.149249	2.61081	4.1287	Up	5.96374e-05	0.000460876
Cs2g09560	12741	0	1	0.001	0.0163811	4.03396	Up	0.485812	0.689088
Cs9g01770	4913	2	31	0.0825687	1.31692	3.99543	Up	4.49578e-08	5.6924e-07
Cs4g10510	13492	0	1	0.001	0.0154693	3.95133	Up	0.485812	0.693673
Cs4g01680	1677	1	15	0.120948	1.86683	3.94813	Up	0.00022093	0.00150039
Cs9g07670	977	8	119	1.66084	25.4213	3.93605	Up	1.7872e-27	8.2301e-26
Cs5g30130	13668	0	1	0.001	0.0152701	3.93263	Up	0.485812	0.709649
Cs2g08520	13729	0	1	0.001	0.0152022	3.92621	Up	0.485812	0.69688
Cs7g32150	2175	9	132	0.839297	12.6666	3.91571	Up	3.20894e-30	1.6596e-28
Cs5g32090	3838	1	14	0.0528478	0.761323	3.84859	Up	0.000423324	0.00267831
Cs1g17060	2068	1	14	0.0980803	1.41294	3.84859	Up	0.000423324	0.00267915
Cs5g19930	14500	0	1	0.001	0.0143939	3.84738	Up	0.485812	0.699467
orange1.1t01729	1589	4	55	0.510585	7.22411	3.8226	Up	4.28548e-13	9.04165e-12
Cs5g24700	515	27	346	10.6338	140.222	3.72098	Up	5.75386e-74	8.72597e-72
Cs5g35050	16109	0	1	0.001	0.0129562	3.69557	Up	0.485812	0.706171
Cs3g16190	5803	1	12	0.0349526	0.431593	3.6262	Up	0.00153738	0.00832233
Cs1g20480	4982	3	36	0.122138	1.50815	3.6262	Up	1.18977e-08	1.62586e-07
orange1.1t00281	3883	3	35	0.156706	1.88125	3.58556	Up	2.2377e-08	2.95963e-07
Cs5g32110	2552	5	58	0.397394	4.74344	3.57729	Up	4.12386e-13	8.72804e-12
Cs5g28730	2106	2	23	0.192621	2.27937	3.5648	Up	7.62284e-06	6.89783e-05
Cs9g14590	4799	9	102	0.380386	4.43604	3.54374	Up	5.95554e-22	2.20815e-20
Cs3g09140	2547	3	34	0.238905	2.78609	3.54374	Up	4.20042e-08	5.33853e-07
Cs2g24170	1206	3	34	0.504552	5.88406	3.54374	Up	4.20042e-08	5.3419e-07
orange1.1t03110	8624	1	11	0.0235192	0.266213	3.50067	Up	0.002911	0.014444
orange1.1t03955	3546	1	11	0.0571997	0.64744	3.50067	Up	0.002911	0.0144405
Cs7g30160	1761	1	11	0.115179	1.3037	3.50067	Up	0.002911	0.0144369
Cs6g12890	3575	101	1100	5.7303	64.2188	3.48631	Up	2.89498e-219	1.39028e-216
Cs5g30380	3366	5	53	0.301292	3.2863	3.44723	Up	9.38362e-12	1.81291e-10
Cs7g30620	1785	15	158	1.70445	18.4742	3.43813	Up	1.92113e-32	1.04164e-30
Cs3g16120	2178	3	31	0.27938	2.97064	3.41047	Up	2.74268e-07	3.11837e-06
Cs7g14910	2656	1	10	0.0763667	0.78581	3.36317	Up	0.00548366	0.0246777
Cs2g03740	611	1	10	0.331964	3.4159	3.36317	Up	0.00548366	0.0246722
Cs5g09870	1855	2	20	0.218685	2.25026	3.36317	Up	5.00916e-05	0.000393744
Cs2g09320	1813	1	10	0.111875	1.15119	3.36317	Up	0.00548366	0.0246667
Cs6g10240	2317	14	139	1.22556	12.5209	3.35282	Up	4.14592e-28	1.98159e-26
Cs3g16960	1443	3	29	0.421684	4.19447	3.31426	Up	9.46742e-07	1.00769e-05
Cs5g29930	1574	19	182	2.44839	24.1331	3.3011	Up	7.06128e-36	4.22629e-34
Cs6g21340	2829	3	28	0.21509	2.06572	3.26363	Up	1.75191e-06	1.77479e-05
Cs4g02410	2549	7	65	0.557007	5.32218	3.25625	Up	1.63714e-13	3.58535e-12
Cs1g22340	1513	1	9	0.134058	1.24151	3.21116	Up	0.0102686	0.04208
Cs7g12530	705	1	9	0.287702	2.6644	3.21116	Up	0.0102686	0.0420971
orange1.1t01166	3140	1	9	0.0645955	0.598217	3.21116	Up	0.0102686	0.0420885
Cs2g14150	3780	4	36	0.214635	1.98773	3.21116	Up	6.3546e-08	7.92165e-07
orange1.1t04895	1639	6	53	0.742514	6.74905	3.1842	Up	4.85046e-11	8.73516e-10
orange1.1t02941	1452	11	95	1.53659	13.6553	3.15166	Up	1.25808e-18	3.81013e-17
Cs4g03220	1218	7	60	1.16569	10.2813	3.14077	Up	3.37922e-12	6.6888e-11
Cs3g26480	2995	15	125	1.01584	8.71082	3.10013	Up	9.99302e-24	3.99919e-22
Cs8g03410	3267	13	107	0.807098	6.83566	3.08226	Up	2.1187e-20	7.14618e-19
Cs2g23600	1629	10	81	1.24512	10.3779	3.05916	Up	1.16558e-15	2.9572e-14
Cs1g24850	3770	2	16	0.107602	0.885777	3.04124	Up	0.000585064	0.0035749
Cs7g17740	2182	1	8	0.092956	0.765211	3.04124	Up	0.0190946	0.069822
Cs5g02310	2553	1	8	0.0794477	0.654011	3.04124	Up	0.0190946	0.0698473
Cs7g10350	3808	1	8	0.0532642	0.438469	3.04124	Up	0.0190946	0.0698093
Cs9g02140	4222	1	8	0.0480412	0.395474	3.04124	Up	0.0190946	0.069784
orange1.1t01601	3135	3	24	0.194096	1.59779	3.04124	Up	1.99135e-05	0.000167916
Cs9g02540	2638	2	16	0.153776	1.26588	3.04124	Up	0.000585064	0.00357382
orange1.1t04572	447	1	8	0.453758	3.73532	3.04124	Up	0.0190946	0.0697967
Cs9g15730	1794	1	8	0.11306	0.930708	3.04124	Up	0.0190946	0.0698346
Cs9g16520	1668	1	8	0.121601	1.00101	3.04124	Up	0.0190946	0.0697714
Cs2g14920	2114	16	124	1.53514	12.2423	2.99543	Up	8.17624e-23	3.13526e-21
Cs2g23410	1183	3	23	0.514362	4.05778	2.97984	Up	3.62418e-05	0.000291234
Cs7g11060	1836	6	46	0.662843	5.22915	2.97984	Up	3.20144e-09	4.73063e-08
orange1.1t03235	937	47	357	10.174	79.5196	2.96643	Up	2.6663e-62	3.29934e-60
orange1.1t02389	1615	2	15	0.251183	1.93849	2.94813	Up	0.00106881	0.0060556
Cs1g15730	3671	78	579	4.30965	32.9185	2.93325	Up	6.9451e-99	1.41498e-96
Cs1g16220	1016	5	37	0.998179	7.6007	2.92876	Up	1.54683e-07	1.81604e-06
Cs7g31620	2801	7	50	0.506894	3.72566	2.87774	Up	1.26803e-09	1.98418e-08
orange1.1t00538	2169	57	405	5.33025	38.971	2.87013	Up	3.70828e-68	5.19417e-66
orange1.1t03339	1754	1	7	0.115639	0.832941	2.84859	Up	0.0352118	0.113472
Cs6g21260	814	1	7	0.249177	1.79481	2.84859	Up	0.0352118	0.113454
Cs5g07854	1597	1	7	0.127007	0.914827	2.84859	Up	0.0352118	0.113508
Cs5g10550	1240	3	21	0.490718	3.53463	2.84859	Up	0.000118547	0.000855186
orange1.1t02620	1067	2	14	0.380187	2.73848	2.84859	Up	0.00194128	0.0102154
Cs4g12050	2283	1	7	0.0888436	0.639938	2.84859	Up	0.0352118	0.113545
Cs9g01800	739	2	14	0.548931	3.95393	2.84859	Up	0.00194128	0.0102101
orange1.1t02611	2212	1	7	0.0916953	0.660479	2.84859	Up	0.0352118	0.113363
Cs5g24620	2113	1	7	0.0959915	0.691424	2.84859	Up	0.0352118	0.113527
Cs7g29030	1208	1	7	0.167906	1.20942	2.84859	Up	0.0352118	0.113382
Cs3g05950	989	1	7	0.205086	1.47723	2.84859	Up	0.0352118	0.11349
orange1.1t04173	2172	2	14	0.186768	1.34528	2.84859	Up	0.00194128	0.0102127
Cs2g08020	989	1	7	0.205086	1.47723	2.84859	Up	0.0352118	0.113345
Cs4g08960	6890	1	7	0.0294383	0.212043	2.84859	Up	0.0352118	0.1134
Cs4g08150	1845	1	7	0.109935	0.791858	2.84859	Up	0.0352118	0.113436
orange1.1t05169	1864	1	7	0.108814	0.783787	2.84859	Up	0.0352118	0.113418
Cs4g20420	835	24	167	5.82984	41.7422	2.83998	Up	1.0472e-28	5.13917e-27
Cs1g08130	1734	38	262	4.44495	31.5354	2.82673	Up	5.67482e-44	4.35213e-42
Cs3g09020	12468	4	27	0.0650722	0.451973	2.79612	Up	1.35962e-05	0.000118974
Cs3g27020	1368	3	20	0.444803	3.05133	2.7782	Up	0.000212924	0.00145287
Cs7g04880	4232	3	20	0.143783	0.986348	2.7782	Up	0.000212924	0.00145238
Cs1g02760	4432	19	126	0.869533	5.93358	2.77059	Up	1.76509e-21	6.32359e-20
Cs7g08000	1782	37	244	4.2114	28.5777	2.76252	Up	4.19502e-40	2.83938e-38
Cs9g02570	6114	87	567	2.8862	19.3555	2.7455	Up	1.87603e-90	3.47152e-88
Cs2g24782	1995	2	13	0.203338	1.36002	2.74168	Up	0.00350324	0.0168159
Cs8g10380	1368	2	13	0.296535	1.98337	2.74168	Up	0.00350324	0.0168199
orange1.1t03749	1000	2	13	0.40566	2.71325	2.74168	Up	0.00350324	0.0168239
Cs2g10310	3031	2	13	0.133837	0.895165	2.74168	Up	0.00350324	0.0168279
Cs3g21870	3964	94	609	4.80979	32.0649	2.73695	Up	1.05476e-96	2.06549e-94
Cs5g25790	1023	12	76	2.37924	15.5054	2.7042	Up	3.51982e-13	7.49681e-12
Cs6g12880	1931	526	3279	55.2504	354.409	2.68136	Up	0	0
Cs5g11630	2073	18	112	1.76119	11.2762	2.67867	Up	1.30374e-18	3.94251e-17
Cs5g09370	1370	231	1434	34.1998	218.461	2.67532	Up	9.93068e-220	4.88541e-217
Cs2g18310	2872	5	31	0.353116	2.2528	2.67351	Up	5.00742e-06	4.68894e-05
Cs5g31670	1413	29	179	4.16282	26.4397	2.66707	Up	9.2267e-29	4.53909e-27
Cs9g17670	9524	7	43	0.149077	0.942312	2.66015	Up	7.0682e-08	8.74099e-07
Cs6g12870	1607	69	421	8.70894	54.6779	2.65039	Up	4.26214e-65	5.5823e-63
Cs5g16230	783	1	6	0.259042	1.59932	2.6262	Up	0.0642798	0.181205
Cs6g16340	1330	1	6	0.152504	0.941554	2.6262	Up	0.0642798	0.181003
Cs8g18810	1345	1	6	0.150803	0.931054	2.6262	Up	0.0642798	0.18118
Cs8g13520	486	1	6	0.417346	2.57668	2.6262	Up	0.0642798	0.181028
Cs2g22710	1568	1	6	0.129356	0.79864	2.6262	Up	0.0642798	0.180902
Cs5g06310	2110	1	6	0.096128	0.593492	2.6262	Up	0.0642798	0.181053
Cs8g16910	5597	3	18	0.108717	0.671217	2.6262	Up	0.000676102	0.00405983
Cs6g06320	5298	1	6	0.0382843	0.236366	2.6262	Up	0.0642798	0.181129
Cs5g28830	3112	1	6	0.0651767	0.4024	2.6262	Up	0.0642798	0.181104
Cs1g22750	1150	1	6	0.176374	1.08893	2.6262	Up	0.0642798	0.180826
orange1.1t02847	3862	1	6	0.0525194	0.324254	2.6262	Up	0.0642798	0.181079
orange1.1t00070	2785	1	6	0.0728294	0.449647	2.6262	Up	0.0642798	0.180927
Cs2g16200	1861	1	6	0.10899	0.6729	2.6262	Up	0.0642798	0.180877
Cs3g26800	2498	1	6	0.081197	0.501308	2.6262	Up	0.0642798	0.180978
Cs2g03220	2515	1	6	0.0806481	0.497919	2.6262	Up	0.0642798	0.180952
orange1.1t01984	1709	3	18	0.35605	2.19825	2.6262	Up	0.000676102	0.00405862
Cs5g22850	462	4	24	1.7561	10.8421	2.6262	Up	7.62456e-05	0.000574691
Cs3g14750	3184	1	6	0.0637029	0.3933	2.6262	Up	0.0642798	0.180801
Cs3g13670	2724	1	6	0.0744604	0.459716	2.6262	Up	0.0642798	0.180725
Cs7g18230	2822	1	6	0.0718746	0.443752	2.6262	Up	0.0642798	0.181155
Cs9g14100	691	2	12	0.587062	3.62451	2.6262	Up	0.00627632	0.0278166
Cs7g03390	1101	1	6	0.184223	1.13739	2.6262	Up	0.0642798	0.180851
Cs6g10650	887	1	6	0.22867	1.4118	2.6262	Up	0.0642798	0.1807
Cs2g10550	6758	1	6	0.0300133	0.185301	2.6262	Up	0.0642798	0.180751
Cs4g06060	1966	1	6	0.103169	0.636962	2.6262	Up	0.0642798	0.180776
Cs9g18040	4226	7	41	0.33597	2.02488	2.59143	Up	2.17584e-07	2.51212e-06
Cs2g14490	2352	6	35	0.517423	3.10582	2.58556	Up	1.82541e-06	1.84277e-05
Cs2g12700	1523	6	35	0.799068	4.79638	2.58556	Up	1.82541e-06	1.8437e-05
Cs2g25450	1839	22	127	2.42646	14.4134	2.57049	Up	4.78344e-20	1.57908e-18
Cs6g11300	847	8	46	1.91575	11.335	2.5648	Up	4.57032e-08	5.78315e-07
Cs1g07540	3165	3	17	0.192256	1.12104	2.54374	Up	0.00119413	0.00666451
Cs2g03350	1512	5	28	0.670734	3.86502	2.52666	Up	2.71284e-05	0.000223157
Cs2g31450	2533	10	56	0.80075	4.61422	2.52666	Up	2.03942e-09	3.09752e-08
Cs3g16430	2682	151	832	11.4196	64.7456	2.50327	Up	4.23102e-119	1.08025e-116
Cs5g12590	2557	6	33	0.475941	2.69357	2.50067	Up	5.55338e-06	5.1547e-05
orange1.1t01663	1865	4	22	0.435024	2.46201	2.50067	Up	0.00023502	0.00158646
orange1.1t02627	1910	2	11	0.212387	1.202	2.50067	Up	0.0111527	0.0450891
Cs5g32060	3990	28	153	1.42337	8.00321	2.49127	Up	4.49914e-23	1.7418e-21
Cs1g02750	5091	13	71	0.517932	2.91072	2.49054	Up	1.96311e-11	3.6971e-10
Cs8g02760	3527	8	43	0.460062	2.54454	2.4675	Up	2.38832e-07	2.74643e-06
Cs4g07320	2071	3	16	0.293815	1.61245	2.45627	Up	0.00209504	0.0108798
Cs9g05340	852	3	16	0.71419	3.91946	2.45627	Up	0.00209504	0.010877
Cs1g26330	1632	79	417	9.81836	53.3288	2.44136	Up	7.32254e-59	8.48825e-57
orange1.1t03636	327	11	58	6.82303	37.0191	2.43979	Up	2.21976e-09	3.35878e-08
Cs1g23760	1765	4	21	0.459671	2.48325	2.43355	Up	0.00040926	0.00260979
Cs2g09850	1005	4	21	0.807284	4.36113	2.43355	Up	0.00040926	0.00261144
Cs3g27810	2829	4	21	0.286787	1.54929	2.43355	Up	0.00040926	0.00261062
Cs2g28800	3308	27	141	1.6555	8.8961	2.4259	Up	9.02654e-21	3.09109e-19
Cs6g08900	1210	14	73	2.34679	12.5917	2.42371	Up	2.12646e-11	3.98612e-10
Cs1g23200	1454	6	31	0.836988	4.44983	2.41047	Up	1.66275e-05	0.000141929
Cs2g31040	1671	6	31	0.728294	3.87196	2.41047	Up	1.66275e-05	0.000141989
Cs2g06880	4091	6	31	0.297477	1.58153	2.41047	Up	1.66275e-05	0.000141869
orange1.1t01394	12383	9	46	0.147417	0.775314	2.39487	Up	1.47646e-07	1.73848e-06
Cs5g28540	1793	1	5	0.113123	0.582017	2.36317	Up	0.115887	0.282914
orange1.1t01115	1808	1	5	0.112185	0.577188	2.36317	Up	0.115887	0.283394
Cs6g18060	1379	1	5	0.147085	0.756748	2.36317	Up	0.115887	0.282845
Cs8g08420	1309	3	15	0.464851	2.39165	2.36317	Up	0.0036488	0.017411
Cs4g03570	1850	1	5	0.109638	0.564084	2.36317	Up	0.115887	0.283051
Cs2g16510	1172	1	5	0.173063	0.890406	2.36317	Up	0.115887	0.283222
Cs5g06970	3091	1	5	0.0656195	0.337611	2.36317	Up	0.115887	0.283154
Cs9g02380	1293	1	5	0.156868	0.807081	2.36317	Up	0.115887	0.283016
Cs5g01200	2503	2	10	0.16207	0.833844	2.36317	Up	0.0196333	0.0713521
orange1.1t03327	3437	1	5	0.0590137	0.303624	2.36317	Up	0.115887	0.283291
Cs2g24670	4247	2	10	0.0955168	0.491432	2.36317	Up	0.0196333	0.0713907
Cs7g12290	895	1	5	0.226626	1.16598	2.36317	Up	0.115887	0.283257
orange1.1t04897	3525	2	10	0.115081	0.592089	2.36317	Up	0.0196333	0.0714035
orange1.1t05360	393	1	5	0.516107	2.65536	2.36317	Up	0.115887	0.283085
Cs8g12370	2157	1	5	0.0940334	0.4838	2.36317	Up	0.115887	0.283188
Cs5g26770	1204	2	10	0.336927	1.73348	2.36317	Up	0.0196333	0.0713778
Cs7g03810	1913	2	10	0.212054	1.09102	2.36317	Up	0.0196333	0.0713649
Cs2g15060	4191	1	5	0.0483966	0.248999	2.36317	Up	0.115887	0.2836
orange1.1t02173	1456	1	5	0.139306	0.716728	2.36317	Up	0.115887	0.283566
Cs2g31330	770	2	10	0.526831	2.71054	2.36317	Up	0.0196333	0.0714293
Cs1g16940	463	1	5	0.438078	2.2539	2.36317	Up	0.115887	0.282982
Cs7g22280	1642	1	5	0.123526	0.63554	2.36317	Up	0.115887	0.283325
Cs3g27650	3192	1	5	0.0635432	0.326929	2.36317	Up	0.115887	0.283119
orange1.1t03986	773	1	5	0.262393	1.35001	2.36317	Up	0.115887	0.282948
Cs9g18100	3018	3	15	0.20162	1.03733	2.36317	Up	0.0036488	0.0174069
Cs2g19970	2020	12	60	1.20493	6.19934	2.36317	Up	2.35122e-09	3.54971e-08
Cs3g20500	5367	1	5	0.0377921	0.194439	2.36317	Up	0.115887	0.283531
Cs1g08205	1883	1	5	0.107716	0.554199	2.36317	Up	0.115887	0.283497
orange1.1t04170	1404	1	5	0.144466	0.743274	2.36317	Up	0.115887	0.28336
orange1.1t01357	825	1	5	0.245855	1.26492	2.36317	Up	0.115887	0.283428
Cs6g15150	1211	1	5	0.16749	0.861731	2.36317	Up	0.115887	0.282879
orange1.1t04346	1813	2	10	0.223751	1.15119	2.36317	Up	0.0196333	0.0714164
Cs3g11990	7928	1	5	0.025584	0.131629	2.36317	Up	0.115887	0.283463
Cs5g30850	5076	90	446	3.59628	18.3383	2.35028	Up	3.9118e-60	4.64124e-58
Cs5g02340	1858	56	274	6.11328	30.7787	2.33191	Up	3.12896e-37	1.94787e-35
Cs4g02570	3302	17	83	1.04425	5.24622	2.32881	Up	2.96288e-12	5.89944e-11
Cs6g21420	633	31	151	9.93322	49.7874	2.32545	Up	3.96362e-21	1.38076e-19
Cs2g23870	3864	84	408	4.40935	22.0378	2.32135	Up	2.33524e-54	2.36692e-52
Cs1g07420	1388	14	68	2.04584	10.225	2.32135	Up	3.05292e-10	5.10169e-09
Cs5g11620	1924	13	63	1.37047	6.8341	2.31808	Up	1.43771e-09	2.23755e-08
Cs3g21660	2257	8	38	0.718937	3.51397	2.28916	Up	3.517e-06	3.39253e-05
Cs7g22830	2788	36	171	2.61904	12.8012	2.28916	Up	2.58838e-23	1.00787e-21
orange1.1t02220	1663	19	90	2.31736	11.2953	2.28516	Up	6.5532e-13	1.35151e-11
Cs1g06220	1783	11	52	1.25133	6.08692	2.28225	Up	5.44604e-08	6.82277e-07
Cs7g02970	2535	616	2885	49.2873	237.527	2.26881	Up	0	0
Cs2g28305	970	3	14	0.627309	3.01233	2.26363	Up	0.00630362	0.0279192
orange1.1t00099	692	3	14	0.879321	4.22248	2.26363	Up	0.00630362	0.0279131
Cs1g19860	2386	3	14	0.255025	1.22463	2.26363	Up	0.00630362	0.0279253
Cs2g18250	3375	34	158	2.04332	9.77078	2.25756	Up	2.59152e-21	9.17034e-20
orange1.1t00730	1445	14	65	1.96514	9.38839	2.25625	Up	1.46923e-09	2.27957e-08
orange1.1t02242	773	11	51	2.88633	13.7701	2.25423	Up	9.19088e-08	1.11473e-06
Cs6g11800	3991	5	23	0.254109	1.2028	2.24287	Up	0.000412444	0.00262595
orange1.1t01712	718	5	23	1.41247	6.68574	2.24287	Up	0.000412444	0.00262512
Cs4g15820	1517	35	161	4.67966	22.1506	2.24287	Up	1.57783e-21	5.68299e-20
Cs3g21070	1151	15	69	2.64331	12.5118	2.24287	Up	5.25846e-10	8.55348e-09
Cs7g09860	2045	334	1534	33.1272	156.559	2.24062	Up	4.50258e-191	1.89202e-188
Cs2g06290	1876	40	183	4.32473	20.3594	2.23501	Up	3.60132e-24	1.46745e-22
Cs9g16640	3192	2499	11279	158.795	737.486	2.21545	Up	0	0
Cs9g15290	2278	2	9	0.178077	0.824583	2.21116	Up	0.0341932	0.111005
orange1.1t03587	1454	6	27	0.836988	3.87566	2.21116	Up	0.00014106	0.00100112
Cs7g03580	883	2	9	0.459411	2.12729	2.21116	Up	0.0341932	0.111023
Cs6g20470	2059	2	9	0.197018	0.912288	2.21116	Up	0.0341932	0.110988
Cs1g16920	21121	2	9	0.0192065	0.0889352	2.21116	Up	0.0341932	0.11097
Cs4g03970	876	2	9	0.463082	2.14429	2.21116	Up	0.0341932	0.111041
Cs5g25740	1020	413	1853	82.1263	379.159	2.20689	Up	4.06972e-226	2.05216e-223
Cs1g20120	4148	15	67	0.733474	3.37118	2.20044	Up	1.47491e-09	2.28663e-08
Cs4g11440	1575	5	22	0.643905	2.91533	2.17874	Up	0.000698746	0.0041722
Cs2g04490	849	23	101	5.49481	24.829	2.17589	Up	1.44648e-13	3.17816e-12
Cs1g22200	2896	13	57	0.910494	4.10792	2.17369	Up	3.24736e-08	4.19598e-07
orange1.1t01572	5166	19	83	0.745987	3.35328	2.16835	Up	2.40744e-11	4.4754e-10
orange1.1t04356	1419	11	48	1.57233	7.06	2.16677	Up	4.33382e-07	4.8082e-06
Cs3g19840	2194	3	13	0.277343	1.23667	2.15671	Up	0.0107924	0.0438171
Cs7g02820	2394	6	26	0.508346	2.26671	2.15671	Up	0.000237606	0.00160178
Cs6g06700	2564	13	56	1.02839	4.55844	2.14815	Up	5.40628e-08	6.77717e-07
Cs9g10410	1311	10	43	1.54714	6.8456	2.14557	Up	2.05588e-06	2.0569e-05
Cs1g04370	5368	7	30	0.264495	1.16642	2.14077	Up	8.15372e-05	0.000609565
Cs7g18040	4231	48	205	2.30107	10.1125	2.13575	Up	1.71384e-25	7.29284e-24
Cs1g22140	2629	87	371	6.71214	29.453	2.13357	Up	8.28522e-45	6.45224e-43
Cs2g25490	322	4	17	2.51963	11.0189	2.1287	Up	0.00352524	0.0168974
Cs6g08390	1414	4	17	0.573777	2.50926	2.1287	Up	0.00352524	0.0169014
Cs6g06690	1298	185	783	28.9087	125.902	2.12272	Up	4.4169e-92	8.24897e-90
Cs9g07680	1367	290	1226	43.029	187.184	2.12107	Up	5.39026e-143	1.67264e-140
Cs9g06450	1426	75	315	10.6678	46.1038	2.11163	Up	8.2695e-38	5.21237e-36
Cs5g13290	2707	6	25	0.449568	1.92751	2.10013	Up	0.000397882	0.00254609
Cs3g13720	2817	7	29	0.504015	2.14861	2.09186	Up	0.000136025	0.000968112
Cs3g19990	1820	52	214	5.79514	24.5408	2.08226	Up	9.51822e-26	4.11097e-24
Cs8g05990	4351	9	37	0.419552	1.77484	2.08077	Up	1.62497e-05	0.000139057
Cs4g15780	2603	18	74	1.40259	5.9334	2.08077	Up	8.3319e-10	1.3264e-08
Cs5g25950	1613	20	82	2.51494	10.6102	2.07686	Up	1.05898e-10	1.85252e-09
Cs9g06500	1739	13	53	1.51627	6.36095	2.06872	Up	2.44864e-07	2.8062e-06
Cs5g06080	4529	20	81	0.895694	3.73275	2.05916	Up	1.73745e-10	2.97996e-09
Cs5g31090	1030	26	105	5.11998	21.2764	2.05504	Up	3.64256e-13	7.74188e-12
Cs1g18360	4083	119	480	5.91153	24.5362	2.05331	Up	8.47144e-55	8.67355e-53
Cs2g24040	679	773	3095	230.91	951.342	2.04264	Up	0	0
orange1.1t05164	403	2	8	1.0066	4.14315	2.04124	Up	0.0588116	0.169196
Cs9g11450	174	1	4	1.16569	4.79796	2.04124	Up	0.205638	0.418159
Cs3g21050	3860	2	8	0.105093	0.432562	2.04124	Up	0.0588116	0.169147
Cs5g18760	570	1	4	0.355842	1.46464	2.04124	Up	0.205638	0.417275
Cs4g07160	2325	2	8	0.174477	0.718146	2.04124	Up	0.0588116	0.169099
Cs1g04150	951	1	4	0.213281	0.87786	2.04124	Up	0.205638	0.417486
Cs8g07360	1568	1	4	0.129356	0.532427	2.04124	Up	0.205638	0.417401
Cs2g09840	1326	1	4	0.152964	0.629596	2.04124	Up	0.205638	0.41715
Cs7g11610	2879	1	4	0.0704515	0.289977	2.04124	Up	0.205638	0.417822
Cs8g08930	522	1	4	0.388563	1.59932	2.04124	Up	0.205638	0.41778
orange1.1t03602	2349	1	4	0.0863474	0.355404	2.04124	Up	0.205638	0.416898
Cs6g21080	454	3	12	1.34029	5.5166	2.04124	Up	0.018293	0.0673794
Cs1g15180	3064	1	4	0.0661978	0.272469	2.04124	Up	0.205638	0.417738
Cs1g14650	637	1	4	0.318414	1.31059	2.04124	Up	0.205638	0.417443
Cs8g14710	1496	3	12	0.406745	1.67415	2.04124	Up	0.018293	0.0673548
orange1.1t05742	264	1	4	0.768295	3.16229	2.04124	Up	0.205638	0.417192
Cs9g09050	2233	6	24	0.544998	2.2432	2.04124	Up	0.000662106	0.00398885
Cs7g02540	2461	10	40	0.824177	3.3923	2.04124	Up	9.33822e-06	8.35263e-05
orange1.1t03760	5067	1	4	0.0400296	0.164761	2.04124	Up	0.205638	0.416772
Cs9g16830	2642	4	16	0.307086	1.26396	2.04124	Up	0.00592394	0.0263999
Cs8g03830	748	4	16	1.08465	4.46441	2.04124	Up	0.00592394	0.0263941
Cs7g15285	1096	2	8	0.370128	1.52344	2.04124	Up	0.0588116	0.169268
Cs3g25550	330	1	4	0.614636	2.52983	2.04124	Up	0.205638	0.417948
Cs1g02560	1976	1	4	0.102647	0.422492	2.04124	Up	0.205638	0.417906
Cs5g32710	3070	1	4	0.0660684	0.271936	2.04124	Up	0.205638	0.417024
Cs9g12750	3226	1	4	0.0628735	0.258786	2.04124	Up	0.205638	0.418243
Cs3g11590	579	2	8	0.700622	2.88375	2.04124	Up	0.0588116	0.169244
Cs7g19100	2226	1	4	0.0911186	0.375043	2.04124	Up	0.205638	0.417234
Cs5g23090	3056	1	4	0.0663711	0.273182	2.04124	Up	0.205638	0.417654
Cs9g12370	6454	2	8	0.062854	0.258706	2.04124	Up	0.0588116	0.169123
Cs9g16940	3046	1	4	0.066589	0.274079	2.04124	Up	0.205638	0.41757
Cs4g07330	1785	2	8	0.227261	0.9354	2.04124	Up	0.0588116	0.169075
Cs5g07450	3662	1	4	0.0553878	0.227975	2.04124	Up	0.205638	0.417066
Cs1g02170	3258	1	4	0.062256	0.256245	2.04124	Up	0.205638	0.41673
Cs8g17230	2926	1	4	0.0693199	0.28532	2.04124	Up	0.205638	0.418117
Cs7g16010	2173	1	4	0.093341	0.38419	2.04124	Up	0.205638	0.418032
Cs5g07330	712	3	12	0.854621	3.51761	2.04124	Up	0.018293	0.0673671
Cs7g05520	303	1	4	0.669406	2.75526	2.04124	Up	0.205638	0.418285
Cs1g05350	2231	1	4	0.0909144	0.374202	2.04124	Up	0.205638	0.418201
Cs3g22400	2164	1	4	0.0937292	0.385788	2.04124	Up	0.205638	0.41799
Cs4g07040	1077	2	8	0.376657	1.55032	2.04124	Up	0.0588116	0.169171
Cs7g25490	1095	1	4	0.185233	0.762415	2.04124	Up	0.205638	0.417528
Cs3g20290	1106	1	4	0.183391	0.754833	2.04124	Up	0.205638	0.416856
Cs8g15830	716	3	12	0.849846	3.49795	2.04124	Up	0.018293	0.0673917
Cs2g16440	1491	1	4	0.136036	0.559923	2.04124	Up	0.205638	0.418075
orange1.1t04316	2992	1	4	0.0677908	0.279026	2.04124	Up	0.205638	0.417696
orange1.1t02479	477	1	4	0.42522	1.7502	2.04124	Up	0.205638	0.417317
Cs1g10850	7268	1	4	0.0279073	0.114866	2.04124	Up	0.205638	0.417108
orange1.1t01744	1190	1	4	0.170445	0.70155	2.04124	Up	0.205638	0.41694
Cs8g12000	4566	12	48	0.533062	2.19407	2.04124	Up	1.14422e-06	1.19891e-05
Cs4g15850	2819	1	4	0.071951	0.296149	2.04124	Up	0.205638	0.417864
Cs4g03730	3054	1	4	0.0664145	0.273361	2.04124	Up	0.205638	0.417612
Cs1g26280	1259	2	8	0.322208	1.3262	2.04124	Up	0.0588116	0.16922
Cs3g18090	2056	5	20	0.493264	2.03026	2.04124	Up	0.0019648	0.0102935
orange1.1t00801	1734	1	4	0.116972	0.481456	2.04124	Up	0.205638	0.417359
orange1.1t01916	1836	1	4	0.110474	0.454709	2.04124	Up	0.205638	0.416982
orange1.1t03479	1860	1	4	0.109048	0.448841	2.04124	Up	0.205638	0.416814
Cs2g07100	3975	44	175	2.24516	9.18854	2.03302	Up	1.00433e-20	3.43343e-19
Cs9g18740	3390	62	246	3.70958	15.1454	2.02956	Up	1.84614e-28	8.97269e-27
Cs2g28300	2470	8	31	0.656939	2.61945	1.99543	Up	0.000127711	0.00091475
Cs4g05880	1118	103	399	18.6865	74.4864	1.99498	Up	3.3705e-44	2.59477e-42
Cs9g04500	695	94	364	27.4331	109.311	1.99444	Up	1.88253e-40	1.29152e-38
Cs4g15560	3122	19	73	1.23439	4.88018	1.98313	Up	3.45344e-09	5.08066e-08
Cs1g02330	572	6	23	2.12759	8.39223	1.97984	Up	0.00109445	0.00616967
Cs5g23630	4384	5	19	0.23133	0.904542	1.96724	Up	0.00325764	0.0158444
Cs7g28700	1111	10	38	1.82565	7.13864	1.96724	Up	2.50686e-05	0.000207312
Cs4g03050	1645	5	19	0.616505	2.41065	1.96724	Up	0.00325764	0.0158405
orange1.1t03222	6001	5	19	0.168997	0.660809	1.96724	Up	0.00325764	0.0158367
Cs1g14275	2816	18	68	1.2965	5.0399	1.95877	Up	1.57385e-08	2.12339e-07
Cs2g21700	1096	4	15	0.740255	2.85645	1.94813	Up	0.00986386	0.0407275
Cs5g09860	1703	8	30	0.952813	3.67665	1.94813	Up	0.000209098	0.00142821
orange1.1t03382	5055	16	60	0.641994	2.47728	1.94813	Up	1.24939e-07	1.48062e-06
Cs5g15510	2294	95	356	8.39967	32.3894	1.94711	Up	2.07608e-38	1.32935e-36
Cs8g09780	1820	73	272	8.13549	31.192	1.93888	Up	1.45452e-29	7.40848e-28
Cs2g23750	1768	98	365	11.2428	43.088	1.93828	Up	4.1252e-39	2.71913e-37
Cs7g22000	2399	7	26	0.591834	2.26198	1.93432	Up	0.00061	0.00370593
Cs6g05280	3048	91	338	6.05562	23.1445	1.93432	Up	3.044e-36	1.84932e-34
Cs5g32400	4970	34	126	1.38757	5.29127	1.93105	Up	2.04082e-14	4.73686e-13
Cs3g16090	1675	30	110	3.63278	13.7064	1.91571	Up	1.21345e-12	2.46478e-11
Cs6g05670	4889	6	22	0.248922	0.939179	1.91571	Up	0.00179623	0.00955686
Cs5g15660	2635	3	11	0.230926	0.87128	1.91571	Up	0.030658	0.101806
Cs5g13800	3221	3	11	0.188913	0.712767	1.91571	Up	0.030658	0.10189
Cs6g08860	2944	3	11	0.206688	0.779831	1.91571	Up	0.030658	0.101907
Cs2g28830	3110	69	253	4.50009	16.9788	1.91571	Up	3.42336e-27	1.55867e-25
orange1.1t01824	4060	6	22	0.299749	1.13095	1.91571	Up	0.00179623	0.00955434
Cs2g13200	4178	3	11	0.145641	0.549503	1.91571	Up	0.030658	0.101873
Cs6g10660	1083	3	11	0.561856	2.11987	1.91571	Up	0.030658	0.10184
Cs7g14410	3833	3	11	0.15875	0.598963	1.91571	Up	0.030658	0.101823
Cs8g11190	5932	3	11	0.102578	0.387024	1.91571	Up	0.030658	0.101857
Cs7g27530	2309	14	51	1.22981	4.60991	1.90631	Up	1.61333e-06	1.64347e-05
Cs8g04280	1786	300	1085	34.07	126.793	1.8959	Up	1.31905e-109	2.98935e-107
Cs2g11930	5292	5	18	0.191638	0.709902	1.88923	Up	0.00535616	0.0241686
Cs5g08640	3039	10	36	0.667424	2.47239	1.88923	Up	6.60372e-05	0.000504343
orange1.1t02795	2469	812	2920	66.7063	246.835	1.88765	Up	5.64424e-290	3.6724e-287
Cs4g03130	1600	27	97	3.42276	12.6531	1.88626	Up	4.17556e-11	7.59432e-10
Cs5g28550	2587	24	86	1.88169	6.93822	1.88254	Up	5.64166e-10	9.14729e-09
Cs5g03150	3535	1236	4418	70.9188	260.845	1.87895	Up	0	0
Cs3g18710	2118	7	25	0.670354	2.46354	1.87774	Up	0.000993192	0.00567981
Cs9g18660	6641	57	202	1.7409	6.34839	1.86656	Up	2.59616e-21	9.17067e-20
Cs8g18020	863	1651	5834	388.033	1410.92	1.86238	Up	0	0
Cs9g14150	562	315	1113	113.686	413.337	1.86227	Up	9.87468e-110	2.26332e-107
Cs3g27780	1564	40	141	5.18747	18.816	1.85886	Up	3.0675e-15	7.59159e-14
Cs8g04100	2955	6	21	0.411838	1.48323	1.84859	Up	0.00292554	0.0145019
Cs3g17620	2125	2	7	0.190899	0.687519	1.84859	Up	0.0996804	0.252995
Cs5g06570	1932	24	84	2.51963	9.0744	1.84859	Up	1.43463e-09	2.23448e-08
Cs7g09960	1365	4	14	0.594374	2.14063	1.84859	Up	0.0162591	0.0613788
orange1.1t03184	1734	2	7	0.233945	0.842548	1.84859	Up	0.0996804	0.252868
Cs5g07852	1013	2	7	0.400454	1.44223	1.84859	Up	0.0996804	0.252836
Cs3g03960	4163	2	7	0.0974442	0.350944	1.84859	Up	0.0996804	0.2529
Cs8g10420	2339	2	7	0.173433	0.624617	1.84859	Up	0.0996804	0.253027
Cs3g10300	655	2	7	0.619328	2.2305	1.84859	Up	0.0996804	0.252932
Cs3g20930	1338	2	7	0.303184	1.09191	1.84859	Up	0.0996804	0.252804
Cs1g25530	2398	4	14	0.338332	1.2185	1.84859	Up	0.0162591	0.0613673
orange1.1t05759	277	4	14	2.92895	10.5486	1.84859	Up	0.0162591	0.0613558
Cs9g05800	2506	6	21	0.485627	1.74898	1.84859	Up	0.00292554	0.0144983
orange1.1t01612	6164	4	14	0.131622	0.474036	1.84859	Up	0.0162591	0.0613903
Cs8g08920	723	2	7	0.561079	2.02072	1.84859	Up	0.0996804	0.252963
Cs2g16240	1486	142	494	19.3821	69.3831	1.83986	Up	6.73364e-49	5.95691e-47
orange1.1t04355	2812	21	73	1.51473	5.41818	1.83874	Up	1.95316e-08	2.60723e-07
Cs4g09780	2227	19	66	1.73048	6.18542	1.8377	Up	9.5906e-08	1.15973e-06
Cs6g09150	2474	77	267	6.31282	22.5246	1.83515	Up	4.41656e-27	1.99735e-25
orange1.1t01763	1906	13	45	1.38342	4.9276	1.83265	Up	1.17724e-05	0.000103826
Cs6g04560	2105	29	100	2.79433	9.91502	1.82711	Up	5.52222e-11	9.8744e-10
Cs9g07770	1667	9	31	1.09506	3.88125	1.82551	Up	0.000305984	0.00201164
Cs5g25760	1191	7545	25987	1284.93	4553.97	1.82543	Up	0	0
orange1.1t05946	828	37	127	9.06366	32.0125	1.82047	Up	1.61481e-13	3.5403e-12
Cs3g04170	2880	5	17	0.352135	1.23198	1.80677	Up	0.00872698	0.0366944
orange1.1t04827	1528	18	61	2.38936	8.33206	1.80205	Up	4.26166e-07	4.73335e-06
Cs1g04870	2474	24	81	1.96763	6.83331	1.79612	Up	5.7107e-09	8.16335e-08
Cs3g14550	3371	71	239	4.27201	14.7974	1.79236	Up	1.1289e-23	4.5e-22
Cs5g19950	5197	11	37	0.429311	1.48592	1.79126	Up	9.50902e-05	0.000699989
orange1.1t04990	2432	331	1113	27.6056	95.5163	1.79079	Up	4.46122e-104	9.47187e-102
Cs3g24200	2074	210	706	20.5373	71.0463	1.79052	Up	1.15213e-66	1.57017e-64
Cs9g14300	476	3	10	1.27834	4.38469	1.7782	Up	0.050729	0.151384
Cs7g05600	4170	6	20	0.291842	1.00101	1.7782	Up	0.0047259	0.0216787
orange1.1t00821	2754	3	10	0.220948	0.757848	1.7782	Up	0.050729	0.151451
Cs1g20510	2124	9	30	0.859449	2.9479	1.7782	Up	0.000489426	0.00305059
Cs9g08910	818	3	10	0.743875	2.55148	1.7782	Up	0.050729	0.151406
Cs7g31630	672	3	10	0.905491	3.10582	1.7782	Up	0.050729	0.151429
Cs2g14980	1052	3	10	0.578413	1.98395	1.7782	Up	0.050729	0.151362
Cs3g15865	1709	3	10	0.35605	1.22125	1.7782	Up	0.050729	0.151474
Cs6g10360	4614	9	30	0.395637	1.35703	1.7782	Up	0.000489426	0.00305154
orange1.1t03917	4065	74	246	3.69235	12.6305	1.7743	Up	5.26472e-24	2.13661e-22
Cs6g15820	3020	19	63	1.27608	4.35391	1.77059	Up	3.81116e-07	4.24937e-06
orange1.1t03710	884	13	43	2.98279	10.1522	1.76706	Up	2.97594e-05	0.000243015
Cs7g13810	2463	154	509	12.682	43.132	1.76597	Up	1.18235e-47	1.00202e-45
Cs8g10390	1358	69	228	10.3058	35.0414	1.7656	Up	3.21942e-22	1.20923e-20
Cs1g06880	1556	84	277	10.9497	37.1549	1.76266	Up	1.32262e-26	5.87603e-25
Cs1g15970	4438	21	69	0.959763	3.24495	1.75744	Up	1.22055e-07	1.44985e-06
Cs2g12940	3412	14	46	0.832245	2.81381	1.75744	Up	1.66852e-05	0.0001423
Cs6g08360	1333	76	249	11.5642	38.9866	1.75331	Up	6.61664e-24	2.66382e-22
Cs8g15610	3145	52	170	3.35363	11.2817	1.75019	Up	9.3197e-17	2.5334e-15
Cs4g02730	3743	77	251	4.17256	13.9959	1.74599	Up	5.9182e-24	2.39219e-22
orange1.1t00612	3911	133	433	6.89757	23.1071	1.74418	Up	4.08814e-40	2.77636e-38
Cs2g30370	1090	8	26	1.48866	4.97843	1.74168	Up	0.00141264	0.00773636
Cs5g08940	581	4	13	1.39642	4.66996	1.74168	Up	0.0265034	0.0906211
Cs3g23030	686	4	13	1.18268	3.95517	1.74168	Up	0.0265034	0.0906057
orange1.1t00559	3789	8	26	0.42825	1.43217	1.74168	Up	0.00141264	0.00773847
Cs3g20430	1450	12	39	1.67859	5.61361	1.74168	Up	8.41406e-05	0.000626936
Cs2g17000	2498	8	26	0.649576	2.17233	1.74168	Up	0.00141264	0.00774267
Cs9g16650	1856	8	26	0.874267	2.92376	1.74168	Up	0.00141264	0.00774057
Cs7g04430	1577	41	133	5.27332	17.6022	1.73897	Up	2.58466e-13	5.58165e-12
Cs7g27910	11611	17	55	0.296969	0.988642	1.73513	Up	2.96224e-06	2.90041e-05
Cs7g08960	1407	30	97	4.32473	14.3888	1.73426	Up	4.76442e-10	7.77495e-09
Cs2g16560	2097	389	1257	37.6256	125.107	1.73338	Up	3.65362e-112	8.47052e-110
Cs1g19730	2828	49	158	3.51438	11.6607	1.73031	Up	1.88378e-15	4.70247e-14
Cs6g09160	2831	179	575	12.8246	42.391	1.72484	Up	6.3091e-52	5.94647e-50
Cs5g25700	838	19	61	4.59877	15.1926	1.72405	Up	9.40498e-07	1.00158e-05
Cs9g07650	2492	53	170	4.3138	14.2379	1.72271	Up	2.01336e-16	5.35745e-15
Cs8g15340	3557	10	32	0.570228	1.87764	1.71931	Up	0.00042993	0.00271499
Cs3g08810	1818	10	32	1.11568	3.67369	1.71931	Up	0.00042993	0.00271584
Cs5g19300	4622	5	16	0.219418	0.722497	1.71931	Up	0.0140795	0.0546334
orange1.1t02556	5619	8365	26633	301.953	989.252	1.71201	Up	0	0
Cs7g07980	776	17	54	4.44344	14.5237	1.70866	Up	4.64182e-06	4.37298e-05
Cs2g11380	5290	23	73	0.88187	2.88014	1.7075	Up	9.57148e-08	1.15811e-06
Cs5g08770	1830	6	19	0.665016	2.16695	1.7042	Up	0.00756706	0.0325085
Cs4g11890	2633	12	38	0.924406	3.01216	1.7042	Up	0.000132503	0.000946049
Cs5g10090	4970	18	57	0.734596	2.39367	1.7042	Up	2.6106e-06	2.58243e-05
Cs2g21170	3430	6	19	0.354805	1.15613	1.7042	Up	0.00756706	0.0325016
orange1.1t01523	1345	255	806	38.4548	125.072	1.70152	Up	9.53282e-71	1.37341e-68
Cs6g11310	994	768	2414	156.714	506.87	1.69348	Up	9.20358e-207	4.219e-204
Cs3g06230	3101	21	66	1.37357	4.4421	1.69331	Up	4.67142e-07	5.16005e-06
Cs9g04690	2451	21	66	1.73783	5.62013	1.69331	Up	4.67142e-07	5.16288e-06
Cs7g02380	3461	21	66	1.23069	3.98005	1.69331	Up	4.67142e-07	5.16571e-06
Cs4g06210	2217	37	116	3.38507	10.9204	1.68976	Up	2.22072e-11	4.1474e-10
Cs2g13230	5087	37	116	1.47527	4.75929	1.68976	Up	2.22072e-11	4.15124e-10
Cs3g16440	3108	48	150	3.13251	10.0729	1.68509	Up	2.95792e-14	6.80288e-13
Cs8g15600	1310	33	103	5.10946	16.4101	1.68334	Up	3.28794e-10	5.48081e-09
orange1.1t03289	1948	18	56	1.8742	5.99991	1.67867	Up	4.06956e-06	3.87916e-05
Cs9g18960	820	10	31	2.47354	7.8903	1.67351	Up	0.000676666	0.00405959
orange1.1t04875	2762	99	306	7.27016	23.123	1.66927	Up	3.4746e-27	1.57489e-25
Cs3g14660	4032	11	34	0.553356	1.75997	1.66927	Up	0.000374178	0.00241509
Cs8g06750	1269	78	241	12.4671	39.637	1.66872	Up	9.92104e-22	3.61858e-20
orange1.1t01751	2714	24	74	1.79363	5.69073	1.66573	Up	1.3054e-07	1.54518e-06
Cs5g25930	3426	98	301	5.80191	18.3369	1.66015	Up	1.43037e-26	6.34077e-25
Cs7g31610	1773	236	724	26.9982	85.2267	1.65844	Up	1.6527e-61	1.99611e-59
Cs8g15800	10184	15	46	0.298748	0.942726	1.65791	Up	3.59266e-05	0.000288931
orange1.1t02662	1446	31	95	4.34836	13.712	1.6569	Up	2.43632e-09	3.66721e-08
Cs3g10470	3941	298	911	15.3371	48.2456	1.65338	Up	1.31525e-76	2.05647e-74
Cs2g07240	4531	36	110	1.61154	5.06692	1.65267	Up	1.4379e-10	2.48097e-09
Cs8g03710	3502	110	335	6.37102	19.9652	1.64789	Up	4.21942e-29	2.10138e-27
orange1.1t03465	2042	68	206	6.75438	21.0551	1.64027	Up	2.25362e-18	6.74414e-17
Cs3g14220	3420	507	1533	30.0687	93.5539	1.63754	Up	6.40526e-126	1.69992e-123
Cs7g05210	3368	83	250	4.99848	15.4922	1.63198	Up	7.90994e-22	2.91138e-20
Cs2g05980	1541	287	862	37.7756	116.748	1.62787	Up	5.08768e-71	7.38263e-69
Cs7g31240	4477	1	3	0.0453049	0.139856	1.6262	Up	0.357392	0.589564
Cs3g01970	579	3	9	1.05093	3.24422	1.6262	Up	0.0827264	0.218373
Cs4g02540	1930	1	3	0.105093	0.324422	1.6262	Up	0.357392	0.589805
Cs6g05210	4405	1	3	0.0460454	0.142142	1.6262	Up	0.357392	0.591887
orange1.1t00891	3511	2	6	0.11554	0.35667	1.6262	Up	0.166018	0.359368
Cs7g21340	5356	1	3	0.0378697	0.116903	1.6262	Up	0.357392	0.590385
orange1.1t05931	1112	1	3	0.182401	0.56307	1.6262	Up	0.357392	0.589467
orange1.1t04432	778	2	6	0.521414	1.6096	1.6262	Up	0.166018	0.359599
Cs4g19390	1022	2	6	0.396928	1.22531	1.6262	Up	0.166018	0.359522
Cs7g08780	324	2	6	1.25204	3.86502	1.6262	Up	0.166018	0.358982
Cs9g07810	1793	4	12	0.452493	1.39684	1.6262	Up	0.0426698	0.132265
Cs5g19280	2785	2	6	0.145659	0.449647	1.6262	Up	0.166018	0.359098
Cs8g19470	506	1	3	0.40085	1.23742	1.6262	Up	0.357392	0.59024
Cs5g18950	1493	3	9	0.407562	1.25814	1.6262	Up	0.0827264	0.218259
Cs2g21160	3222	1	3	0.0629516	0.194331	1.6262	Up	0.357392	0.590627
Cs5g03200	1637	1	3	0.123903	0.382489	1.6262	Up	0.357392	0.590481
orange1.1t04532	571	2	6	0.710438	2.19311	1.6262	Up	0.166018	0.359483
Cs6g14860	2535	1	3	0.0800118	0.246996	1.6262	Up	0.357392	0.588986
orange1.1t03626	432	4	12	1.87806	5.79753	1.6262	Up	0.0426698	0.132286
Cs7g21400	2809	1	3	0.0722072	0.222903	1.6262	Up	0.357392	0.590917
orange1.1t00204	3762	2	6	0.107831	0.332873	1.6262	Up	0.166018	0.359136
orange1.1t04832	486	2	6	0.834691	2.57668	1.6262	Up	0.166018	0.359329
Cs7g29890	2652	1	3	0.0764819	0.236099	1.6262	Up	0.357392	0.591499
orange1.1t01397	6480	3	9	0.0939028	0.289877	1.6262	Up	0.0827264	0.218488
Cs2g01970	1104	1	3	0.183723	0.56715	1.6262	Up	0.357392	0.591159
Cs8g18450	4818	2	6	0.0841968	0.259914	1.6262	Up	0.166018	0.359406
Cs1g17030	6853	1	3	0.0295973	0.0913664	1.6262	Up	0.357392	0.590433
orange1.1t03159	480	1	3	0.422563	1.30445	1.6262	Up	0.357392	0.590288
orange1.1t01476	332	1	3	0.610934	1.88594	1.6262	Up	0.357392	0.589612
Cs9g17870	4014	1	3	0.0505306	0.155987	1.6262	Up	0.357392	0.589516
Cs7g14610	1549	6	18	0.785655	2.42531	1.6262	Up	0.0120015	0.0479156
Cs9g16450	1288	1	3	0.157477	0.486129	1.6262	Up	0.357392	0.590046
Cs3g02020	3544	10	30	0.572319	1.76674	1.6262	Up	0.0010581	0.00599994
Cs2g05840	630	1	3	0.321952	0.993863	1.6262	Up	0.357392	0.591936
Cs8g14980	1025	1	3	0.197883	0.610862	1.6262	Up	0.357392	0.591839
Cs8g07100	1506	1	3	0.134681	0.415759	1.6262	Up	0.357392	0.590336
Cs6g07030	2459	1	3	0.0824848	0.254629	1.6262	Up	0.357392	0.590095
orange1.1t06038	1359	3	9	0.447748	1.38219	1.6262	Up	0.0827264	0.218345
Cs8g01130	3632	1	3	0.0558453	0.172394	1.6262	Up	0.357392	0.589708
Cs2g17670	2103	5	15	0.48224	1.48867	1.6262	Up	0.0224716	0.079504
orange1.1t02350	1053	1	3	0.192621	0.594619	1.6262	Up	0.357392	0.58889
orange1.1t04298	2062	3	9	0.295097	0.910961	1.6262	Up	0.0827264	0.218202
Cs4g04400	837	3	9	0.726989	2.24421	1.6262	Up	0.0827264	0.218516
Cs1g06080	2137	1	3	0.0949134	0.292997	1.6262	Up	0.357392	0.590143
Cs4g06930	2173	3	9	0.280023	0.864428	1.6262	Up	0.0827264	0.218288
Cs5g08310	2419	1	3	0.0838487	0.25884	1.6262	Up	0.357392	0.591742
Cs4g01480	2086	1	3	0.0972339	0.30016	1.6262	Up	0.357392	0.591062
Cs4g10390	2335	1	3	0.0868651	0.268151	1.6262	Up	0.357392	0.590965
Cs9g17350	5563	15	45	0.546908	1.6883	1.6262	Up	5.5726e-05	0.000433639
Cs7g11820	1523	6	18	0.799068	2.46671	1.6262	Up	0.0120015	0.0479251
Cs8g07340	1628	1	3	0.124588	0.384603	1.6262	Up	0.357392	0.589902
Cs6g08350	1563	3	9	0.389309	1.20179	1.6262	Up	0.0827264	0.218316
orange1.1t01151	1454	1	3	0.139498	0.430628	1.6262	Up	0.357392	0.588938
Cs5g05590	2483	1	3	0.0816875	0.252168	1.6262	Up	0.357392	0.591402
orange1.1t01907	4913	2	6	0.0825687	0.254889	1.6262	Up	0.166018	0.358944
Cs5g07980	1482	1	3	0.136862	0.422492	1.6262	Up	0.357392	0.58966
Cs5g06360	2809	30	90	2.16622	6.68708	1.6262	Up	1.01778e-08	1.40223e-07
orange1.1t04516	414	2	6	0.979855	3.0248	1.6262	Up	0.166018	0.359252
Cs5g32970	1202	4	12	0.674975	2.08364	1.6262	Up	0.0426698	0.132245
orange1.1t05042	10411	3	9	0.0584468	0.180425	1.6262	Up	0.0827264	0.218402
Cs1g13485	826	1	3	0.245557	0.758031	1.6262	Up	0.357392	0.58995
Cs5g14380	627	2	6	0.646986	1.99724	1.6262	Up	0.166018	0.358828
Cs6g06085	5692	1	3	0.0356342	0.110002	1.6262	Up	0.357392	0.589419
Cs1g12060	676	1	3	0.300044	0.926233	1.6262	Up	0.357392	0.589082
Cs6g05440	2267	1	3	0.0894707	0.276195	1.6262	Up	0.357392	0.59179
Cs7g28800	2191	1	3	0.0925742	0.285775	1.6262	Up	0.357392	0.591596
Cs2g04140	3029	1	3	0.0669627	0.206713	1.6262	Up	0.357392	0.59145
Cs7g07910	862	1	3	0.235302	0.726373	1.6262	Up	0.357392	0.59053
orange1.1t04726	4840	5	15	0.209535	0.646832	1.6262	Up	0.0224716	0.0795179
Cs2g12350	3385	1	3	0.0599202	0.184973	1.6262	Up	0.357392	0.589323
orange1.1t02086	6333	2	6	0.064055	0.197737	1.6262	Up	0.166018	0.35879
orange1.1t05312	2103	1	3	0.0964479	0.297734	1.6262	Up	0.357392	0.589275
orange1.1t03079	15772	1	3	0.0128601	0.0396991	1.6262	Up	0.357392	0.591111
Cs3g01010	822	2	6	0.493504	1.52344	1.6262	Up	0.166018	0.358905
Cs7g30840	734	1	3	0.276335	0.853043	1.6262	Up	0.357392	0.589034
Cs6g15040	3642	4	12	0.222768	0.687681	1.6262	Up	0.0426698	0.132225
orange1.1t00850	6109	4	12	0.132807	0.409975	1.6262	Up	0.0426698	0.132306
Cs5g29460	2204	1	3	0.0920281	0.28409	1.6262	Up	0.357392	0.591547
Cs4g06920	5724	1	3	0.035435	0.109387	1.6262	Up	0.357392	0.591353
Cs1g14510	3879	1	3	0.0522893	0.161416	1.6262	Up	0.357392	0.589998
Cs4g11680	774	2	6	0.524109	1.61792	1.6262	Up	0.166018	0.358867
orange1.1t01922	1915	1	3	0.105916	0.326963	1.6262	Up	0.357392	0.58913
Cs4g10440	5457	2	6	0.0743376	0.229479	1.6262	Up	0.166018	0.358675
Cs1g25820	1085	5	15	0.9347	2.88541	1.6262	Up	0.0224716	0.0795458
Cs9g08620	659	3	9	0.923354	2.85038	1.6262	Up	0.0827264	0.218574
Cs7g20320	3542	1	3	0.0572643	0.176774	1.6262	Up	0.357392	0.591014
Cs5g30390	2224	1	3	0.0912005	0.281535	1.6262	Up	0.357392	0.590772
Cs1g13780	869	1	3	0.233406	0.720522	1.6262	Up	0.357392	0.589757
orange1.1t03782	2720	1	3	0.0745699	0.230196	1.6262	Up	0.357392	0.591256
Cs4g04410	2345	2	6	0.172989	0.534016	1.6262	Up	0.166018	0.35929
orange1.1t01101	2969	1	3	0.0683159	0.21089	1.6262	Up	0.357392	0.589371
Cs9g16990	1377	3	9	0.441895	1.36413	1.6262	Up	0.0827264	0.218231
orange1.1t05010	893	1	3	0.227133	0.701158	1.6262	Up	0.357392	0.591208
Cs8g14430	4007	6	18	0.303714	0.93756	1.6262	Up	0.0120015	0.0479345
Cs1g14183	690	2	6	0.587913	1.81488	1.6262	Up	0.166018	0.359059
Cs2g07730	4182	1	3	0.0485007	0.149721	1.6262	Up	0.357392	0.591305
Cs1g09605	795	3	9	0.765396	2.36277	1.6262	Up	0.0827264	0.218459
orange1.1t02612	1883	1	3	0.107716	0.332519	1.6262	Up	0.357392	0.589853
Cs6g11890	3223	1	3	0.0629321	0.19427	1.6262	Up	0.357392	0.589178
Cs9g15540	921	1	3	0.220228	0.679841	1.6262	Up	0.357392	0.591985
Cs2g01150	1842	2	6	0.220228	0.679841	1.6262	Up	0.166018	0.359445
Cs1g20850	833	2	6	0.486987	1.50332	1.6262	Up	0.166018	0.359213
Cs8g04860	1186	1	3	0.17102	0.527937	1.6262	Up	0.357392	0.590578
Cs4g04740	2826	1	3	0.0717728	0.221562	1.6262	Up	0.357392	0.590191
Cs1g09300	1796	1	3	0.112934	0.348627	1.6262	Up	0.357392	0.589226
Cs1g15160	2302	2	6	0.176221	0.543991	1.6262	Up	0.166018	0.358752
Cs9g02270	1001	2	6	0.405255	1.25102	1.6262	Up	0.166018	0.358713
orange1.1t05327	939	3	9	0.648019	2.00043	1.6262	Up	0.0827264	0.218545
Cs2g02920	1176	5	15	0.862372	2.66213	1.6262	Up	0.0224716	0.0795319
orange1.1t02631	2707	1	3	0.074928	0.231302	1.6262	Up	0.357392	0.59082
Cs5g09790	8344	6	18	0.145851	0.45024	1.6262	Up	0.0120015	0.0479061
orange1.1t04947	608	3	9	1.00081	3.08948	1.6262	Up	0.0827264	0.218431
Cs2g14880	1163	1	3	0.174402	0.538378	1.6262	Up	0.357392	0.590869
Cs1g25490	2443	2	6	0.16605	0.512594	1.6262	Up	0.166018	0.359021
orange1.1t03847	1464	1	3	0.138545	0.427687	1.6262	Up	0.357392	0.590723
Cs6g07400	3346	2	6	0.121237	0.374258	1.6262	Up	0.166018	0.359175
orange1.1t01841	1362	1	3	0.148921	0.459716	1.6262	Up	0.357392	0.591693
Cs6g10675	515	1	3	0.393845	1.21579	1.6262	Up	0.357392	0.591645
Cs8g14800	3063	2	6	0.132439	0.408837	1.6262	Up	0.166018	0.359561
Cs9g18390	4851	1	3	0.041812	0.129073	1.6262	Up	0.357392	0.588793
Cs5g20930	15214	1	3	0.0133318	0.0411551	1.6262	Up	0.357392	0.588841
Cs9g12080	1966	1	3	0.103169	0.318481	1.6262	Up	0.357392	0.590675
Cs8g12640	6538	211	631	6.54591	20.1433	1.62163	Up	3.53732e-52	3.34966e-50
Cs4g01430	3968	207	619	10.5811	32.5585	1.62155	Up	3.25202e-51	3.00886e-49
Cs6g07200	1983	231	689	23.6277	72.5174	1.61785	Up	1.25082e-56	1.34914e-54
Cs2g02790	3529	53	158	3.04619	9.3444	1.6171	Up	3.60296e-14	8.25815e-13
Cs2g06730	1827	92	274	10.2137	31.301	1.61571	Up	1.85456e-23	7.30594e-22
Cs5g12890	2641	32	95	2.45761	7.5076	1.61109	Up	5.01238e-09	7.21625e-08
Cs4g10710	1378	32	95	4.71013	14.3887	1.61109	Up	5.01238e-09	7.21111e-08
Cs5g32930	1397	642	1905	93.2118	284.606	1.61038	Up	2.4808e-152	8.77855e-150
Cs7g29830	4154	2383	7020	116.356	352.709	1.59993	Up	0	0
Cs1g11240	2160	55	162	5.16465	15.6533	1.59973	Up	2.7262e-14	6.28428e-13
Cs6g19630	3086	51	150	3.35202	10.1447	1.59763	Up	2.57696e-13	5.57098e-12
Cs1g21070	1699	48	141	5.73034	17.3209	1.59583	Up	1.39192e-12	2.82162e-11
Cs5g06600	2786	4211	12363	306.575	926.165	1.59503	Up	0	0
Cs4g09520	1352	51	149	7.65113	23.0015	1.58798	Up	3.92062e-13	8.31534e-12
Cs5g28780	2085	74	216	7.19876	21.6219	1.58667	Up	2.29226e-18	6.84961e-17
Cs9g17050	1996	12	35	1.21942	3.65977	1.58556	Up	0.000500538	0.00311216
orange1.1t01769	6264	11	32	0.356183	1.06621	1.58181	Up	0.000905296	0.00522904
Cs5g09470	2996	113	328	7.65013	22.8496	1.57861	Up	6.59838e-27	2.96413e-25
Cs9g14480	1454	29	84	4.04544	12.0576	1.57557	Up	6.4291e-08	8.00957e-07
Cs5g12900	4311	200	579	9.40988	28.0315	1.5748	Up	4.31206e-46	3.50703e-44
orange1.1t02914	3705	53	153	2.90148	8.61884	1.5707	Up	2.93688e-13	6.31523e-12
Cs4g08270	2855	333	961	23.6576	70.2527	1.57025	Up	4.87758e-75	7.45309e-73
Cs7g30060	2343	87	249	7.53146	22.1806	1.5583	Up	1.93916e-20	6.56256e-19
Cs7g04650	3556	7	20	0.399272	1.17385	1.55581	Up	0.010127	0.0416095
Cs7g19940	1357	7	20	1.04629	3.07607	1.55581	Up	0.010127	0.0416011
Cs8g19500	1916	26	74	2.75239	8.06087	1.55025	Up	5.40712e-07	5.93371e-06
Cs5g20810	2458	13	37	1.07274	3.14171	1.55025	Up	0.000426886	0.00269915
Cs5g31400	5415	392	1115	14.6832	42.9756	1.54936	Up	4.03008e-85	7.06841e-83
orange1.1t00666	875	6	17	1.39083	4.05496	1.54374	Up	0.0188394	0.0690643
Cs6g09480	1326	6	17	0.917783	2.67579	1.54374	Up	0.0188394	0.0690768
Cs8g10950	2773	17	48	1.24346	3.61274	1.53874	Up	6.29746e-05	0.000483516
Cs7g12570	2044	17	48	1.68694	4.90124	1.53874	Up	6.29746e-05	0.000483701
Cs8g20410	3936	61	172	3.14345	9.12051	1.53676	Up	2.60334e-14	6.00794e-13
Cs6g01620	795	51	143	13.0117	37.5418	1.52868	Up	4.69538e-12	9.21263e-11
Cs3g12750	5502	5	14	0.184324	0.531072	1.52666	Up	0.035445	0.113824
Cs1g23410	759	5	14	1.33617	3.84975	1.52666	Up	0.035445	0.113932
Cs5g17260	5492	5	14	0.18466	0.532039	1.52666	Up	0.035445	0.113914
Cs5g11890	4300	5	14	0.235849	0.679525	1.52666	Up	0.035445	0.113896
Cs1g14580	2434	5	14	0.41666	1.20048	1.52666	Up	0.035445	0.11386
orange1.1t03737	2069	5	14	0.490164	1.41226	1.52666	Up	0.035445	0.113878
Cs3g04340	2447	5	14	0.414446	1.1941	1.52666	Up	0.035445	0.113842
Cs2g10630	2243	39	109	3.52669	10.1425	1.52402	Up	1.77098e-09	2.70611e-08
Cs2g06470	4682	23	64	0.996388	2.85295	1.51768	Up	4.5593e-06	4.30328e-05
Cs4g20560	2139	9	25	0.853422	2.43936	1.51517	Up	0.00462456	0.0213059
Cs5g12700	896	9	25	2.03735	5.82342	1.51517	Up	0.00462456	0.0213011
Cs7g01030	2694	270	750	20.3282	58.1045	1.51517	Up	4.98474e-56	5.26399e-54
orange1.1t03802	2735	40	111	2.96644	8.47055	1.51372	Up	1.5163e-09	2.34898e-08
Cs1g20430	3533	130	359	7.46332	21.2078	1.50671	Up	1.81106e-27	8.32098e-26
Cs8g03105	570	4	11	1.42337	4.02776	1.50067	Up	0.0677534	0.187229
Cs2g02680	7936	12	33	0.306699	0.867877	1.50067	Up	0.00117794	0.00659242
Cs7g24340	767	8	22	2.11557	5.9865	1.50067	Up	0.00848736	0.0358663
orange1.1t04158	10838	8	22	0.149718	0.423662	1.50067	Up	0.00848736	0.0358588
Cs7g06150	1189	4	11	0.682355	1.93089	1.50067	Up	0.0677534	0.187204
Cs6g10640	1028	48	132	9.47066	26.7995	1.50067	Up	5.70006e-11	1.01834e-09
orange1.1t01583	2688	4	11	0.30183	0.854101	1.50067	Up	0.0677534	0.187178
Cs1g12420	5395	52	142	1.95499	5.49342	1.49054	Up	1.35614e-11	2.59273e-10
Cs2g24360	1412	78	213	11.2045	31.4841	1.49054	Up	1.12601e-16	3.03631e-15
orange1.1t01398	3216	86	234	5.42394	15.1861	1.48534	Up	4.3695e-18	1.29038e-16
Cs4g11470	3591	39	106	2.20283	6.16079	1.48376	Up	5.99092e-09	8.53971e-08
orange1.1t00909	57446	7	19	0.0247156	0.0690303	1.48181	Up	0.0156847	0.0595782
Cs8g15510	1288	7	19	1.10234	3.07881	1.48181	Up	0.0156847	0.0595894
orange1.1t00537	2483	498	1350	40.6804	113.476	1.47998	Up	4.6062e-96	8.84829e-94
Cs3g27760	3709	1942	5260	106.2	295.988	1.47876	Up	0	0
orange1.1t05190	1265	10	27	1.6034	4.45471	1.4742	Up	0.0038772	0.0183489
Cs6g15280	7394	514	1384	14.0999	39.0663	1.47024	Up	1.73085e-97	3.45656e-95
Cs8g15030	6699	13	35	0.39361	1.09045	1.47008	Up	0.000991476	0.00567321
Cs4g08380	3289	78	210	4.8102	13.326	1.47008	Up	3.7162e-16	9.72189e-15
orange1.1t00246	2943	13	35	0.895953	2.48212	1.47008	Up	0.000991476	0.0056716
Cs7g18450	3996	19	51	0.964407	2.66373	1.46573	Up	6.85734e-05	0.000521541
Cs9g18020	3199	302	810	19.1481	52.8465	1.46461	Up	1.74105e-57	1.94016e-55
orange1.1t00386	3920	109	292	5.63992	15.5469	1.46288	Up	9.93382e-22	3.6167e-20
Cs3g16130	1871	28	75	3.0354	8.3663	1.4627	Up	1.34358e-06	1.38265e-05
Cs7g07990	2041	226	603	22.4594	61.6624	1.45707	Up	6.46966e-43	4.83308e-41
orange1.1t03687	2058	12	32	1.18268	3.24527	1.45627	Up	0.00178925	0.00952977
Cs1g14240	1326	3	8	0.458891	1.25919	1.45627	Up	0.132667	0.304528
Cs5g25900	1448	30	80	4.20228	11.531	1.45627	Up	6.45584e-07	7.00453e-06
orange1.1t03417	1155	3	8	0.526831	1.44562	1.45627	Up	0.132667	0.304771
orange1.1t04914	174	3	8	3.49707	9.59592	1.45627	Up	0.132667	0.304598
Cs6g06610	3445	6	16	0.35326	0.969341	1.45627	Up	0.0292452	0.0981817
Cs4g11530	7046	3	8	0.0863596	0.23697	1.45627	Up	0.132667	0.304563
Cs4g11500	5545	3	8	0.109737	0.301116	1.45627	Up	0.132667	0.30484
Cs7g12100	1708	3	8	0.356259	0.97757	1.45627	Up	0.132667	0.304806
Cs7g21690	795	3	8	0.765396	2.10024	1.45627	Up	0.132667	0.304494
orange1.1t05511	694	3	8	0.876787	2.40589	1.45627	Up	0.132667	0.304736
orange1.1t05108	2707	3	8	0.224784	0.616805	1.45627	Up	0.132667	0.304667
Cs9g09655	988	3	8	0.615881	1.68997	1.45627	Up	0.132667	0.304459
Cs2g06670	2487	6	16	0.489337	1.34273	1.45627	Up	0.0292452	0.098198
Cs9g16630	1430	3	8	0.425517	1.16762	1.45627	Up	0.132667	0.304632
Cs5g16490	941	3	8	0.646642	1.77438	1.45627	Up	0.132667	0.304702
Cs5g33200	4068	122	325	6.08291	16.6743	1.4548	Up	7.97468e-24	3.1978e-22
Cs6g07830	2013	294	782	29.6235	81.0791	1.45259	Up	6.72316e-55	6.95416e-53
Cs6g07320	1218	3854	10233	641.795	1753.48	1.45004	Up	0	0
orange1.1t01829	6274	17	45	0.549587	1.49697	1.44563	Up	0.000217934	0.00148304
Cs5g02200	717	17	45	4.80908	13.099	1.44563	Up	0.000217934	0.00148254
orange1.1t03606	1665	17	45	2.07094	5.64084	1.44563	Up	0.000217934	0.00148204
Cs6g15800	3675	169	447	9.32742	25.3861	1.44449	Up	7.5831e-32	4.0787e-30
Cs3g01240	3831	28	74	1.48244	4.03149	1.44334	Up	2.00548e-06	2.01046e-05
Cs2g27050	5818	306	808	10.6679	28.9857	1.44206	Up	4.5404e-56	4.81999e-54
Cs1g07210	790	11	29	2.82422	7.66155	1.43979	Up	0.00323914	0.0157734
Cs7g17040	1800	22	58	2.47903	6.72514	1.43979	Up	2.74702e-05	0.0002256
Cs4g14590	2265	33	87	2.95514	8.01672	1.43979	Up	2.62836e-07	2.99345e-06
Cs7g02850	1775	3130	8230	357.666	967.715	1.43597	Up	0	0
Cs1g15350	2850	24	63	1.70804	4.61362	1.43355	Up	1.30784e-05	0.000114692
Cs5g24520	4671	5241	13725	227.581	613.265	1.43013	Up	0	0
Cs6g08260	2105	13	34	1.25263	3.37111	1.42826	Up	0.00149665	0.00813896
Cs7g31690	698	13	34	3.77764	10.1664	1.42826	Up	0.00149665	0.00814115
orange1.1t01675	1079	150	392	28.1969	75.8247	1.42713	Up	1.19634e-27	5.55994e-26
orange1.1t01118	1592	36	94	4.58661	12.3234	1.4259	Up	1.0697e-07	1.28199e-06
Cs5g33440	3076	18	47	1.18691	3.18902	1.4259	Up	0.000183075	0.00126589
Cs2g10990	2057	18	47	1.77489	4.7688	1.4259	Up	0.000183075	0.00126546
Cs1g22770	4074	28	73	1.39402	3.73979	1.42371	Up	2.9834e-06	2.91971e-05
Cs6g18250	904	38	99	8.52604	22.8567	1.42267	Up	5.15526e-08	6.48669e-07
orange1.1t00747	4455	163	424	7.42117	19.8639	1.42043	Up	1.41534e-29	7.22717e-28
Cs4g07210	4187	5	13	0.242214	0.648017	1.41975	Up	0.055187	0.161885
orange1.1t02713	2983	5	13	0.339977	0.90957	1.41975	Up	0.055187	0.161838
Cs6g15140	2068	5	13	0.490401	1.31201	1.41975	Up	0.055187	0.161932
Cs5g16000	6721	5	13	0.150893	0.403697	1.41975	Up	0.055187	0.161909
Cs4g04880	2180	5	13	0.465206	1.24461	1.41975	Up	0.055187	0.161862
Cs7g11860	2443	222	577	18.4315	49.2945	1.41925	Up	1.31501e-39	8.7537e-38
Cs6g11530	4373	22	57	1.02041	2.72045	1.4147	Up	4.09462e-05	0.000327083
Cs2g24300	612	31	80	10.2741	27.2825	1.40897	Up	1.20387e-06	1.25423e-05
Cs1g12560	800	1592	4103	403.632	1070.43	1.40708	Up	4.97416e-267	2.95085e-264
Cs4g08470	4472	104	268	4.71698	12.5077	1.40689	Up	5.16868e-19	1.60635e-17
Cs7g03570	2121	224	577	21.421	56.7781	1.40631	Up	4.37276e-39	2.87292e-37
Cs4g04150	4245	33	85	1.57677	4.17914	1.40623	Up	5.77492e-07	6.30645e-06
Cs4g19400	2770	804	2070	58.872	155.968	1.4056	Up	1.66721e-135	4.87357e-133
Cs5g20010	6016	7	18	0.236006	0.624468	1.40381	Up	0.0240376	0.0839256
Cs5g33055	857	7	18	1.65672	4.38367	1.40381	Up	0.0240376	0.0839692
Cs7g04710	1416	7	18	1.00269	2.65311	1.40381	Up	0.0240376	0.0839838
Cs2g09160	2509	7	18	0.565887	1.49733	1.40381	Up	0.0240376	0.0839547
Cs6g09660	1897	7	18	0.74845	1.98039	1.40381	Up	0.0240376	0.0839402
Cs5g06440	3975	14	36	0.71437	1.89021	1.40381	Up	0.00124909	0.0069463
orange1.1t04743	4898	14	36	0.579751	1.53401	1.40381	Up	0.00124909	0.00694438
Cs9g10310	1365	16	41	2.37749	6.26898	1.39879	Up	0.000582254	0.00356097
orange1.1t04018	3188	27	69	1.71782	4.51728	1.39487	Up	7.78496e-06	7.03506e-05
Cs2g15640	1720	9	23	1.06132	2.79091	1.39487	Up	0.0107426	0.0436324
Cs7g03210	2130	9	23	0.857028	2.25369	1.39487	Up	0.0107426	0.0436412
Cs5g33000	4571	33	84	1.46432	3.83543	1.38916	Up	8.52162e-07	9.11352e-06
Cs6g09810	2416	33	84	2.77044	7.25652	1.38916	Up	8.52162e-07	9.11836e-06
Cs3g04755	650	11	28	3.43251	8.99064	1.38916	Up	0.00488132	0.0223358
Cs7g22820	4285	22	56	1.04137	2.72761	1.38916	Up	6.07696e-05	0.000468369
Cs3g21790	12220	875	2223	14.5234	37.9677	1.38639	Up	2.09064e-142	6.38912e-140
Cs2g20020	2894	26	66	1.82225	4.75983	1.38519	Up	1.37065e-05	0.000119731
Cs4g15980	3897	17	43	0.884811	2.30295	1.38004	Up	0.000485816	0.00303278
Cs9g01970	899	21	53	4.73796	12.3044	1.37684	Up	0.000107495	0.000782449
Cs4g15890	4314	256	644	12.0363	31.1567	1.37215	Up	6.75606e-42	4.90179e-40
orange1.1t01707	3070	207	519	13.6762	35.2838	1.36734	Up	6.47794e-34	3.71193e-32
Cs7g19420	1724	145	363	17.0594	43.9456	1.36515	Up	3.78448e-24	1.53897e-22
Cs1g14180	7189	16	40	0.451423	1.16128	1.36317	Up	0.000865686	0.00503631
orange1.1t05185	2203	2	5	0.18414	0.473698	1.36317	Up	0.270706	0.485864
Cs5g25010	2279	2	5	0.177999	0.457901	1.36317	Up	0.270706	0.486947
Cs2g06080	1687	6	15	0.721387	1.85576	1.36317	Up	0.0448504	0.136983
Cs2g05090	2020	76	190	7.63123	19.6313	1.36317	Up	2.51386e-13	5.4404e-12
Cs7g02250	1683	12	30	1.4462	3.72034	1.36317	Up	0.00404106	0.0189863
Cs3g06420	2887	4	10	0.281025	0.722935	1.36317	Up	0.105924	0.264352
Cs2g25230	6665	6	15	0.182593	0.469718	1.36317	Up	0.0448504	0.137024
Cs8g01230	3490	2	5	0.116235	0.299013	1.36317	Up	0.270706	0.486557
Cs7g29980	887	2	5	0.457339	1.1765	1.36317	Up	0.270706	0.486427
orange1.1t04366	2745	2	5	0.147781	0.380166	1.36317	Up	0.270706	0.486904
Cs1g09380	1255	2	5	0.323235	0.831519	1.36317	Up	0.270706	0.486817
orange1.1t03583	1255	2	5	0.323235	0.831519	1.36317	Up	0.270706	0.486643
orange1.1t00464	3348	42	105	2.54446	6.5456	1.36317	Up	5.61098e-08	7.02504e-07
Cs6g16730	1769	56	140	6.42085	16.5176	1.36317	Up	3.45088e-10	5.73346e-09
Cs4g12020	1192	2	5	0.340319	0.875467	1.36317	Up	0.270706	0.485778
Cs3g04380	1996	2	5	0.203236	0.522824	1.36317	Up	0.270706	0.486383
Cs7g29710	4577	2	5	0.0886301	0.228	1.36317	Up	0.270706	0.485994
Cs4g16370	303	2	5	1.33881	3.44408	1.36317	Up	0.270706	0.486991
orange1.1t03040	5304	2	5	0.0764819	0.196749	1.36317	Up	0.270706	0.486774
Cs3g06300	3046	2	5	0.133178	0.342599	1.36317	Up	0.270706	0.486687
Cs9g06470	1443	2	5	0.281123	0.723185	1.36317	Up	0.270706	0.48647
Cs7g19180	1676	14	35	1.69428	4.35853	1.36317	Up	0.00186289	0.00984401
Cs8g07010	4027	4	10	0.20147	0.51828	1.36317	Up	0.105924	0.264384
orange1.1t02746	1515	2	5	0.267762	0.688816	1.36317	Up	0.270706	0.486167
Cs2g16130	1839	2	5	0.220587	0.567458	1.36317	Up	0.270706	0.485907
Cs4g07780	2152	2	5	0.188504	0.484924	1.36317	Up	0.270706	0.486513
Cs8g17470	610	2	5	0.665016	1.71075	1.36317	Up	0.270706	0.486037
orange1.1t03219	1816	2	5	0.223381	0.574645	1.36317	Up	0.270706	0.48686
Cs3g04570	5064	2	5	0.0801066	0.206073	1.36317	Up	0.270706	0.48608
Cs1g24240	2728	8	20	0.594809	1.53014	1.36317	Up	0.0197139	0.0715806
orange1.1t04581	1176	2	5	0.344949	0.887378	1.36317	Up	0.270706	0.486253
Cs9g07790	3442	124	310	7.30707	18.7974	1.36317	Up	8.31634e-21	2.86247e-19
Cs1g25375	988	2	5	0.410587	1.05623	1.36317	Up	0.270706	0.48634
orange1.1t02315	4275	2	5	0.0948912	0.244107	1.36317	Up	0.270706	0.486297
Cs3g14670	4963	6	15	0.245211	0.630802	1.36317	Up	0.0448504	0.137066
Cs4g11120	3427	2	5	0.118372	0.30451	1.36317	Up	0.270706	0.48673
orange1.1t01776	3085	6	15	0.394483	1.0148	1.36317	Up	0.0448504	0.137045
orange1.1t01140	3038	6	15	0.400586	1.0305	1.36317	Up	0.0448504	0.137003
orange1.1t00034	566	2	5	0.716714	1.84374	1.36317	Up	0.270706	0.485951
Cs3g26210	4377	24	60	1.11216	2.86102	1.36317	Up	4.2523e-05	0.000338874
Cs4g10460	3184	2	5	0.127406	0.32775	1.36317	Up	0.270706	0.485821
Cs7g23560	6610	2	5	0.0613707	0.157875	1.36317	Up	0.270706	0.4866
Cs7g21470	2558	2	5	0.158585	0.407958	1.36317	Up	0.270706	0.48621
Cs8g14120	3592	2	5	0.112934	0.290522	1.36317	Up	0.270706	0.486124
orange1.1t01943	1119	31	77	5.61906	14.3617	1.35383	Up	3.84254e-06	3.67492e-05
Cs8g18210	3636	25	62	1.3946	3.55888	1.35158	Up	3.55198e-05	0.000285888
Cs4g14090	5875	157	389	5.42031	13.8193	1.35024	Up	2.31336e-25	9.82326e-24
orange1.1t00250	1403	19	47	2.74681	6.99175	1.3479	Up	0.000336948	0.00220014
Cs5g05900	3742	15	37	0.813055	2.06369	1.3438	Up	0.00154455	0.00835889
Cs4g03990	1020	13	32	2.58509	6.5478	1.3408	Up	0.00334104	0.0161681
Cs9g03370	3094	24	59	1.57334	3.97995	1.33892	Up	6.24746e-05	0.000480592
orange1.1t03055	3018	22	54	1.47855	3.7344	1.33669	Up	0.000132065	0.000943589
Cs8g17540	9725	95	233	1.98137	5.00049	1.33557	Up	1.45134e-15	3.65008e-14
Cs6g09640	4009	109	267	5.51471	13.9002	1.33375	Up	1.38427e-17	3.98299e-16
Cs7g06285	5810	45	110	1.57097	3.9515	1.33074	Up	4.81956e-08	6.08326e-07
Cs2g23840	2411	9	22	0.757142	1.90446	1.33074	Up	0.0161477	0.061061
orange1.1t04139	1788	50	122	5.67198	14.2409	1.32812	Up	9.4019e-09	1.30514e-07
Cs4g20580	1875	16	39	1.73082	4.34119	1.32664	Up	0.00127934	0.00709106
Cs8g02370	1769	32	78	3.66906	9.20264	1.32664	Up	4.69232e-06	4.41643e-05
orange1.1t03246	3262	53	129	3.29552	8.25376	1.32454	Up	3.8063e-09	5.5673e-08
Cs5g03170	3387	14	34	0.838388	2.09512	1.32135	Up	0.00275958	0.0137876
Cs6g12260	2088	7	17	0.679986	1.69928	1.32135	Up	0.0364228	0.116132
Cs3g21110	2119	7	17	0.670038	1.67442	1.32135	Up	0.0364228	0.116113
Cs3g23010	2211	42	102	3.85294	9.62847	1.32135	Up	1.73689e-07	2.02737e-06
Cs1g03570	2648	7	17	0.536182	1.33991	1.32135	Up	0.0364228	0.11615
Cs7g22290	2986	40	97	2.71708	6.77997	1.31922	Up	3.6099e-07	4.03612e-06
orange1.1t04492	4844	40	97	1.6749	4.1794	1.31922	Up	3.6099e-07	4.03389e-06
Cs3g05300	4215	55	133	2.64665	6.58567	1.31516	Up	2.66728e-09	3.99696e-08
Cs8g06430	3595	24	58	1.35408	3.36725	1.31426	Up	9.13898e-05	0.000676204
Cs3g26240	2546	60	145	4.77997	11.8865	1.31426	Up	5.23862e-10	8.52808e-09
Cs7g02060	6091	39	94	1.2987	3.22096	1.31042	Up	6.27126e-07	6.82262e-06
Cs5g15190	2075	1849	4454	180.739	448	1.30959	Up	1.04215e-259	6.00576e-257
Cs2g01040	3388	86	207	5.14858	12.7518	1.30846	Up	1.33383e-13	2.94669e-12
Cs7g19870	3440	2599	6245	153.243	378.896	1.30598	Up	0	0
Cs7g26600	2197	107	257	9.87838	24.4146	1.30539	Up	1.77106e-16	4.71892e-15
Cs5g02320	4467	899	2159	40.8203	100.875	1.30521	Up	2.8156e-126	7.57209e-124
Cs3g19080	2002	10	24	1.01314	2.50203	1.30427	Up	0.0132176	0.0519283
Cs6g11430	1315	10	24	1.54243	3.80918	1.30427	Up	0.0132176	0.0519384
Cs6g10070	1107	5	12	0.916125	2.26245	1.30427	Up	0.0847024	0.222309
Cs6g02630	3372	5	12	0.300756	0.742745	1.30427	Up	0.0847024	0.222367
Cs4g09440	2796	5	12	0.362715	0.895756	1.30427	Up	0.0847024	0.222338
Cs6g02070	1161	15	36	2.62054	6.47167	1.30427	Up	0.00227764	0.011654
orange1.1t04107	790	5	12	1.28373	3.1703	1.30427	Up	0.0847024	0.22228
Cs4g08740	1090	83	199	15.4449	38.1042	1.30282	Up	4.70724e-13	9.86955e-12
Cs7g30420	2270	23	55	2.05511	5.05688	1.29903	Up	0.000160449	0.00112214
Cs7g32260	1057	18	43	3.45406	8.49062	1.29758	Up	0.000875812	0.00508203
Cs6g08550	1926	39	93	4.10715	10.078	1.29499	Up	9.07882e-07	9.69401e-06
Cs4g20590	2248	8	19	0.721815	1.76402	1.28916	Up	0.0295788	0.0989558
Cs2g14480	2487	8	19	0.652449	1.5945	1.28916	Up	0.0295788	0.0989886
Cs7g08810	3387	8	19	0.479079	1.1708	1.28916	Up	0.0295788	0.0989394
Cs1g20160	1645	8	19	0.986407	2.41065	1.28916	Up	0.0295788	0.0989722
Cs1g22120	3565	400	949	22.7579	55.5588	1.28765	Up	2.13634e-55	2.24427e-53
Cs5g33730	1143	54	128	9.58252	23.3727	1.28635	Up	9.58752e-09	1.32907e-07
Cs9g02055	457	88	208	39.057	94.9933	1.28225	Up	2.7735e-13	5.97666e-12
Cs7g09990	2547	33	78	2.62795	6.39163	1.28225	Up	8.23014e-06	7.39759e-05
Cs2g15140	2188	11	26	1.01971	2.48012	1.28225	Up	0.0108159	0.0439035
Cs6g11330	2397	47	111	3.97706	9.66498	1.28106	Up	1.0171e-07	1.2255e-06
Cs4g09760	3187	106	250	6.74615	16.3721	1.2791	Up	1.28671e-15	3.24819e-14
orange1.1t00555	4505	294	693	13.2369	32.1059	1.27828	Up	1.78391e-40	1.23224e-38
orange1.1t02579	1413	14	33	2.00964	4.87436	1.27828	Up	0.00405914	0.0190446
Cs1g18560	932	160	377	34.8206	84.425	1.27773	Up	9.6047e-23	3.66907e-21
Cs7g08390	4955	127	299	5.19867	12.5943	1.27655	Up	2.47748e-18	7.39213e-17
Cs2g07550	5793	34	80	1.19044	2.88225	1.2757	Up	6.84194e-06	6.24161e-05
Cs9g14260	1759	17	40	1.96027	4.74613	1.2757	Up	0.00154926	0.00837988
Cs5g25880	1958	43	101	4.45439	10.766	1.27318	Up	4.37116e-07	4.84697e-06
Cs4g05560	2400	58	136	4.90173	11.827	1.27072	Up	4.64354e-09	6.71399e-08
Cs2g03230	4377	972	2278	45.0424	108.623	1.26998	Up	1.17072e-127	3.19099e-125
Cs8g19980	4651	35	82	1.52635	3.67971	1.26951	Up	5.68622e-06	5.27315e-05
Cs4g01600	1680	2444	5725	295.069	711.233	1.26927	Up	0	0
Cs1g06760	2257	464	1085	41.6983	100.333	1.26674	Up	1.55106e-61	1.88463e-59
Cs3g14500	3368	3	7	0.180668	0.433782	1.26363	Up	0.208664	0.421465
Cs1g08390	9296	3	7	0.0654572	0.157162	1.26363	Up	0.208664	0.420917
Cs5g22880	931	3	7	0.653588	1.56926	1.26363	Up	0.208664	0.421128
Cs1g13270	2765	3	7	0.220069	0.528383	1.26363	Up	0.208664	0.421423
Cs8g15410	2651	15	35	1.14766	2.75552	1.26363	Up	0.00333602	0.0161477
Cs7g10660	2298	6	14	0.529582	1.27152	1.26363	Up	0.0678782	0.18742
Cs7g18280	2818	9	21	0.647789	1.55534	1.26363	Up	0.0240302	0.0839725
Cs9g11620	829	3	7	0.734005	1.76234	1.26363	Up	0.208664	0.42155
Cs7g23790	5098	3	7	0.119359	0.286579	1.26363	Up	0.208664	0.421339
Cs3g18580	1427	6	14	0.852824	2.04762	1.26363	Up	0.0678782	0.187369
Cs7g16390	4676	9	21	0.390391	0.937326	1.26363	Up	0.0240302	0.0840016
Cs2g25130	2960	6	14	0.411142	0.987148	1.26363	Up	0.0678782	0.187394
Cs8g14100	9418	3	7	0.0646093	0.155126	1.26363	Up	0.208664	0.421002
Cs5g34390	1100	9	21	1.65952	3.98449	1.26363	Up	0.0240302	0.0840307
orange1.1t00062	1046	3	7	0.58173	1.39673	1.26363	Up	0.208664	0.421297
Cs7g07570	2304	3	7	0.264102	0.634105	1.26363	Up	0.208664	0.421254
orange1.1t00182	2150	3	7	0.283019	0.679525	1.26363	Up	0.208664	0.421044
Cs8g14850	1622	3	7	0.375148	0.900727	1.26363	Up	0.208664	0.421086
Cs2g14140	1076	9	21	1.69653	4.07336	1.26363	Up	0.0240302	0.0840161
Cs3g14450	2252	3	7	0.2702	0.648747	1.26363	Up	0.208664	0.421212
Cs5g18850	1945	6	14	0.625697	1.50229	1.26363	Up	0.0678782	0.187343
Cs5g26340	811	3	7	0.750296	1.80145	1.26363	Up	0.208664	0.421508
Cs3g10790	723	3	7	0.841618	2.02072	1.26363	Up	0.208664	0.420959
Cs1g26640	2606	3	7	0.233496	0.560621	1.26363	Up	0.208664	0.421381
orange1.1t05869	2197	3	7	0.276964	0.664988	1.26363	Up	0.208664	0.42117
Cs4g03210	1373	9	21	1.32955	3.19223	1.26363	Up	0.0240302	0.083987
Cs3g14770	3304	366	853	22.4685	53.8834	1.26194	Up	1.78054e-48	1.5547e-46
Cs3g22140	6956	109	253	3.17833	7.59114	1.25605	Up	2.18604e-15	5.4368e-14
Cs7g21700	958	53	123	11.2213	26.797	1.25583	Up	3.39784e-08	4.37361e-07
Cs8g08250	2473	131	304	10.7443	25.6564	1.25574	Up	3.5124e-18	1.03878e-16
Cs4g03370	1187	19	44	3.24665	7.73656	1.25274	Up	0.00105256	0.0059736
Cs1g20490	5325	35	81	1.33315	3.17476	1.2518	Up	8.17662e-06	7.35932e-05
Cs8g20050	2420	13	30	1.08958	2.58733	1.24769	Up	0.00724174	0.0313715
Cs1g03300	1388	69	159	10.083	23.9086	1.2456	Up	4.37666e-10	7.19456e-09
Cs1g13720	8556	650	1495	15.409	36.4684	1.24287	Up	1.09857e-81	1.84652e-79
orange1.1t01977	1957	20	46	2.07287	4.90583	1.24287	Up	0.00086737	0.00504465
Cs2g20710	5120	17	39	0.673459	1.58979	1.23918	Up	0.00225266	0.0115555
Cs1g13660	8758	24	55	0.555826	1.3107	1.23763	Up	0.000278404	0.00185022
Cs7g31170	5129	83	190	3.28229	7.73155	1.23605	Up	1.17841e-11	2.26367e-10
Cs3g18000	4025	45	103	2.26766	5.34093	1.23588	Up	6.20192e-07	6.75082e-06
Cs2g21100	4184	356	814	17.258	40.6049	1.23439	Up	8.07078e-45	6.3096e-43
Cs2g18820	5219	7	16	0.272046	0.63985	1.23388	Up	0.0545162	0.160244
Cs5g23120	3933	7	16	0.360999	0.849067	1.23388	Up	0.0545162	0.16029
Cs7g22700	1663	35	80	4.26882	10.0402	1.23388	Up	1.1718e-05	0.000103437
Cs6g12210	3822	14	32	0.742967	1.74745	1.23388	Up	0.00592686	0.0263954
Cs8g03150	5970	35	80	1.18912	2.7968	1.23388	Up	1.1718e-05	0.000103391
Cs5g28640	4119	7	16	0.344698	0.810726	1.23388	Up	0.0545162	0.160267
Cs3g17940	5547	7	16	0.25596	0.602015	1.23388	Up	0.0545162	0.16022
Cs8g16300	5032	268	612	10.8026	25.3838	1.23254	Up	4.8695e-34	2.80622e-32
Cs9g14330	883	110	251	25.2676	59.3279	1.23142	Up	7.43334e-15	1.77853e-13
Cs7g28650	1350	25	57	3.75611	8.81225	1.23027	Up	0.00022985	0.00155469
Cs3g04190	2734	68	155	5.04478	11.8326	1.2299	Up	1.06426e-09	1.67966e-08
Cs1g19400	1542	43	98	5.65609	13.2644	1.22968	Up	1.28418e-06	1.32694e-05
Cs2g07600	1914	206	469	21.8302	51.1419	1.22818	Up	2.50582e-26	1.10355e-24
Cs5g10180	7709	76	173	1.99962	4.68375	1.22794	Up	1.21461e-10	2.11377e-09
Cs3g19850	2685	11	25	0.830961	1.94331	1.22566	Up	0.015889	0.0602068
Cs5g32880	3360	11	25	0.664027	1.55291	1.22566	Up	0.015889	0.0602181
Cs5g31460	3254	75	170	4.67494	10.9038	1.22181	Up	2.07e-10	3.52634e-09
orange1.1t04488	5043	34	77	1.36748	3.18675	1.22056	Up	2.0222e-05	0.000170091
orange1.1t00457	6434	87	197	2.74265	6.39044	1.22035	Up	8.03682e-12	1.56018e-10
Cs2g17200	1693	19	43	2.2763	5.30099	1.21957	Up	0.00152121	0.00825031
Cs8g20580	4382	65	147	3.00866	7.00149	1.21854	Up	3.72708e-09	5.45935e-08
Cs7g05590	3298	131	296	8.05662	18.7321	1.21727	Up	5.73272e-17	1.58179e-15
Cs9g09720	1466	137	309	18.9548	43.9917	1.21467	Up	1.36012e-17	3.92469e-16
Cs6g07420	2117	51	115	4.88632	11.3376	1.2143	Up	2.02916e-07	2.3468e-06
orange1.1t01745	2991	123	277	8.34105	19.329	1.21246	Up	6.94446e-16	1.79117e-14
orange1.1t06064	1031	8	18	1.57385	3.64384	1.21116	Up	0.043876	0.134475
Cs5g21775	722	4	9	1.12371	2.60166	1.21116	Up	0.16272	0.354281
Cs2g18455	2138	8	18	0.758952	1.75716	1.21116	Up	0.043876	0.134454
Cs2g06990	4356	4	9	0.186253	0.431222	1.21116	Up	0.16272	0.354243
Cs3g03620	1222	4	9	0.663928	1.53715	1.21116	Up	0.16272	0.353899
Cs3g13130	2652	4	9	0.305928	0.708296	1.21116	Up	0.16272	0.353861
Cs8g02590	1822	4	9	0.445291	1.03096	1.21116	Up	0.16272	0.354166
Cs3g02330	2326	4	9	0.348805	0.807567	1.21116	Up	0.16272	0.354128
Cs1g23470	1788	8	18	0.907517	2.10112	1.21116	Up	0.043876	0.134516
Cs5g12070	2035	4	9	0.398683	0.923047	1.21116	Up	0.16272	0.354013
Cs3g25715	1491	4	9	0.544145	1.25983	1.21116	Up	0.16272	0.354052
Cs3g01460	2305	4	9	0.351983	0.814925	1.21116	Up	0.16272	0.353823
Cs4g06310	3378	4	9	0.240178	0.556069	1.21116	Up	0.16272	0.353937
Cs6g12370	3337	4	9	0.243129	0.562901	1.21116	Up	0.16272	0.354204
Cs4g20090	5506	16	36	0.589408	1.36462	1.21116	Up	0.00397292	0.0187579
Cs5g12460	1884	4	9	0.430637	0.997028	1.21116	Up	0.16272	0.353975
orange1.1t02858	10117	4	9	0.0801937	0.185668	1.21116	Up	0.16272	0.354319
Cs5g18410	5010	36	81	1.45746	3.37437	1.21116	Up	1.38492e-05	0.000120926
Cs3g10520	1630	4	9	0.497742	1.15239	1.21116	Up	0.16272	0.35409
Cs3g17580	2630	4	9	0.308487	0.714221	1.21116	Up	0.16272	0.353784
Cs7g17460	1034	8	18	1.56928	3.63327	1.21116	Up	0.043876	0.134536
orange1.1t02418	1441	12	27	1.68908	3.91062	1.21116	Up	0.0129335	0.0509708
Cs7g29920	1021	8	18	1.58927	3.67953	1.21116	Up	0.043876	0.134495
Cs2g19200	7263	203	456	5.66907	13.1037	1.20879	Up	4.7948e-25	2.01481e-23
Cs6g09780	2486	41	92	3.34514	7.72383	1.20725	Up	3.78652e-06	3.62306e-05
Cs7g29040	2636	13	29	1.0003	2.29614	1.19878	Up	0.0105352	0.0429979
Cs8g14870	2017	13	29	1.30728	3.00081	1.19878	Up	0.0105352	0.0429892
Cs4g07540	2002	66	147	6.6867	15.325	1.19652	Up	6.19604e-09	8.80099e-08
Cs6g19280	2201	75	167	6.91152	15.8359	1.19612	Up	5.84902e-10	9.47588e-09
Cs1g09635	1142	31	69	5.50589	12.6104	1.19557	Up	7.27232e-05	0.000551024
orange1.1t01269	3037	72	160	4.80861	10.9957	1.19324	Up	1.4393e-09	2.2383e-08
Cs4g03140	1391	18	40	2.62469	6.00176	1.19324	Up	0.0026663	0.0133879
Cs5g05470	3417	168	373	9.97233	22.7829	1.19195	Up	2.37938e-20	7.99868e-19
Cs3g11270	2704	381	845	28.5792	65.2223	1.1904	Up	5.766e-44	4.40531e-42
Cs9g02390	3828	245	543	12.9815	29.6056	1.18941	Up	8.21442e-29	4.05097e-27
Cs5g02660	3043	70	155	4.66582	10.631	1.18808	Up	2.94222e-09	4.37644e-08
Cs1g12410	2314	252	558	22.0887	50.3288	1.18808	Up	1.63355e-29	8.27856e-28
orange1.1t05958	4646	42	93	1.83359	4.17782	1.18808	Up	4.4439e-06	4.20223e-05
orange1.1t02051	3404	109	241	6.49485	14.7766	1.18594	Up	1.40074e-13	3.08438e-12
Cs6g18240	874	5	11	1.16035	2.6268	1.17874	Up	0.127954	0.301323
Cs8g11510	2183	5	11	0.464567	1.05168	1.17874	Up	0.127954	0.301464
Cs4g07150	2216	5	11	0.457649	1.03602	1.17874	Up	0.127954	0.301393
Cs3g15330	1584	5	11	0.640246	1.44938	1.17874	Up	0.127954	0.301429
Cs2g23250	7349	10	22	0.275997	0.624799	1.17874	Up	0.0285794	0.0964441
Cs8g04130	2899	20	44	1.39931	3.16775	1.17874	Up	0.00179169	0.00953771
Cs1g17660	2893	5	11	0.350553	0.793579	1.17874	Up	0.127954	0.301358
Cs2g13285	1376	15	33	2.21108	5.00543	1.17874	Up	0.00700478	0.0304891
Cs2g16450	4396	15	33	0.692095	1.56676	1.17874	Up	0.00700478	0.0304957
Cs7g17180	3064	72	158	4.76624	10.7625	1.17509	Up	2.84934e-09	4.25083e-08
Cs5g30800	4080	320	702	15.9082	35.9106	1.17464	Up	4.48296e-36	2.70722e-34
Cs3g23560	2612	300	658	23.2959	52.5773	1.17436	Up	6.61016e-34	3.77697e-32
Cs2g30570	1762	125	274	14.3892	32.4557	1.17348	Up	5.20526e-15	1.25436e-13
Cs5g01510	2907	367	804	25.6067	57.7241	1.17265	Up	5.76852e-41	4.11134e-39
orange1.1t03119	1413	21	46	3.01446	6.79456	1.17248	Up	0.00146942	0.00801249
orange1.1t01964	1707	126	276	14.9716	33.7459	1.17248	Up	4.32712e-15	1.05028e-13
Cs1g09500	5644	37	81	1.32968	2.99532	1.17163	Up	2.30238e-05	0.000192135
Cs5g21190	1781	16	35	1.82217	4.10157	1.17052	Up	0.00571734	0.0255809
Cs2g08330	1563	16	35	2.07631	4.67364	1.17052	Up	0.00571734	0.0255866
Cs3g18100	1866	33	72	3.58703	8.05317	1.16677	Up	7.01772e-05	0.000533336
Cs3g16370	5821	11	24	0.38329	0.860517	1.16677	Up	0.023122	0.0812634
Cs4g06010	3947	11	24	0.565272	1.26908	1.16677	Up	0.023122	0.0812493
Cs5g25840	2666	56	122	4.2605	9.55093	1.16462	Up	2.23312e-07	2.5753e-06
Cs8g03550	1222	17	37	2.82169	6.31941	1.16323	Up	0.0046694	0.0214684
Cs4g07790	3776	315	684	16.9204	37.8068	1.15988	Up	1.59763e-34	9.2598e-33
Cs6g22260	1686	6	13	0.721815	1.60928	1.15671	Up	0.101252	0.255986
Cs3g03220	4363	6	13	0.278932	0.621876	1.15671	Up	0.101252	0.256082
Cs2g14260	5451	18	39	0.669774	1.49326	1.15671	Up	0.00381574	0.018092
Cs9g18690	1727	6	13	0.704679	1.57107	1.15671	Up	0.101252	0.255889
Cs8g07710	5100	6	13	0.238624	0.532009	1.15671	Up	0.101252	0.25605
Cs5g28240	2752	6	13	0.442217	0.985918	1.15671	Up	0.101252	0.255953
Cs4g05760	1656	6	13	0.734891	1.63843	1.15671	Up	0.101252	0.256018
Cs3g14060	2258	6	13	0.538964	1.20161	1.15671	Up	0.101252	0.255921
Cs5g32340	3595	19	41	1.07198	2.38029	1.15086	Up	0.00311988	0.0153072
Cs4g06880	11890	1396	3012	23.8142	52.8712	1.15066	Up	4.06846e-144	1.32356e-141
Cs7g27685	500	32	69	12.9811	28.8021	1.14976	Up	0.000120195	0.000865214
Cs5g27560	958	128	276	27.1005	60.1297	1.14976	Up	1.13399e-14	2.67516e-13
Cs2g17380	1050	78	168	15.0674	33.3938	1.14815	Up	1.81551e-09	2.76787e-08
Cs5g20910	2074	183	394	17.8968	39.6491	1.14759	Up	3.04032e-20	1.01529e-18
Cs1g16950	2218	7	15	0.640131	1.41148	1.14077	Up	0.0805198	0.214033
Cs4g09530	1333	7	15	1.06512	2.34859	1.14077	Up	0.0805198	0.213949
Cs7g13240	997	7	15	1.42408	3.14009	1.14077	Up	0.0805198	0.214061
Cs4g18120	1926	28	60	2.94872	6.50191	1.14077	Up	0.000369762	0.00239195
Cs4g15545	913	14	30	3.11021	6.85798	1.14077	Up	0.0123433	0.0490472
Cs6g01030	416	7	15	3.413	7.52565	1.14077	Up	0.0805198	0.214005
Cs7g24800	1671	21	45	2.54903	5.62059	1.14077	Up	0.00208892	0.0108592
Cs2g31340	2690	7	15	0.52781	1.16382	1.14077	Up	0.0805198	0.214118
Cs3g09445	2531	7	15	0.560968	1.23693	1.14077	Up	0.0805198	0.21409
Cs3g07060	906	7	15	1.56712	3.45548	1.14077	Up	0.0805198	0.213977
Cs4g03060	1361	7	15	1.04321	2.30027	1.14077	Up	0.0805198	0.21392
Cs8g18360	1144	12455	26617	2208.26	4856	1.13686	Up	0	0
Cs7g22300	6926	22	47	0.644277	1.41632	1.13639	Up	0.00171051	0.00913936
Cs2g07530	3230	126	269	7.91225	17.3818	1.13542	Up	4.42156e-14	1.00772e-12
Cs5g27130	3011	15	32	1.01045	2.21812	1.13435	Up	0.0100358	0.0412855
orange1.1t01913	8819	15	32	0.344988	0.757315	1.13435	Up	0.0100358	0.0412771
Cs9g14130	889	61	130	13.9175	30.5202	1.13287	Up	1.6968e-07	1.98403e-06
Cs2g30470	6524	47	100	1.46122	3.19913	1.1305	Up	4.75822e-06	4.47637e-05
Cs3g03050	844	8	17	1.92256	4.2039	1.1287	Up	0.0642896	0.180677
Cs6g16990	1072	8	17	1.51366	3.30979	1.1287	Up	0.0642896	0.180703
Cs7g16460	3453	490	1041	28.7827	62.9216	1.12835	Up	1.71602e-49	1.52476e-47
Cs6g02830	2993	145	308	9.82638	21.4778	1.12811	Up	9.26826e-16	2.37536e-14
Cs3g20740	3940	65	138	3.34618	7.31019	1.12739	Up	7.94918e-08	9.74088e-07
Cs8g11330	5694	1301	2762	46.3438	101.24	1.12733	Up	4.27504e-128	1.1812e-125
Cs5g04020	3495	41	87	2.37941	5.19539	1.12663	Up	2.10664e-05	0.000176825
Cs3g14610	3227	1201	2544	75.4877	164.537	1.1241	Up	1.33013e-117	3.31218e-115
Cs2g15660	1766	17	36	1.9525	4.25459	1.1237	Up	0.00665332	0.0291924
Cs5g04890	980	458	967	94.792	205.943	1.11941	Up	1.56615e-45	1.24367e-43
Cs5g10150	2144	9	19	0.851432	1.84959	1.11924	Up	0.051501	0.152964
Cs6g07240	1026	9	19	1.77921	3.86502	1.11924	Up	0.051501	0.152941
Cs7g07070	1608	9	19	1.13524	2.46612	1.11924	Up	0.051501	0.152986
Cs7g21330	1551	9	19	1.17696	2.55675	1.11924	Up	0.051501	0.152918
Cs3g11440	1049	69	145	13.3415	28.8495	1.11262	Up	5.17308e-08	6.50505e-07
Cs9g17250	2914	1512	3176	105.243	227.477	1.11199	Up	7.90916e-144	2.53219e-141
Cs9g13750	825	10	21	2.45855	5.31265	1.11163	Up	0.0413716	0.129014
Cs1g25730	2568	20	42	1.57967	3.4135	1.11163	Up	0.00361318	0.0172655
orange1.1t01106	1463	10	21	1.3864	2.99585	1.11163	Up	0.0413716	0.128994
Cs9g15860	2944	72	151	4.96052	10.705	1.10972	Up	2.92912e-08	3.81164e-07
orange1.1t03154	3079	32	67	2.10801	4.54162	1.10733	Up	0.000236754	0.00159657
Cs4g08210	2442	11	23	0.913649	1.96575	1.10537	Up	0.0333136	0.10908
Cs2g29540	5689	22	46	0.784366	1.68759	1.10537	Up	0.00241316	0.0122634
Cs7g16140	3361	11	23	0.663829	1.42825	1.10537	Up	0.0333136	0.109063
Cs1g09366	894	11	23	2.49567	5.36953	1.10537	Up	0.0333136	0.109045
Cs1g07510	1831	1126	2351	124.733	267.985	1.1033	Up	1.19588e-105	2.56605e-103
orange1.1t00399	4588	12	25	0.530506	1.13727	1.10013	Up	0.0268806	0.0915847
Cs7g02620	3503	12	25	0.694822	1.48952	1.10013	Up	0.0268806	0.0916002
Cs4g11450	3417	87	181	5.16424	11.0555	1.09814	Up	1.71494e-09	2.63045e-08
orange1.1t02492	2812	13	27	0.937692	2.00398	1.09568	Up	0.021729	0.0773516
orange1.1t05192	2032	13	27	1.29763	2.77323	1.09568	Up	0.021729	0.0773379
Cs4g06340	1840	13	27	1.43304	3.06261	1.09568	Up	0.021729	0.0773652
Cs5g05010	2031	15	31	1.49801	3.18565	1.08854	Up	0.014264	0.0551581
Cs8g05910	1530	15	31	1.98853	4.22879	1.08854	Up	0.014264	0.0551475
Cs9g15870	983	30	62	6.19013	13.1639	1.08854	Up	0.000489932	0.0030528
Cs6g07370	3970	91	188	4.64925	9.88355	1.08803	Up	1.11029e-09	1.74957e-08
Cs9g18330	5580	2228	4583	80.9866	171.42	1.08178	Up	1.03786e-197	4.55078e-195
Cs6g10800	4497	18	37	0.811861	1.71721	1.08077	Up	0.00765708	0.0328463
Cs7g08180	2595	18	37	1.40691	2.97584	1.08077	Up	0.00765708	0.0328323
Cs4g17440	449	18	37	8.13127	17.1989	1.08077	Up	0.00765708	0.0328393
Cs6g15910	5344	506	1040	19.2051	40.6175	1.08061	Up	3.19584e-46	2.60972e-44
Cs2g12640	1382	74	152	10.8607	22.9552	1.07971	Up	5.27544e-08	6.61727e-07
Cs3g21760	2807	19	39	1.37291	2.8998	1.07871	Up	0.00623562	0.0276545
Cs1g18570	1168	19	39	3.29946	6.96895	1.07871	Up	0.00623562	0.0276605
orange1.1t03764	6786	78	160	2.33138	4.92098	1.07776	Up	2.46652e-08	3.24949e-07
Cs5g05680	2044	21	43	2.08387	4.3907	1.07518	Up	0.0041458	0.0194151
Cs8g17220	3489	526	1077	30.5786	64.4259	1.07512	Up	2.00608e-47	1.693e-45
Cs2g11170	4318	22	45	1.03341	2.17508	1.07366	Up	0.00338426	0.0163459
Cs6g08280	2409	136	278	11.4508	24.0854	1.07272	Up	2.32556e-13	5.0655e-12
Cs5g10860	2972	99	202	6.75645	14.1856	1.07009	Up	4.6206e-10	7.56473e-09
Cs2g20890	5349	25	51	0.947981	1.98996	1.06981	Up	0.00184803	0.00977828
Cs7g04600	1468	453	923	62.5899	131.226	1.06806	Up	1.80196e-40	1.24046e-38
Cs6g17680	3238	270	550	16.9129	35.4513	1.06771	Up	9.07282e-25	3.76541e-23
Cs7g30485	2580	82	167	6.44654	13.5096	1.06739	Up	1.58474e-08	2.13664e-07
Cs6g20560	17667	302	615	3.46718	7.26538	1.06728	Up	1.72854e-27	7.9782e-26
Cs5g19570	3516	55	112	3.17282	6.64837	1.06723	Up	3.77908e-06	3.61938e-05
Cs3g17010	2693	56	114	4.21778	8.83516	1.06677	Up	3.11782e-06	3.03946e-05
Cs6g19760	2493	114	232	9.27502	19.4228	1.06633	Up	2.72696e-11	5.03228e-10
orange1.1t05518	744	29	59	7.90601	16.551	1.0659	Up	0.00083106	0.0048601
Cs2g14120	8706	256	520	5.96422	12.4661	1.0636	Up	2.28692e-23	8.97416e-22
Cs3g21340	2858	35	71	2.48392	5.18492	1.0617	Up	0.000253724	0.00170417
Cs6g10940	1979	82	166	8.40428	17.5069	1.05872	Up	2.17162e-08	2.88168e-07
Cs3g13080	3336	41	83	2.49281	5.19276	1.05872	Up	7.83248e-05	0.000588384
Cs3g09320	1449	46	93	6.43905	13.3955	1.05683	Up	2.96016e-05	0.000241824
Cs5g27060	408	13345	26939	6634.23	13780.6	1.05463	Up	0	0
Cs4g15710	837	284	573	68.8217	142.881	1.05388	Up	3.14058e-25	1.32522e-23
Cs8g14280	1062	57	115	10.8864	22.6006	1.05384	Up	3.53444e-06	3.4061e-05
Cs1g08550	9814	673	1355	13.9092	28.8164	1.05085	Up	4.15046e-57	4.57458e-55
orange1.1t03043	4522	90	181	4.03686	8.35399	1.04923	Up	6.50058e-09	9.2141e-08
Cs7g30090	3831	114	229	6.03566	12.4758	1.04755	Up	6.94428e-11	1.22865e-09
Cs8g15880	4259	136	273	6.47684	13.3783	1.04653	Up	1.10259e-12	2.24412e-11
Cs1g09390	3928	1	2	0.051637	0.106268	1.04124	Up	0.603718	0.758077
Cs2g03280	1100	6	12	1.10635	2.27685	1.04124	Up	0.148653	0.331526
Cs1g21210	1740	1	2	0.116569	0.239898	1.04124	Up	0.603718	0.761538
Cs3g18890	3243	2	4	0.125088	0.25743	1.04124	Up	0.430016	0.662954
Cs2g18680	1985	1	2	0.102181	0.210288	1.04124	Up	0.603718	0.758266
Cs5g28210	3450	1	2	0.0587913	0.120992	1.04124	Up	0.603718	0.756805
Cs2g04460	1831	1	2	0.110776	0.227975	1.04124	Up	0.603718	0.759496
Cs6g19890	3193	1	2	0.0635233	0.13073	1.04124	Up	0.603718	0.761967
Cs7g05540	1409	1	2	0.143953	0.296254	1.04124	Up	0.603718	0.761871
orange1.1t04051	5891	3	6	0.103291	0.212573	1.04124	Up	0.320806	0.548361
Cs1g16160	5462	3	6	0.111404	0.229269	1.04124	Up	0.320806	0.548175
Cs2g15590	750	4	8	1.08176	2.22625	1.04124	Up	0.245032	0.462113
Cs8g05140	2738	190	380	14.0751	28.9665	1.04124	Up	6.0089e-17	1.65573e-15
Cs3g03600	4611	3	6	0.131965	0.271583	1.04124	Up	0.320806	0.548686
Cs2g23960	1537	1	2	0.131965	0.271583	1.04124	Up	0.603718	0.758833
orange1.1t00829	2194	21	42	1.9414	3.99538	1.04124	Up	0.00578556	0.0258804
Cs7g16890	1110	3	6	0.548189	1.12817	1.04124	Up	0.320806	0.5485
[truncated: 18,172 more rows]

## Sheet: MT2 vs MT3
GeneID	Gene_length	MT2-Expression	MT3-Expression	MT2-RPKM	MT3-RPKM	log2 Ratio(M3/M2)	Up-Down-Regulation(M3/M2)	P-value	FDR
Cs3g11860	219	0	3	0.001	2.9332	11.5183	Up	0.118722	0.367625
Cs8g13320	381	0	5	0.001	2.81002	11.4564	Up	0.0289254	0.140703
orange1.1t00877	498	0	6	0.001	2.5798	11.333	Up	0.0142776	0.0832881
orange1.1t05691	341	0	3	0.001	1.88379	10.8794	Up	0.118722	0.366649
orange1.1t05534	234	0	2	0.001	1.83012	10.8377	Up	0.240522	0.552985
orange1.1t00098	501	0	4	0.001	1.70957	10.7394	Up	0.058601	0.231607
Cs3g19510	252	0	2	0.001	1.69939	10.7308	Up	0.240522	0.555372
Cs8g10580	890	0	7	0.001	1.68412	10.7178	Up	0.00704742	0.0480005
Cs5g19420	524	0	4	0.001	1.63453	10.6747	Up	0.058601	0.231423
orange1.1t01017	411	0	3	0.001	1.56295	10.6101	Up	0.118722	0.368201
orange1.1t05206	293	0	2	0.001	1.46159	10.5133	Up	0.240522	0.553371
Cs9g15565	593	0	4	0.001	1.44434	10.4962	Up	0.058601	0.232117
orange1.1t03128	596	0	4	0.001	1.43707	10.4889	Up	0.058601	0.23133
Cs7g06430	303	0	2	0.001	1.41336	10.4649	Up	0.240522	0.55196
Cs1g12610	471	0	3	0.001	1.36384	10.4135	Up	0.118722	0.368894
orange1.1t00218	630	0	4	0.001	1.35952	10.4089	Up	0.058601	0.231978
Cs6g13140	489	0	3	0.001	1.31364	10.3594	Up	0.118722	0.369126
Cs1g19430	492	0	3	0.001	1.30563	10.3505	Up	0.118722	0.368374
orange1.1t05620	168	0	1	0.001	1.27455	10.3158	Up	0.487282	0.768202
orange1.1t01568	339	0	2	0.001	1.26327	10.3029	Up	0.240522	0.553822
Cs3g01930	682	0	4	0.001	1.25586	10.2945	Up	0.058601	0.232071
Cs5g29740	177	0	1	0.001	1.20974	10.2405	Up	0.487282	0.776489
orange1.1t01049	183	0	1	0.001	1.17007	10.1924	Up	0.487282	0.760749
Cs5g14870	366	0	2	0.001	1.17007	10.1924	Up	0.240522	0.552152
Cs2g19750	561	0	3	0.001	1.14505	10.1612	Up	0.118722	0.368316
orange1.1t04912	568	0	3	0.001	1.13093	10.1433	Up	0.118722	0.369184
Cs7g16810	396	0	2	0.001	1.08143	10.0787	Up	0.240522	0.554338
Cs5g04640	408	0	2	0.001	1.04963	10.0357	Up	0.240522	0.559287
Cs1g13490	204	0	1	0.001	1.04963	10.0357	Up	0.487282	0.778998
Cs6g01110	408	0	2	0.001	1.04963	10.0357	Up	0.240522	0.553307
Cs2g03210	822	0	4	0.001	1.04196	10.0251	Up	0.058601	0.231561
Cs1g10430	212	0	1	0.001	1.01002	9.98016	Up	0.487282	0.785533
Cs3g22670	645	0	3	0.001	0.995924	9.95989	Up	0.118722	0.367452
orange1.1t02141	222	0	1	0.001	0.964521	9.91367	Up	0.487282	0.76153
Cs5g31660	903	0	4	0.001	0.948499	9.8895	Up	0.058601	0.231839
Cs3g21600	687	0	3	0.001	0.935038	9.86888	Up	0.118722	0.36901
orange1.1t03842	231	0	1	0.001	0.926942	9.85634	Up	0.487282	0.756868
Cs2g08210	930	0	4	0.001	0.920962	9.847	Up	0.058601	0.232303
Cs1g22150	706	0	3	0.001	0.909874	9.82952	Up	0.118722	0.369242
Cs1g26820	954	0	4	0.001	0.897793	9.81024	Up	0.058601	0.231932
orange1.1t05339	1676	0	7	0.001	0.894311	9.80463	Up	0.00704742	0.047984
Cs3g16576	482	0	2	0.001	0.88848	9.7952	Up	0.240522	0.559156
Cs8g02920	725	0	3	0.001	0.886029	9.79121	Up	0.118722	0.366936
orange1.1t05676	246	0	1	0.001	0.870421	9.76557	Up	0.487282	0.771273
Cs7g13020	494	0	2	0.001	0.866897	9.75972	Up	0.240522	0.555308
Cs9g10650	1000	0	4	0.001	0.856495	9.7423	Up	0.058601	0.231654
orange1.1t03813	1011	0	4	0.001	0.847176	9.72652	Up	0.058601	0.231376
Cs3g19050	508	0	2	0.001	0.843006	9.7194	Up	0.240522	0.552344
Cs5g22430	255	0	1	0.001	0.839701	9.71373	Up	0.487282	0.782601
Cs9g10640	255	0	1	0.001	0.839701	9.71373	Up	0.487282	0.752498
Cs4g05790	258	0	1	0.001	0.829937	9.69686	Up	0.487282	0.773997
orange1.1t05626	517	0	2	0.001	0.828331	9.69406	Up	0.240522	0.556216
Cs9g11880	259	0	1	0.001	0.826732	9.69128	Up	0.487282	0.78222
Cs3g20410	778	0	3	0.001	0.82567	9.68942	Up	0.118722	0.368085
Cs9g11500	782	0	3	0.001	0.821446	9.68202	Up	0.118722	0.368143
orange1.1t04392	261	0	1	0.001	0.820397	9.68018	Up	0.487282	0.755505
orange1.1t03588	264	0	1	0.001	0.811074	9.66369	Up	0.487282	0.783682
Cs7g29140	264	0	1	0.001	0.811074	9.66369	Up	0.487282	0.773314
Cs9g10850	1061	0	4	0.001	0.807252	9.65688	Up	0.058601	0.231792
orange1.1t04646	279	0	1	0.001	0.767468	9.58396	Up	0.487282	0.777303
Cs7g17150	564	0	2	0.001	0.759304	9.56853	Up	0.240522	0.556932
Cs5g25340	1128	0	4	0.001	0.759304	9.56853	Up	0.058601	0.231746
Cs3g07890	850	0	3	0.001	0.75573	9.56173	Up	0.118722	0.368605
Cs3g01585	567	0	2	0.001	0.755286	9.56088	Up	0.240522	0.558631
Cs1g09320	573	0	2	0.001	0.747377	9.54569	Up	0.240522	0.550938
Cs8g15230	300	0	1	0.001	0.713745	9.47927	Up	0.487282	0.786622
orange1.1t04834	302	0	1	0.001	0.709019	9.46968	Up	0.487282	0.780069
Cs6g13130	605	0	2	0.001	0.707847	9.46729	Up	0.240522	0.551001
orange1.1t05308	909	0	3	0.001	0.706679	9.46491	Up	0.118722	0.367108
Cs6g20180	305	0	1	0.001	0.702045	9.45542	Up	0.487282	0.77115
Cs2g08360	306	0	1	0.001	0.69975	9.4507	Up	0.487282	0.769182
orange1.1t00768	622	0	2	0.001	0.6885	9.42731	Up	0.240522	0.556801
Cs1g02890	1909	0	6	0.001	0.672992	9.39445	Up	0.0142776	0.0833864
Cs6g06565	966	0	3	0.001	0.66498	9.37717	Up	0.118722	0.368836
Cs8g05840	647	0	2	0.001	0.661897	9.37046	Up	0.240522	0.558696
orange1.1t00796	648	0	2	0.001	0.660875	9.36823	Up	0.240522	0.55909
Cs9g08610	324	0	1	0.001	0.660875	9.36823	Up	0.487282	0.753616
Cs6g02600	327	0	1	0.001	0.654812	9.35494	Up	0.487282	0.759252
Cs2g31050	656	0	2	0.001	0.652816	9.35053	Up	0.240522	0.554725
Cs4g06890	1970	0	6	0.001	0.652153	9.34907	Up	0.0142776	0.0833618
Cs5g16930	330	0	1	0.001	0.64886	9.34176	Up	0.487282	0.780511
Cs3g03800	330	0	1	0.001	0.64886	9.34176	Up	0.487282	0.775989
Cs7g22550	669	0	2	0.001	0.64013	9.32222	Up	0.240522	0.558565
orange1.1t04547	672	0	2	0.001	0.637273	9.31577	Up	0.240522	0.559024
orange1.1t00819	336	0	1	0.001	0.637273	9.31577	Up	0.487282	0.780827
Cs2g14380	340	0	1	0.001	0.629775	9.29869	Up	0.487282	0.774805
Cs3g02940	351	0	1	0.001	0.610039	9.25276	Up	0.487282	0.775865
orange1.1t05269	353	0	1	0.001	0.606583	9.24456	Up	0.487282	0.75967
Cs9g06740	1767	0	5	0.001	0.605896	9.24293	Up	0.0289254	0.140565
Cs3g04300	354	0	1	0.001	0.604869	9.24048	Up	0.487282	0.761229
Cs7g11830	1436	0	4	0.001	0.596445	9.22024	Up	0.058601	0.232164
Cs1g11910	719	0	2	0.001	0.595615	9.21824	Up	0.240522	0.556151
Cs5g18190	729	0	2	0.001	0.587445	9.19831	Up	0.240522	0.557258
Cs7g29100	1842	0	5	0.001	0.581226	9.18296	Up	0.0289254	0.14053
Cs3g05260	744	0	2	0.001	0.575601	9.16893	Up	0.240522	0.558828
orange1.1t03467	375	0	1	0.001	0.570996	9.15734	Up	0.487282	0.762071
orange1.1t02102	378	0	1	0.001	0.566465	9.14584	Up	0.487282	0.769059
orange1.1t03420	759	0	2	0.001	0.564226	9.14013	Up	0.240522	0.558434
orange1.1t02950	768	0	2	0.001	0.557614	9.12312	Up	0.240522	0.556281
Cs1g23180	384	0	1	0.001	0.557614	9.12312	Up	0.487282	0.764245
Cs4g14160	1544	0	4	0.001	0.554724	9.11563	Up	0.058601	0.23221
Cs3g22740	386	0	1	0.001	0.554724	9.11563	Up	0.487282	0.771582
Cs9g02560	387	0	1	0.001	0.553291	9.11189	Up	0.487282	0.76364
orange1.1t03946	393	0	1	0.001	0.544844	9.0897	Up	0.487282	0.773872
Cs6g04370	396	0	1	0.001	0.540716	9.07873	Up	0.487282	0.78127
Cs9g04530	399	0	1	0.001	0.536651	9.06784	Up	0.487282	0.77574
Cs2g15730	802	0	2	0.001	0.533974	9.06063	Up	0.240522	0.559221
Cs2g18270	2017	0	5	0.001	0.530797	9.05202	Up	0.0289254	0.140738
Cs5g14560	405	0	1	0.001	0.5287	9.04631	Up	0.487282	0.770903
Cs3g06990	816	0	2	0.001	0.524813	9.03566	Up	0.240522	0.551129
orange1.1t04826	820	0	2	0.001	0.522253	9.0286	Up	0.240522	0.555437
Cs9g02030	1235	0	3	0.001	0.520138	9.02275	Up	0.118722	0.367682
Cs5g24080	825	0	2	0.001	0.519088	9.01983	Up	0.240522	0.551576
Cs4g12760	2508	0	6	0.001	0.512258	9.00073	Up	0.0142776	0.0833127
Cs2g23510	1257	0	3	0.001	0.511035	8.99728	Up	0.118722	0.368547
Cs2g01890	1278	0	3	0.001	0.502638	8.97337	Up	0.118722	0.368721
Cs8g11240	1278	0	3	0.001	0.502638	8.97337	Up	0.118722	0.367567
orange1.1t02888	426	0	1	0.001	0.502638	8.97337	Up	0.487282	0.757284
Cs7g21970	1733	0	4	0.001	0.494227	8.94903	Up	0.058601	0.231469
Cs6g13360	873	0	2	0.001	0.490547	8.93825	Up	0.240522	0.558369
Cs1g17400	438	0	1	0.001	0.488867	8.9333	Up	0.487282	0.76998
Cs3g03680	438	0	1	0.001	0.488867	8.9333	Up	0.487282	0.753733
orange1.1t03678	885	0	2	0.001	0.483895	8.91855	Up	0.240522	0.5585
orange1.1t00787	2217	0	5	0.001	0.482913	8.91562	Up	0.0289254	0.140461
orange1.1t04882	444	0	1	0.001	0.48226	8.91367	Up	0.487282	0.758058
Cs1g12820	449	0	1	0.001	0.47689	8.89751	Up	0.487282	0.786365
Cs7g25110	900	0	2	0.001	0.47583	8.8943	Up	0.240522	0.554015
Cs7g03250	456	0	1	0.001	0.469569	8.87519	Up	0.487282	0.785469
Cs4g03680	459	0	1	0.001	0.4665	8.86573	Up	0.487282	0.786237
orange1.1t03967	463	0	1	0.001	0.46247	8.85322	Up	0.487282	0.761169
orange1.1t01154	929	0	2	0.001	0.460977	8.84855	Up	0.240522	0.552216
Cs7g26460	465	0	1	0.001	0.460481	8.847	Up	0.487282	0.786558
Cs5g18430	473	0	1	0.001	0.452693	8.82239	Up	0.487282	0.768447
Cs3g16760	476	0	1	0.001	0.44984	8.81327	Up	0.487282	0.777052
Cs3g11400	956	0	2	0.001	0.447957	8.80722	Up	0.240522	0.557649
orange1.1t05168	479	0	1	0.001	0.447022	8.8042	Up	0.487282	0.755978
Cs7g18290	480	0	1	0.001	0.446091	8.80119	Up	0.487282	0.761409
Cs4g19340	480	0	1	0.001	0.446091	8.80119	Up	0.487282	0.754146
orange1.1t04085	481	0	1	0.001	0.445163	8.79819	Up	0.487282	0.757106
Cs3g16280	483	0	1	0.001	0.44332	8.79221	Up	0.487282	0.785021
orange1.1t05910	966	0	2	0.001	0.44332	8.79221	Up	0.240522	0.556867
Cs2g15440	485	0	1	0.001	0.441492	8.78624	Up	0.487282	0.763096
Cs5g24110	491	0	1	0.001	0.436097	8.76851	Up	0.487282	0.77437
Cs5g04410	983	0	2	0.001	0.435653	8.76704	Up	0.240522	0.558762
Cs2g05640	1487	0	3	0.001	0.431991	8.75486	Up	0.118722	0.366707
Cs3g12770	1488	0	3	0.001	0.431701	8.75389	Up	0.118722	0.368028
Cs6g18630	1490	0	3	0.001	0.431121	8.75195	Up	0.118722	0.367337
Cs3g20800	2505	0	5	0.001	0.427392	8.73942	Up	0.0289254	0.140496
Cs5g06030	1508	0	3	0.001	0.425975	8.73463	Up	0.118722	0.367165
orange1.1t00294	2019	0	4	0.001	0.424217	8.72866	Up	0.058601	0.231515
Cs2g16750	505	0	1	0.001	0.424007	8.72794	Up	0.487282	0.77288
Cs5g04440	505	0	1	0.001	0.424007	8.72794	Up	0.487282	0.768937
orange1.1t05903	2528	0	5	0.001	0.423504	8.72623	Up	0.0289254	0.140668
Cs9g11020	2048	0	4	0.001	0.41821	8.70808	Up	0.058601	0.231885
Cs7g08510	515	0	1	0.001	0.415774	8.69966	Up	0.487282	0.774618
Cs7g12080	1547	0	3	0.001	0.415237	8.69779	Up	0.118722	0.368489
Cs8g17180	522	0	1	0.001	0.410199	8.68018	Up	0.487282	0.784192
Cs3g23050	1045	0	2	0.001	0.409806	8.6788	Up	0.240522	0.556997
orange1.1t03568	1046	0	2	0.001	0.409414	8.67742	Up	0.240522	0.551704
orange1.1t03717	529	0	1	0.001	0.404771	8.66096	Up	0.487282	0.757998
Cs9g04610	534	0	1	0.001	0.400981	8.64739	Up	0.487282	0.762011
orange1.1t03298	537	0	1	0.001	0.39874	8.63931	Up	0.487282	0.785725
orange1.1t05831	1075	0	2	0.001	0.39837	8.63796	Up	0.240522	0.5535
Cs4g19240	540	0	1	0.001	0.396525	8.63127	Up	0.487282	0.767835
Cs7g11540	1632	0	3	0.001	0.39361	8.62062	Up	0.118722	0.366764
orange1.1t00778	2179	0	4	0.001	0.393068	8.61863	Up	0.058601	0.231238
Cs3g07990	546	0	1	0.001	0.392168	8.61533	Up	0.487282	0.757641
orange1.1t01835	1098	0	2	0.001	0.390025	8.60742	Up	0.240522	0.557127
orange1.1t00329	557	0	1	0.001	0.384423	8.58655	Up	0.487282	0.767896
orange1.1t04789	2228	0	4	0.001	0.384423	8.58655	Up	0.058601	0.2317
orange1.1t05964	1115	0	2	0.001	0.384078	8.58526	Up	0.240522	0.558041
Cs4g01440	558	0	1	0.001	0.383734	8.58396	Up	0.487282	0.774681
Cs2g26810	561	0	1	0.001	0.381682	8.57623	Up	0.487282	0.765884
Cs8g21060	1125	0	2	0.001	0.380664	8.57238	Up	0.240522	0.555891
orange1.1t03869	563	0	1	0.001	0.380326	8.57109	Up	0.487282	0.767468
orange1.1t04522	579	0	1	0.001	0.369816	8.53067	Up	0.487282	0.782982
Cs4g18600	579	0	1	0.001	0.369816	8.53067	Up	0.487282	0.775116
Cs9g06490	1163	0	2	0.001	0.368226	8.52445	Up	0.240522	0.555697
Cs6g19700	1165	0	2	0.001	0.367594	8.52197	Up	0.240522	0.55164
Cs6g02240	585	0	1	0.001	0.366023	8.51579	Up	0.487282	0.784957
Cs9g13810	1181	0	2	0.001	0.362614	8.50229	Up	0.240522	0.552729
Cs8g17890	1184	0	2	0.001	0.361695	8.49863	Up	0.240522	0.556021
orange1.1t01160	592	0	1	0.001	0.361695	8.49863	Up	0.487282	0.774494
Cs2g31060	599	0	1	0.001	0.357469	8.48167	Up	0.487282	0.762794
Cs4g05950	1800	0	3	0.001	0.356873	8.47927	Up	0.118722	0.36728
Cs4g08010	600	0	1	0.001	0.356873	8.47927	Up	0.487282	0.754677
Cs4g13580	612	0	1	0.001	0.349875	8.4507	Up	0.487282	0.776302
orange1.1t05920	1229	0	2	0.001	0.348452	8.44482	Up	0.240522	0.557584
Cs7g25940	615	0	1	0.001	0.348169	8.44364	Up	0.487282	0.768998
Cs5g14250	617	0	1	0.001	0.34704	8.43896	Up	0.487282	0.761469
orange1.1t05997	1866	0	3	0.001	0.34425	8.42731	Up	0.118722	0.36705
Cs9g15640	622	0	1	0.001	0.34425	8.42731	Up	0.487282	0.760149
orange1.1t01407	1263	0	2	0.001	0.339071	8.40545	Up	0.240522	0.557323
Cs1g14620	633	0	1	0.001	0.338268	8.40202	Up	0.487282	0.78241
Cs7g30190	641	0	1	0.001	0.334046	8.3839	Up	0.487282	0.76863
orange1.1t02840	1284	0	2	0.001	0.333526	8.38166	Up	0.240522	0.557062
Cs7g18540	1927	0	3	0.001	0.333353	8.38091	Up	0.118722	0.366878
Cs2g18660	643	0	1	0.001	0.333007	8.37941	Up	0.487282	0.77925
Cs1g02050	644	0	1	0.001	0.33249	8.37717	Up	0.487282	0.780006
Cs4g09480	651	0	1	0.001	0.328915	8.36157	Up	0.487282	0.786943
orange1.1t01571	1955	0	3	0.001	0.328578	8.36009	Up	0.118722	0.369068
Cs2g26730	652	0	1	0.001	0.32841	8.35936	Up	0.487282	0.78184
Cs1g14680	653	0	1	0.001	0.327908	8.35715	Up	0.487282	0.784
orange1.1t00742	653	0	1	0.001	0.327908	8.35715	Up	0.487282	0.762734
Cs6g05600	659	0	1	0.001	0.324922	8.34395	Up	0.487282	0.782791
Cs1g15530	662	0	1	0.001	0.32345	8.3374	Up	0.487282	0.758296
Cs8g13500	663	0	1	0.001	0.322962	8.33522	Up	0.487282	0.762915
Cs2g13140	668	0	1	0.001	0.320544	8.32438	Up	0.487282	0.755801
Cs7g26850	672	0	1	0.001	0.318636	8.31577	Up	0.487282	0.775802
orange1.1t03305	675	0	1	0.001	0.31722	8.30934	Up	0.487282	0.764124
Cs5g29500	675	0	1	0.001	0.31722	8.30934	Up	0.487282	0.756038
Cs4g16075	677	0	1	0.001	0.316283	8.30507	Up	0.487282	0.766492
Cs9g06960	2032	0	3	0.001	0.316127	8.30436	Up	0.118722	0.368663
orange1.1t03969	678	0	1	0.001	0.315817	8.30294	Up	0.487282	0.766249
Cs5g15300	679	0	1	0.001	0.315351	8.30082	Up	0.487282	0.783618
Cs7g07650	679	0	1	0.001	0.315351	8.30082	Up	0.487282	0.75291
Cs5g29940	1360	0	2	0.001	0.314888	8.29869	Up	0.240522	0.557192
Cs5g16880	690	0	1	0.001	0.310324	8.27763	Up	0.487282	0.764912
orange1.1t04870	698	0	1	0.001	0.306767	8.261	Up	0.487282	0.753145
Cs5g22200	1398	0	2	0.001	0.306329	8.25894	Up	0.240522	0.557911
orange1.1t02198	699	0	1	0.001	0.306329	8.25894	Up	0.487282	0.777553
Cs9g18440	2103	0	3	0.001	0.305455	8.25481	Up	0.118722	0.367855
Cs2g16340	702	0	1	0.001	0.305019	8.25276	Up	0.487282	0.778621
Cs5g30955	705	0	1	0.001	0.303721	8.24661	Up	0.487282	0.767224
orange1.1t03389	1419	0	2	0.001	0.301795	8.23743	Up	0.240522	0.551193
orange1.1t02455	710	0	1	0.001	0.301583	8.23641	Up	0.487282	0.763459
Cs5g29010	712	0	1	0.001	0.300735	8.23235	Up	0.487282	0.758893
Cs2g10410	717	0	1	0.001	0.298638	8.22226	Up	0.487282	0.762312
Cs5g02550	2876	0	4	0.001	0.297808	8.21824	Up	0.058601	0.232257
Cs1g10080	720	0	1	0.001	0.297394	8.21623	Up	0.487282	0.770411
orange1.1t04204	725	0	1	0.001	0.295343	8.20625	Up	0.487282	0.784064
Cs5g11710	726	0	1	0.001	0.294936	8.20426	Up	0.487282	0.753204
orange1.1t02599	727	0	1	0.001	0.29453	8.20227	Up	0.487282	0.781143
Cs6g14120	733	0	1	0.001	0.29212	8.19042	Up	0.487282	0.774432
Cs7g23520	735	0	1	0.001	0.291325	8.18648	Up	0.487282	0.779628
orange1.1t05012	741	0	1	0.001	0.288966	8.17475	Up	0.487282	0.768875
orange1.1t03034	2228	0	3	0.001	0.288317	8.17151	Up	0.118722	0.368779
orange1.1t03612	2261	0	3	0.001	0.284109	8.1503	Up	0.118722	0.367797
Cs2g05920	1514	0	2	0.001	0.282858	8.14394	Up	0.240522	0.554273
Cs2g22750	761	0	1	0.001	0.281371	8.13633	Up	0.487282	0.782664
Cs3g05930	1522	0	2	0.001	0.281371	8.13633	Up	0.240522	0.552664
Cs3g18260	1525	0	2	0.001	0.280818	8.13349	Up	0.240522	0.558172
Cs1g06540	1530	0	2	0.001	0.2799	8.12877	Up	0.240522	0.553435
Cs8g13150	1552	0	2	0.001	0.275933	8.10817	Up	0.240522	0.554531
Cs2g16290	1557	0	2	0.001	0.275046	8.10353	Up	0.240522	0.55778
Cs7g27480	783	0	1	0.001	0.273466	8.09522	Up	0.487282	0.764548
Cs1g06095	791	0	1	0.001	0.2707	8.08055	Up	0.487282	0.781966
Cs8g10530	792	0	1	0.001	0.270358	8.07873	Up	0.487282	0.773128
orange1.1t03076	792	0	1	0.001	0.270358	8.07873	Up	0.487282	0.763519
Cs1g01080	793	0	1	0.001	0.270017	8.07691	Up	0.487282	0.783746
orange1.1t01543	793	0	1	0.001	0.270017	8.07691	Up	0.487282	0.781016
Cs3g27630	1589	0	2	0.001	0.269507	8.07418	Up	0.240522	0.551065
Cs4g06410	802	0	1	0.001	0.266987	8.06063	Up	0.487282	0.763579
Cs6g01130	1607	0	2	0.001	0.266489	8.05793	Up	0.240522	0.552088
Cs5g15980	806	0	1	0.001	0.265662	8.05345	Up	0.487282	0.781459
Cs1g11480	1614	0	2	0.001	0.265333	8.05166	Up	0.240522	0.554144
orange1.1t02306	811	0	1	0.001	0.264024	8.04453	Up	0.487282	0.781333
Cs2g04040	812	0	1	0.001	0.263699	8.04275	Up	0.487282	0.78203
Cs6g21960	1631	0	2	0.001	0.262567	8.03654	Up	0.240522	0.554984
Cs2g21090	818	0	1	0.001	0.261765	8.03213	Up	0.487282	0.764972
orange1.1t05033	825	0	1	0.001	0.259544	8.01983	Up	0.487282	0.776739
Cs6g09010	834	0	1	0.001	0.256743	8.00418	Up	0.487282	0.766005
Cs1g11850	2523	0	3	0.001	0.254606	7.99212	Up	0.118722	0.366993
Cs4g08820	842	0	1	0.001	0.254304	7.99041	Up	0.487282	0.768753
orange1.1t04954	842	0	1	0.001	0.254304	7.99041	Up	0.487282	0.764669
Cs8g14760	843	0	1	0.001	0.254002	7.9887	Up	0.487282	0.766188
Cs7g08700	4227	0	5	0.001	0.253281	7.98459	Up	0.0289254	0.140599
orange1.1t00923	846	0	1	0.001	0.253101	7.98357	Up	0.487282	0.760449
Cs8g05150	849	0	1	0.001	0.252207	7.97846	Up	0.487282	0.78089
Cs5g02755	858	0	1	0.001	0.249561	7.96325	Up	0.487282	0.767957
Cs8g06860	1734	0	2	0.001	0.246971	7.9482	Up	0.240522	0.555049
orange1.1t01659	869	0	1	0.001	0.246402	7.94487	Up	0.487282	0.755564
Cs2g12810	2614	0	3	0.001	0.245743	7.941	Up	0.118722	0.367222
Cs6g22110	872	0	1	0.001	0.245555	7.9399	Up	0.487282	0.770842
Cs8g01730	873	0	1	0.001	0.245273	7.93825	Up	0.487282	0.761109
Cs5g14930	873	0	1	0.001	0.245273	7.93825	Up	0.487282	0.759192
orange1.1t00212	874	0	1	0.001	0.244993	7.9366	Up	0.487282	0.765397
orange1.1t00165	875	0	1	0.001	0.244713	7.93495	Up	0.487282	0.783109
Cs7g11200	876	0	1	0.001	0.244433	7.9333	Up	0.487282	0.76759
orange1.1t04707	879	0	1	0.001	0.243599	7.92837	Up	0.487282	0.754618
Cs6g16320	885	0	1	0.001	0.241948	7.91855	Up	0.487282	0.778432
Cs8g07000	891	0	1	0.001	0.240318	7.9088	Up	0.487282	0.758535
Cs2g25180	901	0	1	0.001	0.237651	7.8927	Up	0.487282	0.766553
orange1.1t03708	901	0	1	0.001	0.237651	7.8927	Up	0.487282	0.760629
Cs4g04870	902	0	1	0.001	0.237388	7.8911	Up	0.487282	0.780953
orange1.1t04145	902	0	1	0.001	0.237388	7.8911	Up	0.487282	0.763821
orange1.1t01232	910	0	1	0.001	0.235301	7.87836	Up	0.487282	0.778872
Cs2g19160	911	0	1	0.001	0.235042	7.87678	Up	0.487282	0.76631
orange1.1t00693	913	0	1	0.001	0.234528	7.87361	Up	0.487282	0.778055
Cs5g26530	913	0	1	0.001	0.234528	7.87361	Up	0.487282	0.763036
Cs4g08900	924	0	1	0.001	0.231736	7.85634	Up	0.487282	0.757463
Cs4g12040	2780	0	3	0.001	0.231069	7.85218	Up	0.118722	0.367395
Cs2g31310	928	0	1	0.001	0.230737	7.8501	Up	0.487282	0.776614
orange1.1t05331	928	0	1	0.001	0.230737	7.8501	Up	0.487282	0.772633
Cs4g12140	930	0	1	0.001	0.23024	7.847	Up	0.487282	0.785213
Cs6g14150	1864	0	2	0.001	0.229746	7.8439	Up	0.240522	0.558238
orange1.1t05198	933	0	1	0.001	0.2295	7.84235	Up	0.487282	0.778118
Cs9g14280	934	0	1	0.001	0.229254	7.84081	Up	0.487282	0.755682
orange1.1t04299	938	0	1	0.001	0.228277	7.83464	Up	0.487282	0.782918
Cs8g05600	1888	0	2	0.001	0.226826	7.82544	Up	0.240522	0.55305
Cs5g24380	945	0	1	0.001	0.226586	7.82391	Up	0.487282	0.76159
Cs7g14100	945	0	1	0.001	0.226586	7.82391	Up	0.487282	0.753851
orange1.1t03186	945	0	1	0.001	0.226586	7.82391	Up	0.487282	0.752733
Cs5g08030	1901	0	2	0.001	0.225275	7.81554	Up	0.240522	0.552921
Cs6g17220	1920	0	2	0.001	0.223045	7.80119	Up	0.240522	0.553886
Cs6g08420	1920	0	2	0.001	0.223045	7.80119	Up	0.240522	0.552536
Cs8g13740	967	0	1	0.001	0.221431	7.79071	Up	0.487282	0.770719
Cs5g24105	973	0	1	0.001	0.220065	7.78179	Up	0.487282	0.753086
orange1.1t05422	981	0	1	0.001	0.218271	7.76998	Up	0.487282	0.777428
orange1.1t00324	981	0	1	0.001	0.218271	7.76998	Up	0.487282	0.753557
Cs5g34540	982	0	1	0.001	0.218049	7.76851	Up	0.487282	0.75776
Cs3g26950	989	0	1	0.001	0.216505	7.75826	Up	0.487282	0.763338
Cs1g15300	990	0	1	0.001	0.216287	7.7568	Up	0.487282	0.770595
Cs3g11230	990	0	1	0.001	0.216287	7.7568	Up	0.487282	0.755623
Cs6g05395	992	0	1	0.001	0.21585	7.75389	Up	0.487282	0.776114
Cs2g21860	995	0	1	0.001	0.2152	7.74953	Up	0.487282	0.780637
orange1.1t03070	1990	0	2	0.001	0.2152	7.74953	Up	0.240522	0.556411
orange1.1t03817	1002	0	1	0.001	0.213696	7.73942	Up	0.487282	0.759132
Cs5g06610	6023	0	6	0.001	0.213306	7.73678	Up	0.0142776	0.0833372
Cs6g09750	2008	0	2	0.001	0.213271	7.73654	Up	0.240522	0.553951
Cs5g26270	1005	0	1	0.001	0.213058	7.7351	Up	0.487282	0.764003
Cs5g28280	2012	0	2	0.001	0.212847	7.73367	Up	0.240522	0.556606
Cs5g31600	1007	0	1	0.001	0.212635	7.73224	Up	0.487282	0.766919
orange1.1t02204	1015	0	1	0.001	0.210959	7.72082	Up	0.487282	0.7722
Cs9g04720	1016	0	1	0.001	0.210752	7.7194	Up	0.487282	0.771829
orange1.1t04364	1026	0	1	0.001	0.208698	7.70527	Up	0.487282	0.771705
Cs7g28830	1028	0	1	0.001	0.208291	7.70246	Up	0.487282	0.781903
Cs5g31510	1040	0	1	0.001	0.205888	7.68572	Up	0.487282	0.755919
Cs4g13280	1051	0	1	0.001	0.203733	7.67054	Up	0.487282	0.764609
Cs6g15770	3157	0	3	0.001	0.203475	7.66871	Up	0.118722	0.366821
Cs6g09950	1053	0	1	0.001	0.203346	7.66779	Up	0.487282	0.767713
Cs7g22510	1054	0	1	0.001	0.203153	7.66643	Up	0.487282	0.781649
Cs1g08760	1057	0	1	0.001	0.202577	7.66232	Up	0.487282	0.7833
Cs8g06910	2118	0	2	0.001	0.202194	7.6596	Up	0.240522	0.551832
Cs8g18180	1085	0	1	0.001	0.197349	7.62461	Up	0.487282	0.780574
Cs3g04370	1097	0	1	0.001	0.19519	7.60874	Up	0.487282	0.772138
Cs9g08410	1098	0	1	0.001	0.195012	7.60742	Up	0.487282	0.776677
orange1.1t04501	1100	0	1	0.001	0.194658	7.6048	Up	0.487282	0.767285
Cs2g07090	1100	0	1	0.001	0.194658	7.6048	Up	0.487282	0.755209
Cs7g22630	1102	0	1	0.001	0.194305	7.60218	Up	0.487282	0.774307
orange1.1t00694	2210	0	2	0.001	0.193777	7.59825	Up	0.240522	0.554467
Cs8g07460	1109	0	1	0.001	0.193078	7.59304	Up	0.487282	0.77699
Cs8g13450	1110	0	1	0.001	0.192904	7.59174	Up	0.487282	0.765033
Cs1g25000	2220	0	2	0.001	0.192904	7.59174	Up	0.240522	0.551448
Cs1g21270	2237	0	2	0.001	0.191438	7.58074	Up	0.240522	0.557976
Cs2g18010	1133	0	1	0.001	0.188988	7.56215	Up	0.487282	0.766431
Cs7g01670	1134	0	1	0.001	0.188822	7.56088	Up	0.487282	0.785853
orange1.1t04854	1135	0	1	0.001	0.188655	7.55961	Up	0.487282	0.759491
Cs7g25880	1136	0	1	0.001	0.188489	7.55834	Up	0.487282	0.787586
Cs7g25520	1138	0	1	0.001	0.188158	7.5558	Up	0.487282	0.755386
Cs2g06760	1139	0	1	0.001	0.187993	7.55453	Up	0.487282	0.786301
Cs3g14740	1139	0	1	0.001	0.187993	7.55453	Up	0.487282	0.760689
Cs1g13460	2279	0	2	0.001	0.18791	7.5539	Up	0.240522	0.558303
Cs9g12150	1145	0	1	0.001	0.187008	7.54695	Up	0.487282	0.76183
Cs2g01420	1145	0	1	0.001	0.187008	7.54695	Up	0.487282	0.754382
Cs5g28670	1151	0	1	0.001	0.186033	7.53941	Up	0.487282	0.772571
Cs8g09450	1154	0	1	0.001	0.185549	7.53566	Up	0.487282	0.785789
Cs6g21640	1155	0	1	0.001	0.185388	7.53441	Up	0.487282	0.777115
orange1.1t02021	1180	0	1	0.001	0.181461	7.50351	Up	0.487282	0.777365
Cs1g19260	1191	0	1	0.001	0.179785	7.49013	Up	0.487282	0.768385
Cs7g13910	1195	0	1	0.001	0.179183	7.48529	Up	0.487282	0.7735
Cs2g13020	1199	0	1	0.001	0.178585	7.48047	Up	0.487282	0.76473
Cs9g17430	1202	0	1	0.001	0.178139	7.47686	Up	0.487282	0.785085
Cs3g23370	2407	0	2	0.001	0.177917	7.47506	Up	0.240522	0.55479
Cs7g25770	1204	0	1	0.001	0.177844	7.47446	Up	0.487282	0.754736
Cs6g12450	1209	0	1	0.001	0.177108	7.46849	Up	0.487282	0.767529
Cs2g18030	1210	0	1	0.001	0.176962	7.46729	Up	0.487282	0.776864
orange1.1t04760	2430	0	2	0.001	0.176233	7.46134	Up	0.240522	0.556086
orange1.1t01370	10954	0	9	0.001	0.175928	7.45884	Up	0.00171704	0.0151383
Cs1g01180	3653	0	3	0.001	0.175847	7.45818	Up	0.118722	0.36774
Cs2g12900	2444	0	2	0.001	0.175224	7.45306	Up	0.240522	0.553629
Cs3g26560	1229	0	1	0.001	0.174226	7.44482	Up	0.487282	0.783937
Cs3g08120	1230	0	1	0.001	0.174084	7.44364	Up	0.487282	0.776927
Cs1g15580	1231	0	1	0.001	0.173943	7.44247	Up	0.487282	0.774245
orange1.1t02740	1239	0	1	0.001	0.17282	7.43312	Up	0.487282	0.786494
Cs6g08490	1239	0	1	0.001	0.17282	7.43312	Up	0.487282	0.771644
Cs8g07190	1254	0	1	0.001	0.170753	7.41576	Up	0.487282	0.777616
Cs2g05460	1256	0	1	0.001	0.170481	7.41346	Up	0.487282	0.778244
Cs7g03380	1257	0	1	0.001	0.170345	7.41232	Up	0.487282	0.784766
Cs7g11950	1263	0	1	0.001	0.169536	7.40545	Up	0.487282	0.777867
Cs8g08810	1265	0	1	0.001	0.169268	7.40316	Up	0.487282	0.779565
Cs2g23790	3797	0	3	0.001	0.169179	7.4024	Up	0.118722	0.368432
Cs5g30490	1272	0	1	0.001	0.168336	7.3952	Up	0.487282	0.758118
Cs1g22240	1282	0	1	0.001	0.167023	7.3839	Up	0.487282	0.767102
Cs3g27200	1289	0	1	0.001	0.166116	7.37605	Up	0.487282	0.784511
orange1.1t03894	1291	0	1	0.001	0.165859	7.37381	Up	0.487282	0.765155
Cs2g28310	2584	0	2	0.001	0.16573	7.37269	Up	0.240522	0.55408
Cs3g06370	2592	0	2	0.001	0.165219	7.36823	Up	0.240522	0.558893
Cs4g13910	1305	0	1	0.001	0.164079	7.35825	Up	0.487282	0.756453
Cs4g18230	1310	0	1	0.001	0.163453	7.35273	Up	0.487282	0.784702
Cs2g17770	1314	0	1	0.001	0.162956	7.34833	Up	0.487282	0.787393
orange1.1t03611	1315	0	1	0.001	0.162832	7.34724	Up	0.487282	0.769305
orange1.1t04839	2651	0	2	0.001	0.161542	7.33576	Up	0.240522	0.555632
Cs6g08010	1326	0	1	0.001	0.161481	7.33522	Up	0.487282	0.770165
Cs9g03360	2657	0	2	0.001	0.161177	7.3325	Up	0.240522	0.554661
Cs7g05490	1331	0	1	0.001	0.160874	7.32979	Up	0.487282	0.784447
Cs6g17830	1333	0	1	0.001	0.160633	7.32762	Up	0.487282	0.75973
Cs9g18800	1336	0	1	0.001	0.160272	7.32438	Up	0.487282	0.773624
orange1.1t03357	2688	0	2	0.001	0.159318	7.31577	Up	0.240522	0.552024
orange1.1t04808	1347	0	1	0.001	0.158963	7.31255	Up	0.487282	0.76165
Cs7g09610	2718	0	2	0.001	0.15756	7.29975	Up	0.240522	0.555956
Cs5g15080	1361	0	1	0.001	0.157328	7.29763	Up	0.487282	0.778935
Cs7g25250	4114	0	3	0.001	0.156143	7.28672	Up	0.118722	0.368258
orange1.1t03397	1375	0	1	0.001	0.155726	7.28287	Up	0.487282	0.777491
Cs3g26610	1379	0	1	0.001	0.155275	7.27868	Up	0.487282	0.779061
Cs5g17780	1379	0	1	0.001	0.155275	7.27868	Up	0.487282	0.754913
Cs2g06000	1384	0	1	0.001	0.154714	7.27346	Up	0.487282	0.784574
orange1.1t02037	1396	0	1	0.001	0.153384	7.261	Up	0.487282	0.76955
Cs6g11010	2792	0	2	0.001	0.153384	7.261	Up	0.240522	0.551768
Cs2g16970	1407	0	1	0.001	0.152185	7.24968	Up	0.487282	0.755032
orange1.1t03685	1413	0	1	0.001	0.151538	7.24354	Up	0.487282	0.757047
orange1.1t03563	1424	0	1	0.001	0.150368	7.23235	Up	0.487282	0.785149
Cs9g07030	1429	0	1	0.001	0.149842	7.22729	Up	0.487282	0.775366
orange1.1t01794	4288	0	3	0.001	0.149807	7.22696	Up	0.118722	0.367912
orange1.1t02482	1433	0	1	0.001	0.149423	7.22326	Up	0.487282	0.752968
orange1.1t00328	1439	0	1	0.001	0.1488	7.21723	Up	0.487282	0.775615
Cs5g15010	1440	0	1	0.001	0.148697	7.21623	Up	0.487282	0.771088
Cs9g17040	2903	0	2	0.001	0.147519	7.20476	Up	0.240522	0.554919
Cs5g27170	1454	0	1	0.001	0.147265	7.20227	Up	0.487282	0.760389
Cs4g14660	1455	0	1	0.001	0.147164	7.20128	Up	0.487282	0.787071
Cs7g29940	1459	0	1	0.001	0.146761	7.19732	Up	0.487282	0.76564
Cs5g28630	1460	0	1	0.001	0.14666	7.19633	Up	0.487282	0.776052
Cs1g24170	2934	0	2	0.001	0.14596	7.18943	Up	0.240522	0.556476
Cs9g15210	1470	0	1	0.001	0.145662	7.18648	Up	0.487282	0.773066
Cs6g19730	2948	0	2	0.001	0.145267	7.18256	Up	0.240522	0.557715
orange1.1t02602	1483	0	1	0.001	0.144385	7.17378	Up	0.487282	0.763277
Cs2g16120	1484	0	1	0.001	0.144288	7.17281	Up	0.487282	0.786879
Cs5g34140	1484	0	1	0.001	0.144288	7.17281	Up	0.487282	0.782537
Cs9g15050	2990	0	2	0.001	0.143227	7.16215	Up	0.240522	0.557519
Cs6g12120	1496	0	1	0.001	0.143131	7.16119	Up	0.487282	0.772942
Cs2g03060	1497	0	1	0.001	0.143035	7.16023	Up	0.487282	0.766614
Cs6g13380	2999	0	2	0.001	0.142797	7.15782	Up	0.240522	0.552857
Cs2g15860	3003	0	2	0.001	0.142606	7.1559	Up	0.240522	0.551257
Cs6g10910	1503	0	1	0.001	0.142464	7.15446	Up	0.487282	0.778746
Cs9g16060	1520	0	1	0.001	0.140871	7.13823	Up	0.487282	0.776239
Cs3g01560	1524	0	1	0.001	0.140501	7.13444	Up	0.487282	0.77078
Cs4g07900	1550	0	1	0.001	0.138144	7.11003	Up	0.487282	0.770226
orange1.1t03621	1554	0	1	0.001	0.137789	7.10631	Up	0.487282	0.773438
Cs3g09080	1560	0	1	0.001	0.137259	7.10075	Up	0.487282	0.770657
orange1.1t04852	1569	0	1	0.001	0.136471	7.09245	Up	0.487282	0.77493
Cs5g11460	1574	0	1	0.001	0.136038	7.08786	Up	0.487282	0.769857
Cs1g01820	1578	0	1	0.001	0.135693	7.0842	Up	0.487282	0.755268
Cs9g10480	1584	0	1	0.001	0.135179	7.07873	Up	0.487282	0.787264
Cs5g03220	1590	0	1	0.001	0.134669	7.07327	Up	0.487282	0.762252
Cs2g14010	3181	0	2	0.001	0.134627	7.07282	Up	0.240522	0.551512
Cs6g09390	3188	0	2	0.001	0.134331	7.06965	Up	0.240522	0.5526
Cs2g17820	1600	0	1	0.001	0.133827	7.06423	Up	0.487282	0.756275
Cs7g17120	1605	0	1	0.001	0.13341	7.05973	Up	0.487282	0.75979
Cs5g04220	1611	0	1	0.001	0.132913	7.05434	Up	0.487282	0.777804
orange1.1t04368	1624	0	1	0.001	0.13185	7.04275	Up	0.487282	0.764427
Cs2g08860	3250	0	2	0.001	0.131768	7.04186	Up	0.240522	0.557453
Cs7g08650	1626	0	1	0.001	0.131687	7.04097	Up	0.487282	0.786173
Cs2g31350	3256	0	2	0.001	0.131526	7.0392	Up	0.240522	0.554855
Cs2g28710	1632	0	1	0.001	0.131203	7.03566	Up	0.487282	0.772756
Cs2g10210	1632	0	1	0.001	0.131203	7.03566	Up	0.487282	0.758774
Cs8g20450	1635	0	1	0.001	0.130962	7.03301	Up	0.487282	0.765762
Cs8g11460	1642	0	1	0.001	0.130404	7.02685	Up	0.487282	0.77381
Cs5g14610	1643	0	1	0.001	0.130325	7.02597	Up	0.487282	0.772076
Cs8g01850	1651	0	1	0.001	0.129693	7.01896	Up	0.487282	0.776364
Cs6g04110	1655	0	1	0.001	0.12938	7.01547	Up	0.487282	0.765701
Cs9g13500	3312	0	2	0.001	0.129302	7.0146	Up	0.240522	0.553114
Cs5g04100	1659	0	1	0.001	0.129068	7.01199	Up	0.487282	0.76637
Cs6g01340	3321	0	2	0.001	0.128951	7.01068	Up	0.240522	0.558107
Cs1g01130	1663	0	1	0.001	0.128757	7.00851	Up	0.487282	0.752851
Cs6g20350	1673	0	1	0.001	0.127988	6.99986	Up	0.487282	0.780321
Cs3g24660	1687	0	1	0.001	0.126926	6.98784	Up	0.487282	0.756631
Cs4g02550	1689	0	1	0.001	0.126775	6.98613	Up	0.487282	0.756571
Cs2g31435	3392	0	2	0.001	0.126252	6.98016	Up	0.240522	0.555826
Cs1g12470	1701	0	1	0.001	0.125881	6.97592	Up	0.487282	0.775179
Cs2g11970	1704	0	1	0.001	0.125659	6.97337	Up	0.487282	0.760809
Cs1g03760	1711	0	1	0.001	0.125145	6.96746	Up	0.487282	0.782283
Cs6g21860	3447	0	2	0.001	0.124238	6.95696	Up	0.240522	0.552472
Cs2g16740	5177	0	3	0.001	0.124082	6.95515	Up	0.118722	0.36751
Cs3g10620	1734	0	1	0.001	0.123485	6.9482	Up	0.487282	0.755741
orange1.1t02563	1742	0	1	0.001	0.122918	6.94156	Up	0.487282	0.780195
orange1.1t03672	3497	0	2	0.001	0.122461	6.93618	Up	0.240522	0.556346
Cs2g15690	1756	0	1	0.001	0.121938	6.93001	Up	0.487282	0.76171
orange1.1t04443	3517	0	2	0.001	0.121765	6.92795	Up	0.240522	0.558959
Cs7g01750	1766	0	1	0.001	0.121248	6.92181	Up	0.487282	0.762553
Cs6g08540	1768	0	1	0.001	0.121111	6.92018	Up	0.487282	0.785661
orange1.1t03102	3551	0	2	0.001	0.120599	6.91407	Up	0.240522	0.555243
Cs7g24830	1782	0	1	0.001	0.120159	6.9088	Up	0.487282	0.756928
orange1.1t05191	1784	0	1	0.001	0.120024	6.90718	Up	0.487282	0.776802
Cs8g01400	1790	0	1	0.001	0.119622	6.90234	Up	0.487282	0.753498
Cs4g16430	1803	0	1	0.001	0.11876	6.8919	Up	0.487282	0.770534
Cs2g07690	5451	0	3	0.001	0.117845	6.88074	Up	0.118722	0.368952
Cs3g26960	3656	0	2	0.001	0.117135	6.87203	Up	0.240522	0.557388
Cs8g14320	1854	0	1	0.001	0.115493	6.85166	Up	0.487282	0.769366
Cs1g17900	3719	0	2	0.001	0.115151	6.84739	Up	0.240522	0.551384
Cs8g11680	1862	0	1	0.001	0.114997	6.84545	Up	0.487282	0.756987
Cs7g20880	1863	0	1	0.001	0.114935	6.84467	Up	0.487282	0.767651
Cs2g28790	1871	0	1	0.001	0.114443	6.83849	Up	0.487282	0.761951
Cs5g29780	1879	0	1	0.001	0.113956	6.83234	Up	0.487282	0.757522
Cs5g13696	1895	0	1	0.001	0.112994	6.8201	Up	0.487282	0.776552
Cs6g20680	3802	0	2	0.001	0.112637	6.81554	Up	0.240522	0.553693
Cs9g11480	1905	0	1	0.001	0.112401	6.81251	Up	0.487282	0.774059
Cs5g11300	1915	0	1	0.001	0.111814	6.80496	Up	0.487282	0.769612
Cs5g24960	1931	0	1	0.001	0.110887	6.79295	Up	0.487282	0.765458
orange1.1t00125	1945	0	1	0.001	0.110089	6.78253	Up	0.487282	0.769673
Cs6g10010	1950	0	1	0.001	0.109807	6.77883	Up	0.487282	0.767774
Cs3g01943	1963	0	1	0.001	0.10908	6.76924	Up	0.487282	0.762493
Cs3g05250	1967	0	1	0.001	0.108858	6.7663	Up	0.487282	0.783236
Cs4g19530	3934	0	2	0.001	0.108858	6.7663	Up	0.240522	0.554402
orange1.1t03029	2005	0	1	0.001	0.106795	6.7387	Up	0.487282	0.77724
Cs5g33275	2005	0	1	0.001	0.106795	6.7387	Up	0.487282	0.759969
Cs8g18960	2013	0	1	0.001	0.10637	6.73295	Up	0.487282	0.768692
Cs2g07810	2024	0	1	0.001	0.105792	6.72509	Up	0.487282	0.771212
Cs7g28290	2038	0	1	0.001	0.105066	6.71515	Up	0.487282	0.783427
Cs7g17710	4076	0	2	0.001	0.105066	6.71515	Up	0.240522	0.55132
orange1.1t05155	2053	0	1	0.001	0.104298	6.70457	Up	0.487282	0.782855
orange1.1t00483	2054	0	1	0.001	0.104247	6.70386	Up	0.487282	0.761049
Cs6g18930	2056	0	1	0.001	0.104146	6.70246	Up	0.487282	0.772385
Cs3g19100	2058	0	1	0.001	0.104045	6.70106	Up	0.487282	0.769489
orange1.1t04448	2061	0	1	0.001	0.103893	6.69896	Up	0.487282	0.787136
Cs4g12950	4129	0	2	0.001	0.103717	6.69651	Up	0.240522	0.555113
Cs9g06760	4132	0	2	0.001	0.103642	6.69546	Up	0.240522	0.554209
Cs9g11070	2080	0	1	0.001	0.102944	6.68572	Up	0.487282	0.75675
Cs9g12535	2088	0	1	0.001	0.10255	6.68018	Up	0.487282	0.77793
Cs7g31910	2088	0	1	0.001	0.10255	6.68018	Up	0.487282	0.767163
Cs3g16010	2091	0	1	0.001	0.102403	6.67811	Up	0.487282	0.76479
orange1.1t02390	4224	0	2	0.001	0.101384	6.66369	Up	0.240522	0.552408
Cs2g11050	2116	0	1	0.001	0.101193	6.66096	Up	0.487282	0.78643
Cs3g23330	2121	0	1	0.001	0.100954	6.65756	Up	0.487282	0.762855
orange1.1t04821	2122	0	1	0.001	0.100907	6.65688	Up	0.487282	0.773748
orange1.1t05057	2140	0	1	0.001	0.100058	6.64469	Up	0.487282	0.780764
Cs5g25870	2164	0	1	0.001	0.0989481	6.6286	Up	0.487282	0.781523
Cs5g19290	2168	0	1	0.001	0.0987655	6.62594	Up	0.487282	0.771335
Cs9g11380	2172	0	1	0.001	0.0985836	6.62328	Up	0.487282	0.754264
Cs8g07880	2174	0	1	0.001	0.0984929	6.62195	Up	0.487282	0.783491
Cs2g04420	2174	0	1	0.001	0.0984929	6.62195	Up	0.487282	0.760269
Cs2g15720	2177	0	1	0.001	0.0983572	6.61996	Up	0.487282	0.775241
Cs5g23960	2185	0	1	0.001	0.0979971	6.61467	Up	0.487282	0.779502
Cs8g11590	2188	0	1	0.001	0.0978627	6.61269	Up	0.487282	0.756216
Cs7g10760	2214	0	1	0.001	0.0967135	6.59565	Up	0.487282	0.7872
orange1.1t04175	2229	0	1	0.001	0.0960626	6.5859	Up	0.487282	0.755445
Cs5g15280	2232	0	1	0.001	0.0959335	6.58396	Up	0.487282	0.775927
Cs8g06710	2233	0	1	0.001	0.0958906	6.58332	Up	0.487282	0.754441
Cs6g04190	2265	0	1	0.001	0.0945358	6.56279	Up	0.487282	0.761289
Cs7g21790	2268	0	1	0.001	0.0944108	6.56088	Up	0.487282	0.775677
Cs4g10520	2269	0	1	0.001	0.0943692	6.56024	Up	0.487282	0.763157
Cs1g05930	2269	0	1	0.001	0.0943692	6.56024	Up	0.487282	0.761349
Cs2g10230	2287	0	1	0.001	0.0936264	6.54884	Up	0.487282	0.782728
Cs9g09915	2289	0	1	0.001	0.0935446	6.54758	Up	0.487282	0.763398
Cs5g14760	2292	0	1	0.001	0.0934222	6.54569	Up	0.487282	0.754205
Cs1g17120	2299	0	1	0.001	0.0931377	6.54129	Up	0.487282	0.774183
orange1.1t01833	2300	0	1	0.001	0.0930972	6.54067	Up	0.487282	0.7637
Cs7g01440	2307	0	1	0.001	0.0928148	6.53628	Up	0.487282	0.776177
Cs3g08740	4620	0	2	0.001	0.0926942	6.53441	Up	0.240522	0.555761
Cs9g14430	2315	0	1	0.001	0.092494	6.53129	Up	0.487282	0.787007
Cs4g09110	2325	0	1	0.001	0.0920962	6.52507	Up	0.487282	0.783873
Cs9g01150	2330	0	1	0.001	0.0918986	6.52197	Up	0.487282	0.771458
Cs8g20110	2337	0	1	0.001	0.0916233	6.51764	Up	0.487282	0.75782
Cs9g11780	2359	0	1	0.001	0.0907688	6.50412	Up	0.487282	0.770288
Cs9g12730	2360	0	1	0.001	0.0907304	6.50351	Up	0.487282	0.759371
orange1.1t00474	4725	0	2	0.001	0.0906343	6.50199	Up	0.240522	0.553757
Cs8g11710	2369	0	1	0.001	0.0903857	6.49802	Up	0.487282	0.763217
Cs9g05820	2370	0	1	0.001	0.0903475	6.49741	Up	0.487282	0.786109
Cs9g05130	2374	0	1	0.001	0.0901953	6.49498	Up	0.487282	0.759013
Cs1g05460	2376	0	1	0.001	0.0901194	6.49377	Up	0.487282	0.766736
Cs3g15110	2378	0	1	0.001	0.0900436	6.49255	Up	0.487282	0.779124
Cs1g11660	2392	0	1	0.001	0.0895166	6.48408	Up	0.487282	0.754559
Cs7g13730	2395	0	1	0.001	0.0894044	6.48227	Up	0.487282	0.758654
Cs7g12070	2403	0	1	0.001	0.0891068	6.47746	Up	0.487282	0.768508
Cs5g28810	2423	0	1	0.001	0.0883713	6.46551	Up	0.487282	0.758177
Cs5g15350	4850	0	2	0.001	0.0882984	6.46432	Up	0.240522	0.553564
Cs8g13100	4886	0	2	0.001	0.0876478	6.45365	Up	0.240522	0.555178
Cs9g03330	4945	0	2	0.001	0.0866021	6.43633	Up	0.240522	0.552793
orange1.1t04361	2474	0	1	0.001	0.0865496	6.43545	Up	0.487282	0.781396
orange1.1t02657	2483	0	1	0.001	0.0862359	6.43022	Up	0.487282	0.778495
Cs1g12550	9977	0	4	0.001	0.0858469	6.42369	Up	0.058601	0.231284
Cs5g02380	2498	0	1	0.001	0.085718	6.42153	Up	0.487282	0.773686
Cs6g14040	2509	0	1	0.001	0.0853422	6.41519	Up	0.487282	0.774121
Cs1g14110	2509	0	1	0.001	0.0853422	6.41519	Up	0.487282	0.767346
Cs2g01070	2520	0	1	0.001	0.0849697	6.40888	Up	0.487282	0.784638
Cs3g27180	2522	0	1	0.001	0.0849023	6.40773	Up	0.487282	0.780385
Cs3g19920	5052	0	2	0.001	0.0847679	6.40545	Up	0.240522	0.556541
Cs2g23360	2552	0	1	0.001	0.0839042	6.39067	Up	0.487282	0.752792
Cs9g11080	2567	0	1	0.001	0.083414	6.38222	Up	0.487282	0.782157
orange1.1t02267	5137	0	2	0.001	0.0833652	6.38137	Up	0.240522	0.556671
orange1.1t00753	2570	0	1	0.001	0.0833166	6.38053	Up	0.487282	0.768141
orange1.1t00614	2572	0	1	0.001	0.0832518	6.37941	Up	0.487282	0.76698
Cs3g26990	2579	0	1	0.001	0.0830258	6.37549	Up	0.487282	0.759431
Cs3g14040	2591	0	1	0.001	0.0826413	6.36879	Up	0.487282	0.783364
Cs3g08680	2605	0	1	0.001	0.0821972	6.36102	Up	0.487282	0.766066
Cs2g13240	2607	0	1	0.001	0.0821341	6.35991	Up	0.487282	0.771952
Cs6g18720	2613	0	1	0.001	0.0819455	6.35659	Up	0.487282	0.753262
Cs6g20880	2617	0	1	0.001	0.0818203	6.35439	Up	0.487282	0.780132
Cs1g03020	2620	0	1	0.001	0.0817266	6.35273	Up	0.487282	0.771027
orange1.1t01843	2631	0	1	0.001	0.0813849	6.34669	Up	0.487282	0.773004
Cs1g24090	2637	0	1	0.001	0.0811997	6.3434	Up	0.487282	0.778558
Cs1g19850	2649	0	1	0.001	0.0808319	6.33685	Up	0.487282	0.760029
orange1.1t03369	2667	0	1	0.001	0.0802863	6.32708	Up	0.487282	0.769243
Cs1g05620	2670	0	1	0.001	0.0801961	6.32546	Up	0.487282	0.757344
orange1.1t05252	2695	0	1	0.001	0.0794522	6.31201	Up	0.487282	0.768569
Cs8g10970	2701	0	1	0.001	0.0792757	6.30881	Up	0.487282	0.766127
Cs8g05780	2709	0	1	0.001	0.0790416	6.30454	Up	0.487282	0.773376
Cs5g24240	2711	0	1	0.001	0.0789833	6.30348	Up	0.487282	0.779754
Cs2g14950	2717	0	1	0.001	0.0788088	6.30029	Up	0.487282	0.75985
Cs9g02440	2722	0	1	0.001	0.0786641	6.29763	Up	0.487282	0.778181
Cs7g01300	2736	0	1	0.001	0.0782616	6.29023	Up	0.487282	0.762433
orange1.1t01952	2759	0	1	0.001	0.0776091	6.27815	Up	0.487282	0.786686
Cs4g08770	2771	0	1	0.001	0.0772731	6.27189	Up	0.487282	0.779187
Cs4g19540	2778	0	1	0.001	0.0770783	6.26825	Up	0.487282	0.75586
Cs8g03270	2786	0	1	0.001	0.076857	6.26411	Up	0.487282	0.768324
orange1.1t03778	2790	0	1	0.001	0.0767468	6.26204	Up	0.487282	0.783809
orange1.1t02354	2814	0	1	0.001	0.0760923	6.24968	Up	0.487282	0.779817
Cs5g24220	2816	0	1	0.001	0.0760382	6.24865	Up	0.487282	0.762613
Cs6g03610	2826	0	1	0.001	0.0757692	6.24354	Up	0.487282	0.783555
Cs9g04950	2844	0	1	0.001	0.0752896	6.23438	Up	0.487282	0.769919
Cs9g16920	2846	0	1	0.001	0.0752367	6.23336	Up	0.487282	0.758595
Cs3g08450	2855	0	1	0.001	0.0749995	6.22881	Up	0.487282	0.760929
Cs8g07220	5716	0	2	0.001	0.0749208	6.22729	Up	0.240522	0.551896
Cs7g02520	5724	0	2	0.001	0.0748161	6.22528	Up	0.240522	0.55228
Cs7g13710	2875	0	1	0.001	0.0744778	6.21874	Up	0.487282	0.757939
Cs1g09560	2879	0	1	0.001	0.0743743	6.21673	Up	0.487282	0.774743
orange1.1t02045	2892	0	1	0.001	0.07404	6.21023	Up	0.487282	0.773252
Cs7g12660	2910	0	1	0.001	0.073582	6.20128	Up	0.487282	0.783046
Cs9g08770	2911	0	1	0.001	0.0735567	6.20079	Up	0.487282	0.787521
Cs7g05680	2922	0	1	0.001	0.0732798	6.19534	Up	0.487282	0.777177
orange1.1t01600	2928	0	1	0.001	0.0731297	6.19238	Up	0.487282	0.779313
Cs7g26120	2929	0	1	0.001	0.0731047	6.19189	Up	0.487282	0.774556
orange1.1t02723	2930	0	1	0.001	0.0730797	6.1914	Up	0.487282	0.753439
Cs9g19360	2936	0	1	0.001	0.0729304	6.18845	Up	0.487282	0.765276
Cs2g25110	2937	0	1	0.001	0.0729056	6.18796	Up	0.487282	0.766797
Cs9g12470	2939	0	1	0.001	0.072856	6.18697	Up	0.487282	0.760869
Cs7g22050	5965	0	2	0.001	0.0717933	6.16578	Up	0.240522	0.553243
orange1.1t04358	2985	0	1	0.001	0.0717332	6.16457	Up	0.487282	0.772261
Cs7g24600	2992	0	1	0.001	0.0715654	6.16119	Up	0.487282	0.775054
orange1.1t04860	2993	0	1	0.001	0.0715415	6.16071	Up	0.487282	0.755327
Cs8g01030	2995	0	1	0.001	0.0714937	6.15974	Up	0.487282	0.759072
Cs2g02830	2997	0	1	0.001	0.071446	6.15878	Up	0.487282	0.77988
Cs5g12000	3001	0	1	0.001	0.0713508	6.15686	Up	0.487282	0.783173
Cs4g11970	3015	0	1	0.001	0.0710194	6.15014	Up	0.487282	0.787457
orange1.1t04673	3046	0	1	0.001	0.0702967	6.13538	Up	0.487282	0.7807
Cs1g01610	3046	0	1	0.001	0.0702967	6.13538	Up	0.487282	0.772447
Cs2g03690	3071	0	1	0.001	0.0697244	6.12359	Up	0.487282	0.785981
Cs3g16810	9284	0	3	0.001	0.0691912	6.11252	Up	0.118722	0.36797
Cs8g11630	3098	0	1	0.001	0.0691167	6.11096	Up	0.487282	0.758714
orange1.1t02983	3103	0	1	0.001	0.0690054	6.10864	Up	0.487282	0.766675
Cs9g08560	3127	0	1	0.001	0.0684757	6.09752	Up	0.487282	0.765823
Cs3g09220	3128	0	1	0.001	0.0684538	6.09706	Up	0.487282	0.757701
Cs2g26480	6258	0	2	0.001	0.068432	6.0966	Up	0.240522	0.555567
Cs2g26100	3130	0	1	0.001	0.0684101	6.09614	Up	0.487282	0.778306
Cs7g09470	3143	0	1	0.001	0.0681272	6.09016	Up	0.487282	0.762674
Cs1g09220	3146	0	1	0.001	0.0680622	6.08878	Up	0.487282	0.753321
Cs9g09640	3150	0	1	0.001	0.0679758	6.08695	Up	0.487282	0.760209
Cs4g11610	3168	0	1	0.001	0.0675895	6.07873	Up	0.487282	0.754087
Cs2g19450	3172	0	1	0.001	0.0675043	6.07691	Up	0.487282	0.779376
orange1.1t01810	3184	0	1	0.001	0.0672499	6.07146	Up	0.487282	0.784128
orange1.1t04638	3193	0	1	0.001	0.0670603	6.06739	Up	0.487282	0.757225
orange1.1t01472	3234	0	1	0.001	0.0662102	6.04898	Up	0.487282	0.758475
Cs7g05700	3240	0	1	0.001	0.0660875	6.04631	Up	0.487282	0.761891
Cs1g26490	3267	0	1	0.001	0.0655414	6.03433	Up	0.487282	0.760329
Cs4g06090	3267	0	1	0.001	0.0655414	6.03433	Up	0.487282	0.758953
Cs2g09500	3268	0	1	0.001	0.0655213	6.03389	Up	0.487282	0.781206
Cs3g07880	3273	0	1	0.001	0.0654212	6.03169	Up	0.487282	0.756156
Cs8g19690	3274	0	1	0.001	0.0654012	6.03125	Up	0.487282	0.754028
Cs7g23120	3275	0	1	0.001	0.0653813	6.03081	Up	0.487282	0.756512
Cs4g17660	3277	0	1	0.001	0.0653414	6.02992	Up	0.487282	0.75391
Cs9g09170	3300	0	1	0.001	0.064886	6.01983	Up	0.487282	0.768018
orange1.1t02456	3304	0	1	0.001	0.0648074	6.01809	Up	0.487282	0.753027
Cs5g04700	3310	0	1	0.001	0.0646899	6.01547	Up	0.487282	0.764851
Cs1g20610	3323	0	1	0.001	0.0644368	6.00981	Up	0.487282	0.753969
orange1.1t02804	3329	0	1	0.001	0.0643207	6.00721	Up	0.487282	0.772818
Cs1g21980	3329	0	1	0.001	0.0643207	6.00721	Up	0.487282	0.768079
Cs6g10340	3331	0	1	0.001	0.0642821	6.00634	Up	0.487282	0.75338
Cs3g03370	3343	0	1	0.001	0.0640513	6.00116	Up	0.487282	0.765094
Cs6g12310	3348	0	1	0.001	0.0639557	5.999	Up	0.487282	0.7545
Cs4g16440	3361	0	1	0.001	0.0637083	5.99341	Up	0.487282	0.752616
Cs9g13400	3365	0	1	0.001	0.0636326	5.99169	Up	0.487282	0.773935
Cs2g01540	3367	0	1	0.001	0.0635948	5.99084	Up	0.487282	0.764306
Cs5g19020	3370	0	1	0.001	0.0635382	5.98955	Up	0.487282	0.768263
Cs7g25540	3371	0	1	0.001	0.0635193	5.98912	Up	0.487282	0.779943
Cs1g25370	3372	0	1	0.001	0.0635005	5.9887	Up	0.487282	0.777742
Cs5g12330	3404	0	1	0.001	0.0629035	5.97507	Up	0.487282	0.771767
Cs2g26430	3416	0	1	0.001	0.0626826	5.96999	Up	0.487282	0.763882
orange1.1t01778	3420	0	1	0.001	0.0626093	5.9683	Up	0.487282	0.771891
Cs4g11660	3421	0	1	0.001	0.0625909	5.96788	Up	0.487282	0.774992
orange1.1t03793	3430	0	1	0.001	0.0624267	5.96409	Up	0.487282	0.769796
Cs1g12350	3437	0	1	0.001	0.0622996	5.96115	Up	0.487282	0.758237
Cs6g08610	3445	0	1	0.001	0.0621549	5.9578	Up	0.487282	0.771397
Cs3g12370	3452	0	1	0.001	0.0620289	5.95487	Up	0.487282	0.762975
Cs6g18080	3467	0	1	0.001	0.0617605	5.94861	Up	0.487282	0.772014
Cs8g07310	3484	0	1	0.001	0.0614591	5.94156	Up	0.487282	0.759311
Cs6g06310	3497	0	1	0.001	0.0612307	5.93618	Up	0.487282	0.757403
Cs1g19090	3512	0	1	0.001	0.0609691	5.93001	Up	0.487282	0.785277
Cs3g22080	3571	0	1	0.001	0.0599618	5.90597	Up	0.487282	0.757165
orange1.1t02191	3576	0	1	0.001	0.059878	5.90395	Up	0.487282	0.781586
Cs9g11240	3594	0	1	0.001	0.0595781	5.89671	Up	0.487282	0.784319
Cs1g11930	3613	0	1	0.001	0.0592648	5.8891	Up	0.487282	0.781776
Cs2g24530	3639	0	1	0.001	0.0588413	5.87876	Up	0.487282	0.75669
Cs2g06550	3646	0	1	0.001	0.0587284	5.87599	Up	0.487282	0.762192
orange1.1t02336	3691	0	1	0.001	0.0580124	5.85829	Up	0.487282	0.760569
Cs3g20340	3710	0	1	0.001	0.0577153	5.85088	Up	0.487282	0.775553
Cs3g16880	3721	0	1	0.001	0.0575446	5.84661	Up	0.487282	0.758416
Cs7g07700	3730	0	1	0.001	0.0574058	5.84312	Up	0.487282	0.786815
Cs6g14750	3734	0	1	0.001	0.0573443	5.84158	Up	0.487282	0.758833
Cs7g14070	3755	0	1	0.001	0.0570236	5.83349	Up	0.487282	0.780258
orange1.1t04893	7514	0	2	0.001	0.0569932	5.83272	Up	0.240522	0.554596
Cs8g04110	15099	0	4	0.001	0.0567253	5.82592	Up	0.058601	0.232024
Cs5g13760	7704	0	2	0.001	0.0555877	5.79669	Up	0.240522	0.557845
Cs5g20990	3863	0	1	0.001	0.0554294	5.79258	Up	0.487282	0.772694
Cs5g18240	3882	0	1	0.001	0.0551581	5.7855	Up	0.487282	0.784894
Cs7g28660	3889	0	1	0.001	0.0550588	5.7829	Up	0.487282	0.778683
Cs7g01770	3910	0	1	0.001	0.0547631	5.77513	Up	0.487282	0.765337
Cs9g12610	3928	0	1	0.001	0.0545121	5.76851	Up	0.487282	0.775428
Cs5g32610	3950	0	1	0.001	0.0542085	5.76045	Up	0.487282	0.777992
orange1.1t04679	3953	0	1	0.001	0.0541674	5.75935	Up	0.487282	0.75961
Cs5g19710	3967	0	1	0.001	0.0539762	5.75425	Up	0.487282	0.767407
orange1.1t02873	3988	0	1	0.001	0.053692	5.74663	Up	0.487282	0.78108
Cs9g06360	4013	0	1	0.001	0.0533575	5.73762	Up	0.487282	0.778369
Cs7g24020	4021	0	1	0.001	0.0532513	5.73475	Up	0.487282	0.775303
Cs8g06770	4044	0	1	0.001	0.0529485	5.72652	Up	0.487282	0.769121
orange1.1t00692	4048	0	1	0.001	0.0528962	5.72509	Up	0.487282	0.784255
Cs4g12370	4068	0	1	0.001	0.0526361	5.71798	Up	0.487282	0.76558
Cs2g30550	4086	0	1	0.001	0.0524042	5.71161	Up	0.487282	0.765215
Cs8g13820	4144	0	1	0.001	0.0516708	5.69128	Up	0.487282	0.765944
Cs1g18050	8304	0	2	0.001	0.0515712	5.68849	Up	0.240522	0.556736
Cs2g05150	4185	0	1	0.001	0.0511645	5.67707	Up	0.487282	0.782474
orange1.1t01506	4189	0	1	0.001	0.0511157	5.67569	Up	0.487282	0.754795
Cs5g18260	4245	0	1	0.001	0.0504414	5.65654	Up	0.487282	0.767041
orange1.1t04083	4261	0	1	0.001	0.050252	5.65111	Up	0.487282	0.764185
Cs1g04840	4330	0	1	0.001	0.0494512	5.62793	Up	0.487282	0.760089
Cs1g13210	8745	0	2	0.001	0.0489705	5.61384	Up	0.240522	0.555502
Cs7g16650	4389	0	1	0.001	0.0487864	5.60841	Up	0.487282	0.763942
Cs2g04740	4393	0	1	0.001	0.048742	5.60709	Up	0.487282	0.782093
orange1.1t01618	4426	0	1	0.001	0.0483786	5.5963	Up	0.487282	0.76177
orange1.1t04474	4468	0	1	0.001	0.0479238	5.58267	Up	0.487282	0.75515
Cs5g17710	4526	0	1	0.001	0.0473097	5.56406	Up	0.487282	0.773562
Cs1g25740	4534	0	1	0.001	0.0472262	5.56152	Up	0.487282	0.770349
orange1.1t01390	4551	0	1	0.001	0.0470498	5.55612	Up	0.487282	0.763761
Cs1g25770	4589	0	1	0.001	0.0466602	5.54412	Up	0.487282	0.785597
Cs7g23460	4651	0	1	0.001	0.0460382	5.52476	Up	0.487282	0.760509
orange1.1t03962	4664	0	1	0.001	0.0459099	5.52073	Up	0.487282	0.778809
Cs1g07450	4674	0	1	0.001	0.0458116	5.51764	Up	0.487282	0.776427
Cs5g17520	4703	0	1	0.001	0.0455292	5.50872	Up	0.487282	0.764063
orange1.1t03989	4722	0	1	0.001	0.045346	5.5029	Up	0.487282	0.77319
orange1.1t04289	4762	0	1	0.001	0.0449651	5.49073	Up	0.487282	0.779439
Cs8g19890	4774	0	1	0.001	0.044852	5.4871	Up	0.487282	0.75991
Cs8g09140	4788	0	1	0.001	0.0447209	5.48288	Up	0.487282	0.770042
orange1.1t03033	9605	0	2	0.001	0.0445859	5.47851	Up	0.240522	0.553178
Cs2g20800	4812	0	1	0.001	0.0444978	5.47566	Up	0.487282	0.779691
Cs7g23240	4850	0	1	0.001	0.0441492	5.46432	Up	0.487282	0.765519
orange1.1t04587	4942	0	1	0.001	0.0433273	5.43721	Up	0.487282	0.766858
Cs5g11080	4943	0	1	0.001	0.0433186	5.43691	Up	0.487282	0.770965
Cs5g04210	4952	0	1	0.001	0.0432398	5.43429	Up	0.487282	0.762372
Cs5g13930	5031	0	1	0.001	0.0425609	5.41146	Up	0.487282	0.780448
Cs5g13660	5063	0	1	0.001	0.0422919	5.40231	Up	0.487282	0.784383
orange1.1t01772	5096	0	1	0.001	0.042018	5.39293	Up	0.487282	0.785341
Cs9g12900	5117	0	1	0.001	0.0418455	5.387	Up	0.487282	0.769734
Cs5g27100	5178	0	1	0.001	0.0413526	5.36991	Up	0.487282	0.753675
Cs6g13780	5227	0	1	0.001	0.0409649	5.35632	Up	0.487282	0.757582
Cs8g11220	5281	0	1	0.001	0.040546	5.34149	Up	0.487282	0.756334
Cs4g02220	5419	0	1	0.001	0.0395135	5.30427	Up	0.487282	0.77152
Cs4g06400	5469	0	1	0.001	0.0391522	5.29102	Up	0.487282	0.758356
Cs2g07340	5525	0	1	0.001	0.0387554	5.27633	Up	0.487282	0.768814
Cs5g17940	5661	0	1	0.001	0.0378243	5.24124	Up	0.487282	0.772323
orange1.1t00681	5800	0	1	0.001	0.0369179	5.20625	Up	0.487282	0.769427
orange1.1t04980	5856	0	1	0.001	0.0365648	5.19238	Up	0.487282	0.757879
Cs7g27120	5864	0	1	0.001	0.0365149	5.19042	Up	0.487282	0.752557
orange1.1t03360	5874	0	1	0.001	0.0364528	5.18796	Up	0.487282	0.77549
Cs7g11930	5886	0	1	0.001	0.0363785	5.18501	Up	0.487282	0.785917
Cs1g20670	5889	0	1	0.001	0.0363599	5.18428	Up	0.487282	0.756393
Cs8g03880	5958	0	1	0.001	0.0359388	5.16747	Up	0.487282	0.782347
Cs6g16080	6041	0	1	0.001	0.0354451	5.14751	Up	0.487282	0.753792
orange1.1t03775	6133	0	1	0.001	0.0349134	5.12571	Up	0.487282	0.777679
orange1.1t02772	6347	0	1	0.001	0.0337362	5.07623	Up	0.487282	0.754323
orange1.1t02709	6546	0	1	0.001	0.0327106	5.03169	Up	0.487282	0.754972
Cs1g22580	6608	0	1	0.001	0.0324037	5.01809	Up	0.487282	0.774867
Cs7g26870	6641	0	1	0.001	0.0322427	5.0109	Up	0.487282	0.756097
orange1.1t01430	6916	0	1	0.001	0.0309606	4.95236	Up	0.487282	0.764366
Cs1g18920	6930	0	1	0.001	0.0308981	4.94944	Up	0.487282	0.78675
Cs7g06030	6994	0	1	0.001	0.0306153	4.93618	Up	0.487282	0.770103
Cs3g17090	7335	0	1	0.001	0.029192	4.8675	Up	0.487282	0.787328
Cs3g22340	7527	0	1	0.001	0.0284474	4.83023	Up	0.487282	0.759551
Cs7g07450	7565	0	1	0.001	0.0283045	4.82296	Up	0.487282	0.785405
orange1.1t04445	8162	0	1	0.001	0.0262342	4.71338	Up	0.487282	0.781713
Cs7g27620	967	1	25	0.215834	5.53577	4.68079	Up	3.02024e-07	6.59092e-06
Cs2g15830	8943	0	1	0.001	0.0239432	4.58154	Up	0.487282	0.78483
Cs3g06690	9334	0	1	0.001	0.0229402	4.5198	Up	0.487282	0.770472
Cs6g05030	9449	0	1	0.001	0.022661	4.50214	Up	0.487282	0.786045
orange1.1t04457	47620	0	5	0.001	0.0224825	4.49073	Up	0.0289254	0.140634
Cs5g15950	10434	0	1	0.001	0.0205217	4.35908	Up	0.487282	0.772509
orange1.1t04568	12030	0	1	0.001	0.0177991	4.15374	Up	0.487282	0.755091
Cs1g25030	2828	1	17	0.0738017	1.28716	4.1244	Up	6.12006e-05	0.000857285
Cs6g12090	12810	0	1	0.001	0.0167154	4.0631	Up	0.487282	0.752675
Cs2g06640	525	1	16	0.397545	6.52567	4.03694	Up	0.000117781	0.00151971
Cs7g18860	13651	0	1	0.001	0.0156856	3.97137	Up	0.487282	0.754854
Cs4g15510	5015	1	15	0.0416174	0.64045	3.94383	Up	0.00022604	0.00267905
Cs3g02480	14724	0	1	0.001	0.0145425	3.8622	Up	0.487282	0.756809
Cs3g08350	14788	0	1	0.001	0.0144796	3.85595	Up	0.487282	0.760989
Cs8g02230	671	1	14	0.311045	4.46756	3.84429	Up	0.000432466	0.00468004
Cs1g08510	1503	3	40	0.416589	5.69857	3.7739	Up	9.89568e-10	3.09913e-08
Cs3g10140	15806	0	1	0.001	0.013547	3.7599	Up	0.487282	0.764487
Cs4g07080	4237	5	64	0.246296	3.23434	3.71501	Up	1.01981e-14	5.45545e-13
Cs7g15620	3585	3	32	0.174654	1.91128	3.45197	Up	1.5395e-07	3.49843e-06
Cs6g09420	3497	1	10	0.0596829	0.612307	3.35886	Up	0.00556862	0.0395053
orange1.1t04724	893	1	9	0.233719	2.15802	3.20686	Up	0.0104121	0.0654452
Cs2g25380	3650	1	9	0.0571812	0.527976	3.20686	Up	0.0104121	0.0654868
Cs1g01230	2441	1	9	0.0855023	0.789477	3.20686	Up	0.0104121	0.065466
Cs3g20840	2292	32	260	2.91394	24.2898	3.0593	Up	4.23674e-47	9.86562e-45
orange1.1t00617	1130	1	8	0.1847	1.51592	3.03694	Up	0.0193327	0.103982
Cs7g03490	5328	1	8	0.0391725	0.321507	3.03694	Up	0.0193327	0.10401
Cs3g05280	3948	1	8	0.0528651	0.433888	3.03694	Up	0.0193327	0.104151
Cs8g05200	2932	1	8	0.0711839	0.584239	3.03694	Up	0.0193327	0.104066
Cs2g24030	3724	1	8	0.0560449	0.459986	3.03694	Up	0.0193327	0.103953
Cs9g12250	825	1	8	0.252983	2.07635	3.03694	Up	0.0193327	0.104123
Cs7g21900	1356	1	8	0.153917	1.26327	3.03694	Up	0.0193327	0.104095
Cs9g05830	1760	1	8	0.118586	0.973289	3.03694	Up	0.0193327	0.104038
Cs3g20930	1338	7	53	1.09191	8.48173	2.9575	Up	2.34808e-10	7.83736e-09
orange1.1t03841	28064	0	1	0.001	0.00762983	2.93165	Up	0.487282	0.762131
Cs5g10550	1240	21	154	3.53463	26.5928	2.9114	Up	3.44306e-27	3.8942e-25
Cs5g01140	1827	1	7	0.114237	0.820397	2.84429	Up	0.035598	0.162161
Cs1g13590	2931	1	7	0.0712082	0.511384	2.84429	Up	0.035598	0.162087
orange1.1t05069	310	1	7	0.673262	4.83505	2.84429	Up	0.035598	0.162199
Cs2g05170	4113	1	7	0.0507443	0.364421	2.84429	Up	0.035598	0.162124
Cs4g03740	2320	1	7	0.0899617	0.646063	2.84429	Up	0.035598	0.162236
orange1.1t03339	1754	7	48	0.832941	5.85971	2.81454	Up	4.31802e-09	1.23328e-07
Cs2g27940	2660	13	87	1.02002	7.00329	2.77944	Up	2.84374e-15	1.59904e-13
Cs5g18950	1493	9	57	1.25814	8.17485	2.6999	Up	3.60224e-10	1.17655e-08
Cs2g27910	2391	3	18	0.261871	1.61197	2.6219	Up	0.00069304	0.00700222
Cs3g04480	1598	1	6	0.130608	0.803969	2.6219	Up	0.0648888	0.248615
orange1.1t02613	4291	1	6	0.0486393	0.299404	2.6219	Up	0.0648888	0.248663
Cs3g10010	3978	1	6	0.0524664	0.322962	2.6219	Up	0.0648888	0.248567
Cs5g06280	1828	3	18	0.342524	2.10844	2.6219	Up	0.00069304	0.00699864
Cs3g07440	1528	1	6	0.136591	0.8408	2.6219	Up	0.0648888	0.248519
orange1.1t05375	343	1	6	0.608488	3.7456	2.6219	Up	0.0648888	0.248711
Cs6g21320	2141	5	29	0.487415	2.90032	2.57299	Up	1.61194e-05	0.000255445
Cs5g01570	1107	9	52	1.69684	10.0582	2.56745	Up	5.92376e-09	1.6584e-07
orange1.1t00634	1823	367	2062	42.017	242.196	2.52713	Up	4.99414e-295	2.47123e-291
orange1.1t03325	2331	29	162	2.59658	14.8812	2.5188	Up	1.36332e-24	1.34921e-22
Cs3g20570	1648	2	11	0.25329	1.42922	2.49637	Up	0.0113283	0.0698075
Cs5g28220	656	4	22	1.27263	7.18098	2.49637	Up	0.00024203	0.00284979
Cs9g17100	3469	2	11	0.120329	0.678974	2.49637	Up	0.0113283	0.0698293
orange1.1t02620	1067	14	73	2.73848	14.6495	2.41941	Up	2.33104e-11	8.65634e-10
Cs4g02530	940	5	26	1.11017	5.92257	2.41545	Up	8.46784e-05	0.00113939
Cs3g12020	2780	34	171	2.55258	13.1709	2.36733	Up	3.58556e-24	3.49601e-22
Cs4g14010	1157	1	5	0.18039	0.92534	2.35886	Up	0.116813	0.367112
Cs7g16130	612	1	5	0.341031	1.74938	2.35886	Up	0.116813	0.36717
Cs6g06850	556	2	10	0.75076	3.85114	2.35886	Up	0.0199132	0.106066
Cs8g19720	4570	1	5	0.0456699	0.234271	2.35886	Up	0.116813	0.366996
Cs5g16380	4383	1	5	0.0476184	0.244266	2.35886	Up	0.116813	0.366879
Cs9g18700	1368	2	10	0.305133	1.56523	2.35886	Up	0.0199132	0.106037
Cs3g06970	1133	1	5	0.184211	0.944941	2.35886	Up	0.116813	0.366414
Cs9g09910	1125	1	5	0.185521	0.951661	2.35886	Up	0.116813	0.366298
Cs5g03520	1087	4	20	0.768027	3.93972	2.35886	Up	0.000727364	0.00728948
orange1.1t02680	605	1	5	0.344977	1.76962	2.35886	Up	0.116813	0.367287
Cs8g10330	6426	1	5	0.0324792	0.166607	2.35886	Up	0.116813	0.366704
orange1.1t04918	3137	1	5	0.0665321	0.341287	2.35886	Up	0.116813	0.36653
Cs2g18390	3239	1	5	0.0644369	0.33054	2.35886	Up	0.116813	0.366472
Cs3g19630	3122	1	5	0.0668518	0.342927	2.35886	Up	0.116813	0.366937
Cs2g11140	3502	5	25	0.297989	1.52858	2.35886	Up	0.000145768	0.00183653
Cs7g04590	3475	1	5	0.0600608	0.308092	2.35886	Up	0.116813	0.366588
Cs6g12250	2913	1	5	0.0716482	0.367531	2.35886	Up	0.116813	0.36624
Cs6g21680	1115	1	5	0.187185	0.960196	2.35886	Up	0.116813	0.367054
Cs8g15170	321	1	5	0.650191	3.33526	2.35886	Up	0.116813	0.366821
orange1.1t00185	2289	2	10	0.18236	0.935446	2.35886	Up	0.0199132	0.10598
Cs7g22560	1397	1	5	0.1494	0.766369	2.35886	Up	0.116813	0.366356
Cs5g17210	1651	1	5	0.126415	0.648466	2.35886	Up	0.116813	0.367229
orange1.1t01984	1709	18	90	2.19825	11.2763	2.35886	Up	2.46392e-13	1.13679e-11
orange1.1t03580	1426	1	5	0.146361	0.750784	2.35886	Up	0.116813	0.366763
Cs4g09050	2024	2	10	0.206236	1.05792	2.35886	Up	0.0199132	0.106009
Cs1g07580	10243	1	5	0.020376	0.104522	2.35886	Up	0.116813	0.366646
Cs3g07510	4861	4	19	0.171743	0.836937	2.28486	Up	0.001249	0.0114984
Cs4g13870	1739	13	61	1.56023	7.51095	2.26723	Up	4.42894e-09	1.26132e-07
orange1.1t05968	1215	3	14	0.515336	2.46727	2.25933	Up	0.00642334	0.0444847
Cs7g23170	957	3	14	0.654267	3.13243	2.25933	Up	0.00642334	0.0444536
Cs4g15570	4568	3	14	0.13707	0.656246	2.25933	Up	0.00642334	0.0444691
Cs4g11370	3535	12	55	0.708496	3.33149	2.23333	Up	3.49364e-08	8.69806e-07
Cs6g02760	984	2	9	0.42421	1.95845	2.20686	Up	0.0346298	0.15918
Cs5g32300	1342	4	18	0.62209	2.872	2.20686	Up	0.00212968	0.0181302
Cs9g05850	3032	2	9	0.137672	0.635591	2.20686	Up	0.0346298	0.159143
Cs3g16950	4030	2	9	0.103579	0.478192	2.20686	Up	0.0346298	0.159217
Cs8g20420	2751	147	658	11.1525	51.2153	2.19921	Up	5.33836e-81	2.51577e-78
Cs5g15230	863	11	48	2.66028	11.9095	2.16247	Up	4.59544e-07	9.7385e-06
Cs1g22040	2808	3	13	0.222982	0.991313	2.15241	Up	0.0109812	0.0682637
Cs3g03150	240	3	13	2.60889	11.5984	2.15241	Up	0.0109812	0.0682423
Cs9g04200	2018	34	138	3.51644	14.6427	2.058	Up	7.29464e-17	4.65751e-15
orange1.1t00055	664	1	4	0.314324	1.2899	2.03694	Up	0.206978	0.512602
Cs9g11990	6693	1	4	0.0311835	0.127969	2.03694	Up	0.206978	0.512025
orange1.1t03058	1906	1	4	0.109502	0.449368	2.03694	Up	0.206978	0.512217
Cs9g11130	691	1	4	0.302042	1.2395	2.03694	Up	0.206978	0.511897
Cs5g20760	2077	3	12	0.301461	1.23711	2.03694	Up	0.0185857	0.100951
Cs2g11570	2792	3	12	0.22426	0.920302	2.03694	Up	0.0185857	0.100896
Cs2g13190	995	1	4	0.20976	0.860799	2.03694	Up	0.206978	0.511961
orange1.1t03080	704	1	4	0.296465	1.21661	2.03694	Up	0.206978	0.511195
orange1.1t02939	3416	1	4	0.0610981	0.25073	2.03694	Up	0.206978	0.51273
Cs9g05170	2316	2	8	0.180234	0.739633	2.03694	Up	0.0594752	0.233709
Cs5g12840	333	1	4	0.62676	2.57206	2.03694	Up	0.206978	0.512474
Cs2g09230	3355	1	4	0.062209	0.255289	2.03694	Up	0.206978	0.512859
orange1.1t04637	2605	1	4	0.0801195	0.328789	2.03694	Up	0.206978	0.511706
Cs3g04490	1190	1	4	0.175388	0.719743	2.03694	Up	0.206978	0.511514
Cs5g27860	4674	1	4	0.0446537	0.183247	2.03694	Up	0.206978	0.51145
Cs5g23550	2395	1	4	0.0871446	0.357618	2.03694	Up	0.206978	0.511067
orange1.1t02156	3787	1	4	0.0551126	0.226167	2.03694	Up	0.206978	0.512666
Cs4g10630	3168	1	4	0.0658811	0.270358	2.03694	Up	0.206978	0.512346
Cs6g17300	219	1	4	0.953019	3.91093	2.03694	Up	0.206978	0.51177
orange1.1t01372	5547	1	4	0.037626	0.154407	2.03694	Up	0.206978	0.511386
Cs1g04960	982	1	4	0.212537	0.872194	2.03694	Up	0.206978	0.511004
Cs9g07340	1704	1	4	0.122483	0.502638	2.03694	Up	0.206978	0.512538
orange1.1t03301	3041	1	4	0.0686324	0.281649	2.03694	Up	0.206978	0.511642
orange1.1t02319	3148	9	36	0.596697	2.44868	2.03694	Up	2.80358e-05	0.000422308
Cs9g12820	9262	1	4	0.0225341	0.092474	2.03694	Up	0.206978	0.511259
Cs8g17800	1735	4	16	0.481179	1.97463	2.03694	Up	0.00604664	0.04235
Cs7g20890	2955	1	4	0.0706299	0.289846	2.03694	Up	0.206978	0.511834
Cs4g17920	1848	1	4	0.112939	0.463471	2.03694	Up	0.206978	0.51318
Cs2g29490	825	1	4	0.252983	1.03818	2.03694	Up	0.206978	0.513116
Cs3g21730	3698	1	4	0.0564389	0.23161	2.03694	Up	0.206978	0.512282
Cs1g17770	2044	1	4	0.102109	0.419029	2.03694	Up	0.206978	0.512089
Cs2g26330	1002	1	4	0.208295	0.854785	2.03694	Up	0.206978	0.511578
Cs8g07860	2499	1	4	0.0835179	0.342735	2.03694	Up	0.206978	0.511322
Cs5g27380	657	1	4	0.317673	1.30364	2.03694	Up	0.206978	0.512987
Cs5g13070	1937	3	12	0.323249	1.32653	2.03694	Up	0.0185857	0.100979
Cs1g14460	873	1	4	0.239074	0.981093	2.03694	Up	0.206978	0.512153
orange1.1t00056	931	1	4	0.22418	0.919973	2.03694	Up	0.206978	0.512923
orange1.1t01840	5159	1	4	0.0404558	0.166019	2.03694	Up	0.206978	0.51241
orange1.1t02697	1241	3	12	0.50454	2.07049	2.03694	Up	0.0185857	0.100924
Cs5g24140	1039	1	4	0.200877	0.824345	2.03694	Up	0.206978	0.511131
Cs1g23040	2390	2	8	0.174654	0.716732	2.03694	Up	0.0594752	0.233755
Cs3g12120	1867	1	4	0.11179	0.458754	2.03694	Up	0.206978	0.512795
Cs2g30620	623	1	4	0.33501	1.37479	2.03694	Up	0.206978	0.513051
Cs5g29920	2352	22	87	1.95223	7.92039	2.02045	Up	6.54852e-11	2.3481e-09
Cs7g09440	1905	16	63	1.75296	7.08125	2.01422	Up	3.13096e-08	7.86435e-07
Cs9g12530	763	24	94	6.56497	26.3796	2.00656	Up	1.37404e-11	5.28086e-10
Cs7g04390	4837	22	86	0.949276	3.80704	2.00377	Up	1.06501e-10	3.6982e-09
Cs3g16510	931	41	160	9.19136	36.7989	2.00131	Up	1.09909e-18	7.99793e-17
Cs9g08850	4615	243	944	10.9896	43.7991	1.99477	Up	5.14668e-102	3.28607e-99
Cs2g13630	6834	6	23	0.183241	0.720639	1.97554	Up	0.00112579	0.0105058
Cs9g06130	1673	5	19	0.623763	2.43177	1.96294	Up	0.00333556	0.0261987
Cs8g05990	4351	37	139	1.77484	6.84054	1.94642	Up	6.96636e-16	4.1283e-14
Cs6g05440	2267	3	11	0.276195	1.03898	1.9114	Up	0.0311032	0.148272
Cs7g06380	4400	3	11	0.142303	0.535309	1.9114	Up	0.0311032	0.148236
Cs8g17030	2282	3	11	0.274379	1.03215	1.9114	Up	0.0311032	0.148201
Cs2g28370	1575	15	54	1.98773	7.34138	1.88493	Up	9.76258e-07	1.92653e-05
Cs9g17050	1996	35	125	3.65977	13.4095	1.87344	Up	8.87766e-14	4.31733e-12
Cs5g08340	2479	35	124	2.94671	10.7105	1.86185	Up	1.41153e-13	6.68381e-12
Cs2g03770	1215	2	7	0.343558	1.23363	1.84429	Up	0.100659	0.333279
Cs6g17750	916	10	35	2.27851	8.18158	1.84429	Up	0.000110781	0.00143688
Cs9g02680	1344	2	7	0.310582	1.11523	1.84429	Up	0.100659	0.333111
Cs3g01275	736	2	7	0.56715	2.0365	1.84429	Up	0.100659	0.333446
Cs3g20130	2233	6	21	0.5608	2.0137	1.84429	Up	0.00300048	0.0239954
Cs3g12285	699	2	7	0.597171	2.1443	1.84429	Up	0.100659	0.333502
orange1.1t03582	1387	2	7	0.300953	1.08065	1.84429	Up	0.100659	0.333223
orange1.1t03656	1801	2	7	0.231773	0.832241	1.84429	Up	0.100659	0.333613
orange1.1t02256	2860	2	7	0.145952	0.524079	1.84429	Up	0.100659	0.333558
Cs3g11250	4437	2	7	0.0940776	0.337811	1.84429	Up	0.100659	0.333334
Cs9g16820	992	2	7	0.420789	1.51095	1.84429	Up	0.100659	0.33339
Cs9g09610	3815	2	7	0.109416	0.392887	1.84429	Up	0.100659	0.333167
orange1.1t04717	2630	4	14	0.317432	1.13982	1.84429	Up	0.0165473	0.092756
Cs5g27130	3011	32	111	2.21812	7.89363	1.83135	Up	4.67098e-12	1.86022e-10
Cs6g11000	819	7	24	1.78386	6.27469	1.81454	Up	0.00165202	0.0146236
Cs1g06240	932	69	234	15.4518	53.7607	1.79878	Up	2.80238e-23	2.56794e-21
orange1.1t01712	718	23	78	6.68574	23.2613	1.79878	Up	1.09449e-08	2.9354e-07
Cs2g25450	1839	127	424	14.4134	49.3684	1.77617	Up	3.25072e-40	5.69394e-38
Cs7g03570	2121	577	1925	56.7781	194.337	1.77515	Up	3.6492e-176	4.81524e-173
orange1.1t04915	3284	3	10	0.190662	0.652021	1.7739	Up	0.0513908	0.211077
Cs6g11640	3103	3	10	0.201783	0.690054	1.7739	Up	0.0513908	0.211208
Cs5g02350	5081	6	20	0.246461	0.842841	1.7739	Up	0.00483984	0.0351799
Cs4g15405	986	3	10	0.635024	2.17164	1.7739	Up	0.0513908	0.211164
orange1.1t03694	4901	3	10	0.127756	0.436898	1.7739	Up	0.0513908	0.21112
orange1.1t01660	1015	6	20	1.23376	4.21918	1.7739	Up	0.00483984	0.035167
orange1.1t03024	2115	3	10	0.296044	1.0124	1.7739	Up	0.0513908	0.211252
Cs8g20310	2267	71	233	6.53661	22.0074	1.75137	Up	2.12752e-22	1.87991e-20
Cs1g23370	1564	15	49	2.00171	6.70848	1.74476	Up	9.89246e-06	0.000164125
Cs3g07165	1501	4	13	0.556192	1.8545	1.73738	Up	0.0269338	0.132976
Cs1g17060	2068	14	45	1.41294	4.65936	1.72143	Up	2.76338e-05	0.000416887
Cs7g31430	2528	5	16	0.412799	1.35521	1.71501	Up	0.0143531	0.0836056
orange1.1t03910	2042	5	16	0.511046	1.67776	1.71501	Up	0.0143531	0.083581
orange1.1t03040	5304	5	16	0.196749	0.645923	1.71501	Up	0.0143531	0.0836302
Cs7g11820	1523	18	57	2.46671	8.01382	1.6999	Up	2.77848e-06	5.14929e-05
Cs9g14140	881	8	25	1.89522	6.07615	1.68079	Up	0.00230342	0.0193103
Cs5g07160	1176	39	120	6.92155	21.8494	1.65842	Up	1.94839e-11	7.37371e-10
Cs5g28400	1757	18	55	2.13819	6.70279	1.64837	Up	6.70584e-06	0.000115517
Cs9g11320	638	1	3	0.327134	1.00685	1.6219	Up	0.359204	0.680812
Cs5g26020	1033	2	6	0.404088	1.2437	1.6219	Up	0.167407	0.448982
orange1.1t05078	1335	1	3	0.156338	0.481177	1.6219	Up	0.359204	0.679381
Cs8g19390	1524	1	3	0.13695	0.421503	1.6219	Up	0.359204	0.678668
orange1.1t03787	3557	2	6	0.117352	0.361187	1.6219	Up	0.167407	0.449469
Cs5g16410	1454	1	3	0.143543	0.441796	1.6219	Up	0.359204	0.681139
Cs3g01030	1403	1	3	0.148761	0.457855	1.6219	Up	0.359204	0.680747
Cs7g30140	1098	3	9	0.570249	1.75511	1.6219	Up	0.0836848	0.292645
Cs2g03180	732	2	6	0.570249	1.75511	1.6219	Up	0.167407	0.449591
Cs3g08510	3946	4	12	0.211567	0.651162	1.6219	Up	0.0433002	0.185828
orange1.1t02355	591	1	3	0.353149	1.08692	1.6219	Up	0.359204	0.679771
Cs8g14980	1025	3	9	0.610862	1.88011	1.6219	Up	0.0836848	0.292594
Cs7g28690	2046	1	3	0.102009	0.313964	1.6219	Up	0.359204	0.67815
Cs2g31250	5283	2	6	0.0790124	0.243184	1.6219	Up	0.167407	0.449104
Cs3g14710	3985	1	3	0.0523742	0.161197	1.6219	Up	0.359204	0.678279
Cs6g19110	3709	2	6	0.112543	0.346385	1.6219	Up	0.167407	0.4488
orange1.1t06062	2012	1	3	0.103733	0.31927	1.6219	Up	0.359204	0.679641
orange1.1t03833	4185	3	9	0.149614	0.460481	1.6219	Up	0.0836848	0.29249
Cs5g09060	892	1	3	0.233981	0.720147	1.6219	Up	0.359204	0.678797
Cs7g04240	2982	1	3	0.0699904	0.215416	1.6219	Up	0.359204	0.677827
Cs8g14840	9927	1	3	0.0210246	0.0647095	1.6219	Up	0.359204	0.680682
orange1.1t05829	4080	1	3	0.0511547	0.157444	1.6219	Up	0.359204	0.680422
Cs3g15820	1296	1	3	0.161043	0.495657	1.6219	Up	0.359204	0.680356
orange1.1t04062	2184	1	3	0.0955638	0.294126	1.6219	Up	0.359204	0.680161
Cs7g30020	4259	1	3	0.0490048	0.150827	1.6219	Up	0.359204	0.679251
Cs7g04130	4261	1	3	0.0489817	0.150756	1.6219	Up	0.359204	0.678862
Cs2g15390	895	1	3	0.233197	0.717733	1.6219	Up	0.359204	0.677439
Cs2g10470	5568	1	3	0.0374841	0.115368	1.6219	Up	0.359204	0.681008
Cs2g22510	1595	1	3	0.130853	0.40274	1.6219	Up	0.359204	0.680552
Cs1g08930	779	1	3	0.267922	0.82461	1.6219	Up	0.359204	0.679446
orange1.1t02064	926	1	3	0.22539	0.693705	1.6219	Up	0.359204	0.679122
Cs3g03500	1147	1	3	0.181963	0.560044	1.6219	Up	0.359204	0.677698
Cs9g13250	2521	1	3	0.0827891	0.254808	1.6219	Up	0.359204	0.677246
orange1.1t01493	2199	1	3	0.0949119	0.29212	1.6219	Up	0.359204	0.681334
Cs6g04700	2282	2	6	0.18292	0.562989	1.6219	Up	0.167407	0.449408
Cs9g07670	977	119	357	25.4213	78.2417	1.6219	Up	3.39332e-30	4.41868e-28
orange1.1t06002	2261	1	3	0.0923093	0.284109	1.6219	Up	0.359204	0.677762
orange1.1t03356	710	1	3	0.293959	0.904748	1.6219	Up	0.359204	0.681269
Cs8g19080	1003	1	3	0.208087	0.64045	1.6219	Up	0.359204	0.678215
Cs2g19330	1453	1	3	0.143642	0.4421	1.6219	Up	0.359204	0.678409
Cs7g14040	587	3	9	1.06667	3.28299	1.6219	Up	0.0836848	0.292284
Cs4g17490	1463	1	3	0.14266	0.439078	1.6219	Up	0.359204	0.679901
orange1.1t01953	10875	1	3	0.0191918	0.0590686	1.6219	Up	0.359204	0.679057
orange1.1t04318	1703	1	3	0.122555	0.3772	1.6219	Up	0.359204	0.67731
orange1.1t03291	3257	1	3	0.0640808	0.197228	1.6219	Up	0.359204	0.680617
Cs9g16110	5426	2	6	0.0769301	0.236775	1.6219	Up	0.167407	0.449286
Cs5g07910	5345	2	6	0.0780959	0.240363	1.6219	Up	0.167407	0.449225
Cs2g21900	1020	1	3	0.204619	0.629775	1.6219	Up	0.359204	0.679187
Cs1g21990	788	1	3	0.264862	0.815192	1.6219	Up	0.359204	0.678603
Cs4g07720	2632	3	9	0.237893	0.732186	1.6219	Up	0.0836848	0.292387
Cs2g10490	788	1	3	0.264862	0.815192	1.6219	Up	0.359204	0.677181
orange1.1t06046	465	1	3	0.448841	1.38144	1.6219	Up	0.359204	0.680096
Cs3g03590	2111	1	3	0.0988684	0.304297	1.6219	Up	0.359204	0.680878
Cs5g11980	3545	1	3	0.0588748	0.181205	1.6219	Up	0.359204	0.679706
Cs3g23320	2871	2	6	0.145393	0.447489	1.6219	Up	0.167407	0.44886
orange1.1t04194	4276	1	3	0.0488099	0.150227	1.6219	Up	0.359204	0.680943
orange1.1t04303	2273	1	3	0.0918219	0.282609	1.6219	Up	0.359204	0.678927
Cs7g21490	3793	1	3	0.0550254	0.169357	1.6219	Up	0.359204	0.678021
Cs7g26320	425	1	3	0.491085	1.51146	1.6219	Up	0.359204	0.677504
Cs5g19695	975	1	3	0.214063	0.658842	1.6219	Up	0.359204	0.680291
Cs1g25930	1477	1	3	0.141308	0.434916	1.6219	Up	0.359204	0.679836
orange1.1t01358	318	1	3	0.656325	2.02003	1.6219	Up	0.359204	0.679511
Cs7g23900	7322	3	9	0.085514	0.263195	1.6219	Up	0.0836848	0.292439
Cs6g16700	1562	2	6	0.267236	0.822498	1.6219	Up	0.167407	0.44953
Cs2g29440	3039	1	3	0.0686776	0.211376	1.6219	Up	0.359204	0.680031
orange1.1t04536	4345	1	3	0.0480348	0.147841	1.6219	Up	0.359204	0.678538
Cs4g10130	10264	1	3	0.0203343	0.0625849	1.6219	Up	0.359204	0.677633
Cs5g22220	4114	1	3	0.0507319	0.156143	1.6219	Up	0.359204	0.680226
orange1.1t05875	1231	3	9	0.508638	1.56549	1.6219	Up	0.0836848	0.292542
Cs6g14740	3209	1	3	0.0650393	0.200178	1.6219	Up	0.359204	0.677956
Cs4g08575	624	2	6	0.668946	2.05888	1.6219	Up	0.167407	0.449652
Cs3g02670	1361	1	3	0.153351	0.471985	1.6219	Up	0.359204	0.680487
Cs5g23830	3318	2	6	0.125805	0.387204	1.6219	Up	0.167407	0.449347
Cs7g18105	1244	1	3	0.167774	0.516375	1.6219	Up	0.359204	0.679316
Cs3g05760	6053	2	6	0.0689613	0.212249	1.6219	Up	0.167407	0.449165
orange1.1t03121	726	1	3	0.287481	0.884808	1.6219	Up	0.359204	0.678085
Cs4g17110	4640	3	9	0.134943	0.415326	1.6219	Up	0.0836848	0.292336
Cs2g20980	5279	4	12	0.158145	0.486737	1.6219	Up	0.0433002	0.185869
Cs6g18420	3709	1	3	0.0562716	0.173192	1.6219	Up	0.359204	0.679966
Cs1g20840	1919	2	6	0.217521	0.669485	1.6219	Up	0.167407	0.448921
Cs5g12800	549	1	3	0.380166	1.17007	1.6219	Up	0.359204	0.681204
Cs5g22440	11863	1	3	0.0175935	0.0541491	1.6219	Up	0.359204	0.678344
Cs7g11850	3897	1	3	0.0535569	0.164837	1.6219	Up	0.359204	0.678733
orange1.1t05290	621	1	3	0.336089	1.03441	1.6219	Up	0.359204	0.677568
orange1.1t04807	621	1	3	0.336089	1.03441	1.6219	Up	0.359204	0.677375
Cs9g12860	1881	1	3	0.110958	0.341505	1.6219	Up	0.359204	0.678474
orange1.1t03850	183	1	3	1.1405	3.51022	1.6219	Up	0.359204	0.679576
Cs3g14350	423	1	3	0.493407	1.51861	1.6219	Up	0.359204	0.677891
Cs8g03390	4392	1	3	0.0475208	0.146259	1.6219	Up	0.359204	0.681073
Cs1g18160	1132	2	6	0.368748	1.13493	1.6219	Up	0.167407	0.449043
Cs1g03820	2066	1	3	0.101022	0.310925	1.6219	Up	0.359204	0.678992
Cs3g27810	2829	21	62	1.54929	4.69271	1.59881	Up	2.84954e-06	5.27112e-05
Cs5g29930	1574	182	535	24.1331	72.7803	1.59254	Up	2.5555e-43	5.21454e-41
Cs2g02920	1176	15	44	2.66213	8.01143	1.58948	Up	9.01764e-05	0.00120762
Cs1g16220	1016	37	108	7.6007	22.7612	1.58237	Up	7.69152e-10	2.43581e-08
Cs1g16335	832	12	35	3.01026	9.0076	1.58126	Up	0.000519906	0.00550589
Cs2g14490	2352	35	102	3.10582	9.28597	1.58008	Up	2.37078e-09	7.067e-08
Cs5g33650	3394	13	37	0.799424	2.33429	1.54595	Up	0.000444116	0.0047904
Cs7g03390	1101	6	17	1.13739	3.30618	1.53944	Up	0.0192095	0.103601
Cs7g01820	2530	6	17	0.494967	1.43878	1.53944	Up	0.0192095	0.103629
Cs1g06760	2257	1085	3062	100.333	290.495	1.53372	Up	1.26723e-226	2.78692e-223
orange1.1t03110	8624	11	31	0.266213	0.769693	1.5317	Up	0.00144184	0.0129897
Cs6g09270	5347	16	45	0.624533	1.80205	1.52879	Up	0.000118106	0.00152291
Cs6g11430	1315	24	67	3.80918	10.9097	1.51806	Up	2.75456e-06	5.11934e-05
Cs6g18090	999	33	92	6.89436	19.7191	1.5161	Up	3.8361e-08	9.51478e-07
Cs8g18860	3559	40	111	2.34573	6.6782	1.50942	Up	1.69581e-09	5.19586e-08
Cs7g26050	4308	4	11	0.193789	0.546741	1.49637	Up	0.0686556	0.255577
Cs4g02390	1733	4	11	0.481734	1.35912	1.49637	Up	0.0686556	0.255625
Cs9g12370	6454	8	22	0.258706	0.729892	1.49637	Up	0.00869514	0.0565942
Cs2g24410	2091	4	11	0.399256	1.12643	1.49637	Up	0.0686556	0.255673
Cs1g19350	1860	4	11	0.448841	1.26632	1.49637	Up	0.0686556	0.255528
Cs8g03700	1597	8	22	1.04552	2.94973	1.49637	Up	0.00869514	0.0565756
Cs7g13930	3095	15	41	1.01152	2.83653	1.4876	Up	0.000320214	0.00362586
Cs2g02790	3529	158	429	9.3444	26.0298	1.47799	Up	1.37114e-31	1.93849e-29
Cs6g18360	1944	59	159	6.33434	17.5132	1.46718	Up	1.57005e-12	6.69741e-11
Cs5g08630	10044	3	8	0.0623391	0.170548	1.45197	Up	0.134012	0.386211
Cs9g07050	815	3	8	0.768262	2.10183	1.45197	Up	0.134012	0.386155
Cs1g14183	690	6	16	1.81488	4.96519	1.45197	Up	0.0297766	0.143364
Cs6g05860	3623	6	16	0.345644	0.945619	1.45197	Up	0.0297766	0.143329
orange1.1t04977	4071	6	16	0.307607	0.841557	1.45197	Up	0.0297766	0.143433
orange1.1t00891	3511	6	16	0.35667	0.975784	1.45197	Up	0.0297766	0.143399
Cs6g18430	3922	3	8	0.159647	0.436764	1.45197	Up	0.134012	0.386436
Cs3g10430	1359	3	8	0.460731	1.26048	1.45197	Up	0.134012	0.385987
Cs7g23660	2746	3	8	0.228017	0.623812	1.45197	Up	0.134012	0.386099
orange1.1t04418	9491	3	8	0.0659713	0.180486	1.45197	Up	0.134012	0.386043
Cs1g16890	2652	36	96	2.83318	7.75108	1.45197	Up	5.32954e-08	1.288e-06
orange1.1t01419	4658	3	8	0.134421	0.367752	1.45197	Up	0.134012	0.38638
Cs1g03800	2069	3	8	0.302626	0.827931	1.45197	Up	0.134012	0.386268
Cs5g10320	5119	3	8	0.122316	0.334634	1.45197	Up	0.134012	0.386324
Cs4g11440	1575	22	58	2.91533	7.88519	1.43549	Up	2.91194e-05	0.000436637
Cs2g22320	1034	11	29	2.22033	6.0054	1.43549	Up	0.00333946	0.0262189
Cs6g10590	2203	19	50	1.80005	4.85982	1.43286	Up	0.000108189	0.00140603
Cs1g26620	2248	16	42	1.48549	4.00053	1.42925	Up	0.00040641	0.00445162
Cs7g11570	4412	16	42	0.756886	2.03835	1.42925	Up	0.00040641	0.00444916
Cs2g09160	2509	18	47	1.49733	4.01108	1.4216	Up	0.000191988	0.00231568
Cs5g25950	1613	82	214	10.6102	28.4082	1.42085	Up	1.14487e-15	6.62583e-14
Cs7g28700	1111	38	99	7.13864	19.0803	1.41836	Up	5.67942e-08	1.36589e-06
Cs8g19050	383	5	13	2.72469	7.2679	1.41545	Up	0.0560162	0.224757
Cs5g25010	2279	5	13	0.457901	1.22142	1.41545	Up	0.0560162	0.224803
Cs5g09370	1370	1434	3719	218.461	581.26	1.41181	Up	4.77722e-243	1.18194e-239
Cs5g02830	3176	17	44	1.11716	2.96645	1.4089	Up	0.000341112	0.00383397
Cs6g16990	1072	17	44	3.30979	8.78866	1.4089	Up	0.000341112	0.0038318
orange1.1t01983	2148	274	708	26.6233	70.5771	1.40651	Up	1.66144e-47	3.96203e-45
Cs1g20860	2665	12	31	0.939788	2.49074	1.40617	Up	0.0027869	0.0225978
Cs1g02760	4432	126	325	5.93358	15.7018	1.40395	Up	1.25507e-22	1.11899e-20
Cs3g14500	3368	7	18	0.433782	1.14437	1.39951	Up	0.0245148	0.123907
Cs5g13265	1449	7	18	1.00827	2.65992	1.39951	Up	0.0245148	0.123876
Cs6g12890	3575	1100	2802	64.2188	167.825	1.38589	Up	1.39512e-178	1.9724e-175
Cs4g04000	721	13	33	3.76317	9.80039	1.38089	Up	0.00232098	0.0194246
Cs5g08360	1579	15	38	1.98269	5.15307	1.37797	Up	0.00108132	0.0102552
Cs2g21150	1806	30	76	3.46696	9.01074	1.37797	Up	3.36054e-06	6.11915e-05
Cs5g16450	4134	2	5	0.100973	0.258979	1.35886	Up	0.272584	0.57827
Cs1g01170	3118	2	5	0.133875	0.343367	1.35886	Up	0.272584	0.579014
Cs9g07720	5271	6	15	0.237577	0.609344	1.35886	Up	0.0456	0.193558
Cs5g25750	363	2	5	1.14992	2.94936	1.35886	Up	0.272584	0.578828
orange1.1t00840	6069	2	5	0.0687794	0.176408	1.35886	Up	0.272584	0.578766
Cs4g18530	4309	2	5	0.0968722	0.248461	1.35886	Up	0.272584	0.578084
Cs6g14820	2829	2	5	0.147551	0.378444	1.35886	Up	0.272584	0.578456
Cs6g08120	2003	2	5	0.208399	0.534507	1.35886	Up	0.272584	0.578332
Cs1g12010	3896	2	5	0.107141	0.274799	1.35886	Up	0.272584	0.577898
Cs7g06900	928	2	5	0.449809	1.15368	1.35886	Up	0.272584	0.577527
Cs4g06070	1392	6	15	0.899617	2.30737	1.35886	Up	0.0456	0.193516
orange1.1t05008	1360	2	5	0.306928	0.787219	1.35886	Up	0.272584	0.57889
orange1.1t01323	1280	2	5	0.326111	0.83642	1.35886	Up	0.272584	0.577341
orange1.1t01422	4457	6	15	0.280966	0.720631	1.35886	Up	0.0456	0.193475
orange1.1t02321	3515	2	5	0.118755	0.304586	1.35886	Up	0.272584	0.578146
Cs1g06250	1572	2	5	0.265536	0.681055	1.35886	Up	0.272584	0.577712
Cs9g02840	1493	2	5	0.279586	0.717092	1.35886	Up	0.272584	0.57728
orange1.1t01811	426	2	5	0.979865	2.51319	1.35886	Up	0.272584	0.578208
Cs1g18650	2697	2	5	0.154773	0.396966	1.35886	Up	0.272584	0.57796
Cs9g18130	5144	4	10	0.162295	0.416259	1.35886	Up	0.107182	0.347267
Cs1g20040	3621	4	10	0.230556	0.591338	1.35886	Up	0.107182	0.347096
Cs3g16710	1995	2	5	0.209234	0.536651	1.35886	Up	0.272584	0.578394
Cs1g05140	4057	2	5	0.102889	0.263894	1.35886	Up	0.272584	0.577836
Cs8g07300	1672	2	5	0.249655	0.640322	1.35886	Up	0.272584	0.57765
Cs3g17660	3221	2	5	0.129594	0.332387	1.35886	Up	0.272584	0.577589
Cs2g12090	4301	4	10	0.194105	0.497846	1.35886	Up	0.107182	0.34721
Cs8g07930	2638	4	10	0.316469	0.811689	1.35886	Up	0.107182	0.347153
Cs3g10740	573	8	20	2.91394	7.47377	1.35886	Up	0.0201382	0.107005
Cs7g11890	2346	2	5	0.177929	0.456359	1.35886	Up	0.272584	0.577774
Cs5g21350	2216	2	5	0.188368	0.483131	1.35886	Up	0.272584	0.577218
Cs5g31380	2934	2	5	0.142271	0.364901	1.35886	Up	0.272584	0.577403
orange1.1t04011	2074	2	5	0.201264	0.516209	1.35886	Up	0.272584	0.579076
Cs1g11050	4467	2	5	0.0934458	0.239673	1.35886	Up	0.272584	0.578952
Cs5g07440	3275	2	5	0.127457	0.326906	1.35886	Up	0.272584	0.578704
Cs8g16995	1454	2	5	0.287086	0.736326	1.35886	Up	0.272584	0.578022
Cs9g03660	978	2	5	0.426812	1.0947	1.35886	Up	0.272584	0.577465
Cs5g16915	1480	2	5	0.282042	0.723391	1.35886	Up	0.272584	0.579139
Cs7g32030	3715	4	10	0.224723	0.576376	1.35886	Up	0.107182	0.346983
Cs6g19600	3293	2	5	0.126761	0.325119	1.35886	Up	0.272584	0.57858
Cs7g16190	4635	2	5	0.0900588	0.230986	1.35886	Up	0.272584	0.578518
Cs1g05110	2141	4	10	0.389932	1.00011	1.35886	Up	0.107182	0.34704
orange1.1t03941	529	28	70	11.0471	28.3339	1.35886	Up	1.02923e-05	0.00017033
Cs9g04520	1025	2	5	0.407241	1.04451	1.35886	Up	0.272584	0.578642
Cs6g21420	633	151	375	49.7874	126.85	1.34928	Up	1.92517e-24	1.88638e-22
Cs7g05920	575	21	52	7.6225	19.3642	1.34506	Up	0.000166852	0.00205507
Cs2g19010	5283	84	207	3.31852	8.38985	1.33811	Up	5.25626e-14	2.58157e-12
Cs7g27200	2909	24	59	1.72192	4.34283	1.33462	Up	6.61416e-05	0.000916124
Cs1g20510	2124	30	73	2.9479	7.35924	1.31987	Up	1.05301e-05	0.000173685
Cs8g04300	1519	7	17	0.961803	2.39638	1.31704	Up	0.0370926	0.167124
Cs8g17210	732	14	34	3.99174	9.94563	1.31704	Up	0.0028546	0.0230899
Cs5g25900	1448	80	194	11.531	28.6878	1.31492	Up	6.63494e-13	2.93793e-11
Cs5g31670	1413	179	434	26.4397	65.7676	1.31467	Up	5.3089e-27	5.93667e-25
Cs3g21660	2257	38	92	3.51397	8.72812	1.31257	Up	8.18988e-07	1.64906e-05
Cs7g02060	6091	94	226	3.22096	7.94483	1.30253	Up	1.33457e-14	7.00669e-13
Cs1g22680	2102	5	12	0.496459	1.2224	1.29997	Up	0.0858526	0.297337
Cs2g20300	1827	10	24	1.14237	2.81279	1.29997	Up	0.013546	0.0803946
Cs5g29870	1327	10	24	1.57281	3.87262	1.29997	Up	0.013546	0.0803705
Cs7g18220	318	5	12	3.28162	8.08014	1.29997	Up	0.0858526	0.297493
Cs5g29230	4050	5	12	0.257668	0.63444	1.29997	Up	0.0858526	0.297389
Cs7g02540	2461	40	96	3.3923	8.35265	1.29997	Up	5.72396e-07	1.18882e-05
Cs8g06840	2124	5	12	0.491316	1.20974	1.29997	Up	0.0858526	0.297441
orange1.1t03148	3933	33	79	1.7512	4.30098	1.29632	Up	6.12418e-06	0.00010661
Cs5g08640	3039	36	86	2.47239	6.05944	1.29328	Up	2.45896e-06	4.60021e-05
Cs5g14370	2518	349	827	28.9278	70.3258	1.2816	Up	4.43518e-48	1.08377e-45
Cs2g21470	3565	33	78	1.93197	4.68489	1.27794	Up	8.85054e-06	0.000148835
Cs7g27640	1910	102	240	11.1458	26.9056	1.2714	Up	6.6855e-15	3.63533e-13
Cs2g23750	1768	365	858	43.088	103.913	1.27002	Up	3.84982e-49	9.52494e-47
orange1.1t02250	13840	140	329	2.11124	5.09008	1.2696	Up	7.86064e-20	6.1014e-18
orange1.1t03382	5055	60	141	2.47728	5.97259	1.2696	Up	2.56076e-09	7.58759e-08
Cs2g18250	3375	158	370	9.77078	23.4743	1.26454	Up	5.54962e-22	4.83893e-20
Cs4g07810	1243	3	7	0.503728	1.20585	1.25933	Up	0.210482	0.515539
Cs1g10115	907	3	7	0.690335	1.65255	1.25933	Up	0.210482	0.514965
Cs2g14370	4207	3	7	0.148831	0.356279	1.25933	Up	0.210482	0.51522
Cs9g18650	7929	3	7	0.0789675	0.189036	1.25933	Up	0.210482	0.515093
Cs6g11100	1957	3	7	0.319946	0.7659	1.25933	Up	0.210482	0.515475
orange1.1t05054	704	6	14	1.77879	4.25814	1.25933	Up	0.0689144	0.256106
Cs8g02010	15341	6	14	0.0816288	0.195406	1.25933	Up	0.0689144	0.256058
Cs7g21635	2897	3	7	0.216132	0.517385	1.25933	Up	0.210482	0.515284
Cs4g01480	2086	3	7	0.30016	0.718536	1.25933	Up	0.210482	0.515348
Cs6g19340	996	3	7	0.628648	1.50489	1.25933	Up	0.210482	0.515029
orange1.1t02546	6808	6	14	0.183941	0.440325	1.25933	Up	0.0689144	0.256155
orange1.1t00647	1959	3	7	0.319619	0.765118	1.25933	Up	0.210482	0.515603
Cs1g09370	1379	6	14	0.908098	2.17384	1.25933	Up	0.0689144	0.256203
Cs6g03470	6887	3	7	0.0909153	0.217637	1.25933	Up	0.210482	0.515156
orange1.1t04877	1054	3	7	0.594055	1.42207	1.25933	Up	0.210482	0.514902
orange1.1t05944	958	21	49	4.57509	10.952	1.25933	Up	0.000517838	0.00548986
Cs9g01060	1138	3	7	0.550205	1.3171	1.25933	Up	0.210482	0.515411
Cs9g04690	2451	66	153	5.62013	13.3663	1.24993	Up	8.68376e-10	2.73691e-08
orange1.1t02662	1446	95	220	13.712	32.5776	1.24844	Up	1.95435e-13	9.10176e-12
Cs1g02740	2576	61	141	4.94231	11.7203	1.24575	Up	4.36382e-09	1.24457e-07
Cs6g09780	2486	92	211	7.72383	18.1738	1.23447	Up	9.60784e-13	4.18872e-11
Cs4g15820	1517	161	369	22.1506	52.0841	1.2335	Up	3.77896e-21	3.18285e-19
Cs2g11380	5290	73	167	2.88014	6.75967	1.23082	Up	2.44244e-10	8.12491e-09
Cs6g12640	1628	7	16	0.897407	2.10441	1.22958	Up	0.0554396	0.223032
Cs6g06810	944	7	16	1.54765	3.62921	1.22958	Up	0.0554396	0.223168
Cs5g24620	2113	7	16	0.691424	1.62138	1.22958	Up	0.0554396	0.223122
Cs3g11380	2634	7	16	0.554662	1.30068	1.22958	Up	0.0554396	0.223077
Cs1g24930	1840	14	32	1.58802	3.72389	1.22958	Up	0.0061132	0.0426803
Cs3g18710	2118	25	57	2.46354	5.76253	1.22597	Up	0.000242296	0.00284953
Cs5g25920	1299	36	82	5.78414	13.5167	1.22456	Up	1.04596e-05	0.000172955
Cs1g12890	1557	11	25	1.47452	3.43808	1.22136	Up	0.0162865	0.0916053
orange1.1t01583	2688	11	25	0.854101	1.99148	1.22136	Up	0.0162865	0.0915793
Cs2g04490	849	101	229	24.829	57.7554	1.21793	Up	1.88684e-13	8.84982e-12
Cs2g18700	2897	4	9	0.288176	0.66521	1.20686	Up	0.16442	0.444099
orange1.1t04506	3253	4	9	0.256638	0.592411	1.20686	Up	0.16442	0.444342
Cs6g13613	1978	4	9	0.422065	0.974273	1.20686	Up	0.16442	0.444039
Cs4g12345	1279	16	36	2.61093	6.02694	1.20686	Up	0.0041109	0.031068
Cs6g14130	2283	4	9	0.365679	0.844114	1.20686	Up	0.16442	0.444403
Cs2g28820	1112	24	54	4.50456	10.3981	1.20686	Up	0.00042015	0.00457427
Cs2g02420	4129	4	9	0.202191	0.466726	1.20686	Up	0.16442	0.443978
Cs7g31765	2450	4	9	0.340753	0.786577	1.20686	Up	0.16442	0.444281
Cs4g20230	3474	8	18	0.480625	1.10945	1.20686	Up	0.0446922	0.190604
orange1.1t05883	974	4	9	0.85713	1.97856	1.20686	Up	0.16442	0.443918
Cs1g18810	456	4	9	1.8308	4.22612	1.20686	Up	0.16442	0.444221
Cs9g08900	1397	4	9	0.597598	1.37947	1.20686	Up	0.16442	0.44416
Cs5g06360	2809	90	202	6.68708	15.398	1.20329	Up	7.8111e-12	3.06756e-10
orange1.1t00468	342	21	47	12.8156	29.4263	1.19921	Up	0.00107337	0.0101896
Cs6g15140	2068	13	29	1.31201	3.0027	1.19448	Up	0.0108335	0.0676001
Cs2g10390	1322	9	20	1.42088	3.23939	1.18894	Up	0.036097	0.163569
Cs2g15790	3056	9	20	0.61466	1.40133	1.18894	Up	0.036097	0.163606
Cs3g16490	1152	5	11	0.905865	2.04458	1.17444	Up	0.129509	0.38951
orange1.1t03593	1621	10	22	1.28755	2.90606	1.17444	Up	0.0292054	0.141543
Cs3g08100	1414	15	33	2.21405	4.99723	1.17444	Up	0.00722608	0.0488309
Cs6g15150	1211	5	11	0.861731	1.94497	1.17444	Up	0.129509	0.389332
Cs3g06610	1819	5	11	0.573698	1.29487	1.17444	Up	0.129509	0.389391
Cs1g17126	609	5	11	1.71356	3.86759	1.17444	Up	0.129509	0.389451
Cs2g01710	4914	16	35	0.679564	1.5251	1.16622	Up	0.00590736	0.041551
Cs2g06590	4670	16	35	0.715071	1.60478	1.16622	Up	0.00590736	0.0415362
Cs2g14850	3634	6	13	0.344598	0.76599	1.15241	Up	0.102653	0.337005
Cs3g19970	1830	12	26	1.3686	3.04219	1.15241	Up	0.0192055	0.103635
orange1.1t04094	6622	6	13	0.189107	0.420357	1.15241	Up	0.102653	0.337117
Cs8g19960	1192	6	13	1.05056	2.33524	1.15241	Up	0.102653	0.337229
Cs1g08470	3918	6	13	0.319619	0.710466	1.15241	Up	0.102653	0.336949
orange1.1t05861	1470	6	13	0.851883	1.89361	1.15241	Up	0.102653	0.336837
Cs7g20780	6174	6	13	0.202829	0.45086	1.15241	Up	0.102653	0.337173
Cs6g15270	688	6	13	1.82016	4.04594	1.15241	Up	0.102653	0.337061
Cs6g09705	2179	6	13	0.574698	1.27747	1.15241	Up	0.102653	0.336893
Cs4g04730	7640	19	41	0.519046	1.14909	1.14656	Up	0.00323892	0.0255614
orange1.1t04409	4175	13	28	0.649879	1.43604	1.14385	Up	0.0156052	0.0883508
Cs2g16150	1383	128	275	19.3167	42.577	1.14022	Up	1.98852e-14	1.01966e-12
Cs6g17410	2287	284	609	25.9178	57.0185	1.13749	Up	5.69954e-30	7.23147e-28
Cs5g21190	1781	35	75	4.10157	9.017	1.13647	Up	7.17234e-05	0.000982437
Cs5g19750	1628	7	15	0.897407	1.97288	1.13647	Up	0.081768	0.28767
orange1.1t05946	828	127	272	32.0125	70.3401	1.13571	Up	3.31958e-14	1.65502e-12
Cs4g18730	3899	221	470	11.83	25.8113	1.12555	Up	3.96714e-23	3.61851e-21
orange1.1t01382	1218	8	17	1.37085	2.98859	1.1244	Up	0.0653928	0.24958
Cs6g01750	1788	16	34	1.86766	4.0717	1.1244	Up	0.00842704	0.0556173
Cs8g19540	706	41	87	12.1206	26.3863	1.12233	Up	2.27044e-05	0.000347286
Cs8g18430	3631	57	120	3.27638	7.07652	1.11094	Up	7.78602e-07	1.57254e-05
orange1.1t05051	3930	29	61	1.54011	3.32355	1.10969	Up	0.000450318	0.0048441
Cs6g12320	2557	10	21	0.816235	1.75854	1.10733	Up	0.0422178	0.183571
orange1.1t04866	2164	40	84	3.85788	8.31164	1.10733	Up	3.83442e-05	0.000560108
orange1.1t05930	2327	10	21	0.896911	1.93236	1.10733	Up	0.0422178	0.183531
orange1.1t00464	3348	105	220	6.5456	14.0703	1.10405	Up	2.63438e-11	9.74622e-10
Cs7g16390	4676	21	44	0.937326	2.01485	1.10405	Up	0.0030698	0.0244805
orange1.1t02183	3753	11	23	0.61173	1.31224	1.10107	Up	0.0340498	0.157464
Cs5g23240	3153	12	25	0.794334	1.69778	1.09583	Up	0.0275186	0.13529
orange1.1t02993	3345	12	25	0.74874	1.60033	1.09583	Up	0.0275186	0.135189
Cs6g21080	454	12	25	5.5166	11.7909	1.09583	Up	0.0275186	0.135256
Cs8g14710	1496	12	25	1.67415	3.57827	1.09583	Up	0.0275186	0.135222
Cs8g03550	1222	37	77	6.31941	13.4922	1.09427	Up	9.51106e-05	0.00126006
Cs7g02620	3503	25	52	1.48952	3.17854	1.09352	Up	0.00138414	0.0125556
Cs3g23110	1864	96	199	10.7491	22.8598	1.0886	Up	3.69444e-10	1.20468e-08
Cs1g25530	2398	14	29	1.2185	2.58949	1.08756	Up	0.0180677	0.0986251
Cs6g16980	1187	28	58	4.92326	10.4627	1.08756	Up	0.000765454	0.00760956
orange1.1t04020	323	61	126	39.4161	83.5281	1.08348	Up	6.98352e-07	1.42942e-05
Cs5g25880	1958	101	208	10.766	22.7465	1.07916	Up	1.99251e-10	6.72999e-09
Cs6g12480	1591	91	187	11.9376	25.1673	1.07604	Up	1.77932e-09	5.4349e-08
Cs2g04200	9907	41	84	0.863749	1.81552	1.0717	Up	6.08408e-05	0.000854058
orange1.1t03355	1962	22	45	2.34029	4.91109	1.06936	Up	0.00351986	0.0273747
Cs7g30620	1785	158	323	18.4742	38.7462	1.06855	Up	3.56554e-15	1.97683e-13
orange1.1t05692	388	23	47	12.3721	25.9377	1.06796	Up	0.00287976	0.0232554
Cs7g12160	2239	23	47	2.14397	4.49478	1.06796	Up	0.00287976	0.0232649
Cs3g21030	3801	23	47	1.26292	2.64767	1.06796	Up	0.00287976	0.023246
orange1.1t01937	4833	25	51	1.07962	2.25953	1.0655	Up	0.00193115	0.0166696
Cs4g06340	1840	27	55	3.06261	6.40043	1.06341	Up	0.00129785	0.0118927
Cs5g15510	2294	356	725	32.3894	67.672	1.06304	Up	7.2575e-32	1.03344e-29
Cs9g13930	2763	82	166	6.19411	12.8645	1.05442	Up	2.48374e-08	6.31885e-07
orange1.1t02941	1452	95	192	13.6553	28.3139	1.05204	Up	2.15298e-09	6.47628e-08
Cs8g04280	1786	1085	2172	126.793	260.401	1.03826	Up	1.45653e-88	7.79164e-86
Cs7g26690	1986	1	2	0.105091	0.215633	1.03694	Up	0.605924	0.801782
orange1.1t04994	1613	1	2	0.129393	0.265497	1.03694	Up	0.605924	0.801353
Cs7g18140	7500	2	4	0.0556563	0.114199	1.03694	Up	0.432394	0.740472
orange1.1t04754	746	2	4	0.559548	1.14812	1.03694	Up	0.432394	0.742528
Cs7g19500	2020	1	2	0.103322	0.212004	1.03694	Up	0.605924	0.799217
Cs6g10675	515	3	6	1.21579	2.49464	1.03694	Up	0.323152	0.637892
Cs5g06390	1580	1	2	0.132096	0.271043	1.03694	Up	0.605924	0.804255
Cs4g20300	2634	1	2	0.0792374	0.162584	1.03694	Up	0.605924	0.79927
orange1.1t00698	1040	3	6	0.602052	1.23533	1.03694	Up	0.323152	0.637575
Cs1g04710	293	1	2	0.712325	1.46159	1.03694	Up	0.605924	0.802157
orange1.1t01134	6185	5	10	0.168724	0.346198	1.03694	Up	0.19194	0.489003
orange1.1t03513	1076	1	2	0.19397	0.397999	1.03694	Up	0.605924	0.79991
Cs7g01420	5049	3	6	0.124011	0.254455	1.03694	Up	0.323152	0.636876
Cs8g15200	4894	16	32	0.682342	1.40007	1.03694	Up	0.0167564	0.0936097
orange1.1t03658	1788	8	16	0.933831	1.9161	1.03694	Up	0.0944268	0.318234
orange1.1t02334	839	6	12	1.49257	3.06256	1.03694	Up	0.150498	0.418608
Cs5g16970	2985	1	2	0.06992	0.143466	1.03694	Up	0.605924	0.80377
Cs2g13360	4083	1	2	0.0511171	0.104885	1.03694	Up	0.605924	0.805768
orange1.1t03701	2046	1	2	0.102009	0.20931	1.03694	Up	0.605924	0.800925
Cs8g09825	1089	1	2	0.191654	0.393248	1.03694	Up	0.605924	0.800658
Cs5g02920	675	2	4	0.618404	1.26888	1.03694	Up	0.432394	0.7406
Cs1g14690	3564	1	2	0.058561	0.120159	1.03694	Up	0.605924	0.806364
Cs4g13210	3705	2	4	0.112665	0.231173	1.03694	Up	0.432394	0.742141
Cs1g06360	2131	2	4	0.195881	0.401921	1.03694	Up	0.432394	0.741948
Cs4g16150	4023	1	2	0.0518795	0.10645	1.03694	Up	0.605924	0.803878
Cs1g12130	2182	2	4	0.191303	0.392527	1.03694	Up	0.432394	0.741242
Cs5g30950	3190	2	4	0.130853	0.268494	1.03694	Up	0.432394	0.74028
Cs7g13110	1754	6	12	0.713949	1.46493	1.03694	Up	0.150498	0.418549
Cs5g21070	1434	15	30	2.18317	4.47957	1.03694	Up	0.020651	0.108941
Cs3g08430	2205	2	4	0.189307	0.388433	1.03694	Up	0.432394	0.741498
Cs6g21840	3440	1	2	0.0606719	0.12449	1.03694	Up	0.605924	0.80205
Cs1g18290	4289	23	46	1.11923	2.2965	1.03694	Up	0.00400372	0.0304323
Cs1g07270	3971	2	4	0.105118	0.215687	1.03694	Up	0.432394	0.74182
Cs1g09340	3154	1	2	0.0661735	0.135779	1.03694	Up	0.605924	0.801568
Cs3g11130	621	1	2	0.336089	0.689609	1.03694	Up	0.605924	0.806039
Cs7g20270	621	1	2	0.336089	0.689609	1.03694	Up	0.605924	0.803447
orange1.1t05373	1341	1	2	0.155639	0.319349	1.03694	Up	0.605924	0.800498
Cs1g13550	2485	9	18	0.755896	1.551	1.03694	Up	0.0753456	0.271346
Cs6g05400	6453	1	2	0.0323433	0.0663641	1.03694	Up	0.605924	0.799537
Cs9g17240	7745	1	2	0.0269479	0.0552934	1.03694	Up	0.605924	0.806961
Cs3g26680	1243	1	2	0.167909	0.344527	1.03694	Up	0.605924	0.806581
orange1.1t02889	1720	1	2	0.121344	0.248981	1.03694	Up	0.605924	0.805985
Cs3g05100	3699	2	4	0.112847	0.231548	1.03694	Up	0.432394	0.741755
Cs8g11512	9441	1	2	0.0221069	0.0453604	1.03694	Up	0.605924	0.800124
Cs2g09410	2132	1	2	0.0978946	0.200866	1.03694	Up	0.605924	0.79943
Cs5g34190	1290	1	2	0.161792	0.331975	1.03694	Up	0.605924	0.806907
Cs5g12170	3911	3	6	0.160096	0.328494	1.03694	Up	0.323152	0.637956
Cs9g12210	1110	1	2	0.188028	0.385808	1.03694	Up	0.605924	0.805119
Cs9g15610	2115	1	2	0.0986814	0.202481	1.03694	Up	0.605924	0.804471
Cs7g26355	1329	2	4	0.314088	0.644465	1.03694	Up	0.432394	0.742013
Cs7g01380	4247	2	4	0.0982864	0.20167	1.03694	Up	0.432394	0.74137
Cs2g01345	647	2	4	0.645166	1.32379	1.03694	Up	0.432394	0.741177
Cs2g08745	1179	2	4	0.354048	0.726458	1.03694	Up	0.432394	0.741049
Cs6g17630	1110	1	2	0.188028	0.385808	1.03694	Up	0.605924	0.799484
Cs3g20020	4924	6	12	0.254319	0.521829	1.03694	Up	0.150498	0.418373
Cs3g16892	8093	2	4	0.0515782	0.105832	1.03694	Up	0.432394	0.740216
Cs8g02560	3435	1	2	0.0607602	0.124672	1.03694	Up	0.605924	0.799111
Cs4g14060	1287	1	2	0.162169	0.332748	1.03694	Up	0.605924	0.806798
Cs2g16180	932	2	4	0.447878	0.918986	1.03694	Up	0.432394	0.743302
Cs3g05510	2544	2	4	0.164081	0.336672	1.03694	Up	0.432394	0.743237
Cs6g02940	573	2	4	0.728486	1.49475	1.03694	Up	0.432394	0.743108
Cs5g18560	1676	2	4	0.249059	0.511035	1.03694	Up	0.432394	0.743043
Cs5g11840	4709	1	2	0.0443218	0.0909423	1.03694	Up	0.605924	0.805444
Cs2g21235	1527	2	4	0.273361	0.5609	1.03694	Up	0.432394	0.742785
Cs3g18770	733	1	2	0.284736	0.584239	1.03694	Up	0.605924	0.805065
Cs3g21460	1073	2	4	0.389024	0.798224	1.03694	Up	0.432394	0.742463
Cs2g23570	5399	1	2	0.0386574	0.0793197	1.03694	Up	0.605924	0.804525
Cs2g08260	7000	1	2	0.0298159	0.0611782	1.03694	Up	0.605924	0.804147
orange1.1t02896	2171	1	2	0.096136	0.197258	1.03694	Up	0.605924	0.803124
Cs4g04910	2692	1	2	0.0775302	0.159081	1.03694	Up	0.605924	0.801621
Cs2g20410	1169	1	2	0.178538	0.366336	1.03694	Up	0.605924	0.800818
Cs7g24290	1105	3	6	0.566637	1.16266	1.03694	Up	0.323152	0.637066
Cs1g15790	2751	1	2	0.0758674	0.15567	1.03694	Up	0.605924	0.800017
Cs7g21460	759	5	10	1.37491	2.82113	1.03694	Up	0.19194	0.488814
Cs3g18340	3617	3	6	0.173109	0.355195	1.03694	Up	0.323152	0.63694
Cs3g06310	7181	2	4	0.0581287	0.119272	1.03694	Up	0.432394	0.740152
Cs4g02370	6242	1	2	0.0334366	0.0686074	1.03694	Up	0.605924	0.799164
Cs2g22340	1530	1	2	0.136413	0.2799	1.03694	Up	0.605924	0.806418
Cs6g03070	2196	1	2	0.0950415	0.195012	1.03694	Up	0.605924	0.805931
orange1.1t02423	9591	2	4	0.0435223	0.0893019	1.03694	Up	0.432394	0.742979
Cs3g20450	3156	1	2	0.0661316	0.135693	1.03694	Up	0.605924	0.805498
Cs2g12000	5240	1	2	0.0398304	0.0817266	1.03694	Up	0.605924	0.805227
Cs8g09640	549	1	2	0.380166	0.78005	1.03694	Up	0.605924	0.804903
orange1.1t05250	3076	1	2	0.0678515	0.139222	1.03694	Up	0.605924	0.803178
orange1.1t03649	609	1	2	0.342711	0.703197	1.03694	Up	0.605924	0.802802
Cs4g03490	1020	1	2	0.204619	0.41985	1.03694	Up	0.605924	0.802104
Cs8g18980	765	1	2	0.272825	0.5598	1.03694	Up	0.605924	0.801996
Cs9g07180	1417	1	2	0.147291	0.302221	1.03694	Up	0.605924	0.801193
Cs4g09080	1968	19	38	2.015	4.1345	1.03694	Up	0.0090195	0.0581698
orange1.1t05587	461	1	2	0.452736	0.928953	1.03694	Up	0.605924	0.800711
orange1.1t05840	612	1	2	0.341031	0.69975	1.03694	Up	0.605924	0.800551
Cs5g13170	2248	1	2	0.0928431	0.190501	1.03694	Up	0.605924	0.800284
Cs7g05710	3310	5	10	0.315274	0.646899	1.03694	Up	0.19194	0.488877
orange1.1t01167	1141	1	2	0.18292	0.375326	1.03694	Up	0.605924	0.799377
Cs5g22060	776	8	16	2.15166	4.41492	1.03694	Up	0.0944268	0.318288
Cs9g06843	2690	1	2	0.0775878	0.1592	1.03694	Up	0.605924	0.806202
orange1.1t02082	480	2	4	0.86963	1.78436	1.03694	Up	0.432394	0.743172
Cs3g23440	4100	3	6	0.152716	0.313352	1.03694	Up	0.323152	0.637702
orange1.1t03335	690	1	2	0.30248	0.620648	1.03694	Up	0.605924	0.803986
Cs7g20805	992	2	4	0.420789	0.863402	1.03694	Up	0.432394	0.741691
Cs5g05670	5799	1	2	0.0359909	0.0738485	1.03694	Up	0.605924	0.802963
Cs2g24080	6147	1	2	0.0339533	0.0696677	1.03694	Up	0.605924	0.801086
Cs1g09040	958	2	4	0.435723	0.894044	1.03694	Up	0.432394	0.740664
Cs9g13080	1425	2	4	0.292928	0.601049	1.03694	Up	0.432394	0.740536
Cs8g11063	2312	2	4	0.180546	0.370456	1.03694	Up	0.432394	0.743689
Cs9g14500	2039	2	4	0.204719	0.420056	1.03694	Up	0.432394	0.74356
Cs2g21130	2494	1	2	0.0836853	0.171711	1.03694	Up	0.605924	0.805714
orange1.1t05315	498	1	2	0.419099	0.859934	1.03694	Up	0.605924	0.805335
Cs9g11800	4489	1	2	0.0464939	0.0953993	1.03694	Up	0.605924	0.804795
orange1.1t00395	2039	1	2	0.10236	0.210028	1.03694	Up	0.605924	0.804687
Cs6g03586	520	1	2	0.401368	0.823552	1.03694	Up	0.605924	0.804633
Cs8g16560	1740	2	4	0.239898	0.492238	1.03694	Up	0.432394	0.742206
Cs2g24730	1083	25	50	4.8179	9.88567	1.03694	Up	0.00267954	0.0219158
Cs3g04013	591	1	2	0.353149	0.724615	1.03694	Up	0.605924	0.80404
Cs8g07750	1340	2	4	0.311509	0.639175	1.03694	Up	0.432394	0.741884
Cs1g13280	595	1	2	0.350775	0.719743	1.03694	Up	0.605924	0.803555
Cs7g28450	710	1	2	0.293959	0.603165	1.03694	Up	0.605924	0.802265
Cs3g05700	5435	1	2	0.0384013	0.0787943	1.03694	Up	0.605924	0.800872
Cs9g10630	944	1	2	0.221092	0.453652	1.03694	Up	0.605924	0.800765
Cs2g27070	4727	8	16	0.353224	0.724768	1.03694	Up	0.0944268	0.31818
Cs1g15020	4910	1	2	0.0425074	0.0872194	1.03694	Up	0.605924	0.805876
Cs2g06840	1921	69	138	7.49666	15.3821	1.03694	Up	5.40986e-07	1.1355e-05
Cs6g13940	1151	2	4	0.362661	0.744131	1.03694	Up	0.432394	0.74285
Cs4g15200	555	1	2	0.376056	0.771617	1.03694	Up	0.605924	0.804741
Cs5g01270	597	1	2	0.3496	0.717332	1.03694	Up	0.605924	0.804093
orange1.1t04979	11965	2	4	0.034887	0.0715833	1.03694	Up	0.432394	0.741563
Cs4g09040	1777	1	2	0.117451	0.240995	1.03694	Up	0.605924	0.802855
Cs1g08590	1696	1	2	0.123061	0.252504	1.03694	Up	0.605924	0.802694
Cs3g14910	1405	1	2	0.148549	0.304802	1.03694	Up	0.605924	0.802211
Cs2g12450	3882	3	6	0.161292	0.330948	1.03694	Up	0.323152	0.63713
Cs3g14720	1137	2	4	0.367126	0.753293	1.03694	Up	0.432394	0.740728
Cs5g06850	1847	4	8	0.452001	0.927444	1.03694	Up	0.247248	0.559417
orange1.1t02846	1552	1	2	0.134479	0.275933	1.03694	Up	0.605924	0.806744
Cs2g28670	1736	1	2	0.120225	0.246686	1.03694	Up	0.605924	0.806473
Cs6g12275	477	1	2	0.43755	0.897793	1.03694	Up	0.605924	0.804201
orange1.1t03652	5126	1	2	0.0407162	0.0835441	1.03694	Up	0.605924	0.801889
Cs2g08345	668	1	2	0.312442	0.641089	1.03694	Up	0.605924	0.801139
Cs4g18320	1136	2	4	0.367449	0.753956	1.03694	Up	0.432394	0.740792
Cs5g17840	486	2	4	0.858894	1.76233	1.03694	Up	0.432394	0.740344
Cs6g11540	2799	1	2	0.0745664	0.153	1.03694	Up	0.605924	0.806256
orange1.1t00313	1086	2	4	0.384367	0.788669	1.03694	Up	0.432394	0.743495
Cs2g23950	2799	1	2	0.0745664	0.153	1.03694	Up	0.605924	0.805552
Cs5g10480	853	2	4	0.489358	1.0041	1.03694	Up	0.432394	0.742657
Cs2g26920	968	2	4	0.431222	0.884808	1.03694	Up	0.432394	0.742077
Cs8g12640	6538	631	1262	20.1433	41.3313	1.03694	Up	4.10618e-52	1.1288e-49
Cs8g06600	1183	1	2	0.176425	0.362001	1.03694	Up	0.605924	0.803609
orange1.1t01916	1836	4	8	0.454709	0.933001	1.03694	Up	0.247248	0.559545
Cs3g05900	1735	4	8	0.481179	0.987314	1.03694	Up	0.247248	0.559609
Cs9g07300	1222	2	4	0.34159	0.700896	1.03694	Up	0.432394	0.743625
Cs5g10520	873	1	2	0.239074	0.490547	1.03694	Up	0.605924	0.806093
Cs2g03590	283	1	2	0.737496	1.51324	1.03694	Up	0.605924	0.805822
Cs1g10860	1220	2	4	0.34215	0.702045	1.03694	Up	0.432394	0.74227
Cs1g25610	5627	1	2	0.037091	0.0761058	1.03694	Up	0.605924	0.804579
Cs8g02680	3434	3	6	0.182334	0.374124	1.03694	Up	0.323152	0.637511
Cs6g22380	1049	1	2	0.198962	0.408243	1.03694	Up	0.605924	0.803824
Cs1g10520	3093	1	2	0.0674786	0.138457	1.03694	Up	0.605924	0.803339
Cs8g13290	2463	1	2	0.0847386	0.173872	1.03694	Up	0.605924	0.803232
orange1.1t00564	2966	1	2	0.0703679	0.144385	1.03694	Up	0.605924	0.80307
orange1.1t03269	7211	1	2	0.0289435	0.0593881	1.03694	Up	0.605924	0.802426
Cs2g03740	611	10	20	3.4159	7.00896	1.03694	Up	0.0603418	0.235478
Cs3g16573	1389	3	6	0.45078	0.92494	1.03694	Up	0.323152	0.637384
orange1.1t05333	566	1	2	0.368748	0.756621	1.03694	Up	0.605924	0.80146
Cs6g15050	2788	6	12	0.449163	0.921623	1.03694	Up	0.150498	0.41849
orange1.1t05324	1902	1	2	0.109733	0.225156	1.03694	Up	0.605924	0.800391
Cs8g14210	1748	1	2	0.1194	0.244993	1.03694	Up	0.605924	0.800337
Cs7g17250	4606	5	10	0.226565	0.46488	1.03694	Up	0.19194	0.48894
orange1.1t04782	641	1	2	0.325603	0.668092	1.03694	Up	0.605924	0.80007
Cs3g07930	2783	3	6	0.224985	0.461639	1.03694	Up	0.323152	0.637829
Cs1g23150	606	1	2	0.344408	0.706679	1.03694	Up	0.605924	0.804849
orange1.1t04407	2422	2	4	0.172346	0.353631	1.03694	Up	0.432394	0.741434
orange1.1t03456	1892	1	2	0.110312	0.226346	1.03694	Up	0.605924	0.802372
orange1.1t04046	3615	2	4	0.11547	0.236928	1.03694	Up	0.432394	0.741113
Cs5g06350	1898	1	2	0.109964	0.225631	1.03694	Up	0.605924	0.799964
orange1.1t06049	3486	6	12	0.359228	0.737087	1.03694	Up	0.150498	0.418432
orange1.1t05463	444	1	2	0.47007	0.964521	1.03694	Up	0.605924	0.799324
orange1.1t01463	659	1	2	0.316709	0.649844	1.03694	Up	0.605924	0.804417
Cs9g12120	4518	1	2	0.0461955	0.0947869	1.03694	Up	0.605924	0.802587
Cs9g19190	8896	1	2	0.0234612	0.0481393	1.03694	Up	0.605924	0.801943
Cs8g15780	1571	1	2	0.132852	0.272595	1.03694	Up	0.605924	0.801514
orange1.1t01922	1915	3	6	0.326963	0.670883	1.03694	Up	0.323152	0.637003
Cs2g29190	5567	1	2	0.0374908	0.076926	1.03694	Up	0.605924	0.799857
orange1.1t02411	1056	1	2	0.197643	0.405537	1.03694	Up	0.605924	0.79975
Cs3g06180	2216	5	10	0.470919	0.966262	1.03694	Up	0.19194	0.488751
Cs3g10700	1160	1	2	0.179923	0.369179	1.03694	Up	0.605924	0.80669
Cs2g24110	2662	2	4	0.156808	0.321749	1.03694	Up	0.432394	0.743431
Cs2g28770	3935	1	2	0.0530397	0.10883	1.03694	Up	0.605924	0.805389
Cs3g04735	632	3	6	0.990718	2.03282	1.03694	Up	0.323152	0.637638
Cs4g09440	2796	12	24	0.895756	1.83797	1.03694	Up	0.039042	0.173771
Cs2g21490	1712	2	4	0.243822	0.500289	1.03694	Up	0.432394	0.742399
Cs9g17060	1843	1	2	0.113245	0.232364	1.03694	Up	0.605924	0.803716
Cs3g21210	2482	3	6	0.25227	0.517624	1.03694	Up	0.323152	0.637447
Cs9g12680	3943	1	2	0.0529321	0.10861	1.03694	Up	0.605924	0.80264
Cs7g11415	1843	10	20	1.13245	2.32364	1.03694	Up	0.0603418	0.235432
Cs3g08340	3497	16	32	0.954927	1.95938	1.03694	Up	0.0167564	0.0935832
Cs2g16810	1160	1	2	0.179923	0.369179	1.03694	Up	0.605924	0.800979
Cs7g06630	899	2	4	0.464319	0.952719	1.03694	Up	0.432394	0.740921
Cs5g13790	5940	1	2	0.0351366	0.0720955	1.03694	Up	0.605924	0.800177
Cs2g07680	3298	1	2	0.0632842	0.129851	1.03694	Up	0.605924	0.799804
Cs8g03100	3459	1	2	0.0603386	0.123807	1.03694	Up	0.605924	0.79959
Cs5g10540	556	1	2	0.37538	0.770229	1.03694	Up	0.605924	0.806635
orange1.1t00325	914	1	2	0.228349	0.468542	1.03694	Up	0.605924	0.806527
Cs5g32440	2033	2	4	0.205323	0.421296	1.03694	Up	0.432394	0.742334
Cs2g09380	362	1	2	0.57655	1.183	1.03694	Up	0.605924	0.802909
Cs5g23480	4570	5	10	0.228349	0.468542	1.03694	Up	0.19194	0.489129
Cs2g19830	2726	2	4	0.153126	0.314195	1.03694	Up	0.432394	0.740857
Cs3g07360	2546	4	8	0.327905	0.672816	1.03694	Up	0.247248	0.559481
Cs7g17130	798	2	4	0.523086	1.0733	1.03694	Up	0.432394	0.740408
Cs7g04120	1165	2	4	0.358303	0.735188	1.03694	Up	0.432394	0.742721
Cs1g23160	1202	1	2	0.173637	0.356279	1.03694	Up	0.605924	0.804309
Cs4g18570	1896	2	4	0.22016	0.451738	1.03694	Up	0.432394	0.741627
orange1.1t00594	1140	1	2	0.18308	0.375656	1.03694	Up	0.605924	0.803017
Cs5g02490	2823	11	22	0.813257	1.66869	1.03694	Up	0.0484742	0.202544
Cs2g15810	702	1	2	0.297309	0.610039	1.03694	Up	0.605924	0.8013
Cs7g26250	1249	1	2	0.167103	0.342872	1.03694	Up	0.605924	0.80023
Cs7g17660	2549	2	4	0.163759	0.336012	1.03694	Up	0.432394	0.742914
Cs7g10780	3656	54	108	3.08272	6.32532	1.03694	Up	9.42934e-06	0.000157631
Cs2g08630	2118	1	2	0.0985417	0.202194	1.03694	Up	0.605924	0.803501
Cs3g20790	3179	1	2	0.0656531	0.134711	1.03694	Up	0.605924	0.802748
Cs3g10770	1318	5	10	0.791773	1.62461	1.03694	Up	0.19194	0.489066
orange1.1t03212	1408	1	2	0.148232	0.304153	1.03694	Up	0.605924	0.801836
Cs9g12800	2957	1	2	0.0705821	0.144825	1.03694	Up	0.605924	0.801728
Cs2g06950	1625	1	2	0.128438	0.263537	1.03694	Up	0.605924	0.801032
Cs5g03390	3877	1	2	0.0538332	0.110458	1.03694	Up	0.605924	0.806147
Cs2g12200	3846	1	2	0.0542671	0.111349	1.03694	Up	0.605924	0.805606
Cs1g19870	2888	1	2	0.0722684	0.148285	1.03694	Up	0.605924	0.803662
orange1.1t01380	2892	1	2	0.0721685	0.14808	1.03694	Up	0.605924	0.801246
orange1.1t01630	681	3	6	0.919433	1.88655	1.03694	Up	0.323152	0.637765
orange1.1t03159	480	3	6	1.30445	2.67655	1.03694	Up	0.323152	0.63732
Cs1g13780	869	3	6	0.720522	1.47841	1.03694	Up	0.323152	0.637193
Cs7g16230	1927	1	2	0.108309	0.222235	1.03694	Up	0.605924	0.801407
Cs1g22070	1853	1	2	0.112634	0.23111	1.03694	Up	0.605924	0.80566
Cs1g25070	3393	1	2	0.0615123	0.126215	1.03694	Up	0.605924	0.802318
Cs7g26910	3326	3	6	0.188254	0.386272	1.03694	Up	0.323152	0.637257
orange1.1t04519	732	2	4	0.570249	1.17007	1.03694	Up	0.432394	0.743366
Cs9g06690	2484	1	2	0.0840222	0.172402	1.03694	Up	0.605924	0.805173
Cs5g33740	2348	1	2	0.0888889	0.182388	1.03694	Up	0.605924	0.805011
Cs7g06110	282	1	2	0.740111	1.51861	1.03694	Up	0.605924	0.803393
Cs4g19890	929	1	2	0.224662	0.460977	1.03694	Up	0.605924	0.801675
Cs5g30810	3150	1	2	0.0662575	0.135952	1.03694	Up	0.605924	0.803932
Cs4g05220	3976	1	2	0.0524928	0.107708	1.03694	Up	0.605924	0.802533
Cs4g18510	2948	2	4	0.141595	0.290534	1.03694	Up	0.432394	0.741306
Cs9g18410	2777	1	2	0.0751571	0.154212	1.03694	Up	0.605924	0.800604
Cs5g27610	3000	1	2	0.0695704	0.142749	1.03694	Up	0.605924	0.80631
Cs2g10650	1651	1	2	0.126415	0.259387	1.03694	Up	0.605924	0.804957
Cs9g12445	973	1	2	0.214503	0.440131	1.03694	Up	0.605924	0.800444
Cs6g16220	3533	1	2	0.0590748	0.121213	1.03694	Up	0.605924	0.805281
orange1.1t03733	2462	2	4	0.169546	0.347886	1.03694	Up	0.432394	0.742592
Cs2g30370	1090	26	52	4.97843	10.2151	1.03694	Up	0.00219416	0.0185673
Cs5g30350	3072	1	2	0.0679399	0.139403	1.03694	Up	0.605924	0.802479
Cs8g05090	1959	1	2	0.10654	0.218605	1.03694	Up	0.605924	0.806852
Cs4g11780	3401	1	2	0.0613676	0.125918	1.03694	Up	0.605924	0.803286
Cs4g10020	3095	2	4	0.13487	0.276735	1.03694	Up	0.432394	0.740985
Cs9g07735	1732	1	2	0.120503	0.247256	1.03694	Up	0.605924	0.799644
Cs5g07410	2029	1	2	0.102864	0.211063	1.03694	Up	0.605924	0.804363
Cs2g25300	1739	1	2	0.120018	0.246261	1.03694	Up	0.605924	0.799697
orange1.1t00386	3920	292	583	15.5469	31.8454	1.03446	Up	6.99188e-25	7.09694e-23
Cs5g30850	5076	446	888	18.3383	37.459	1.03045	Up	8.13566e-37	1.33082e-34
Cs2g28040	2149	347	685	33.7007	68.2525	1.0181	Up	3.02558e-28	3.5646e-26
Cs1g23960	3248	28	55	1.79923	3.62586	1.01094	Up	0.00202922	0.0174098
Cs6g12880	1931	3279	6437	354.409	713.782	1.01007	Up	3.23846e-247	9.15698e-244
Cs5g03910	3594	51	100	2.96168	5.95781	1.00837	Up	3.11802e-05	0.000465071
Cs5g02520	3904	127	249	6.78953	13.657	1.00825	Up	4.53464e-11	1.65598e-09
Cs8g12880	4014	142	278	7.38341	14.8297	1.00613	Up	3.72208e-12	1.50965e-10
Cs4g03550	3932	47	92	2.49477	5.01001	1.00591	Up	6.739e-05	0.000930161
Cs6g12870	1607	421	824	54.6779	109.793	1.00576	Up	5.2542e-33	7.76092e-31
Cs9g17670	9524	43	84	0.942312	1.88853	1.00299	Up	0.000146134	0.0018353
Cs3g03200	1175	21	41	3.73016	7.47155	1.00217	Up	0.00830526	0.0549051
Cs7g30485	2580	167	325	13.5096	26.9729	0.997527	Up	8.65456e-14	4.2192e-12
Cs1g19690	7114	17	33	0.498748	0.993264	0.993867	Up	0.0189367	0.102436
Cs5g06570	1932	84	163	9.0744	18.0653	0.993347	Up	1.44902e-07	3.30419e-06
Cs5g12890	2641	95	184	7.5076	14.9181	0.990642	Up	2.45776e-08	6.2608e-07
Cs1g10875	950	15	29	3.29544	6.53641	0.988026	Up	0.0288138	0.140367
Cs2g07530	3230	269	520	17.3818	34.4719	0.987841	Up	7.66878e-21	6.24643e-19
Cs9g18660	6641	202	390	6.34839	12.5746	0.986055	Up	5.70232e-16	3.40985e-14
Cs8g12870	3648	14	27	0.800975	1.5848	0.984468	Up	0.0356302	0.162122
Cs8g06935	1928	14	27	1.51554	2.99862	0.984468	Up	0.0356302	0.162084
orange1.1t01578	1569	13	25	1.72928	3.41179	0.980352	Up	0.0441448	0.188676
Cs5g16560	1628	13	25	1.66661	3.28814	0.980352	Up	0.0441448	0.188635
Cs1g12290	3519	26	50	1.54206	3.04239	0.980352	Up	0.00414754	0.031321
Cs2g03270	2377	866	1657	76.0387	149.265	0.973071	Up	2.82906e-61	9.82379e-59
Cs1g09366	894	23	44	5.36953	10.5385	0.972805	Up	0.00759756	0.051045
Cs2g14440	5031	11	21	0.456335	0.893778	0.969822	Up	0.0682424	0.254613
Cs6g13770	3401	11	21	0.675044	1.32214	0.969822	Up	0.0682424	0.254709
Cs3g16225	1339	11	21	1.71458	3.35818	0.969822	Up	0.0682424	0.254661
Cs3g14780	3144	32	61	2.12429	4.15443	0.967673	Up	0.00171029	0.0150922
Cs1g20100	1605	42	80	5.4616	10.6728	0.966547	Up	0.000326492	0.0036864
Cs9g14480	1454	84	160	12.0576	23.5624	0.966547	Up	3.52262e-07	7.6034e-06
Cs4g07840	3911	256	487	13.6615	26.6628	0.964714	Up	6.39678e-19	4.70675e-17
Cs6g12730	4120	10	19	0.506581	0.987463	0.962935	Up	0.0852152	0.296582
Cs7g11060	1836	46	87	5.22915	10.1464	0.956317	Up	0.000202794	0.00242678
Cs8g16910	5597	18	34	0.671217	1.30073	0.954474	Up	0.0212036	0.11144
orange1.1t02313	6093	36	68	1.23315	2.38969	0.954474	Up	0.00105359	0.0100548
orange1.1t03098	277	9	17	6.78123	13.1412	0.954474	Up	0.106794	0.346236
Cs4g19170	1861	9	17	1.00935	1.95599	0.954474	Up	0.106794	0.346293
Cs2g11840	5798	292	551	10.5112	20.3488	0.95302	Up	8.296e-21	6.72962e-19
Cs5g25840	2666	122	230	9.55093	18.4728	0.951689	Up	1.61826e-09	4.98138e-08
Cs2g02680	7936	33	62	0.867877	1.67284	0.946738	Up	0.00190133	0.016448
Cs5g25930	3426	301	565	18.3369	35.3123	0.945423	Up	4.91984e-21	4.10879e-19
Cs4g07040	1077	8	15	1.55032	2.98222	0.943826	Up	0.134425	0.386895
Cs3g16896	3224	8	15	0.517894	0.996233	0.943826	Up	0.134425	0.386782
orange1.1t03603	1123	16	30	2.97362	5.72013	0.943826	Up	0.0322348	0.152091
orange1.1t05902	1140	8	15	1.46464	2.81742	0.943826	Up	0.134425	0.386838
Cs9g01770	4913	31	58	1.31692	2.52782	0.940721	Up	0.00282408	0.0228711
Cs7g09020	3995	23	43	1.20159	2.30471	0.939639	Up	0.010366	0.0652799
Cs9g06150	1787	23	43	2.68627	5.15239	0.939639	Up	0.010366	0.0652591
Cs2g23600	1629	81	151	10.3779	19.8482	0.935491	Up	1.47945e-06	2.84023e-05
Cs9g12570	10338	7	13	0.141321	0.26926	0.930021	Up	0.170129	0.453272
Cs3g11390	5772	7	13	0.253115	0.48226	0.930021	Up	0.170129	0.453455
Cs5g01465	422	7	13	3.46203	6.59623	0.930021	Up	0.170129	0.453639
orange1.1t00462	348	7	13	4.19821	7.99887	0.930021	Up	0.170129	0.453516
Cs8g09270	363	7	13	4.02473	7.66834	0.930021	Up	0.170129	0.453577
Cs2g08920	6061	7	13	0.241046	0.459265	0.930021	Up	0.170129	0.453394
orange1.1t04753	824	7	13	1.77303	3.37816	0.930021	Up	0.170129	0.453333
Cs5g13420	2554	7	13	0.572035	1.0899	0.930021	Up	0.170129	0.453211
Cs7g05460	3028	123	228	8.47803	16.1229	0.927311	Up	4.18696e-09	1.20105e-07
Cs4g17960	6067	108	200	3.71531	7.05863	0.925905	Up	3.89016e-08	9.63679e-07
Cs5g19880	6858	46	85	1.39993	2.65391	0.922765	Up	0.0003651	0.00405979
Cs6g05220	2948	26	48	1.84074	3.48641	0.921459	Up	0.00766098	0.0514013
orange1.1t00559	3789	26	48	1.43217	2.71257	0.921459	Up	0.00766098	0.0514187
Cs5g05470	3417	373	686	22.7829	42.9877	0.915969	Up	5.58212e-24	5.33753e-22
orange1.1t04355	2812	73	134	5.41818	10.2036	0.9132	Up	8.88446e-06	0.000149279
Cs7g13830	1139	6	11	1.09944	2.06792	0.911405	Up	0.21682	0.525664
Cs8g01210	1101	6	11	1.13739	2.13929	0.911405	Up	0.21682	0.525857
Cs9g13270	1613	6	11	0.776359	1.46024	0.911405	Up	0.21682	0.525471
Cs6g21880	2554	6	11	0.490316	0.922224	0.911405	Up	0.21682	0.525599
Cs5g20160	2799	6	11	0.447398	0.841501	0.911405	Up	0.21682	0.525728
Cs2g07130	2128	6	11	0.588472	1.10684	0.911405	Up	0.21682	0.525406
Cs7g11240	1512	6	11	0.828219	1.55778	0.911405	Up	0.21682	0.525535
Cs1g15060	1628	24	44	3.07682	5.78713	0.911405	Up	0.0114693	0.0705227
Cs5g16230	783	6	11	1.59932	3.00812	0.911405	Up	0.21682	0.525792
Cs3g16090	1675	110	201	13.7064	25.6948	0.906628	Up	6.20274e-08	1.48633e-06
Cs8g07030	1872	23	42	2.56429	4.80406	0.905691	Up	0.0140493	0.0822961
orange1.1t02808	1466	17	31	2.42025	4.52785	0.903669	Up	0.0357362	0.162305
Cs2g31450	2533	56	102	4.61422	8.62243	0.902006	Up	0.000126654	0.00162361
Cs3g15780	2802	61	111	4.54368	8.48241	0.900614	Up	6.48854e-05	0.000901247
Cs7g03200	2238	11	20	1.02584	1.91353	0.899432	Up	0.094942	0.319535
Cs4g05200	3042	22	40	1.50942	2.81556	0.899432	Up	0.0172242	0.0950426
Cs1g02000	3820	22	40	1.202	2.24213	0.899432	Up	0.0172242	0.0950956
orange1.1t03955	3546	11	20	0.64744	1.20769	0.899432	Up	0.094942	0.319481
orange1.1t01515	7647	143	260	3.90293	7.28026	0.899432	Up	9.51186e-10	2.98365e-08
orange1.1t06054	1432	44	80	6.41291	11.9622	0.899432	Up	0.000716706	0.00719359
Cs5g18900	2536	11	20	0.905293	1.68867	0.899432	Up	0.094942	0.319427
Cs2g23250	7349	22	40	0.624799	1.16546	0.899432	Up	0.0172242	0.0950691
Cs6g15480	4446	43	78	2.01857	3.75656	0.896073	Up	0.000869546	0.00850342
Cs7g02880	3772	43	78	2.37926	4.4278	0.896073	Up	0.000869546	0.00850762
orange1.1t04039	1230	31	56	5.2602	9.74872	0.890094	Up	0.00510244	0.0366846
Cs9g14230	8229	82	148	2.07976	3.85105	0.888837	Up	4.99994e-06	8.86773e-05
Cs7g15610	4902	51	92	2.17141	4.01864	0.888072	Up	0.000329064	0.00371332
Cs7g23440	847	5	9	1.23206	2.27522	0.884933	Up	0.278896	0.585014
Cs2g06070	801	5	9	1.30282	2.40588	0.884933	Up	0.278896	0.58489
Cs3g12910	1721	25	45	3.03183	5.59882	0.884933	Up	0.012618	0.0763522
Cs7g28730	2058	10	18	1.01415	1.8728	0.884933	Up	0.11881	0.366864
Cs5g34450	2028	20	36	2.0583	3.80101	0.884933	Up	0.0259614	0.129206
orange1.1t04705	2706	5	9	0.385645	0.712163	0.884933	Up	0.278896	0.585262
Cs6g03830	3102	5	9	0.336414	0.621248	0.884933	Up	0.278896	0.585138
Cs7g30180	2032	5	9	0.513561	0.948382	0.884933	Up	0.278896	0.585076
Cs6g09560	3434	20	36	1.21556	2.24474	0.884933	Up	0.0259614	0.129239
Cs9g11910	2778	5	9	0.37565	0.693705	0.884933	Up	0.278896	0.584952
Cs4g18670	4518	5	9	0.230977	0.426541	0.884933	Up	0.278896	0.584828
Cs1g12400	4819	30	54	1.2993	2.39939	0.884933	Up	0.00622042	0.0433524
Cs3g14990	1816	5	9	0.574645	1.06119	0.884933	Up	0.278896	0.5852
Cs8g14950	3799	526	946	28.8976	53.3195	0.883713	Up	1.2139e-30	1.61253e-28
Cs3g26220	1050	99	178	19.6785	36.2991	0.883313	Up	6.30218e-07	1.30208e-05
Cs9g07120	2415	24	43	2.07415	3.81255	0.878238	Up	0.0154415	0.0877754
Cs2g12030	1913	48	86	5.23687	9.62605	0.878238	Up	0.000584464	0.00606623
Cs5g27505	397	24	43	12.6173	23.1922	0.878238	Up	0.0154415	0.0878006
Cs6g17670	1315	24	43	3.80918	7.00176	0.878238	Up	0.0154415	0.0877502
Cs3g16430	2682	832	1490	64.7456	118.958	0.877593	Up	9.40022e-47	2.1386e-44
Cs1g22140	2629	371	664	29.453	54.0807	0.8767	Up	1.02602e-21	8.79138e-20
Cs9g03785	2028	14	25	1.44081	2.63959	0.873437	Up	0.0675994	0.252929
orange1.1t00071	1221	213	380	36.4091	66.6396	0.872082	Up	5.69106e-13	2.53131e-11
Cs2g12590	6583	23	41	0.729205	1.3336	0.870926	Up	0.0189111	0.102381
Cs3g16650	1877	100	178	11.1194	20.3058	0.868813	Up	9.00316e-07	1.79456e-05
Cs4g08370	4798	86	153	3.74097	6.82804	0.868059	Up	5.37844e-06	9.47956e-05
orange1.1t04584	2135	9	16	0.879813	1.60467	0.867011	Up	0.149269	0.416475
Cs5g10670	2333	27	48	2.41543	4.40546	0.867011	Up	0.011304	0.0697662
Cs4g05020	6772	9	16	0.277378	0.505903	0.867011	Up	0.149269	0.416534
Cs4g19400	2770	2070	3675	155.968	284.081	0.865049	Up	5.89804e-110	4.3237e-107
Cs3g15900	2675	499	885	38.9334	70.8409	0.863573	Up	9.89062e-28	1.13817e-25
Cs4g11450	3417	181	321	11.0555	20.1152	0.863519	Up	5.09524e-11	1.84707e-09
Cs7g24340	767	22	39	5.9865	10.8876	0.862906	Up	0.023179	0.119071
Cs8g10950	2773	48	85	3.61274	6.56347	0.861364	Up	0.000771862	0.00766172
Cs7g29685	1572	13	23	1.72598	3.13285	0.860058	Up	0.0839374	0.292959
Cs3g19890	2540	683	1208	56.122	101.835	0.859599	Up	5.74318e-37	9.4729e-35
Cs1g22120	3565	949	1677	55.5588	100.725	0.858339	Up	1.58568e-50	4.07603e-48
Cs2g02840	3481	17	30	1.01927	1.84536	0.856364	Up	0.0484524	0.202495
Cs3g19990	1820	214	377	24.5408	44.3542	0.85389	Up	1.77015e-12	7.47047e-11
Cs3g24630	4890	46	81	1.96334	3.54683	0.853224	Up	0.00113169	0.0105459
Cs9g04360	3820	79	139	4.31628	7.79141	0.852096	Up	1.97754e-05	0.000305793
Cs7g03640	5175	54	95	2.17786	3.93077	0.851904	Up	0.00042631	0.00461848
Cs4g14590	2265	87	153	8.01672	14.464	0.85138	Up	7.6425e-06	0.000130516
Cs3g22220	2171	33	58	3.17249	5.72048	0.850523	Up	0.00609084	0.0425392
Cs5g03360	3731	121	212	6.76871	12.1668	0.845993	Up	1.58507e-07	3.59374e-06
Cs5g06920	2784	253	443	18.9669	34.0721	0.845105	Up	3.51678e-14	1.74894e-12
Cs5g18450	6114	4	7	0.136546	0.245153	0.844291	Up	0.363422	0.680273
Cs5g21780	1299	4	7	0.642683	1.15386	0.844291	Up	0.363422	0.681175
Cs7g21030	16867	16	28	0.197983	0.355455	0.844291	Up	0.0598208	0.234741
orange1.1t02885	566	4	7	1.47499	2.64817	0.844291	Up	0.363422	0.681563
Cs5g28840	1087	4	7	0.768027	1.3789	0.844291	Up	0.363422	0.680145
Cs1g01150	1028	4	7	0.812106	1.45804	0.844291	Up	0.363422	0.680595
Cs3g08930	5127	4	7	0.162833	0.292347	0.844291	Up	0.363422	0.680982
Cs7g09260	1183	44	77	7.76272	13.937	0.844291	Up	0.00166011	0.0146887
Cs1g19940	1950	16	28	1.7125	3.0746	0.844291	Up	0.0598208	0.234787
Cs8g03890	8848	4	7	0.0943541	0.169402	0.844291	Up	0.363422	0.681433
Cs3g17890	1183	4	7	0.705702	1.267	0.844291	Up	0.363422	0.680917
Cs4g03730	3054	4	7	0.273361	0.490788	0.844291	Up	0.363422	0.680853
Cs4g01140	2541	4	7	0.32855	0.589872	0.844291	Up	0.363422	0.680467
Cs2g08500	1261	4	7	0.66205	1.18863	0.844291	Up	0.363422	0.680789
orange1.1t06047	973	4	7	0.858011	1.54046	0.844291	Up	0.363422	0.680724
Cs1g10440	1838	4	7	0.454214	0.815487	0.844291	Up	0.363422	0.681498
Cs3g21330	2239	4	7	0.372865	0.669435	0.844291	Up	0.363422	0.680402
orange1.1t03479	1860	4	7	0.448841	0.805842	0.844291	Up	0.363422	0.680081
orange1.1t05919	1724	4	7	0.484249	0.869412	0.844291	Up	0.363422	0.680209
Cs2g16070	1979	4	7	0.421852	0.757385	0.844291	Up	0.363422	0.681369
Cs1g18530	1906	4	7	0.438009	0.786393	0.844291	Up	0.363422	0.681111
Cs5g22260	1817	4	7	0.459463	0.824912	0.844291	Up	0.363422	0.680338
Cs1g22230	3256	4	7	0.256402	0.46034	0.844291	Up	0.363422	0.681304
orange1.1t03454	1825	4	7	0.457449	0.821296	0.844291	Up	0.363422	0.68124
Cs2g25285	3488	8	14	0.478695	0.859441	0.844291	Up	0.188447	0.484282
Cs1g18830	1595	8	14	1.04683	1.87946	0.844291	Up	0.188447	0.484219
Cs3g15890	1050	8	14	1.59018	2.85498	0.844291	Up	0.188447	0.484345
Cs2g31220	4798	4	7	0.173999	0.312394	0.844291	Up	0.363422	0.680531
Cs1g12950	1458	4	7	0.572596	1.02803	0.844291	Up	0.363422	0.681046
Cs2g01830	1314	8	14	1.27069	2.28138	0.844291	Up	0.188447	0.484156
Cs8g20190	6761	4	7	0.12348	0.221693	0.844291	Up	0.363422	0.68066
Cs7g19780	3965	43	75	2.26345	4.05026	0.83949	Up	0.0020111	0.0172693
Cs6g18870	4005	82	143	4.27324	7.64536	0.839255	Up	1.92907e-05	0.000299233
Cs4g18000	1265	39	68	6.43458	11.5102	0.838996	Up	0.00330246	0.0259696
Cs6g10240	2317	139	242	12.5209	22.3642	0.836858	Up	2.84956e-08	7.21245e-07
Cs7g12810	7505	139	242	3.86554	6.90445	0.836858	Up	2.84956e-08	7.20324e-07
Cs8g18830	1670	475	826	59.364	105.908	0.83515	Up	1.22523e-24	1.21864e-22
Cs2g02660	1686	19	33	2.35202	4.19103	0.833402	Up	0.042922	0.184766
Cs7g32150	2175	132	229	12.6666	22.5445	0.831746	Up	7.8461e-08	1.86432e-06
Cs5g19410	7180	15	26	0.436026	0.775378	0.830485	Up	0.0739796	0.267595
Cs7g29230	1098	15	26	2.85125	5.07032	0.830485	Up	0.0739796	0.267546
Cs2g17000	2498	26	45	2.17233	3.85731	0.828349	Up	0.0183638	0.100076
Cs2g18830	4652	37	64	1.66	2.94581	0.827482	Up	0.00486212	0.035303
Cs5g12900	4311	579	1001	28.0315	49.7188	0.826743	Up	4.91446e-29	5.9676e-27
orange1.1t01722	3605	11	19	0.636844	1.12853	0.825432	Up	0.130439	0.391417
Cs8g20670	2964	44	76	3.09828	5.49035	0.825432	Up	0.00217866	0.018452
Cs4g09780	2227	66	114	6.18542	10.961	0.825432	Up	0.000170552	0.00209283
Cs4g04040	1931	11	19	1.18893	2.10686	0.825432	Up	0.130439	0.391358
Cs4g12130	3353	73	126	4.54397	8.0464	0.824391	Up	7.85438e-05	0.00106117
Cs2g17660	1608	98	169	12.72	22.5043	0.823105	Up	4.8719e-06	8.67952e-05
Cs2g21960	3190	145	250	9.48687	16.7808	0.822811	Up	2.6903e-08	6.82681e-07
Cs6g17680	3238	550	948	35.4513	62.6897	0.822391	Up	2.37552e-27	2.70222e-25
Cs1g15840	4794	18	31	0.783647	1.38461	0.821207	Up	0.052823	0.215617
Cs5g28950	10841	309	532	5.94888	10.5077	0.820755	Up	5.50258e-16	3.30038e-14
Cs6g09040	1753	121	208	14.4062	25.4066	0.818512	Up	4.46876e-07	9.49036e-06
Cs1g18570	1168	39	67	6.96895	12.2828	0.817623	Up	0.0043374	0.0325313
Cs1g20120	4148	67	115	3.37118	5.93641	0.816337	Up	0.000184086	0.00222987
Cs1g09130	5368	204	350	7.93165	13.9611	0.815722	Up	6.44304e-11	2.31867e-09
Cs1g21260	3501	28	48	1.66921	2.93571	0.814543	Up	0.0163114	0.0916929
orange1.1t01427	767	7	12	1.9048	3.35004	0.814543	Up	0.239354	0.557882
Cs9g01800	739	14	24	3.95393	6.95395	0.814543	Up	0.091662	0.311088
Cs5g32090	3838	14	24	0.761323	1.33897	0.814543	Up	0.091662	0.311195
Cs5g15050	720	7	12	2.02914	3.56873	0.814543	Up	0.239354	0.557816
Cs6g12500	1000	14	24	2.92196	5.13897	0.814543	Up	0.091662	0.311141
Cs6g15590	3671	7	12	0.397978	0.699941	0.814543	Up	0.239354	0.557685
Cs2g06240	3450	7	12	0.423472	0.744778	0.814543	Up	0.239354	0.557751
Cs7g29660	2079	132	226	13.2515	23.2765	0.812721	Up	1.69155e-07	3.82201e-06
Cs1g17180	4166	82	140	4.10809	7.19571	0.808667	Up	4.21704e-05	0.000611486
Cs5g24700	515	346	589	140.222	244.891	0.804431	Up	5.4149e-17	3.49111e-15
Cs1g17380	5277	134	228	5.29985	9.2515	0.803737	Up	1.95509e-07	4.38246e-06
Cs3g23670	2221	127	216	11.9344	20.8243	0.803139	Up	4.16814e-07	8.90929e-06
Cs9g06390	6073	10	17	0.343671	0.599391	0.802471	Up	0.163401	0.44195
Cs4g14870	5827	20	34	0.716359	1.24939	0.802471	Up	0.0465814	0.196837
Cs7g30330	1683	30	51	3.72034	6.4886	0.802471	Up	0.0144745	0.0839911
Cs4g02650	2519	10	17	0.828548	1.44506	0.802471	Up	0.163401	0.442071
Cs8g04085	2790	50	85	3.74034	6.52348	0.802471	Up	0.00155047	0.0138673
orange1.1t02487	1841	10	17	1.13368	1.97724	0.802471	Up	0.163401	0.442011
Cs1g21590	4907	53	90	2.25427	3.92727	0.800868	Up	0.0011462	0.0106761
Cs6g06700	2564	56	95	4.55844	7.9336	0.799437	Up	0.000848224	0.00831957
Cs5g20520	2076	204	346	20.5092	35.6873	0.799139	Up	1.75038e-10	5.96304e-09
Cs4g02730	3743	251	425	13.9959	24.3127	0.796711	Up	1.71789e-12	7.29662e-11
Cs2g23470	3314	143	242	9.00595	15.6361	0.795928	Up	1.05794e-07	2.44624e-06
Cs7g05990	3765	61	103	3.38151	5.85783	0.792699	Up	0.000560788	0.00588842
Cs2g28800	3308	141	238	8.8961	15.4055	0.792202	Up	1.51323e-07	3.44269e-06
Cs7g31770	4079	16	27	0.818676	1.41734	0.791823	Up	0.0803214	0.283995
Cs3g18330	1338	73	123	11.3871	19.684	0.789626	Up	0.000170352	0.00209167
Cs5g25670	434	19	32	9.13713	15.7879	0.789008	Up	0.057216	0.228184
Cs7g31060	2762	19	32	1.43574	2.4808	0.789008	Up	0.057216	0.228138
Cs1g02280	719	442	744	128.304	221.569	0.788192	Up	2.19902e-20	1.73407e-18
Cs1g13580	3355	75	126	4.66568	8.0416	0.785397	Up	0.000152127	0.00189972
Cs5g33540	1814	134	225	15.4175	26.5589	0.784628	Up	4.12862e-07	8.83435e-06
Cs6g05280	3048	338	566	23.1445	39.7618	0.780715	Up	1.21894e-15	7.03398e-14
orange1.1t02899	14834	73	122	1.02709	1.76103	0.777849	Up	0.000219308	0.00260707
Cs3g15670	4603	215	359	9.74862	16.7001	0.776583	Up	2.26828e-10	7.6095e-09
Cs6g02260	3058	226	377	15.4247	26.3978	0.775178	Up	8.63348e-11	3.03521e-09
Cs7g13760	606	3	5	1.03322	1.7667	0.773901	Up	0.482938	0.78473
orange1.1t04208	466	3	5	1.34363	2.29746	0.773901	Up	0.482938	0.785826
Cs3g12350	1435	6	10	0.87266	1.49215	0.773901	Up	0.306396	0.617817
orange1.1t05868	1445	6	10	0.866621	1.48182	0.773901	Up	0.306396	0.617566
orange1.1t04989	7009	3	5	0.0893328	0.152749	0.773901	Up	0.482938	0.784923
Cs6g05990	5380	3	5	0.116382	0.199	0.773901	Up	0.482938	0.78531
Cs6g15940	4596	15	25	0.681172	1.16473	0.773901	Up	0.0992722	0.330457
Cs7g08760	5131	3	5	0.12203	0.208657	0.773901	Up	0.482938	0.784794
Cs2g01380	1588	6	10	0.788581	1.34839	0.773901	Up	0.306396	0.617252
orange1.1t04286	3442	3	5	0.18191	0.311045	0.773901	Up	0.482938	0.785633
Cs7g07210	3042	9	15	0.617489	1.05584	0.773901	Up	0.205532	0.510554
Cs7g05060	2132	3	5	0.293684	0.502166	0.773901	Up	0.482938	0.785762
Cs4g02540	1930	3	5	0.324422	0.554724	0.773901	Up	0.482938	0.784601
Cs2g11230	3193	3	5	0.196096	0.335302	0.773901	Up	0.482938	0.786279
Cs3g06450	1900	3	5	0.329544	0.563483	0.773901	Up	0.482938	0.784987
Cs7g25010	992	3	5	0.631183	1.07925	0.773901	Up	0.482938	0.785439
Cs4g10500	2312	3	5	0.270819	0.46307	0.773901	Up	0.482938	0.785245
Cs4g17900	925	3	5	0.676901	1.15743	0.773901	Up	0.482938	0.785052
Cs3g16190	5803	12	20	0.431593	0.737976	0.773901	Up	0.141666	0.401892
Cs5g14450	2426	3	5	0.258093	0.44131	0.773901	Up	0.482938	0.78602
Cs4g04530	1754	3	5	0.356975	0.610387	0.773901	Up	0.482938	0.785891
Cs2g04650	3545	3	5	0.176624	0.302008	0.773901	Up	0.482938	0.785568
Cs5g34300	14321	18	30	0.262328	0.448552	0.773901	Up	0.070353	0.259794
Cs6g10580	1330	3	5	0.470777	0.804976	0.773901	Up	0.482938	0.785956
Cs3g09980	5177	12	20	0.483781	0.827211	0.773901	Up	0.141666	0.401949
orange1.1t05838	1415	6	10	0.884995	1.51324	0.773901	Up	0.306396	0.617692
Cs8g18540	2688	6	10	0.465873	0.796591	0.773901	Up	0.306396	0.617629
Cs2g12350	3385	3	5	0.184973	0.316283	0.773901	Up	0.482938	0.784408
orange1.1t05924	1134	3	5	0.552146	0.944108	0.773901	Up	0.482938	0.786085
Cs1g10400	1230	3	5	0.509052	0.870421	0.773901	Up	0.482938	0.785181
Cs2g19090	162	6	10	7.73005	13.2175	0.773901	Up	0.306396	0.61788
Cs7g16525	612	6	10	2.04619	3.49875	0.773901	Up	0.306396	0.617755
Cs3g25540	435	6	10	2.87878	4.92238	0.773901	Up	0.306396	0.61744
Cs2g19820	2806	45	75	3.34712	5.72319	0.773901	Up	0.00397628	0.0302702
Cs9g13670	414	3	5	1.5124	2.58603	0.773901	Up	0.482938	0.784536
Cs4g11640	468	12	20	5.35157	9.15058	0.773901	Up	0.141666	0.402007
Cs4g04410	2345	6	10	0.534016	0.913107	0.773901	Up	0.306396	0.617503
orange1.1t01362	3082	6	10	0.406316	0.694755	0.773901	Up	0.306396	0.617943
Cs3g08260	5074	9	15	0.370201	0.633002	0.773901	Up	0.205532	0.51049
Cs5g04950	1873	3	5	0.334295	0.571606	0.773901	Up	0.482938	0.78615
Cs2g29320	2412	6	10	0.519182	0.887743	0.773901	Up	0.306396	0.617314
Cs8g08520	2306	3	5	0.271524	0.464275	0.773901	Up	0.482938	0.784472
orange1.1t05993	1842	6	10	0.679841	1.16245	0.773901	Up	0.306396	0.617126
Cs7g06320	1926	6	10	0.650191	1.11175	0.773901	Up	0.306396	0.617189
Cs8g11860	1240	18	30	3.02968	5.18041	0.773901	Up	0.070353	0.259843
Cs3g12820	4600	3	5	0.136116	0.232743	0.773901	Up	0.482938	0.785697
Cs4g19140	2823	3	5	0.221797	0.379248	0.773901	Up	0.482938	0.785374
Cs5g16070	2058	3	5	0.304244	0.520223	0.773901	Up	0.482938	0.785503
Cs8g03820	450	3	5	1.39141	2.37915	0.773901	Up	0.482938	0.786214
Cs1g17030	6853	3	5	0.0913664	0.156226	0.773901	Up	0.482938	0.785116
orange1.1t04911	1004	6	10	1.24728	2.13271	0.773901	Up	0.306396	0.617377
Cs5g21025	720	3	5	0.86963	1.48697	0.773901	Up	0.482938	0.786344
Cs4g11070	2484	3	5	0.252067	0.431006	0.773901	Up	0.482938	0.784859
Cs9g04220	731	3	5	0.856544	1.46459	0.773901	Up	0.482938	0.784343
Cs8g10810	372	3	5	1.68316	2.87801	0.773901	Up	0.482938	0.784665
orange1.1t04301	4525	3	5	0.138372	0.236601	0.773901	Up	0.482938	0.784279
Cs2g29530	5629	101	168	3.74486	6.39061	0.771042	Up	1.65409e-05	0.000261289
Cs2g04800	1353	588	977	90.7038	154.618	0.769478	Up	2.89248e-25	2.99743e-23
Cs4g04390	5724	59	98	2.15129	3.66599	0.769003	Up	0.00104739	0.0100101
Cs1g26610	1950	485	805	51.9102	88.3946	0.76794	Up	4.96642e-21	4.13027e-19
Cs3g18280	3395	44	73	2.70495	4.60413	0.767329	Up	0.00480026	0.0349307
Cs4g19440	3811	52	86	2.8478	4.83197	0.762761	Up	0.00230958	0.0193537
Cs2g11750	4736	75	124	3.30518	5.60628	0.762313	Up	0.000250792	0.0029442
Cs1g21670	2802	49	81	3.64984	6.18987	0.762076	Up	0.0031335	0.0248682
Cs5g17180	5051	23	38	0.950378	1.61091	0.761301	Up	0.0441602	0.18862
Cs6g18700	1532	218	360	29.6991	50.3163	0.760605	Up	4.4503e-10	1.44165e-08
Cs7g23080	2064	63	104	6.37055	10.7892	0.760096	Up	0.000828686	0.00816842
orange1.1t04990	2432	1113	1837	95.5163	161.737	0.759834	Up	4.5208e-45	9.83299e-43
Cs2g24320	6872	20	33	0.607425	1.02824	0.759402	Up	0.061619	0.239424
Cs9g04870	4893	17	28	0.725136	1.22531	0.756828	Up	0.0866066	0.298642
Cs6g08390	1414	17	28	2.50926	4.24007	0.756828	Up	0.0866066	0.298746
orange1.1t00104	9610	34	56	0.738416	1.24775	0.756828	Up	0.0147932	0.0849686
orange1.1t03402	2044	17	28	1.73586	2.9332	0.756828	Up	0.0866066	0.298694
Cs3g10180	3762	17	28	0.94314	1.59369	0.756828	Up	0.0866066	0.29859
Cs8g12090	4190	1186	1953	59.0767	99.8051	0.756524	Up	1.85265e-47	4.36541e-45
Cs4g15290	3531	62	102	3.66471	6.18539	0.755165	Up	0.000995226	0.00956703
orange1.1t02449	1014	14	23	2.88161	4.85685	0.753143	Up	0.122912	0.375373
Cs1g14300	4337	14	23	0.673728	1.13554	0.753143	Up	0.122912	0.375257
Cs2g25130	2960	14	23	0.987148	1.6638	0.753143	Up	0.122912	0.375315
Cs9g03060	3391	14	23	0.86168	1.45233	0.753143	Up	0.122912	0.37543
Cs4g10930	456	242	397	110.763	186.419	0.751068	Up	9.22474e-11	3.2316e-09
Cs9g03220	3292	50	82	3.16998	5.33358	0.750632	Up	0.00334774	0.0262631
Cs4g17350	2089	83	136	8.2925	13.9401	0.749359	Up	0.00015763	0.00195733
Cs6g14010	4620	47	77	2.12325	3.56873	0.749134	Up	0.00454904	0.0336092
Cs9g16640	3192	11279	18463	737.486	1238.52	0.747934	Up	0	0
orange1.1t05986	3142	11	18	0.730689	1.22668	0.747429	Up	0.176837	0.464639
Cs5g21030	812	11	18	2.82737	4.74658	0.747429	Up	0.176837	0.464454
Cs9g12226	3363	22	36	1.36534	2.29214	0.747429	Up	0.0539794	0.219342
Cs5g32760	3887	11	18	0.590642	0.991568	0.747429	Up	0.176837	0.464516
Cs5g11570	7495	616	1008	17.1536	28.7974	0.747429	Up	8.1767e-25	8.25722e-23
Cs6g10660	1083	11	18	2.11987	3.55884	0.747429	Up	0.176837	0.464393
Cs1g12830	3690	11	18	0.622174	1.04451	0.747429	Up	0.176837	0.464577
Cs2g05980	1541	862	1409	116.748	195.782	0.745848	Up	6.5316e-34	9.79394e-32
Cs4g01410	3323	325	531	20.4126	34.216	0.745208	Up	9.77946e-14	4.72109e-12
Cs2g19240	1802	378	617	43.7807	73.3154	0.74382	Up	1.13138e-15	6.56696e-14
Cs3g23570	3401	19	31	1.16598	1.95173	0.743205	Up	0.0755934	0.272139
Cs4g15280	3670	46	75	2.616	4.37582	0.742193	Up	0.00548026	0.0389902
Cs8g07680	2169	8	13	0.769797	1.28336	0.737376	Up	0.259826	0.561434
Cs5g03490	3822	128	208	6.98981	11.653	0.737376	Up	3.9924e-06	7.21e-05
orange1.1t04406	4969	16	26	0.672043	1.12039	0.737376	Up	0.106751	0.346268
Cs7g26650	894	24	39	5.60299	9.34096	0.737376	Up	0.047302	0.199287
orange1.1t05511	694	8	13	2.40589	4.01096	0.737376	Up	0.259826	0.561618
Cs2g22530	1022	8	13	1.63375	2.72369	0.737376	Up	0.259826	0.561557
Cs6g11655	834	8	13	2.00203	3.33766	0.737376	Up	0.259826	0.561312
Cs5g19230	16608	8	13	0.100535	0.167606	0.737376	Up	0.259826	0.561373
Cs8g06560	1215	8	13	1.37423	2.29103	0.737376	Up	0.259826	0.561495
Cs1g18380	4139	272	442	13.7157	22.8661	0.737376	Up	1.71634e-11	6.533e-10
Cs9g14150	562	1113	1807	413.337	688.472	0.736079	Up	4.53438e-42	8.88604e-40
Cs7g31010	3027	193	313	13.3073	22.141	0.734498	Up	1.69093e-08	4.42707e-07
Cs7g05440	3605	37	60	2.14211	3.56378	0.734373	Up	0.0139446	0.0819005
Cs8g19840	3214	29	47	1.88321	3.13124	0.733544	Up	0.0299516	0.144031
Cs5g20800	5786	118	191	4.25647	7.06837	0.731722	Up	1.1382e-05	0.000186493
Cs9g09730	4038	76	123	3.9282	6.52234	0.731523	Up	0.000434726	0.00470193
Cs6g21400	3036	845	1367	58.0899	96.4121	0.730926	Up	7.23184e-32	1.03724e-29
Cs9g04500	695	364	588	109.311	181.158	0.728814	Up	1.55355e-14	8.02858e-13
orange1.1t02713	2983	13	21	0.90957	1.50741	0.728814	Up	0.152484	0.422706
Cs7g04150	5381	288	465	11.1706	18.5035	0.728098	Up	8.76168e-12	3.42051e-10
Cs1g03670	2665	18	29	1.40968	2.33005	0.724992	Up	0.0928212	0.313785
orange1.1t00220	2235	18	29	1.6809	2.77834	0.724992	Up	0.0928212	0.313892
Cs1g26340	3026	18	29	1.24151	2.05208	0.724992	Up	0.0928212	0.313838
Cs4g19180	1963	18	29	1.91381	3.16331	0.724992	Up	0.0928212	0.313731
orange1.1t02758	2116	210	338	20.7133	34.2031	0.72357	Up	7.2051e-09	1.98622e-07
Cs3g24200	2074	706	1136	71.0463	117.283	0.723159	Up	2.6954e-26	2.93132e-24
Cs6g08050	615	23	37	7.80546	12.8822	0.722827	Up	0.0577004	0.229653
Cs7g08390	4955	299	481	12.5943	20.7858	0.722827	Up	5.2693e-12	2.09428e-10
Cs7g08470	2416	28	45	2.41884	3.98823	0.721434	Up	0.0363672	0.164642
Cs1g18360	4083	480	771	24.5362	40.4333	0.720632	Up	2.9744e-18	2.08029e-16
Cs5g08140	2455	43	69	3.65563	6.01814	0.719196	Up	0.00957456	0.0611517
orange1.1t04875	2762	306	491	23.123	38.0647	0.719127	Up	3.96802e-12	1.60611e-10
Cs8g20490	2368	113	181	9.95962	16.3667	0.716603	Up	2.72916e-05	0.000412668
Cs3g11990	7928	5	8	0.131629	0.216068	0.715008	Up	0.39634	0.706671
orange1.1t06030	1527	5	8	0.683403	1.1218	0.715008	Up	0.39634	0.706544
Cs3g16980	10329	5	8	0.101032	0.165843	0.715008	Up	0.39634	0.706608
Cs2g15150	1894	25	40	2.7549	4.52215	0.715008	Up	0.0504628	0.208085
Cs2g19670	4075	5	8	0.256087	0.420365	0.715008	Up	0.39634	0.706099
Cs1g03690	2349	5	8	0.444255	0.729242	0.715008	Up	0.39634	0.70648
Cs7g14400	1914	5	8	0.545223	0.894979	0.715008	Up	0.39634	0.706226
Cs7g16740	820	5	8	1.27263	2.08901	0.715008	Up	0.39634	0.706162
Cs4g17620	3773	50	80	2.76585	4.54012	0.715008	Up	0.00548192	0.038988
orange1.1t02054	3635	10	16	0.574171	0.942497	0.715008	Up	0.221476	0.534138
Cs9g16750	1357	15	24	2.30705	3.78701	0.715008	Up	0.131766	0.385066
Cs2g14980	1052	10	16	1.98395	3.25663	0.715008	Up	0.221476	0.533943
Cs1g02720	2401	5	8	0.434634	0.713448	0.715008	Up	0.39634	0.706735
orange1.1t02561	7806	20	32	0.534746	0.877781	0.715008	Up	0.0808008	0.285028
Cs3g10190	8957	10	16	0.233015	0.382492	0.715008	Up	0.221476	0.534073
Cs1g08950	3582	30	48	1.748	2.86933	0.715008	Up	0.0319088	0.150913
Cs5g15870	1547	10	16	1.34914	2.21459	0.715008	Up	0.221476	0.534008
orange1.1t03731	5592	10	16	0.373232	0.612657	0.715008	Up	0.221476	0.533878
Cs7g14760	3463	45	72	2.7121	4.45189	0.715008	Up	0.00844916	0.0557447
orange1.1t01285	1992	5	8	0.523874	0.859934	0.715008	Up	0.39634	0.70629
Cs4g03470	1470	55	88	7.80892	12.8183	0.715008	Up	0.00356974	0.0276865
Cs9g07410	2535	10	16	0.823318	1.35147	0.715008	Up	0.221476	0.533813
Cs5g29570	6904	15	24	0.453457	0.744346	0.715008	Up	0.131766	0.385009
Cs1g17123	736	5	8	1.41788	2.32743	0.715008	Up	0.39634	0.706417
orange1.1t02746	1515	5	8	0.688816	1.13069	0.715008	Up	0.39634	0.706353
Cs5g28980	4729	20	32	0.882687	1.44892	0.715008	Up	0.0808008	0.285078
orange1.1t03156	886	5	8	1.17783	1.9334	0.715008	Up	0.39634	0.706035
Cs3g18730	3299	57	91	3.6061	5.90641	0.71184	Up	0.00315742	0.0250179
Cs5g33440	3076	47	75	3.18902	5.22083	0.711166	Up	0.00745724	0.0502045
Cs2g13650	5932	27	43	0.949967	1.55214	0.708313	Up	0.044163	0.188591
orange1.1t01824	4060	22	35	1.13095	1.84589	0.706787	Up	0.070414	0.259922
Cs7g03060	3871	88	140	4.74466	7.74407	0.706787	Up	0.000269316	0.00313195
orange1.1t01663	1865	22	35	2.46201	4.01841	0.706787	Up	0.070414	0.259971
Cs2g31000	10308	102	162	2.06525	3.36516	0.70436	Up	9.29244e-05	0.00124106
orange1.1t02242	773	51	81	13.7701	22.4373	0.70436	Up	0.00581198	0.0409966
Cs5g08120	6508	17	27	0.545189	0.888343	0.70436	Up	0.114087	0.361415
orange1.1t05092	1250	46	73	7.68057	12.5048	0.703198	Up	0.00896086	0.057867
Cs1g11700	2500	87	138	7.26315	11.8196	0.702517	Up	0.000321004	0.00363272
Cs7g21060	1614	29	46	3.75008	6.10266	0.702517	Up	0.038675	0.172525
orange1.1t00543	2475	41	65	3.45744	5.62345	0.701752	Up	0.0138777	0.0815803
Cs7g10510	4048	12	19	0.618709	1.00503	0.699901	Up	0.189602	0.485861
Cs5g29360	1370	12	19	1.82813	2.9696	0.699901	Up	0.189602	0.485798
orange1.1t02745	3166	36	57	2.37322	3.85504	0.699901	Up	0.0216112	0.113102
Cs2g19970	2020	60	95	6.19934	10.0702	0.699901	Up	0.0029569	0.0237428
Cs8g03000	3311	36	57	2.26929	3.68621	0.699901	Up	0.0216112	0.113132
Cs2g07160	9454	108	171	2.38426	3.87298	0.699901	Up	6.50952e-05	0.000903527
Cs1g17390	3359	19	30	1.18056	1.91239	0.695899	Up	0.0989544	0.329565
Cs5g22150	4823	45	71	1.94734	3.15214	0.69483	Up	0.0107651	0.067258
Cs2g13230	5087	116	183	4.75929	7.70289	0.694655	Up	4.05106e-05	0.000589578
Cs2g20610	5834	26	41	0.930149	1.50481	0.694048	Up	0.0536364	0.218038
Cs4g18880	6065	163	257	5.60922	9.07333	0.693832	Up	1.16497e-06	2.26951e-05
Cs7g30280	943	170	268	37.6256	60.8538	0.693634	Up	6.92488e-07	1.41888e-05
Cs2g28050	6111	493	776	16.8376	27.1903	0.691405	Up	3.49908e-17	2.2782e-15
Cs2g04380	7230	115	181	3.31975	5.36049	0.691292	Up	4.81178e-05	0.000691143
Cs3g14550	3371	239	376	14.7974	23.8833	0.690658	Up	4.65994e-09	1.31952e-07
Cs2g16240	1486	494	777	69.3831	111.961	0.690339	Up	3.6835e-17	2.39041e-15
Cs1g13530	4855	587	923	25.2345	40.7077	0.689906	Up	4.5015e-20	3.53564e-18
Cs5g23765	1000	7	11	1.46098	2.35536	0.689013	Up	0.330516	0.64605
Cs5g17900	4304	14	22	0.678893	1.0945	0.689013	Up	0.162897	0.441069
Cs7g12060	3589	7	11	0.407071	0.656272	0.689013	Up	0.330516	0.646242
Cs2g20340	4673	98	154	4.377	7.0565	0.689013	Up	0.00018611	0.00225302
Cs7g25905	1945	7	11	0.751146	1.21098	0.689013	Up	0.330516	0.645923
Cs3g25910	3730	63	99	3.52515	5.68317	0.689013	Up	0.00276268	0.0225028
Cs1g22990	5113	7	11	0.285738	0.460661	0.689013	Up	0.330516	0.646178
Cs1g22540	1554	7	11	0.940141	1.51568	0.689013	Up	0.330516	0.646305
orange1.1t00711	5525	7	11	0.264431	0.42631	0.689013	Up	0.330516	0.645986
Cs7g15060	5133	49	77	1.99237	3.21206	0.689013	Up	0.00836036	0.0552325
Cs1g22490	12715	42	66	0.689412	1.11146	0.689013	Up	0.0146925	0.0848581
Cs7g26790	3554	161	253	9.45484	15.2429	0.689013	Up	1.63553e-06	3.12471e-05
Cs6g08840	3227	2294	3602	148.368	239.006	0.687869	Up	4.33174e-73	1.82422e-70
Cs7g01400	2975	79	124	5.54225	8.92482	0.687351	Up	0.000823798	0.00812428
Cs6g11920	3809	44	69	2.41095	3.87885	0.686029	Up	0.0129292	0.0778542
Cs7g11590	5007	90	141	3.75155	6.02984	0.684634	Up	0.00037762	0.00417555
Cs2g13530	3725	76	119	4.25827	6.84046	0.683826	Up	0.00110867	0.0104745
orange1.1t05945	1183	39	61	6.88059	11.041	0.682271	Up	0.0200978	0.106848
Cs8g12000	4566	48	75	2.19407	3.51714	0.680792	Up	0.0100227	0.0635421
[truncated: 17,794 more rows]

## Sheet: WT1 vs MT1
GeneID	Gene_length	WT1-Expression	MT1-Expression	WT1-RPKM	MT1-RPKM	log2 Ratio(M1/WT1)	Up-Down-Regulation(M1/WT1)	P-value	FDR
Cs4g17240	240	0	32	0.001	27.044	14.723	Up	1.355e-10	4.57985e-09
Cs4g17220	662	0	18	0.001	5.51502	12.4291	Up	2.79318e-06	5.27989e-05
Cs3g12160	237	0	5	0.001	4.27911	12.0631	Up	0.0283208	0.140914
Cs5g03090	204	0	3	0.001	2.98279	11.5424	Up	0.117061	0.364633
Cs6g18750	501	0	7	0.001	2.83395	11.4686	Up	0.00685166	0.0480016
orange1.1t00708	251	0	3	0.001	2.42426	11.2433	Up	0.117061	0.364299
orange1.1t05581	183	0	2	0.001	2.21672	11.1142	Up	0.237994	0.553818
Cs3g11130	621	0	6	0.001	1.95971	10.9364	Up	0.01393	0.0841112
Cs1g11060	423	0	4	0.001	1.91801	10.9054	Up	0.0575782	0.231253
orange1.1t05598	541	0	5	0.001	1.87458	10.8724	Up	0.0283208	0.140811
Cs7g10090	244	0	2	0.001	1.66254	10.6992	Up	0.237994	0.552621
Cs5g08540	246	0	2	0.001	1.64902	10.6874	Up	0.237994	0.55426
Cs8g11600	1236	0	9	0.001	1.47692	10.5284	Up	0.00165763	0.0151344
Cs1g04710	293	0	2	0.001	1.38451	10.4352	Up	0.237994	0.550056
orange1.1t01053	300	0	2	0.001	1.3522	10.4011	Up	0.237994	0.552999
Cs2g02110	150	0	1	0.001	1.3522	10.4011	Up	0.483862	0.756706
orange1.1t05587	461	0	3	0.001	1.31993	10.3663	Up	0.117061	0.364244
orange1.1t05073	171	0	1	0.001	1.18614	10.2121	Up	0.483862	0.775539
Cs7g24660	861	0	5	0.001	1.17787	10.202	Up	0.0283208	0.140777
orange1.1t05216	865	0	5	0.001	1.17243	10.1953	Up	0.0283208	0.140742
orange1.1t03135	360	0	2	0.001	1.12683	10.1381	Up	0.237994	0.555973
Cs8g08070	549	0	3	0.001	1.10836	10.1142	Up	0.117061	0.366534
Cs7g25260	1109	0	6	0.001	1.09737	10.0998	Up	0.01393	0.0840615
Cs8g13320	381	0	2	0.001	1.06472	10.0563	Up	0.237994	0.554957
Cs7g06930	192	0	1	0.001	1.05641	10.0449	Up	0.483862	0.763255
orange1.1t05434	207	0	1	0.001	0.979855	9.93642	Up	0.483862	0.766691
orange1.1t01163	623	0	3	0.001	0.976709	9.93179	Up	0.117061	0.366254
orange1.1t02141	222	0	1	0.001	0.913649	9.8355	Up	0.483862	0.76149
orange1.1t04525	444	0	2	0.001	0.913649	9.8355	Up	0.237994	0.547145
Cs3g17380	669	0	3	0.001	0.909552	9.82901	Up	0.117061	0.366141
orange1.1t05730	225	0	1	0.001	0.901467	9.81613	Up	0.483862	0.759207
Cs7g14120	1138	0	5	0.001	0.891169	9.79955	Up	0.0283208	0.140845
Cs7g26570	456	0	2	0.001	0.889605	9.79702	Up	0.237994	0.552496
Cs2g26880	231	0	1	0.001	0.878052	9.77816	Up	0.483862	0.759382
orange1.1t05782	234	0	1	0.001	0.866795	9.75955	Up	0.483862	0.774992
Cs4g02470	468	0	2	0.001	0.866795	9.75955	Up	0.237994	0.547577
Cs7g01250	476	0	2	0.001	0.852227	9.73509	Up	0.237994	0.5477
orange1.1t05788	240	0	1	0.001	0.845125	9.72302	Up	0.483862	0.783661
orange1.1t03949	1719	0	7	0.001	0.825951	9.68991	Up	0.00685166	0.0480181
orange1.1t01143	1248	0	5	0.001	0.81262	9.66644	Up	0.0283208	0.141086
Cs4g08590	749	0	3	0.001	0.812403	9.66605	Up	0.117061	0.364466
Cs1g22400	501	0	2	0.001	0.809701	9.66124	Up	0.237994	0.554071
Cs5g03540	762	0	3	0.001	0.798543	9.64123	Up	0.117061	0.364911
Cs5g14590	510	0	2	0.001	0.795412	9.63556	Up	0.237994	0.555719
Cs5g22430	255	0	1	0.001	0.795412	9.63556	Up	0.483862	0.779456
Cs9g10640	255	0	1	0.001	0.795412	9.63556	Up	0.483862	0.753072
Cs9g11310	771	0	3	0.001	0.789222	9.62429	Up	0.117061	0.365581
Cs3g08070	515	0	2	0.001	0.787689	9.62148	Up	0.237994	0.550742
orange1.1t04770	778	0	3	0.001	0.782121	9.61125	Up	0.117061	0.364522
Cs5g19420	524	0	2	0.001	0.77416	9.59649	Up	0.237994	0.547885
Cs9g10830	1838	0	7	0.001	0.772476	9.59335	Up	0.00685166	0.0480346
Cs3g10770	1318	0	5	0.001	0.769461	9.58771	Up	0.0283208	0.140982
Cs7g29140	264	0	1	0.001	0.768295	9.58552	Up	0.483862	0.770699
Cs1g09605	795	0	3	0.001	0.765396	9.58006	Up	0.117061	0.365525
Cs2g10525	1592	0	6	0.001	0.764435	9.57825	Up	0.01393	0.0840864
Cs5g16550	266	0	1	0.001	0.762519	9.57463	Up	0.483862	0.783039
Cs9g05210	268	0	1	0.001	0.756828	9.56382	Up	0.483862	0.778412
Cs8g05220	273	0	1	0.001	0.742967	9.53715	Up	0.483862	0.77621
Cs2g26450	276	0	1	0.001	0.734891	9.52139	Up	0.483862	0.769378
orange1.1t04646	279	0	1	0.001	0.726989	9.50579	Up	0.483862	0.773717
Cs5g16330	279	0	1	0.001	0.726989	9.50579	Up	0.483862	0.770458
orange1.1t01788	280	0	1	0.001	0.724393	9.50063	Up	0.483862	0.778964
Cs3g20980	280	0	1	0.001	0.724393	9.50063	Up	0.483862	0.76102
Cs7g06110	282	0	1	0.001	0.719255	9.49036	Up	0.483862	0.767346
orange1.1t05429	1140	0	4	0.001	0.711684	9.47509	Up	0.0575782	0.231663
Cs9g18290	2578	0	9	0.001	0.708095	9.4678	Up	0.00165763	0.0151412
Cs9g06710	573	0	2	0.001	0.707958	9.46752	Up	0.237994	0.554514
Cs3g04330	288	0	1	0.001	0.704271	9.45999	Up	0.483862	0.769438
Cs4g09860	591	0	2	0.001	0.686396	9.4229	Up	0.237994	0.550493
Cs7g20550	593	0	2	0.001	0.684081	9.41802	Up	0.237994	0.552307
Cs2g15390	895	0	3	0.001	0.679877	9.40913	Up	0.117061	0.363524
Cs4g04870	902	0	3	0.001	0.674601	9.39789	Up	0.117061	0.366085
Cs7g26030	306	0	1	0.001	0.662843	9.37252	Up	0.483862	0.777493
orange1.1t05142	306	0	1	0.001	0.662843	9.37252	Up	0.483862	0.774809
Cs1g04210	306	0	1	0.001	0.662843	9.37252	Up	0.483862	0.762607
Cs3g11070	308	0	1	0.001	0.658539	9.36313	Up	0.483862	0.770999
Cs9g06120	617	0	2	0.001	0.657472	9.36078	Up	0.237994	0.549745
Cs2g15490	1240	0	4	0.001	0.65429	9.35379	Up	0.0575782	0.2318
Cs4g20400	312	0	1	0.001	0.650096	9.34451	Up	0.483862	0.778105
Cs1g03740	315	0	1	0.001	0.643905	9.3307	Up	0.483862	0.764732
orange1.1t01312	318	0	1	0.001	0.63783	9.31703	Up	0.483862	0.783102
orange1.1t03902	965	0	3	0.001	0.63056	9.30049	Up	0.117061	0.365805
Cs2g26920	968	0	3	0.001	0.628605	9.29601	Up	0.117061	0.365302
orange1.1t01894	324	0	1	0.001	0.626019	9.29006	Up	0.483862	0.766988
Cs8g06940	327	0	1	0.001	0.620275	9.27676	Up	0.483862	0.769558
Cs6g02600	327	0	1	0.001	0.620275	9.27676	Up	0.483862	0.759441
orange1.1t01799	657	0	2	0.001	0.617443	9.27016	Up	0.237994	0.549248
Cs2g26380	660	0	2	0.001	0.614636	9.26359	Up	0.237994	0.553692
orange1.1t02870	330	0	1	0.001	0.614636	9.26359	Up	0.483862	0.764969
orange1.1t01476	332	0	1	0.001	0.610934	9.25487	Up	0.483862	0.761196
Cs5g19490	335	0	1	0.001	0.605463	9.24189	Up	0.483862	0.759149
orange1.1t01568	339	0	1	0.001	0.598319	9.22477	Up	0.483862	0.764318
Cs5g15300	679	0	2	0.001	0.597437	9.22264	Up	0.237994	0.55502
Cs3g02670	1361	0	4	0.001	0.596121	9.21946	Up	0.0575782	0.232166
Cs1g11950	348	0	1	0.001	0.582845	9.18697	Up	0.483862	0.760493
Cs8g10720	697	0	2	0.001	0.582009	9.1849	Up	0.237994	0.553629
Cs8g13700	698	0	2	0.001	0.581175	9.18283	Up	0.237994	0.54869
orange1.1t05286	1746	0	5	0.001	0.580842	9.182	Up	0.0283208	0.140879
Cs3g01850	1401	0	4	0.001	0.579101	9.17767	Up	0.0575782	0.231846
Cs5g26090	1791	0	5	0.001	0.566248	9.14529	Up	0.0283208	0.141224
Cs6g15880	2526	0	7	0.001	0.562078	9.13463	Up	0.00685166	0.0480511
Cs5g17030	726	0	2	0.001	0.55876	9.12609	Up	0.237994	0.552433
Cs6g14390	363	0	1	0.001	0.55876	9.12609	Up	0.483862	0.767227
Cs8g09825	1089	0	3	0.001	0.55876	9.12609	Up	0.117061	0.364188
Cs8g08900	1458	0	4	0.001	0.556461	9.12014	Up	0.0575782	0.231435
Cs7g23520	735	0	2	0.001	0.551918	9.10831	Up	0.237994	0.554008
Cs9g10000	369	0	1	0.001	0.549675	9.10243	Up	0.483862	0.780688
Cs2g22570	1862	0	5	0.001	0.544656	9.0892	Up	0.0283208	0.141017
orange1.1t04315	1505	0	4	0.001	0.539083	9.07436	Up	0.0575782	0.231298
orange1.1t00287	378	0	1	0.001	0.536587	9.06767	Up	0.483862	0.77964
Cs4g15020	378	0	1	0.001	0.536587	9.06767	Up	0.483862	0.770879
Cs5g12380	380	0	1	0.001	0.533763	9.06006	Up	0.483862	0.7686
orange1.1t02950	768	0	2	0.001	0.528203	9.04495	Up	0.237994	0.553125
Cs5g28160	768	0	2	0.001	0.528203	9.04495	Up	0.237994	0.552873
Cs3g11265	785	0	2	0.001	0.516764	9.01336	Up	0.237994	0.547638
Cs5g06390	1580	0	4	0.001	0.513494	9.0042	Up	0.0575782	0.231618
Cs9g04530	399	0	1	0.001	0.508346	8.98967	Up	0.483862	0.772567
Cs5g14560	405	0	1	0.001	0.500815	8.96813	Up	0.483862	0.767942
orange1.1t00947	817	0	2	0.001	0.496524	8.95572	Up	0.237994	0.547083
orange1.1t04826	820	0	2	0.001	0.494707	8.95043	Up	0.237994	0.552119
Cs6g22130	820	0	2	0.001	0.494707	8.95043	Up	0.237994	0.549807
orange1.1t01277	1641	0	4	0.001	0.494406	8.94955	Up	0.0575782	0.232029
Cs6g05230	1246	0	3	0.001	0.488355	8.93179	Up	0.117061	0.363745
Cs9g11920	1249	0	3	0.001	0.487182	8.92832	Up	0.117061	0.365134
orange1.1t01747	1267	0	3	0.001	0.48026	8.90767	Up	0.117061	0.365749
Cs3g14350	423	0	1	0.001	0.479504	8.9054	Up	0.483862	0.758333
Cs4g14060	1287	0	3	0.001	0.472797	8.88508	Up	0.117061	0.366591
Cs5g02755	858	0	2	0.001	0.472797	8.88508	Up	0.237994	0.551054
orange1.1t05937	430	0	1	0.001	0.471698	8.88172	Up	0.483862	0.756648
Cs2g22050	2181	0	5	0.001	0.464993	8.86107	Up	0.0283208	0.141258
orange1.1t04228	438	0	1	0.001	0.463082	8.85512	Up	0.483862	0.772084
Cs2g26200	438	0	1	0.001	0.463082	8.85512	Up	0.483862	0.766512
Cs5g30225	893	0	2	0.001	0.454267	8.8274	Up	0.237994	0.552684
orange1.1t00072	1793	0	4	0.001	0.452493	8.82175	Up	0.0575782	0.231937
orange1.1t04004	902	0	2	0.001	0.449734	8.81293	Up	0.237994	0.55118
Cs2g24850	907	0	2	0.001	0.447255	8.80495	Up	0.237994	0.554703
Cs3g14690	909	0	2	0.001	0.446271	8.80178	Up	0.237994	0.555337
Cs9g06950	459	0	1	0.001	0.441895	8.78756	Up	0.483862	0.7713
Cs6g15610	2311	0	5	0.001	0.438836	8.77754	Up	0.0283208	0.141051
Cs6g01050	464	0	1	0.001	0.437134	8.77193	Up	0.483862	0.779887
Cs6g12440	1417	0	3	0.001	0.429421	8.74625	Up	0.117061	0.364133
orange1.1t01701	473	0	1	0.001	0.428816	8.74422	Up	0.483862	0.761314
Cs2g19720	958	0	2	0.001	0.423445	8.72603	Up	0.237994	0.548752
orange1.1t02063	959	0	2	0.001	0.423003	8.72452	Up	0.237994	0.55043
Cs4g08580	480	0	1	0.001	0.422563	8.72302	Up	0.483862	0.771903
Cs2g17150	963	0	2	0.001	0.421246	8.71852	Up	0.237994	0.548566
orange1.1t04121	482	0	1	0.001	0.420809	8.71702	Up	0.483862	0.756185
Cs6g18340	969	0	2	0.001	0.418638	8.70956	Up	0.237994	0.551994
Cs1g22250	486	0	1	0.001	0.417346	8.7051	Up	0.483862	0.776881
Cs3g07400	488	0	1	0.001	0.415635	8.69917	Up	0.483862	0.762489
Cs5g15140	982	0	2	0.001	0.413096	8.69033	Up	0.237994	0.554387
Cs2g29850	492	0	1	0.001	0.412256	8.6874	Up	0.483862	0.764022
orange1.1t03923	1497	0	3	0.001	0.406473	8.66702	Up	0.117061	0.363468
orange1.1t00939	1499	0	3	0.001	0.405931	8.66509	Up	0.117061	0.364355
orange1.1t04153	501	0	1	0.001	0.40485	8.66124	Up	0.483862	0.784407
Cs9g02070	2010	0	4	0.001	0.403642	8.65693	Up	0.0575782	0.231526
orange1.1t05903	2528	0	5	0.001	0.401167	8.64806	Up	0.0283208	0.14112
Cs8g19470	506	0	1	0.001	0.40085	8.64692	Up	0.483862	0.764791
Cs8g09400	512	0	1	0.001	0.396152	8.62991	Up	0.483862	0.783164
Cs3g09086	512	0	1	0.001	0.396152	8.62991	Up	0.483862	0.781614
Cs8g03120	1035	0	2	0.001	0.391942	8.6145	Up	0.237994	0.549932
Cs5g24210	519	0	1	0.001	0.390809	8.61032	Up	0.483862	0.770939
Cs1g12980	519	0	1	0.001	0.390809	8.61032	Up	0.483862	0.766453
orange1.1t00966	526	0	1	0.001	0.385608	8.59099	Up	0.483862	0.769019
Cs6g17100	1058	0	2	0.001	0.383422	8.58279	Up	0.237994	0.550181
Cs9g01960	531	0	1	0.001	0.381977	8.57734	Up	0.483862	0.756243
orange1.1t00396	1065	0	2	0.001	0.380901	8.57327	Up	0.237994	0.554134
Cs6g05870	534	0	1	0.001	0.379831	8.56922	Up	0.483862	0.767048
Cs3g22940	534	0	1	0.001	0.379831	8.56922	Up	0.483862	0.762253
Cs1g23870	2138	0	4	0.001	0.379476	8.56787	Up	0.0575782	0.231481
Cs9g17030	537	0	1	0.001	0.37771	8.56113	Up	0.483862	0.762665
Cs6g09790	538	0	1	0.001	0.377007	8.55845	Up	0.483862	0.754279
Cs4g19240	540	0	1	0.001	0.375611	8.5531	Up	0.483862	0.766096
Cs2g18110	1088	0	2	0.001	0.372849	8.54245	Up	0.237994	0.547453
orange1.1t05098	1096	0	2	0.001	0.370128	8.53188	Up	0.237994	0.552182
Cs1g14220	548	0	1	0.001	0.370128	8.53188	Up	0.483862	0.765324
Cs7g18890	1657	0	3	0.001	0.367224	8.52052	Up	0.117061	0.366478
Cs7g23060	1114	0	2	0.001	0.364147	8.50838	Up	0.237994	0.55483
orange1.1t03869	563	0	1	0.001	0.360266	8.49292	Up	0.483862	0.765977
Cs5g25340	1128	0	2	0.001	0.359628	8.49036	Up	0.237994	0.54987
orange1.1t00949	1147	0	2	0.001	0.35367	8.46626	Up	0.237994	0.550119
Cs6g08160	1729	0	3	0.001	0.351932	8.45915	Up	0.117061	0.364022
Cs1g04000	2886	0	5	0.001	0.351403	8.45698	Up	0.0283208	0.141155
Cs2g16810	1160	0	2	0.001	0.349707	8.45	Up	0.237994	0.548876
Cs3g13260	581	0	1	0.001	0.349105	8.44752	Up	0.483862	0.767883
Cs6g02240	585	0	1	0.001	0.346718	8.43762	Up	0.483862	0.781491
Cs5g14710	591	0	1	0.001	0.343198	8.4229	Up	0.483862	0.775844
orange1.1t01160	592	0	1	0.001	0.342618	8.42046	Up	0.483862	0.771541
Cs5g13460	594	0	1	0.001	0.341465	8.41559	Up	0.483862	0.765028
Cs1g03540	1792	0	3	0.001	0.339559	8.40752	Up	0.117061	0.365358
Cs4g08010	600	0	1	0.001	0.33805	8.40109	Up	0.483862	0.75526
Cs1g08110	1804	0	3	0.001	0.3373	8.39789	Up	0.117061	0.3638
Cs5g01140	1827	0	3	0.001	0.333054	8.37961	Up	0.117061	0.364856
Cs1g13130	1829	0	3	0.001	0.33269	8.37803	Up	0.117061	0.36631
Cs6g09525	1829	0	3	0.001	0.33269	8.37803	Up	0.117061	0.363358
Cs3g02200	610	0	1	0.001	0.332508	8.37725	Up	0.483862	0.775357
Cs7g16130	612	0	1	0.001	0.331422	8.37252	Up	0.483862	0.780503
Cs4g13580	612	0	1	0.001	0.331422	8.37252	Up	0.483862	0.77299
Cs5g19150	612	0	1	0.001	0.331422	8.37252	Up	0.483862	0.757402
Cs1g01870	1838	0	3	0.001	0.331061	8.37095	Up	0.117061	0.366029
Cs5g23865	1226	0	2	0.001	0.330881	8.37017	Up	0.237994	0.553377
Cs1g22720	615	0	1	0.001	0.329805	8.36547	Up	0.483862	0.758799
Cs7g19120	2473	0	4	0.001	0.328071	8.35787	Up	0.0575782	0.231892
Cs1g07290	1239	0	2	0.001	0.327409	8.35495	Up	0.237994	0.555464
Cs6g17720	624	0	1	0.001	0.325048	8.34451	Up	0.483862	0.768181
Cs3g07230	1875	0	3	0.001	0.324528	8.3422	Up	0.117061	0.365023
Cs8g07190	1254	0	2	0.001	0.323493	8.33759	Up	0.237994	0.55344
orange1.1t01207	627	0	1	0.001	0.323493	8.33759	Up	0.483862	0.759265
Cs1g12110	627	0	1	0.001	0.323493	8.33759	Up	0.483862	0.75451
Cs1g18880	1258	0	2	0.001	0.322464	8.333	Up	0.237994	0.555591
orange1.1t04128	631	0	1	0.001	0.321442	8.32842	Up	0.483862	0.754337
Cs1g05240	2531	0	4	0.001	0.320553	8.32442	Up	0.0575782	0.231755
Cs5g15830	633	0	1	0.001	0.320427	8.32385	Up	0.483862	0.784283
Cs5g08030	1901	0	3	0.001	0.320089	8.32233	Up	0.117061	0.364577
Cs1g15700	1915	0	3	0.001	0.317749	8.31175	Up	0.117061	0.363579
orange1.1t03350	646	0	1	0.001	0.313978	8.29452	Up	0.483862	0.762371
Cs7g05930	647	0	1	0.001	0.313493	8.29229	Up	0.483862	0.770338
orange1.1t00458	1297	0	2	0.001	0.312768	8.28895	Up	0.237994	0.552936
Cs4g14360	650	0	1	0.001	0.312046	8.28562	Up	0.483862	0.766215
Cs5g31870	1301	0	2	0.001	0.311806	8.28451	Up	0.237994	0.553251
Cs9g15600	651	0	1	0.001	0.311567	8.2834	Up	0.483862	0.780133
Cs7g24970	652	0	1	0.001	0.311089	8.28118	Up	0.483862	0.771059
Cs3g18600	2637	0	4	0.001	0.307668	8.26523	Up	0.0575782	0.231709
Cs9g10090	660	0	1	0.001	0.307318	8.26359	Up	0.483862	0.76355
Cs7g26690	1986	0	3	0.001	0.30639	8.25922	Up	0.117061	0.364744
Cs3g20650	2002	0	3	0.001	0.303941	8.24765	Up	0.117061	0.365246
Cs5g17400	670	0	1	0.001	0.302731	8.24189	Up	0.483862	0.764199
Cs7g26850	672	0	1	0.001	0.30183	8.23759	Up	0.483862	0.772628
orange1.1t03969	678	0	1	0.001	0.299159	8.22477	Up	0.483862	0.765502
Cs2g09290	1357	0	2	0.001	0.298939	8.22371	Up	0.237994	0.548071
orange1.1t02438	680	0	1	0.001	0.298279	8.22052	Up	0.483862	0.756127
orange1.1t02656	684	0	1	0.001	0.296535	8.21206	Up	0.483862	0.781367
Cs7g15135	687	0	1	0.001	0.29524	8.20575	Up	0.483862	0.759324
orange1.1t04804	688	0	1	0.001	0.294811	8.20365	Up	0.483862	0.773111
Cs3g12935	1380	0	2	0.001	0.293957	8.19946	Up	0.237994	0.548628
Cs4g12790	691	0	1	0.001	0.293531	8.19737	Up	0.483862	0.781924
Cs3g12310	691	0	1	0.001	0.293531	8.19737	Up	0.483862	0.7602
Cs9g15070	1385	0	2	0.001	0.292895	8.19424	Up	0.237994	0.548318
Cs6g12550	2084	0	3	0.001	0.291982	8.18973	Up	0.117061	0.363911
Cs3g01030	1403	0	2	0.001	0.289138	8.17561	Up	0.237994	0.555655
orange1.1t04647	702	0	1	0.001	0.288932	8.17458	Up	0.483862	0.765087
Cs5g18320	707	0	1	0.001	0.286888	8.16435	Up	0.483862	0.784158
Cs7g22800	1418	0	2	0.001	0.286079	8.16027	Up	0.237994	0.553314
orange1.1t03389	1419	0	2	0.001	0.285877	8.15925	Up	0.237994	0.547392
Cs1g05860	715	0	1	0.001	0.283678	8.14811	Up	0.483862	0.758507
orange1.1t04204	725	0	1	0.001	0.279766	8.12807	Up	0.483862	0.780564
orange1.1t03121	726	0	1	0.001	0.27938	8.12609	Up	0.483862	0.761666
Cs5g17890	729	0	1	0.001	0.27823	8.12014	Up	0.483862	0.778044
Cs5g17380	1459	0	2	0.001	0.27804	8.11915	Up	0.237994	0.547515
Cs2g03180	732	0	1	0.001	0.27709	8.11421	Up	0.483862	0.780626
Cs7g22270	1475	0	2	0.001	0.275024	8.10341	Up	0.237994	0.551743
Cs9g11980	1476	0	2	0.001	0.274837	8.10243	Up	0.237994	0.553755
Cs5g34140	1484	0	2	0.001	0.273356	8.09464	Up	0.237994	0.55445
Cs1g07640	742	0	1	0.001	0.273356	8.09464	Up	0.483862	0.777126
Cs2g05640	1487	0	2	0.001	0.272804	8.09172	Up	0.237994	0.547207
Cs5g10250	744	0	1	0.001	0.272621	8.09075	Up	0.483862	0.779948
Cs3g14450	2252	0	3	0.001	0.2702	8.07788	Up	0.117061	0.364967
Cs7g01590	757	0	1	0.001	0.267939	8.06576	Up	0.483862	0.768301
Cs2g05920	1514	0	2	0.001	0.267939	8.06576	Up	0.237994	0.55093
orange1.1t00721	758	0	1	0.001	0.267586	8.06386	Up	0.483862	0.753416
orange1.1t01915	759	0	1	0.001	0.267233	8.06196	Up	0.483862	0.755144
Cs3g24280	765	0	1	0.001	0.265137	8.0506	Up	0.483862	0.784034
Cs3g11300	765	0	1	0.001	0.265137	8.0506	Up	0.483862	0.754798
Cs5g25770	766	0	1	0.001	0.264791	8.04871	Up	0.483862	0.780935
Cs7g23330	776	0	1	0.001	0.261379	8.03	Up	0.483862	0.76491
Cs4g09970	1554	0	2	0.001	0.261042	8.02814	Up	0.237994	0.550368
Cs7g08110	2343	0	3	0.001	0.259706	8.02073	Up	0.117061	0.364411
Cs9g11500	782	0	1	0.001	0.259373	8.01889	Up	0.483862	0.77118
Cs6g21500	782	0	1	0.001	0.259373	8.01889	Up	0.483862	0.753646
Cs5g16230	783	0	1	0.001	0.259042	8.01704	Up	0.483862	0.782977
orange1.1t03038	1577	0	2	0.001	0.257235	8.00694	Up	0.237994	0.548256
Cs5g18730	2369	0	3	0.001	0.256855	8.00481	Up	0.117061	0.363413
orange1.1t06056	791	0	1	0.001	0.256422	8.00238	Up	0.483862	0.757519
Cs5g18640	2381	0	3	0.001	0.255561	7.99752	Up	0.117061	0.365469
Cs4g13850	795	0	1	0.001	0.255132	7.9951	Up	0.483862	0.769978
Cs3g01480	796	0	1	0.001	0.254812	7.99329	Up	0.483862	0.772446
Cs8g13030	798	0	1	0.001	0.254173	7.98967	Up	0.483862	0.765265
orange1.1t02407	1598	0	2	0.001	0.253855	7.98786	Up	0.237994	0.548133
Cs5g27030	804	0	1	0.001	0.252276	7.97886	Up	0.483862	0.763078
Cs2g04890	808	0	1	0.001	0.251027	7.9717	Up	0.483862	0.774445
orange1.1t00364	821	0	1	0.001	0.247052	7.94867	Up	0.483862	0.779517
Cs2g23583	825	0	1	0.001	0.245855	7.94166	Up	0.483862	0.777064
orange1.1t05934	837	0	1	0.001	0.24233	7.92083	Up	0.483862	0.758974
Cs3g24050	838	0	1	0.001	0.242041	7.91911	Up	0.483862	0.760083
orange1.1t03812	843	0	1	0.001	0.240605	7.91052	Up	0.483862	0.776759
Cs9g01300	845	0	1	0.001	0.240036	7.9071	Up	0.483862	0.755722
Cs9g04770	846	0	1	0.001	0.239752	7.9054	Up	0.483862	0.768839
Cs6g05820	847	0	1	0.001	0.239469	7.90369	Up	0.483862	0.771963
Cs1g19330	849	0	1	0.001	0.238905	7.90029	Up	0.483862	0.754107
Cs5g09350	1702	0	2	0.001	0.238343	7.8969	Up	0.237994	0.555147
Cs1g06550	3408	0	4	0.001	0.238063	7.8952	Up	0.0575782	0.232075
Cs5g25800	854	0	1	0.001	0.237506	7.89182	Up	0.483862	0.754452
orange1.1t02387	867	0	1	0.001	0.233945	7.87002	Up	0.483862	0.761372
Cs8g08820	1736	0	2	0.001	0.233675	7.86836	Up	0.237994	0.553503
Cs3g04240	868	0	1	0.001	0.233675	7.86836	Up	0.483862	0.765443
Cs7g11200	876	0	1	0.001	0.231541	7.85512	Up	0.483862	0.766037
Cs7g01750	1766	0	2	0.001	0.229706	7.84364	Up	0.237994	0.54931
Cs2g03380	1771	0	2	0.001	0.229057	7.83956	Up	0.237994	0.555782
Cs5g07310	889	0	1	0.001	0.228155	7.83387	Up	0.483862	0.776027
Cs8g13210	890	0	1	0.001	0.227899	7.83225	Up	0.483862	0.753531
Cs4g07330	1785	0	2	0.001	0.227261	7.8282	Up	0.237994	0.550555
orange1.1t05010	893	0	1	0.001	0.227133	7.8274	Up	0.483862	0.773899
Cs6g05250	4473	0	5	0.001	0.226727	7.82481	Up	0.0283208	0.140948
Cs1g21360	895	0	1	0.001	0.226626	7.82417	Up	0.483862	0.781058
orange1.1t04145	902	0	1	0.001	0.224867	7.81293	Up	0.483862	0.763373
Cs7g25470	2720	0	3	0.001	0.22371	7.80548	Up	0.117061	0.3648
Cs1g11630	1819	0	2	0.001	0.223013	7.80098	Up	0.237994	0.54838
Cs8g12240	1833	0	2	0.001	0.221309	7.78992	Up	0.237994	0.548938
Cs1g25570	1841	0	2	0.001	0.220348	7.78364	Up	0.237994	0.555211
Cs2g18970	927	0	1	0.001	0.218803	7.77349	Up	0.483862	0.777554
orange1.1t01764	928	0	1	0.001	0.218567	7.77193	Up	0.483862	0.783599
orange1.1t05331	928	0	1	0.001	0.218567	7.77193	Up	0.483862	0.770218
orange1.1t04732	929	0	1	0.001	0.218332	7.77038	Up	0.483862	0.764436
Cs5g06500	2804	0	3	0.001	0.217008	7.7616	Up	0.117061	0.365637
Cs4g03145	936	0	1	0.001	0.216699	7.75955	Up	0.483862	0.765918
orange1.1t03983	940	0	1	0.001	0.215777	7.75339	Up	0.483862	0.76061
Cs1g12090	942	0	1	0.001	0.215318	7.75033	Up	0.483862	0.753992
Cs9g10960	944	0	1	0.001	0.214862	7.74727	Up	0.483862	0.777003
orange1.1t01684	1888	0	2	0.001	0.214862	7.74727	Up	0.237994	0.552559
Cs5g23670	1890	0	2	0.001	0.214635	7.74574	Up	0.237994	0.551868
Cs7g14100	945	0	1	0.001	0.214635	7.74574	Up	0.483862	0.754567
Cs6g05350	946	0	1	0.001	0.214408	7.74422	Up	0.483862	0.772688
orange1.1t03010	954	0	1	0.001	0.21261	7.73207	Up	0.483862	0.760434
Cs7g04910	955	0	1	0.001	0.212387	7.73055	Up	0.483862	0.762548
orange1.1t03364	2894	0	3	0.001	0.210259	7.71602	Up	0.117061	0.363967
Cs7g29750	966	0	1	0.001	0.209969	7.71403	Up	0.483862	0.779579
Cs9g18790	969	0	1	0.001	0.209319	7.70956	Up	0.483862	0.758158
Cs7g12660	2910	0	3	0.001	0.209103	7.70807	Up	0.117061	0.366422
Cs2g21980	972	0	1	0.001	0.208673	7.7051	Up	0.483862	0.767763
Cs7g14420	1948	0	2	0.001	0.208244	7.70213	Up	0.237994	0.552747
Cs6g03570	1948	0	2	0.001	0.208244	7.70213	Up	0.237994	0.551492
orange1.1t03303	978	0	1	0.001	0.207393	7.69622	Up	0.483862	0.757635
Cs2g07370	2943	0	3	0.001	0.206758	7.6918	Up	0.117061	0.365917
Cs2g22620	986	0	1	0.001	0.20571	7.68447	Up	0.483862	0.775113
Cs6g12490	987	0	1	0.001	0.205502	7.68301	Up	0.483862	0.756359
Cs3g20630	994	0	1	0.001	0.204054	7.67281	Up	0.483862	0.758216
Cs2g24920	1002	0	1	0.001	0.202425	7.66124	Up	0.483862	0.774688
Cs2g16860	1002	0	1	0.001	0.202425	7.66124	Up	0.483862	0.759908
Cs8g19080	1003	0	1	0.001	0.202223	7.65981	Up	0.483862	0.76243
Cs9g17610	3017	0	3	0.001	0.201687	7.65598	Up	0.117061	0.363856
orange1.1t05203	3039	0	3	0.001	0.200227	7.64549	Up	0.117061	0.366366
Cs9g11535	1021	0	1	0.001	0.198658	7.63414	Up	0.483862	0.774931
Cs7g30310	2064	0	2	0.001	0.196541	7.61868	Up	0.237994	0.549496
orange1.1t05115	2066	0	2	0.001	0.19635	7.61729	Up	0.237994	0.55168
Cs4g06780	2078	0	2	0.001	0.195217	7.60893	Up	0.237994	0.552056
Cs5g24140	1039	0	1	0.001	0.195217	7.60893	Up	0.483862	0.756069
Cs7g17800	3118	0	3	0.001	0.195154	7.60847	Up	0.117061	0.365693
Cs5g31510	1040	0	1	0.001	0.195029	7.60754	Up	0.483862	0.755838
Cs1g06310	1043	0	1	0.001	0.194468	7.60339	Up	0.483862	0.783536
Cs8g11380	2104	0	2	0.001	0.192804	7.59099	Up	0.237994	0.555909
Cs2g13780	1052	0	1	0.001	0.192804	7.59099	Up	0.483862	0.753187
Cs1g13970	3166	0	3	0.001	0.192195	7.58643	Up	0.117061	0.364689
Cs4g01125	1056	0	1	0.001	0.192074	7.58552	Up	0.483862	0.7756
Cs7g26640	1068	0	1	0.001	0.189916	7.56922	Up	0.483862	0.766631
Cs1g18320	1081	0	1	0.001	0.187632	7.55176	Up	0.483862	0.78112
Cs2g08470	1083	0	1	0.001	0.187285	7.54909	Up	0.483862	0.763845
orange1.1t00313	1086	0	1	0.001	0.186768	7.5451	Up	0.483862	0.781553
Cs5g23080	1086	0	1	0.001	0.186768	7.5451	Up	0.483862	0.766155
Cs8g05270	1090	0	1	0.001	0.186083	7.5398	Up	0.483862	0.753819
orange1.1t03979	2182	0	2	0.001	0.185912	7.53848	Up	0.237994	0.555274
Cs3g17540	2187	0	2	0.001	0.185487	7.53517	Up	0.237994	0.550992
Cs3g11970	1094	0	1	0.001	0.185402	7.53451	Up	0.483862	0.764495
Cs9g08410	1098	0	1	0.001	0.184727	7.52925	Up	0.483862	0.773293
orange1.1t04951	1098	0	1	0.001	0.184727	7.52925	Up	0.483862	0.760551
Cs5g25600	2200	0	2	0.001	0.184391	7.52662	Up	0.237994	0.549559
Cs3g01140	2206	0	2	0.001	0.183889	7.52269	Up	0.237994	0.547947
orange1.1t02804	3329	0	3	0.001	0.182785	7.514	Up	0.117061	0.36519
Cs2g19380	1120	0	1	0.001	0.181098	7.50063	Up	0.483862	0.772265
Cs7g13440	1122	0	1	0.001	0.180775	7.49805	Up	0.483862	0.756764
Cs9g08460	1126	0	1	0.001	0.180133	7.49292	Up	0.483862	0.782543
Cs9g16330	1128	0	1	0.001	0.179814	7.49036	Up	0.483862	0.779333
Cs2g07080	1132	0	1	0.001	0.179178	7.48525	Up	0.483862	0.776637
orange1.1t00121	1134	0	1	0.001	0.178862	7.48271	Up	0.483862	0.76485
orange1.1t01342	2269	0	2	0.001	0.178784	7.48207	Up	0.237994	0.549186
Cs9g09980	1139	0	1	0.001	0.178077	7.47636	Up	0.483862	0.765206
Cs1g13460	2279	0	2	0.001	0.177999	7.47573	Up	0.237994	0.555528
orange1.1t04416	2282	0	2	0.001	0.177765	7.47383	Up	0.237994	0.549124
orange1.1t01167	1141	0	1	0.001	0.177765	7.47383	Up	0.483862	0.754395
Cs4g15570	4568	0	4	0.001	0.177609	7.47256	Up	0.0575782	0.232121
orange1.1t01833	2300	0	2	0.001	0.176374	7.46249	Up	0.237994	0.549683
Cs8g07070	1153	0	1	0.001	0.175915	7.45873	Up	0.483862	0.778596
Cs2g27760	3486	0	3	0.001	0.174553	7.44752	Up	0.117061	0.365079
Cs4g07160	2325	0	2	0.001	0.174477	7.4469	Up	0.237994	0.550805
Cs2g14880	1163	0	1	0.001	0.174402	7.44628	Up	0.483862	0.77112
Cs8g01380	1164	0	1	0.001	0.174253	7.44504	Up	0.483862	0.773959
Cs2g21270	1164	0	1	0.001	0.174253	7.44504	Up	0.483862	0.766274
Cs1g03920	1173	0	1	0.001	0.172916	7.43392	Up	0.483862	0.761724
Cs1g25170	1178	0	1	0.001	0.172182	7.42779	Up	0.483862	0.781676
orange1.1t02021	1180	0	1	0.001	0.17189	7.42534	Up	0.483862	0.773777
orange1.1t03092	2367	0	2	0.001	0.171382	7.42107	Up	0.237994	0.5561
Cs8g11710	2369	0	2	0.001	0.171237	7.41985	Up	0.237994	0.549621
Cs8g04860	1186	0	1	0.001	0.17102	7.41802	Up	0.483862	0.766334
Cs8g17750	1188	0	1	0.001	0.170732	7.41559	Up	0.483862	0.782171
Cs3g04490	1190	0	1	0.001	0.170445	7.41317	Up	0.483862	0.765799
Cs7g06160	1193	0	1	0.001	0.170017	7.40953	Up	0.483862	0.753129
Cs4g13780	1196	0	1	0.001	0.16959	7.40591	Up	0.483862	0.778473
Cs2g13020	1199	0	1	0.001	0.169166	7.4023	Up	0.483862	0.764081
Cs1g20180	1200	0	1	0.001	0.169025	7.40109	Up	0.483862	0.769918
orange1.1t02734	1240	0	1	0.001	0.163573	7.35379	Up	0.483862	0.766393
Cs3g21210	2482	0	2	0.001	0.163441	7.35262	Up	0.237994	0.551618
Cs8g10410	1248	0	1	0.001	0.162524	7.34451	Up	0.483862	0.756474
Cs7g26250	1249	0	1	0.001	0.162394	7.34335	Up	0.483862	0.757693
Cs4g10450	1251	0	1	0.001	0.162134	7.34105	Up	0.483862	0.77878
Cs1g09510	1260	0	1	0.001	0.160976	7.3307	Up	0.483862	0.78075
Cs4g15740	1265	0	1	0.001	0.16034	7.32499	Up	0.483862	0.781986
Cs8g11240	1278	0	1	0.001	0.158709	7.31024	Up	0.483862	0.764259
Cs5g08380	2561	0	2	0.001	0.158399	7.30742	Up	0.237994	0.551806
orange1.1t04974	2565	0	2	0.001	0.158152	7.30517	Up	0.237994	0.554894
Cs6g02810	1289	0	1	0.001	0.157355	7.29788	Up	0.483862	0.767644
Cs1g18970	5195	0	4	0.001	0.156173	7.287	Up	0.0575782	0.23139
Cs9g06530	1299	0	1	0.001	0.156143	7.28673	Up	0.483862	0.757286
Cs5g24910	1300	0	1	0.001	0.156023	7.28562	Up	0.483862	0.76848
Cs8g05230	1303	0	1	0.001	0.155664	7.28229	Up	0.483862	0.776393
Cs7g31640	2608	0	2	0.001	0.155544	7.28118	Up	0.237994	0.553945
Cs8g14990	5221	0	4	0.001	0.155396	7.2798	Up	0.0575782	0.231344
orange1.1t03455	1306	0	1	0.001	0.155306	7.27897	Up	0.483862	0.753704
Cs2g15840	1314	0	1	0.001	0.154361	7.27016	Up	0.483862	0.769198
Cs8g09540	1314	0	1	0.001	0.154361	7.27016	Up	0.483862	0.753244
orange1.1t04987	1323	0	1	0.001	0.153311	7.26031	Up	0.483862	0.760025
Cs1g19850	2649	0	2	0.001	0.153137	7.25868	Up	0.237994	0.548814
Cs8g17060	5328	0	4	0.001	0.152275	7.25053	Up	0.0575782	0.231983
orange1.1t05078	1335	0	1	0.001	0.151933	7.24729	Up	0.483862	0.770398
orange1.1t03501	1336	0	1	0.001	0.151819	7.24621	Up	0.483862	0.773051
orange1.1t01435	2676	0	2	0.001	0.151592	7.24405	Up	0.237994	0.551931
Cs5g18290	1340	0	1	0.001	0.151366	7.24189	Up	0.483862	0.768659
Cs9g06843	2690	0	2	0.001	0.150803	7.23652	Up	0.237994	0.555401
Cs7g14800	2704	0	2	0.001	0.150022	7.22903	Up	0.237994	0.549
Cs5g14680	1353	0	1	0.001	0.149911	7.22797	Up	0.483862	0.781305
orange1.1t03918	1358	0	1	0.001	0.149359	7.22264	Up	0.483862	0.760669
Cs5g14630	1359	0	1	0.001	0.149249	7.22158	Up	0.483862	0.754164
Cs2g25370	1360	0	1	0.001	0.14914	7.22052	Up	0.483862	0.772507
Cs5g15080	1361	0	1	0.001	0.14903	7.21946	Up	0.483862	0.776454
orange1.1t03086	1366	0	1	0.001	0.148485	7.21417	Up	0.483862	0.775905
Cs2g29990	1368	0	1	0.001	0.148268	7.21206	Up	0.483862	0.763196
Cs8g19630	1369	0	1	0.001	0.148159	7.211	Up	0.483862	0.776332
Cs7g13050	1371	0	1	0.001	0.147943	7.2089	Up	0.483862	0.767823
orange1.1t02225	1371	0	1	0.001	0.147943	7.2089	Up	0.483862	0.76681
Cs8g11570	6887	0	5	0.001	0.147256	7.20218	Up	0.0283208	0.141293
Cs4g13170	1379	0	1	0.001	0.147085	7.2005	Up	0.483862	0.780996
orange1.1t01952	2759	0	2	0.001	0.147032	7.19998	Up	0.237994	0.556037
Cs8g09470	1387	0	1	0.001	0.146236	7.19216	Up	0.483862	0.75717
Cs6g07220	1392	0	1	0.001	0.145711	7.18697	Up	0.483862	0.759032
Cs4g05590	2796	0	2	0.001	0.145086	7.18076	Up	0.237994	0.553188
orange1.1t00188	1398	0	1	0.001	0.145086	7.18076	Up	0.483862	0.758915
Cs2g17090	4197	0	3	0.001	0.144982	7.17973	Up	0.117061	0.365414
Cs1g24940	1402	0	1	0.001	0.144672	7.17664	Up	0.483862	0.76675
orange1.1t04856	1403	0	1	0.001	0.144569	7.17561	Up	0.483862	0.769258
Cs3g13980	1407	0	1	0.001	0.144158	7.1715	Up	0.483862	0.76842
Cs9g15740	1407	0	1	0.001	0.144158	7.1715	Up	0.483862	0.760962
Cs2g16970	1407	0	1	0.001	0.144158	7.1715	Up	0.483862	0.755491
Cs9g09550	1413	0	1	0.001	0.143546	7.16537	Up	0.483862	0.781243
Cs2g01090	1414	0	1	0.001	0.143444	7.16435	Up	0.483862	0.763904
Cs2g22410	2834	0	2	0.001	0.14314	7.16129	Up	0.237994	0.55237
orange1.1t00401	1425	0	1	0.001	0.142337	7.15317	Up	0.483862	0.76574
orange1.1t00773	1428	0	1	0.001	0.142038	7.15013	Up	0.483862	0.780441
Cs2g11940	2872	0	2	0.001	0.141247	7.14207	Up	0.237994	0.547022
orange1.1t01552	2929	0	2	0.001	0.138498	7.11372	Up	0.237994	0.550617
orange1.1t01928	1470	0	1	0.001	0.13798	7.10831	Up	0.483862	0.772386
Cs8g16790	1474	0	1	0.001	0.137605	7.10439	Up	0.483862	0.778718
Cs1g07530	1476	0	1	0.001	0.137419	7.10243	Up	0.483862	0.754222
Cs1g21420	1479	0	1	0.001	0.13714	7.09951	Up	0.483862	0.755433
Cs5g07980	1482	0	1	0.001	0.136862	7.09658	Up	0.483862	0.761255
orange1.1t00564	2966	0	2	0.001	0.13677	7.09561	Up	0.237994	0.551242
orange1.1t02602	1483	0	1	0.001	0.13677	7.09561	Up	0.483862	0.76296
Cs3g04390	1489	0	1	0.001	0.136219	7.08978	Up	0.483862	0.769858
orange1.1t03163	2998	0	2	0.001	0.13531	7.08013	Up	0.237994	0.553566
orange1.1t03538	1506	0	1	0.001	0.134681	7.07341	Up	0.483862	0.75659
Cs5g06030	1508	0	1	0.001	0.134503	7.07149	Up	0.483862	0.761783
orange1.1t00771	1509	0	1	0.001	0.134414	7.07053	Up	0.483862	0.770038
Cs7g30690	4537	0	3	0.001	0.134117	7.06735	Up	0.117061	0.366197
Cs7g21080	1513	0	1	0.001	0.134058	7.06672	Up	0.483862	0.766572
orange1.1t02391	1521	0	1	0.001	0.133353	7.05911	Up	0.483862	0.767584
Cs6g13170	3046	0	2	0.001	0.133178	7.05721	Up	0.237994	0.554197
Cs7g13280	1552	0	1	0.001	0.130689	7.03	Up	0.483862	0.754683
Cs7g14330	3105	0	2	0.001	0.130647	7.02953	Up	0.237994	0.548442
Cs7g15750	1553	0	1	0.001	0.130605	7.02907	Up	0.483862	0.762842
Cs8g03350	1556	0	1	0.001	0.130353	7.02629	Up	0.483862	0.760903
Cs2g16290	1557	0	1	0.001	0.13027	7.02536	Up	0.483862	0.779394
Cs4g03910	1558	0	1	0.001	0.130186	7.02443	Up	0.483862	0.780195
Cs3g02010	1558	0	1	0.001	0.130186	7.02443	Up	0.483862	0.757984
Cs7g09470	3143	0	2	0.001	0.129068	7.01199	Up	0.237994	0.549372
Cs4g12880	1573	0	1	0.001	0.128945	7.01061	Up	0.483862	0.755606
Cs6g03020	1592	0	1	0.001	0.127406	6.99329	Up	0.483862	0.780318
orange1.1t00150	1594	0	1	0.001	0.127246	6.99148	Up	0.483862	0.779025
Cs2g22510	1595	0	1	0.001	0.127166	6.99057	Up	0.483862	0.781182
Cs1g11520	1599	0	1	0.001	0.126848	6.98696	Up	0.483862	0.765858
Cs4g16640	1607	0	1	0.001	0.126217	6.97976	Up	0.483862	0.758566
Cs5g06810	1618	0	1	0.001	0.125358	6.96992	Up	0.483862	0.760142
Cs2g18390	3239	0	2	0.001	0.125242	6.96858	Up	0.237994	0.550306
Cs1g24890	3243	0	2	0.001	0.125088	6.9668	Up	0.237994	0.548504
Cs5g13880	1625	0	1	0.001	0.124818	6.96369	Up	0.483862	0.775722
Cs2g06950	1625	0	1	0.001	0.124818	6.96369	Up	0.483862	0.760376
Cs2g31350	3256	0	2	0.001	0.124588	6.96103	Up	0.237994	0.551555
Cs4g09920	1629	0	1	0.001	0.124512	6.96014	Up	0.483862	0.765147
Cs2g28710	1632	0	1	0.001	0.124283	6.95749	Up	0.483862	0.770278
Cs2g31410	1636	0	1	0.001	0.123979	6.95395	Up	0.483862	0.769738
Cs9g19070	1637	0	1	0.001	0.123903	6.95307	Up	0.483862	0.769798
Cs1g26230	1645	0	1	0.001	0.123301	6.94604	Up	0.483862	0.77835
orange1.1t01965	1645	0	1	0.001	0.123301	6.94604	Up	0.483862	0.755202
Cs2g21370	1647	0	1	0.001	0.123151	6.94429	Up	0.483862	0.774748
orange1.1t04721	1648	0	1	0.001	0.123076	6.94341	Up	0.483862	0.776271
Cs5g17210	1651	0	1	0.001	0.122853	6.94079	Up	0.483862	0.782109
Cs7g23270	1653	0	1	0.001	0.122704	6.93904	Up	0.483862	0.782357
orange1.1t00820	1655	0	1	0.001	0.122556	6.9373	Up	0.483862	0.758042
Cs2g02510	1666	0	1	0.001	0.121747	6.92774	Up	0.483862	0.774141
orange1.1t03632	1675	0	1	0.001	0.121093	6.91997	Up	0.483862	0.774081
Cs5g13930	5031	0	3	0.001	0.120948	6.91824	Up	0.117061	0.365973
Cs1g04190	3371	0	2	0.001	0.120338	6.91095	Up	0.237994	0.553881
Cs1g08535	1702	0	1	0.001	0.119172	6.8969	Up	0.483862	0.771722
Cs4g16260	3422	0	2	0.001	0.118545	6.88929	Up	0.237994	0.55143
Cs5g34850	3428	0	2	0.001	0.118337	6.88676	Up	0.237994	0.549062
Cs5g18300	1721	0	1	0.001	0.117856	6.88088	Up	0.483862	0.78335
Cs2g07880	1723	0	1	0.001	0.117719	6.8792	Up	0.483862	0.781862
Cs5g16530	1724	0	1	0.001	0.117651	6.87837	Up	0.483862	0.763668
Cs4g14110	5216	0	3	0.001	0.116658	6.86615	Up	0.117061	0.365861
Cs4g16470	1753	0	1	0.001	0.115705	6.8543	Up	0.483862	0.778903
orange1.1t01494	1753	0	1	0.001	0.115705	6.8543	Up	0.483862	0.764614
Cs2g28740	3517	0	2	0.001	0.115343	6.84978	Up	0.237994	0.55068
Cs1g12140	3520	0	2	0.001	0.115244	6.84855	Up	0.237994	0.55281
Cs3g09370	1766	0	1	0.001	0.114853	6.84364	Up	0.483862	0.782791
orange1.1t02477	1767	0	1	0.001	0.114788	6.84283	Up	0.483862	0.77921
orange1.1t02971	1767	0	1	0.001	0.114788	6.84283	Up	0.483862	0.774627
Cs2g17810	1783	0	1	0.001	0.113758	6.82982	Up	0.483862	0.771843
Cs4g12380	1785	0	1	0.001	0.11363	6.8282	Up	0.483862	0.76854
Cs3g13510	1792	0	1	0.001	0.113186	6.82256	Up	0.483862	0.777921
Cs1g09300	1796	0	1	0.001	0.112934	6.81934	Up	0.483862	0.756996
Cs2g04720	1798	0	1	0.001	0.112809	6.81773	Up	0.483862	0.776088
Cs4g16430	1803	0	1	0.001	0.112496	6.81373	Up	0.483862	0.767704
Cs6g19500	1805	0	1	0.001	0.112371	6.81213	Up	0.483862	0.782233
Cs7g06070	1807	0	1	0.001	0.112247	6.81053	Up	0.483862	0.762018
Cs1g05600	1814	0	1	0.001	0.111814	6.80495	Up	0.483862	0.775417
Cs7g14150	1819	0	1	0.001	0.111506	6.80098	Up	0.483862	0.779763
Cs5g29490	1823	0	1	0.001	0.111262	6.79781	Up	0.483862	0.767286
Cs5g15220	1844	0	1	0.001	0.109995	6.78129	Up	0.483862	0.7581
Cs1g26160	1848	0	1	0.001	0.109756	6.77816	Up	0.483862	0.775783
Cs4g11500	5545	0	3	0.001	0.109737	6.7779	Up	0.117061	0.366647
Cs7g19270	1850	0	1	0.001	0.109638	6.7766	Up	0.483862	0.7818
Cs5g10270	1853	0	1	0.001	0.10946	6.77426	Up	0.483862	0.756301
orange1.1t02431	3719	0	2	0.001	0.109078	6.76921	Up	0.237994	0.547268
Cs8g11680	1862	0	1	0.001	0.108931	6.76727	Up	0.483862	0.75688
Cs3g18800	1873	0	1	0.001	0.108292	6.75878	Up	0.483862	0.775174
orange1.1t04891	1874	0	1	0.001	0.108234	6.75801	Up	0.483862	0.778228
orange1.1t00204	3762	0	2	0.001	0.107831	6.75263	Up	0.237994	0.551117
Cs9g08800	3768	0	2	0.001	0.107659	6.75033	Up	0.237994	0.548194
Cs8g05600	1888	0	1	0.001	0.107431	6.74727	Up	0.483862	0.762136
Cs5g18050	3782	0	2	0.001	0.107261	6.74498	Up	0.237994	0.553062
Cs1g05010	1891	0	1	0.001	0.107261	6.74498	Up	0.483862	0.772024
Cs8g08180	1895	0	1	0.001	0.107034	6.74193	Up	0.483862	0.762724
Cs5g17590	3792	0	2	0.001	0.106978	6.74117	Up	0.237994	0.555846
orange1.1t05031	3812	0	2	0.001	0.106417	6.73358	Up	0.237994	0.55464
Cs3g04440	1909	0	1	0.001	0.106249	6.73131	Up	0.483862	0.769078
Cs7g16230	1927	0	1	0.001	0.105257	6.71777	Up	0.483862	0.761431
Cs4g02540	1930	0	1	0.001	0.105093	6.71553	Up	0.483862	0.761548
Cs5g18860	3864	0	2	0.001	0.104984	6.71403	Up	0.237994	0.554577
Cs3g06640	5831	0	3	0.001	0.104354	6.70535	Up	0.117061	0.36369
orange1.1t02678	1952	0	1	0.001	0.103909	6.69917	Up	0.483862	0.777187
Cs6g09670	1961	0	1	0.001	0.103432	6.69254	Up	0.483862	0.776576
Cs3g05250	1967	0	1	0.001	0.103116	6.68813	Up	0.483862	0.779825
Cs3g15500	1973	0	1	0.001	0.102803	6.68374	Up	0.483862	0.753589
Cs7g13530	1982	0	1	0.001	0.102336	6.67717	Up	0.483862	0.770819
Cs3g01640	2001	0	1	0.001	0.101364	6.66341	Up	0.483862	0.777799
orange1.1t02864	4010	0	2	0.001	0.101162	6.66053	Up	0.237994	0.551367
Cs1g04650	2014	0	1	0.001	0.10071	6.65406	Up	0.483862	0.777737
Cs8g06770	4044	0	2	0.001	0.100312	6.64834	Up	0.237994	0.551305
Cs2g30550	4086	0	2	0.001	0.0992805	6.63344	Up	0.237994	0.549994
Cs2g25860	2044	0	1	0.001	0.0992319	6.63273	Up	0.483862	0.762783
Cs1g15220	4089	0	2	0.001	0.0992076	6.63238	Up	0.237994	0.54733
orange1.1t04824	2045	0	1	0.001	0.0991834	6.63203	Up	0.483862	0.776942
Cs2g28470	2047	0	1	0.001	0.0990865	6.63062	Up	0.483862	0.77293
orange1.1t00636	2056	0	1	0.001	0.0986527	6.62429	Up	0.483862	0.762195
orange1.1t04448	2061	0	1	0.001	0.0984134	6.62078	Up	0.483862	0.783972
Cs2g02420	4129	0	2	0.001	0.0982466	6.61833	Up	0.237994	0.547762
Cs4g01480	2086	0	1	0.001	0.0972339	6.60339	Up	0.483862	0.772809
orange1.1t01155	2092	0	1	0.001	0.0969551	6.59924	Up	0.483862	0.783226
Cs8g14000	2107	0	1	0.001	0.0962648	6.58894	Up	0.483862	0.768361
Cs1g13730	8484	0	4	0.001	0.0956294	6.57938	Up	0.0575782	0.231572
Cs9g04020	4253	0	2	0.001	0.0953821	6.57565	Up	0.237994	0.550243
orange1.1t04763	2137	0	1	0.001	0.0949134	6.56854	Up	0.483862	0.771662
Cs1g01750	2138	0	1	0.001	0.094869	6.56787	Up	0.483862	0.767405
orange1.1t05057	2140	0	1	0.001	0.0947804	6.56652	Up	0.483862	0.778166
Cs9g12240	10778	0	5	0.001	0.0940945	6.55604	Up	0.0283208	0.141189
Cs7g03100	2156	0	1	0.001	0.094077	6.55577	Up	0.483862	0.75474
Cs1g02480	2166	0	1	0.001	0.0936427	6.54909	Up	0.483862	0.757925
Cs5g19290	2168	0	1	0.001	0.0935563	6.54776	Up	0.483862	0.768899
Cs5g03300	2202	0	1	0.001	0.0921117	6.52531	Up	0.483862	0.767465
Cs3g13090	2227	0	1	0.001	0.0910777	6.50903	Up	0.483862	0.774323
Cs9g13110	2249	0	1	0.001	0.0901868	6.49484	Up	0.483862	0.779271
Cs2g11910	4537	0	2	0.001	0.0894115	6.48239	Up	0.237994	0.554767
orange1.1t03727	4544	0	2	0.001	0.0892738	6.48016	Up	0.237994	0.547824
Cs6g04700	2282	0	1	0.001	0.0888826	6.47383	Up	0.483862	0.773353
Cs7g13990	4569	0	2	0.001	0.0887853	6.47225	Up	0.237994	0.550867
Cs2g10230	2287	0	1	0.001	0.0886882	6.47067	Up	0.483862	0.779702
orange1.1t00185	2289	0	1	0.001	0.0886107	6.46941	Up	0.483862	0.753761
Cs7g11330	2297	0	1	0.001	0.0883021	6.46438	Up	0.483862	0.780379
Cs5g29030	2301	0	1	0.001	0.0881486	6.46187	Up	0.483862	0.778841
orange1.1t02982	2301	0	1	0.001	0.0881486	6.46187	Up	0.483862	0.778534
orange1.1t01868	2303	0	1	0.001	0.0880721	6.46061	Up	0.483862	0.754625
Cs5g08230	2316	0	1	0.001	0.0875777	6.45249	Up	0.483862	0.781738
orange1.1t01419	4658	0	2	0.001	0.0870889	6.44442	Up	0.237994	0.554324
Cs9g01150	2330	0	1	0.001	0.0870515	6.4438	Up	0.483862	0.768959
Cs8g20110	2337	0	1	0.001	0.0867908	6.43947	Up	0.483862	0.757809
Cs6g10040	2339	0	1	0.001	0.0867165	6.43824	Up	0.483862	0.773838
Cs2g13320	2344	0	1	0.001	0.0865316	6.43515	Up	0.483862	0.772869
Cs2g02060	2357	0	1	0.001	0.0860543	6.42718	Up	0.483862	0.77682
Cs2g20690	2361	0	1	0.001	0.0859085	6.42473	Up	0.483862	0.772205
Cs2g22640	2391	0	1	0.001	0.0848306	6.40651	Up	0.483862	0.757751
Cs6g02700	2432	0	1	0.001	0.0834005	6.38198	Up	0.483862	0.766869
Cs8g12970	2433	0	1	0.001	0.0833662	6.38139	Up	0.483862	0.782667
Cs2g12900	2444	0	1	0.001	0.082991	6.37488	Up	0.483862	0.763963
orange1.1t04579	2444	0	1	0.001	0.082991	6.37488	Up	0.483862	0.757461
Cs3g10460	2465	0	1	0.001	0.082284	6.36254	Up	0.483862	0.758624
orange1.1t01099	2472	0	1	0.001	0.082051	6.35845	Up	0.483862	0.755896
Cs6g19610	2475	0	1	0.001	0.0819515	6.3567	Up	0.483862	0.77786
orange1.1t04783	2479	0	1	0.001	0.0818193	6.35437	Up	0.483862	0.759499
orange1.1t02978	2486	0	1	0.001	0.0815889	6.3503	Up	0.483862	0.777309
Cs7g23070	2511	0	1	0.001	0.0807766	6.33587	Up	0.483862	0.761079
Cs8g09280	2519	0	1	0.001	0.08052	6.33128	Up	0.483862	0.774202
Cs8g01560	2528	0	1	0.001	0.0802334	6.32613	Up	0.483862	0.764554
Cs2g13330	2532	0	1	0.001	0.0801066	6.32385	Up	0.483862	0.768062
Cs7g08890	2534	0	1	0.001	0.0800434	6.32271	Up	0.483862	0.759733
Cs6g14860	2535	0	1	0.001	0.0800118	6.32214	Up	0.483862	0.755549
orange1.1t04294	5138	0	2	0.001	0.0789529	6.30292	Up	0.237994	0.548009
orange1.1t00614	2572	0	1	0.001	0.0788608	6.30124	Up	0.483862	0.76568
Cs1g24480	2580	0	1	0.001	0.0786163	6.29676	Up	0.483862	0.773172
orange1.1t03462	2581	0	1	0.001	0.0785858	6.2962	Up	0.483862	0.767525
Cs8g09010	2583	0	1	0.001	0.078525	6.29508	Up	0.483862	0.761901
Cs2g28310	2584	0	1	0.001	0.0784946	6.29452	Up	0.483862	0.765621
Cs3g12780	2585	0	1	0.001	0.0784642	6.29396	Up	0.483862	0.782481
Cs7g18020	2592	0	1	0.001	0.0782523	6.29006	Up	0.483862	0.773596
Cs9g17200	2604	0	1	0.001	0.0778917	6.2834	Up	0.483862	0.782419
Cs2g12810	2614	0	1	0.001	0.0775937	6.27787	Up	0.483862	0.761842
Cs1g24090	2637	0	1	0.001	0.076917	6.26523	Up	0.483862	0.775661
Cs9g08540	2651	0	1	0.001	0.0765108	6.25759	Up	0.483862	0.774566
Cs5g18970	2689	0	1	0.001	0.0754295	6.23706	Up	0.483862	0.755664
Cs2g12300	2703	0	1	0.001	0.0750388	6.22957	Up	0.483862	0.755087
orange1.1t02631	2707	0	1	0.001	0.074928	6.22743	Up	0.483862	0.770759
Cs2g14950	2717	0	1	0.001	0.0746522	6.22211	Up	0.483862	0.759674
orange1.1t03782	2720	0	1	0.001	0.0745699	6.22052	Up	0.483862	0.774505
Cs4g14490	2727	0	1	0.001	0.0743784	6.21681	Up	0.483862	0.757577
orange1.1t04412	2747	0	1	0.001	0.0738369	6.20627	Up	0.483862	0.756011
Cs4g12040	2780	0	1	0.001	0.0729604	6.18904	Up	0.483862	0.763609
Cs2g21930	2784	0	1	0.001	0.0728556	6.18697	Up	0.483862	0.784096
orange1.1t00070	2785	0	1	0.001	0.0728294	6.18645	Up	0.483862	0.767167
Cs7g27030	2795	0	1	0.001	0.0725689	6.18128	Up	0.483862	0.754856
Cs7g21400	2809	0	1	0.001	0.0722072	6.17407	Up	0.483862	0.77124
Cs8g11580	2817	0	1	0.001	0.0720021	6.16997	Up	0.483862	0.776149
Cs7g16560	2817	0	1	0.001	0.0720021	6.16997	Up	0.483862	0.773535
Cs4g15850	2819	0	1	0.001	0.071951	6.16894	Up	0.483862	0.775478
Cs7g04850	2825	0	1	0.001	0.0717982	6.16588	Up	0.483862	0.77737
Cs5g15640	2843	0	1	0.001	0.0713437	6.15671	Up	0.483862	0.755953
Cs2g09310	2860	0	1	0.001	0.0709196	6.14811	Up	0.483862	0.759791
Cs4g19080	2874	0	1	0.001	0.0705741	6.14107	Up	0.483862	0.757344
Cs1g19870	2888	0	1	0.001	0.070232	6.13406	Up	0.483862	0.768122
orange1.1t01380	2892	0	1	0.001	0.0701349	6.13206	Up	0.483862	0.761138
Cs7g05680	2922	0	1	0.001	0.0694148	6.11717	Up	0.483862	0.773656
Cs4g14340	2923	0	1	0.001	0.069391	6.11668	Up	0.483862	0.77402
Cs5g17510	2927	0	1	0.001	0.0692962	6.1147	Up	0.483862	0.759966
Cs7g26880	2941	0	1	0.001	0.0689663	6.10782	Up	0.483862	0.772748
Cs9g15050	2990	0	1	0.001	0.0678361	6.08398	Up	0.483862	0.777982
Cs7g29760	3007	0	1	0.001	0.0674526	6.0758	Up	0.483862	0.776698
Cs4g06020	3037	0	1	0.001	0.0667863	6.06148	Up	0.483862	0.779087
Cs1g11270	3055	0	1	0.001	0.0663928	6.05295	Up	0.483862	0.756822
orange1.1t03209	3064	0	1	0.001	0.0661978	6.04871	Up	0.483862	0.753876
Cs7g15210	3066	0	1	0.001	0.0661546	6.04777	Up	0.483862	0.774263
Cs3g23600	3068	0	1	0.001	0.0661115	6.04683	Up	0.483862	0.759616
Cs1g11980	3071	0	1	0.001	0.0660469	6.04542	Up	0.483862	0.78001
Cs5g06930	3088	0	1	0.001	0.0656833	6.03745	Up	0.483862	0.761607
Cs1g08270	3090	0	1	0.001	0.0656408	6.03652	Up	0.483862	0.773474
orange1.1t02983	3103	0	1	0.001	0.0653658	6.03046	Up	0.483862	0.765562
Cs5g28830	3112	0	1	0.001	0.0651767	6.02629	Up	0.483862	0.777431
Cs1g01170	3118	0	1	0.001	0.0650513	6.02351	Up	0.483862	0.782853
Cs2g26100	3130	0	1	0.001	0.0648019	6.01796	Up	0.483862	0.775235
Cs7g21440	3143	0	1	0.001	0.0645339	6.01199	Up	0.483862	0.784221
orange1.1t04193	3154	0	1	0.001	0.0643088	6.00694	Up	0.483862	0.763019
Cs3g20450	3156	0	1	0.001	0.0642681	6.00603	Up	0.483862	0.778289
Cs7g19260	3158	0	1	0.001	0.0642274	6.00512	Up	0.483862	0.769318
Cs2g13740	3169	0	1	0.001	0.0640044	6.0001	Up	0.483862	0.781429
orange1.1t04638	3193	0	1	0.001	0.0635233	5.98921	Up	0.483862	0.757112
orange1.1t03960	3202	0	1	0.001	0.0633448	5.98515	Up	0.483862	0.763727
Cs6g14740	3209	0	1	0.001	0.0632066	5.982	Up	0.483862	0.758682
Cs6g11890	3223	0	1	0.001	0.0629321	5.97572	Up	0.483862	0.756938
Cs9g12750	3226	0	1	0.001	0.0628735	5.97438	Up	0.483862	0.783412
orange1.1t01472	3234	0	1	0.001	0.062718	5.97081	Up	0.483862	0.758391
Cs6g08080	3243	0	1	0.001	0.0625439	5.9668	Up	0.483862	0.758449
Cs4g19100	3260	0	1	0.001	0.0622178	5.95926	Up	0.483862	0.757054
orange1.1t02755	3298	0	1	0.001	0.0615009	5.94254	Up	0.483862	0.780811
Cs6g21690	3299	0	1	0.001	0.0614823	5.9421	Up	0.483862	0.763786
orange1.1t02456	3304	0	1	0.001	0.0613892	5.93991	Up	0.483862	0.754049
Cs3g25140	3306	0	1	0.001	0.0613521	5.93904	Up	0.483862	0.772144
Cs1g24270	3339	0	1	0.001	0.0607457	5.92471	Up	0.483862	0.760844
Cs3g06470	3348	0	1	0.001	0.0605824	5.92083	Up	0.483862	0.768002
Cs4g16440	3361	0	1	0.001	0.0603481	5.91524	Up	0.483862	0.753474
orange1.1t03323	3365	0	1	0.001	0.0602764	5.91352	Up	0.483862	0.773414
Cs4g08710	3368	0	1	0.001	0.0602227	5.91224	Up	0.483862	0.769678
Cs2g31435	3392	0	1	0.001	0.0597966	5.90199	Up	0.483862	0.771602
Cs2g26430	3416	0	1	0.001	0.0593765	5.89182	Up	0.483862	0.763491
orange1.1t01778	3420	0	1	0.001	0.059307	5.89013	Up	0.483862	0.769498
Cs5g14580	3431	0	1	0.001	0.0591169	5.8855	Up	0.483862	0.767107
Cs1g01850	3439	0	1	0.001	0.0589794	5.88214	Up	0.483862	0.774384
Cs5g28210	3450	0	1	0.001	0.0587913	5.87753	Up	0.483862	0.75909
orange1.1t04443	3517	0	1	0.001	0.0576713	5.84978	Up	0.483862	0.783785
Cs2g18880	3540	0	1	0.001	0.0572966	5.84038	Up	0.483862	0.762312
Cs7g28350	3541	0	1	0.001	0.0572804	5.83997	Up	0.483862	0.769618
Cs9g18730	3545	0	1	0.001	0.0572158	5.83834	Up	0.483862	0.784345
Cs4g16230	3556	0	1	0.001	0.0570388	5.83387	Up	0.483862	0.769138
Cs5g11350	3566	0	1	0.001	0.0568789	5.82982	Up	0.483862	0.780873
Cs5g10120	3588	0	1	0.001	0.0565301	5.82095	Up	0.483862	0.754913
orange1.1t04046	3615	0	1	0.001	0.0561079	5.81013	Up	0.483862	0.761959
orange1.1t02476	3621	0	1	0.001	0.0560149	5.80774	Up	0.483862	0.780071
orange1.1t02024	3621	0	1	0.001	0.0560149	5.80774	Up	0.483862	0.763137
Cs7g25580	3636	0	1	0.001	0.0557838	5.80178	Up	0.483862	0.777676
Cs2g06550	3646	0	1	0.001	0.0556308	5.79781	Up	0.483862	0.762077
orange1.1t01124	3650	0	1	0.001	0.0555699	5.79623	Up	0.483862	0.760786
Cs4g19600	3670	0	1	0.001	0.055267	5.78835	Up	0.483862	0.777615
orange1.1t02336	3691	0	1	0.001	0.0549526	5.78012	Up	0.483862	0.760317
Cs1g17900	3719	0	1	0.001	0.0545389	5.76921	Up	0.483862	0.75578
Cs7g07700	3730	0	1	0.001	0.054378	5.76495	Up	0.483862	0.783909
Cs6g05910	3734	0	1	0.001	0.0543198	5.76341	Up	0.483862	0.779148
Cs6g14750	3734	0	1	0.001	0.0543198	5.76341	Up	0.483862	0.758857
Cs5g01910	3831	0	1	0.001	0.0529444	5.72641	Up	0.483862	0.757228
Cs4g08190	3835	0	1	0.001	0.0528892	5.7249	Up	0.483862	0.753934
Cs3g14370	3899	0	1	0.001	0.052021	5.70102	Up	0.483862	0.757867
Cs8g17100	11736	0	3	0.001	0.0518482	5.69622	Up	0.117061	0.364077
Cs1g02180	7827	0	2	0.001	0.0518283	5.69567	Up	0.237994	0.552245
Cs7g28600	3939	0	1	0.001	0.0514928	5.6863	Up	0.483862	0.771361
Cs1g07270	3971	0	1	0.001	0.0510778	5.67462	Up	0.483862	0.770518
Cs3g10010	3978	0	1	0.001	0.0509879	5.67208	Up	0.483862	0.762901
Cs4g06200	3997	0	1	0.001	0.0507456	5.66521	Up	0.483862	0.768719
Cs3g15970	4037	0	1	0.001	0.0502428	5.65084	Up	0.483862	0.780256
Cs6g05260	4074	0	1	0.001	0.0497865	5.63768	Up	0.483862	0.755318
Cs2g05170	4113	0	1	0.001	0.0493144	5.62394	Up	0.483862	0.758275
Cs5g22380	4153	0	1	0.001	0.0488394	5.60997	Up	0.483862	0.756532
orange1.1t01506	4189	0	1	0.001	0.0484197	5.59752	Up	0.483862	0.755375
orange1.1t00848	4196	0	1	0.001	0.0483389	5.59511	Up	0.483862	0.770158
orange1.1t04661	4252	0	1	0.001	0.0477023	5.57599	Up	0.483862	0.768241
orange1.1t00847	4257	0	1	0.001	0.0476462	5.57429	Up	0.483862	0.764377
Cs3g20030	4272	0	1	0.001	0.0474789	5.56922	Up	0.483862	0.782295
orange1.1t02748	8548	0	2	0.001	0.0474567	5.56854	Up	0.237994	0.555084
Cs9g12290	4316	0	1	0.001	0.0469949	5.55443	Up	0.483862	0.756416
Cs2g11020	4383	0	1	0.001	0.0462765	5.53221	Up	0.483862	0.759849
Cs2g04670	13259	0	3	0.001	0.0458926	5.52019	Up	0.117061	0.363634
orange1.1t00611	4562	0	1	0.001	0.0444608	5.47446	Up	0.483862	0.770578
Cs1g16710	4595	0	1	0.001	0.0441415	5.46406	Up	0.483862	0.782048
Cs3g08740	4620	0	1	0.001	0.0439026	5.45623	Up	0.483862	0.771481
orange1.1t03962	4664	0	1	0.001	0.0434884	5.44256	Up	0.483862	0.775966
Cs2g24950	4743	0	1	0.001	0.0427641	5.41833	Up	0.483862	0.772325
Cs5g10230	4942	0	1	0.001	0.0410421	5.35903	Up	0.483862	0.771782
Cs9g16840	9934	0	2	0.001	0.0408355	5.35175	Up	0.237994	0.549434
Cs2g21450	4997	0	1	0.001	0.0405904	5.34307	Up	0.483862	0.768779
Cs2g03470	5099	0	1	0.001	0.0397784	5.31391	Up	0.483862	0.783847
Cs8g12200	5158	0	1	0.001	0.0393234	5.29732	Up	0.483862	0.76414
Cs7g13010	5198	0	1	0.001	0.0390208	5.28617	Up	0.483862	0.777248
Cs8g03230	5272	0	1	0.001	0.0384731	5.26578	Up	0.483862	0.778657
Cs2g05080	5304	0	1	0.001	0.038241	5.25705	Up	0.483862	0.782605
Cs5g24900	5399	0	1	0.001	0.0375681	5.23144	Up	0.483862	0.782915
Cs9g01170	5399	0	1	0.001	0.0375681	5.23144	Up	0.483862	0.775052
Cs2g07690	5451	0	1	0.001	0.0372097	5.21761	Up	0.483862	0.783288
Cs9g05680	5571	0	1	0.001	0.0364082	5.18619	Up	0.483862	0.765384
Cs7g27120	5864	0	1	0.001	0.034589	5.11224	Up	0.483862	0.753302
Cs4g20180	5876	0	1	0.001	0.0345184	5.10929	Up	0.483862	0.771421
orange1.1t03774	5952	0	1	0.001	0.0340776	5.09075	Up	0.483862	0.782729
Cs9g18240	5999	0	1	0.001	0.0338106	5.07941	Up	0.483862	0.775296
Cs3g04470	6071	0	1	0.001	0.0334097	5.06219	Up	0.483862	0.776515
Cs5g18110	6152	0	1	0.001	0.0329698	5.04307	Up	0.483862	0.755029
Cs2g26480	6258	0	1	0.001	0.0324113	5.01843	Up	0.483862	0.770098
Cs3g14860	6345	0	1	0.001	0.0319669	4.99851	Up	0.483862	0.763314
orange1.1t02772	6347	0	1	0.001	0.0319568	4.99805	Up	0.483862	0.754971
orange1.1t01139	6520	0	1	0.001	0.0311089	4.95926	Up	0.483862	0.764673
Cs9g09570	6583	0	1	0.001	0.0308112	4.94538	Up	0.483862	0.753359
Cs3g10090	6585	0	1	0.001	0.0308018	4.94494	Up	0.483862	0.783474
Cs9g11990	6693	0	1	0.001	0.0303048	4.92147	Up	0.483862	0.770638
Cs2g12430	6924	0	1	0.001	0.0292938	4.87252	Up	0.483862	0.773232
Cs1g18920	6930	0	1	0.001	0.0292684	4.87127	Up	0.483862	0.783723
Cs9g08320	7432	0	1	0.001	0.0272914	4.77038	Up	0.483862	0.760259
Cs3g22340	7527	0	1	0.001	0.026947	4.75205	Up	0.483862	0.759557
Cs4g04730	7640	0	1	0.001	0.0265484	4.73055	Up	0.483862	0.760727
Cs1g18940	7815	0	1	0.001	0.0259539	4.69788	Up	0.483862	0.77487
Cs1g14800	8801	0	1	0.001	0.0230462	4.52646	Up	0.483862	0.763432
Cs1g26270	1179	2	33	0.333054	5.67718	4.09134	Up	1.14571e-08	3.13536e-07
orange1.1t03083	13528	0	1	0.001	0.0149933	3.90625	Up	0.483862	0.758741
Cs7g20420	1947	1	14	0.10084	1.45846	3.85431	Up	0.000411458	0.00459514
Cs5g05670	5799	1	13	0.0338568	0.454697	3.74739	Up	0.000787226	0.00806383
Cs3g23280	1143	4	45	0.687088	7.98543	3.5388	Up	2.23152e-10	7.46828e-09
Cs7g02700	3013	1	10	0.0651628	0.673183	3.36888	Up	0.0053726	0.0394964
Cs4g11330	20724	0	1	0.001	0.0097872	3.2909	Up	0.483862	0.766929
Cs6g16850	1154	1	9	0.170135	1.58186	3.21688	Up	0.0100806	0.0656446
Cs7g24235	2444	1	9	0.0803336	0.746919	3.21688	Up	0.0100806	0.0656237
Cs4g08770	2771	1	9	0.0708536	0.658777	3.21688	Up	0.0100806	0.0656656
Cs8g14690	1363	39	343	5.61781	51.0423	3.18361	Up	2.7833e-64	8.35604e-62
orange1.1t05321	263	2	16	1.49304	12.3395	3.04695	Up	0.000567374	0.00606119
Cs2g26323	889	2	16	0.441699	3.65048	3.04695	Up	0.000567374	0.00606437
Cs3g20340	3710	1	8	0.0529206	0.437369	3.04695	Up	0.0187822	0.104252
orange1.1t01275	1475	1	8	0.133109	1.10009	3.04695	Up	0.0187822	0.104195
Cs4g15340	831	1	8	0.236264	1.95264	3.04695	Up	0.0187822	0.104224
Cs8g05550	786	1	8	0.249791	2.06443	3.04695	Up	0.0187822	0.104167
orange1.1t01469	3937	8	58	0.398954	2.9881	2.90493	Up	4.37438e-11	1.57224e-09
Cs2g14170	3064	1	7	0.0640781	0.463384	2.85431	Up	0.0347042	0.162162
Cs1g12100	237	1	7	0.828419	5.99076	2.85431	Up	0.0347042	0.161977
Cs2g10010	2769	1	7	0.0709048	0.512752	2.85431	Up	0.0347042	0.162014
orange1.1t02944	2929	1	7	0.0670315	0.484742	2.85431	Up	0.0347042	0.162274
Cs4g19810	1984	1	7	0.0989594	0.71563	2.85431	Up	0.0347042	0.162125
Cs6g05515	433	1	7	0.45343	3.27901	2.85431	Up	0.0347042	0.162311
Cs2g18160	2955	1	7	0.0664418	0.480477	2.85431	Up	0.0347042	0.162199
Cs5g19120	711	1	7	0.27614	1.99692	2.85431	Up	0.0347042	0.162088
Cs6g16840	6230	2	14	0.063029	0.455798	2.85431	Up	0.00189007	0.0168718
Cs2g25360	6935	1	7	0.0283108	0.204731	2.85431	Up	0.0347042	0.162236
Cs6g09950	1053	1	7	0.186453	1.34835	2.85431	Up	0.0347042	0.162051
Cs6g08260	2105	2	13	0.186542	1.25263	2.74739	Up	0.0034176	0.0274254
Cs4g20290	5641	1	6	0.0348051	0.215738	2.63191	Up	0.0634782	0.246887
Cs4g06500	1818	1	6	0.107995	0.669406	2.63191	Up	0.0634782	0.246652
Cs7g17150	564	1	6	0.348112	2.15777	2.63191	Up	0.0634782	0.247122
Cs3g10550	2877	1	6	0.0682431	0.423003	2.63191	Up	0.0634782	0.246746
Cs9g05800	2506	1	6	0.0783461	0.485627	2.63191	Up	0.0634782	0.247169
Cs6g05150	2595	1	6	0.0756591	0.468971	2.63191	Up	0.0634782	0.247263
Cs2g06480	4302	2	12	0.0912763	0.565774	2.63191	Up	0.00613498	0.0439458
Cs4g15540	1684	1	6	0.116589	0.722672	2.63191	Up	0.0634782	0.246793
Cs8g04450	4346	1	6	0.0451761	0.280023	2.63191	Up	0.0634782	0.247216
Cs5g33290	1613	1	6	0.121721	0.754482	2.63191	Up	0.0634782	0.247028
orange1.1t02588	3993	2	12	0.0983398	0.609557	2.63191	Up	0.00613498	0.0439304
Cs9g12400	2690	1	6	0.0729871	0.452409	2.63191	Up	0.0634782	0.247075
Cs4g01960	3668	1	6	0.0535266	0.331783	2.63191	Up	0.0634782	0.247358
Cs5g30220	3867	1	6	0.050772	0.314709	2.63191	Up	0.0634782	0.246981
Cs1g09160	3429	1	6	0.0572573	0.354908	2.63191	Up	0.0634782	0.246934
Cs7g21920	1169	1	6	0.167952	1.04104	2.63191	Up	0.0634782	0.247311
Cs5g32560	309	1	6	0.63539	3.93845	2.63191	Up	0.0634782	0.246699
orange1.1t05836	796	1	6	0.246653	1.52887	2.63191	Up	0.0634782	0.24684
Cs5g16780	1133	32	182	5.54522	32.5817	2.55475	Up	5.52894e-28	5.72961e-26
Cs5g25530	3428	10	54	0.57274	3.19511	2.47991	Up	5.56646e-09	1.58714e-07
Cs6g05700	2416	6	32	0.487588	2.68649	2.46199	Up	9.11056e-06	0.000156823
Cs4g17230	647	5	26	1.51728	8.15082	2.42546	Up	7.82236e-05	0.0010761
Cs2g10720	1767	103	531	11.4446	60.9523	2.41302	Up	1.1354e-73	3.73858e-71
Cs4g12045	918	1	5	0.213873	1.10474	2.36888	Up	0.114665	0.361695
Cs5g32420	3839	1	5	0.0511423	0.26417	2.36888	Up	0.114665	0.361583
orange1.1t04912	568	1	5	0.345661	1.78548	2.36888	Up	0.114665	0.362535
orange1.1t01843	2631	1	5	0.0746239	0.385462	2.36888	Up	0.114665	0.361975
Cs9g09170	3300	1	5	0.0594956	0.307318	2.36888	Up	0.114665	0.361863
Cs5g07440	3275	1	5	0.0599497	0.309664	2.36888	Up	0.114665	0.362255
Cs3g24870	715	1	5	0.274595	1.41839	2.36888	Up	0.114665	0.361807
orange1.1t04418	9491	1	5	0.0206865	0.106854	2.36888	Up	0.114665	0.361639
Cs6g19170	441	1	5	0.445205	2.29966	2.36888	Up	0.114665	0.362423
Cs3g11000	2756	1	5	0.0712393	0.367979	2.36888	Up	0.114665	0.362199
Cs6g03586	520	1	5	0.377568	1.95029	2.36888	Up	0.114665	0.362087
Cs6g17170	3543	2	10	0.11083	0.572481	2.36888	Up	0.0192669	0.10602
Cs6g20210	2184	1	5	0.0898972	0.464354	2.36888	Up	0.114665	0.362031
Cs3g17890	1183	1	5	0.165964	0.85727	2.36888	Up	0.114665	0.361919
Cs5g28360	1112	1	5	0.176561	0.912005	2.36888	Up	0.114665	0.361751
Cs3g01900	1681	4	20	0.467187	2.41321	2.36888	Up	0.000683924	0.0071455
Cs2g08300	1751	1	5	0.112128	0.579183	2.36888	Up	0.114665	0.362311
Cs5g10540	556	1	5	0.353121	1.82401	2.36888	Up	0.114665	0.362479
Cs4g04750	6009	1	5	0.0326736	0.168772	2.36888	Up	0.114665	0.362367
Cs2g25000	1713	1	5	0.114615	0.592032	2.36888	Up	0.114665	0.362143
Cs7g10740	1730	13	64	1.47535	7.50354	2.34651	Up	7.61972e-10	2.41547e-08
Cs2g23030	3863	9	43	0.457421	2.25775	2.30329	Up	6.80858e-07	1.43592e-05
Cs4g07650	1047	22	105	4.12548	20.3411	2.30176	Up	5.48658e-15	2.85736e-13
Cs1g24950	2220	4	19	0.353757	1.73593	2.29488	Up	0.00117847	0.0112845
Cs6g15650	2436	3	14	0.241792	1.16569	2.26934	Up	0.00614766	0.0440058
orange1.1t03504	1925	15	68	1.52989	7.1649	2.22752	Up	7.89532e-10	2.49124e-08
Cs1g07950	1259	33	149	5.1462	24.0045	2.22173	Up	7.32668e-20	5.43906e-18
orange1.1t01190	1407	2	9	0.279084	1.29742	2.21688	Up	0.0336208	0.159509
Cs5g17230	6308	2	9	0.0622497	0.28939	2.21688	Up	0.0336208	0.159398
Cs4g02390	1733	2	9	0.226584	1.05336	2.21688	Up	0.0336208	0.159435
Cs6g08130	492	2	9	0.798111	3.7103	2.21688	Up	0.0336208	0.159583
Cs2g06000	1384	2	9	0.283722	1.31898	2.21688	Up	0.0336208	0.159621
Cs4g10830	3660	2	9	0.107287	0.498762	2.21688	Up	0.0336208	0.159546
Cs1g01150	1028	2	9	0.381975	1.77575	2.21688	Up	0.0336208	0.159472
Cs9g17750	1281	31	138	4.75129	21.8505	2.20128	Up	2.62578e-18	1.68042e-16
Cs2g19680	2196	16	70	1.43049	6.46544	2.17623	Up	7.83706e-10	2.48052e-08
Cs5g02740	659	3	13	0.893788	4.0012	2.16243	Up	0.0105461	0.0680031
Cs7g12950	3099	4	17	0.253418	1.11265	2.13441	Up	0.00342358	0.0274626
Cs5g03530	2962	4	17	0.265139	1.16412	2.13441	Up	0.00342358	0.0274518
Cs6g20220	1521	66	278	8.51948	37.0722	2.1215	Up	8.00178e-34	1.08904e-31
orange1.1t00366	1963	1	4	0.100018	0.413306	2.04695	Up	0.203866	0.51123
Cs4g02140	1518	1	4	0.129338	0.534466	2.04695	Up	0.203866	0.510791
Cs8g10995	1034	2	8	0.379759	1.56928	2.04695	Up	0.0579396	0.231883
orange1.1t00620	5303	1	4	0.0370235	0.152993	2.04695	Up	0.203866	0.510666
Cs4g02240	1222	1	4	0.160667	0.663928	2.04695	Up	0.203866	0.510415
Cs1g25970	3919	1	4	0.0500983	0.207022	2.04695	Up	0.203866	0.510352
Cs6g10110	1282	1	4	0.153148	0.632855	2.04695	Up	0.203866	0.511356
Cs4g01490	3953	1	4	0.0496674	0.205242	2.04695	Up	0.203866	0.511419
Cs5g13670	1967	2	8	0.199629	0.824931	2.04695	Up	0.0579396	0.231792
orange1.1t04086	906	1	4	0.216706	0.895497	2.04695	Up	0.203866	0.510728
Cs5g01990	3641	1	4	0.0539235	0.222829	2.04695	Up	0.203866	0.511042
Cs3g25930	2174	1	4	0.0903107	0.373192	2.04695	Up	0.203866	0.509852
orange1.1t04441	1479	1	4	0.132749	0.54856	2.04695	Up	0.203866	0.509603
Cs9g15560	361	2	8	1.08773	4.49485	2.04695	Up	0.0579396	0.232065
Cs7g13180	5560	1	4	0.0353121	0.145921	2.04695	Up	0.203866	0.511796
orange1.1t04789	2228	1	4	0.0881218	0.364147	2.04695	Up	0.203866	0.510603
orange1.1t05226	1988	1	4	0.0987603	0.408109	2.04695	Up	0.203866	0.510102
orange1.1t05941	497	1	4	0.395041	1.63243	2.04695	Up	0.203866	0.50979
orange1.1t00292	2248	1	4	0.0873378	0.360907	2.04695	Up	0.203866	0.51167
orange1.1t04286	3442	1	4	0.0570411	0.235712	2.04695	Up	0.203866	0.511167
Cs5g34290	2023	1	4	0.0970516	0.401048	2.04695	Up	0.203866	0.510854
Cs5g03900	2557	1	4	0.0767835	0.317294	2.04695	Up	0.203866	0.509915
Cs5g30645	2563	2	8	0.153207	0.633102	2.04695	Up	0.0579396	0.231838
orange1.1t05790	253	1	4	0.776029	3.2068	2.04695	Up	0.203866	0.510478
Cs3g17660	3221	2	8	0.12191	0.503769	2.04695	Up	0.0579396	0.231656
Cs7g04660	2218	1	4	0.0885191	0.365789	2.04695	Up	0.203866	0.509977
Cs9g14870	4291	2	8	0.0915103	0.37815	2.04695	Up	0.0579396	0.231974
Cs3g20420	999	1	4	0.196532	0.812132	2.04695	Up	0.203866	0.511607
Cs3g10530	1157	1	4	0.169694	0.701227	2.04695	Up	0.203866	0.511293
orange1.1t05437	668	2	8	0.587831	2.4291	2.04695	Up	0.0579396	0.231929
Cs6g04710	5016	1	4	0.0391418	0.161746	2.04695	Up	0.203866	0.509665
Cs7g15220	3992	1	4	0.0491822	0.203236	2.04695	Up	0.203866	0.512174
Cs4g16690	15200	1	4	0.0129168	0.0533763	2.04695	Up	0.203866	0.511922
Cs2g12470	2273	1	4	0.0863772	0.356938	2.04695	Up	0.203866	0.51004
orange1.1t05749	257	1	4	0.763951	3.15689	2.04695	Up	0.203866	0.511105
Cs5g25080	714	2	8	0.549959	2.27261	2.04695	Up	0.0579396	0.231611
Cs5g22500	2493	1	4	0.0787547	0.325439	2.04695	Up	0.203866	0.510979
Cs7g22930	1042	7	28	1.31895	5.45033	2.04695	Up	0.000215586	0.00261664
Cs7g26390	665	1	4	0.295241	1.22003	2.04695	Up	0.203866	0.510165
Cs5g10360	3325	1	4	0.0590482	0.244006	2.04695	Up	0.203866	0.509727
Cs9g18620	2792	1	4	0.0703207	0.290587	2.04695	Up	0.203866	0.50954
Cs3g26730	507	2	8	0.774499	3.20047	2.04695	Up	0.0579396	0.23202
orange1.1t01966	2790	1	4	0.0703711	0.290796	2.04695	Up	0.203866	0.511544
orange1.1t02759	4253	1	4	0.046164	0.190764	2.04695	Up	0.203866	0.510916
Cs9g15935	1432	1	4	0.137106	0.566564	2.04695	Up	0.203866	0.51029
orange1.1t05990	1525	1	4	0.128745	0.532013	2.04695	Up	0.203866	0.511481
Cs5g34220	2035	1	4	0.0964793	0.398683	2.04695	Up	0.203866	0.51054
Cs5g01020	1868	5	20	0.525523	2.17163	2.04695	Up	0.00190018	0.0169398
Cs3g22970	375	1	4	0.523561	2.16352	2.04695	Up	0.203866	0.511733
orange1.1t02896	2171	2	8	0.180871	0.747416	2.04695	Up	0.0579396	0.231747
orange1.1t02392	3590	1	4	0.0546895	0.225994	2.04695	Up	0.203866	0.510227
orange1.1t04547	672	1	4	0.292166	1.20732	2.04695	Up	0.203866	0.512111
orange1.1t04871	658	1	4	0.298382	1.23301	2.04695	Up	0.203866	0.511985
orange1.1t05964	1115	1	4	0.176086	0.727641	2.04695	Up	0.203866	0.511859
Cs8g05090	1959	1	4	0.100222	0.41415	2.04695	Up	0.203866	0.512048
Cs9g17800	447	20	79	8.78458	35.8469	2.0288	Up	4.10726e-10	1.35241e-08
Cs6g09340	2574	15	57	1.14415	4.49157	1.97295	Up	1.99335e-07	4.59821e-06
Cs3g26480	2995	4	15	0.262218	1.01584	1.95384	Up	0.00961698	0.0631491
Cs7g27450	1111	4	15	0.706878	2.73848	1.95384	Up	0.00961698	0.0631898
Cs3g12380	4350	4	15	0.180538	0.699414	1.95384	Up	0.00961698	0.0631694
Cs5g09080	985	4	15	0.797301	3.08878	1.95384	Up	0.00961698	0.0631085
orange1.1t05038	4167	4	15	0.188467	0.73013	1.95384	Up	0.00961698	0.0630883
Cs9g10860	457	4	15	1.71847	6.65744	1.95384	Up	0.00961698	0.0631288
Cs6g07730	3228	7	26	0.425758	1.6337	1.94004	Up	0.000585054	0.0062305
Cs4g18530	4309	3	11	0.136692	0.517784	1.92142	Up	0.0300752	0.146922
Cs6g06650	2028	3	11	0.290437	1.10016	1.92142	Up	0.0300752	0.146957
Cs3g26760	1534	3	11	0.383968	1.45445	1.92142	Up	0.0300752	0.146851
Cs6g20430	1076	3	11	0.547404	2.07354	1.92142	Up	0.0300752	0.146992
Cs1g18890	2855	3	11	0.206307	0.781482	1.92142	Up	0.0300752	0.146886
Cs9g06660	1058	11	40	2.04129	7.66843	1.90945	Up	2.16512e-05	0.000340794
Cs3g27500	1890	18	65	1.86986	6.97564	1.89939	Up	5.97008e-08	1.50098e-06
Cs8g02200	2267	5	18	0.433029	1.61047	1.89495	Up	0.00520032	0.0384933
Cs5g24670	781	5	18	1.25695	4.6747	1.89495	Up	0.00520032	0.0384515
Cs3g23910	4235	5	18	0.231801	0.862087	1.89495	Up	0.00520032	0.0384794
Cs9g14360	1616	5	18	0.607473	2.25925	1.89495	Up	0.00520032	0.0384654
Cs8g02560	3435	2	7	0.114315	0.413336	1.85431	Up	0.098392	0.327572
Cs7g17470	2757	2	7	0.142427	0.514984	1.85431	Up	0.098392	0.328161
Cs5g15180	2618	2	7	0.149989	0.542326	1.85431	Up	0.098392	0.328268
orange1.1t00153	4846	4	14	0.16206	0.585972	1.85431	Up	0.0158831	0.092406
Cs2g28630	4943	2	7	0.0794398	0.287237	1.85431	Up	0.098392	0.328107
orange1.1t05425	693	2	7	0.566625	2.04879	1.85431	Up	0.098392	0.327947
Cs8g03110	7078	2	7	0.0554776	0.200595	1.85431	Up	0.098392	0.327893
Cs3g13820	4145	4	14	0.189467	0.685071	1.85431	Up	0.0158831	0.0924323
Cs2g20750	3432	2	7	0.114415	0.413698	1.85431	Up	0.098392	0.327626
Cs1g16000	1966	4	14	0.399462	1.44436	1.85431	Up	0.0158831	0.0924851
Cs6g02450	2851	2	7	0.137731	0.498004	1.85431	Up	0.098392	0.328214
Cs9g16770	1264	4	14	0.621315	2.24653	1.85431	Up	0.0158831	0.0924587
orange1.1t02569	2512	2	7	0.156318	0.565211	1.85431	Up	0.098392	0.328054
orange1.1t04614	932	4	14	0.842641	3.0468	1.85431	Up	0.0158831	0.0923797
Cs7g20580	2900	8	28	0.541615	1.95836	1.85431	Up	0.000526948	0.00566788
Cs7g30200	1279	2	7	0.307014	1.11009	1.85431	Up	0.098392	0.328322
orange1.1t03335	690	2	7	0.569088	2.0577	1.85431	Up	0.098392	0.328
Cs5g30510	650	2	7	0.604109	2.18432	1.85431	Up	0.098392	0.328375
Cs4g11830	3806	2	7	0.103172	0.373045	1.85431	Up	0.098392	0.327519
Cs4g14690	426	2	7	0.921762	3.33289	1.85431	Up	0.098392	0.328429
Cs8g12770	4392	2	7	0.0894059	0.323272	1.85431	Up	0.098392	0.32784
Cs4g13010	1729	2	7	0.227109	0.821174	1.85431	Up	0.098392	0.327733
Cs3g16395	1861	2	7	0.211	0.762929	1.85431	Up	0.098392	0.327786
Cs1g12975	1343	2	7	0.292383	1.05719	1.85431	Up	0.098392	0.327679
Cs7g27290	2191	22	76	1.97142	7.03564	1.83545	Up	9.93566e-09	2.74103e-07
Cs3g15720	1882	9	31	0.938905	3.34098	1.83122	Up	0.000291628	0.00339623
Cs3g13540	2482	7	24	0.553726	1.96129	1.82456	Up	0.00154615	0.0142826
Cs5g30810	3150	5	17	0.311643	1.09464	1.81249	Up	0.0084896	0.0572753
Cs9g15900	3162	8	27	0.496737	1.73195	1.80184	Up	0.000848608	0.0086105
Cs8g06620	954	3331	11196	685.527	2380.38	1.79591	Up	0	0
Cs1g24860	3034	3	10	0.194135	0.668523	1.78392	Up	0.0498608	0.210442
Cs8g17950	3532	3	10	0.166763	0.574264	1.78392	Up	0.0498608	0.210486
Cs2g12570	939	6	20	1.25454	4.32013	1.78392	Up	0.00457828	0.0347198
Cs5g17300	622	3	10	0.946955	3.26093	1.78392	Up	0.0498608	0.210355
Cs7g26060	574	3	10	1.02614	3.53362	1.78392	Up	0.0498608	0.210312
orange1.1t06060	2443	3	10	0.2411	0.83025	1.78392	Up	0.0498608	0.210399
Cs4g14150	2373	6	20	0.496423	1.70948	1.78392	Up	0.00457828	0.0347327
Cs1g20970	6794	4	13	0.115593	0.388106	1.74739	Up	0.0259406	0.132859
Cs8g01850	1651	4	13	0.475676	1.59709	1.74739	Up	0.0259406	0.132926
Cs3g01590	3279	4	13	0.239506	0.804145	1.74739	Up	0.0259406	0.132893
orange1.1t06058	2380	4	13	0.329975	1.10789	1.74739	Up	0.0259406	0.132959
Cs8g14700	2173	25	81	2.25881	7.56062	1.74294	Up	1.1195e-08	3.06774e-07
Cs6g13830	889	5	16	1.10425	3.65048	1.72502	Up	0.0137232	0.0832814
orange1.1t04400	1750	5	16	0.560958	1.85445	1.72502	Up	0.0137232	0.083331
Cs3g26900	6308	5	16	0.155624	0.514471	1.72502	Up	0.0137232	0.0833062
Cs5g29990	2225	6	19	0.529444	1.73203	1.70992	Up	0.00734498	0.050916
Cs7g24680	3203	6	19	0.367784	1.20318	1.70992	Up	0.00734498	0.0508988
orange1.1t02078	918	26	82	5.5607	18.1177	1.70406	Up	1.54332e-08	4.14565e-07
Cs5g31570	1531	42	130	5.38608	17.2227	1.677	Up	1.70998e-12	7.1978e-11
Cs1g15170	1579	30	92	3.73025	11.8178	1.66362	Up	3.77166e-09	1.10789e-07
Cs4g01330	3637	31	95	1.67347	5.29801	1.66261	Up	2.13026e-09	6.47162e-08
Cs5g25690	1104	308	938	54.7747	172.332	1.65361	Up	5.10544e-79	1.86121e-76
Cs5g31450	1059	2	6	0.370794	1.14918	1.63191	Up	0.164187	0.444782
Cs4g17670	1497	1	3	0.131153	0.406473	1.63191	Up	0.354992	0.677115
Cs4g14860	1273	1	3	0.15423	0.477997	1.63191	Up	0.354992	0.678319
Cs2g04160	5796	1	3	0.0338743	0.104984	1.63191	Up	0.354992	0.675726
orange1.1t05823	212	4	12	3.70444	11.4809	1.63191	Up	0.0418442	0.184862
Cs5g22720	1733	1	3	0.113292	0.351119	1.63191	Up	0.354992	0.678002
Cs2g18935	1241	1	3	0.158207	0.490322	1.63191	Up	0.354992	0.673966
Cs7g06580	2977	1	3	0.0659508	0.204397	1.63191	Up	0.354992	0.673841
Cs4g06980	1306	4	12	0.601334	1.86368	1.63191	Up	0.0418442	0.184983
Cs7g31060	2762	5	15	0.355423	1.10154	1.63191	Up	0.0219452	0.117342
Cs5g01290	4831	1	3	0.0406407	0.125955	1.63191	Up	0.354992	0.677242
orange1.1t05582	589	1	3	0.333337	1.03309	1.63191	Up	0.354992	0.677938
Cs5g18560	1676	1	3	0.117145	0.363061	1.63191	Up	0.354992	0.677685
orange1.1t05315	498	1	3	0.394248	1.22187	1.63191	Up	0.354992	0.677495
Cs4g14045	803	2	6	0.489005	1.51554	1.63191	Up	0.164187	0.443957
orange1.1t05072	480	2	6	0.818064	2.53538	1.63191	Up	0.164187	0.44431
orange1.1t04948	435	1	3	0.451346	1.39883	1.63191	Up	0.354992	0.676041
Cs8g05480	3053	1	3	0.064309	0.199309	1.63191	Up	0.354992	0.67428
Cs3g20850	850	1	3	0.230983	0.715871	1.63191	Up	0.354992	0.677875
Cs2g01860	2981	1	3	0.0658623	0.204123	1.63191	Up	0.354992	0.676862
Cs6g15080	3972	8	24	0.395439	1.22556	1.63191	Up	0.00339522	0.0272673
orange1.1t01073	2717	2	6	0.144524	0.447913	1.63191	Up	0.164187	0.444074
Cs1g15790	2751	1	3	0.0713687	0.221189	1.63191	Up	0.354992	0.674406
Cs8g16430	4717	3	9	0.124869	0.386998	1.63191	Up	0.081467	0.287295
Cs2g16070	1979	1	3	0.0992094	0.307473	1.63191	Up	0.354992	0.678192
Cs1g08350	652	1	3	0.301128	0.933267	1.63191	Up	0.354992	0.678065
orange1.1t03971	297	1	3	0.661062	2.04879	1.63191	Up	0.354992	0.676546
Cs1g17360	767	1	3	0.255978	0.793338	1.63191	Up	0.354992	0.675852
Cs8g01940	3182	1	3	0.0617019	0.191229	1.63191	Up	0.354992	0.6756
orange1.1t03080	704	1	3	0.278886	0.864332	1.63191	Up	0.354992	0.674657
Cs9g16370	2186	1	3	0.0898149	0.278358	1.63191	Up	0.354992	0.678256
Cs3g24530	5890	2	6	0.0666674	0.206618	1.63191	Up	0.164187	0.444251
Cs3g12970	6151	1	3	0.0319193	0.0989254	1.63191	Up	0.354992	0.678891
Cs2g26650	1371	1	3	0.143206	0.443829	1.63191	Up	0.354992	0.6787
Cs3g05260	744	1	3	0.263892	0.817863	1.63191	Up	0.354992	0.678573
Cs8g08980	12155	1	3	0.0161526	0.0500609	1.63191	Up	0.354992	0.677812
orange1.1t05396	744	1	3	0.263892	0.817863	1.63191	Up	0.354992	0.677558
orange1.1t03297	4588	2	6	0.0855865	0.265253	1.63191	Up	0.164187	0.444546
Cs9g09890	891	1	3	0.220354	0.682929	1.63191	Up	0.354992	0.676609
Cs1g14810	1673	1	3	0.117355	0.363712	1.63191	Up	0.354992	0.676294
Cs4g16160	3835	1	3	0.0511957	0.158668	1.63191	Up	0.354992	0.67623
orange1.1t04548	1384	2	6	0.283722	0.879321	1.63191	Up	0.164187	0.443898
Cs8g16570	2469	1	3	0.0795202	0.246452	1.63191	Up	0.354992	0.678129
Cs6g06990	8239	1	3	0.02383	0.0738548	1.63191	Up	0.354992	0.676925
Cs2g20000	1342	2	6	0.292601	0.906841	1.63191	Up	0.164187	0.444428
orange1.1t00494	1922	2	6	0.204303	0.633184	1.63191	Up	0.164187	0.444369
Cs9g07590	258	3	9	2.28297	7.07547	1.63191	Up	0.081467	0.287493
Cs7g13400	618	1	3	0.317695	0.984612	1.63191	Up	0.354992	0.675663
Cs1g04790	898	1	3	0.218636	0.677606	1.63191	Up	0.354992	0.674908
orange1.1t01919	688	1	3	0.285371	0.884433	1.63191	Up	0.354992	0.678446
Cs1g14400	1052	1	3	0.186631	0.578413	1.63191	Up	0.354992	0.677305
Cs4g11670	3264	3	9	0.180455	0.559274	1.63191	Up	0.081467	0.287394
orange1.1t03009	1051	1	3	0.186808	0.578963	1.63191	Up	0.354992	0.674719
Cs6g06310	3497	1	3	0.056144	0.174003	1.63191	Up	0.354992	0.674594
orange1.1t01417	831	2	6	0.472528	1.46448	1.63191	Up	0.164187	0.443604
orange1.1t05829	4080	1	3	0.0481214	0.14914	1.63191	Up	0.354992	0.677748
Cs3g15070	1317	4	12	0.596311	1.84811	1.63191	Up	0.0418442	0.185023
Cs6g12150	1411	1	3	0.139146	0.431247	1.63191	Up	0.354992	0.677178
Cs9g15610	2115	1	3	0.09283	0.287702	1.63191	Up	0.354992	0.676672
Cs2g21400	675	1	3	0.290867	0.901467	1.63191	Up	0.354992	0.675474
Cs8g09200	384	1	3	0.51129	1.58461	1.63191	Up	0.354992	0.678827
Cs2g09750	1301	12	36	1.81093	5.61251	1.63191	Up	0.000306708	0.0035536
Cs2g03770	1215	1	3	0.161593	0.500815	1.63191	Up	0.354992	0.676799
Cs3g06970	1133	1	3	0.173288	0.537061	1.63191	Up	0.354992	0.675411
orange1.1t01839	1320	2	6	0.297478	0.921955	1.63191	Up	0.164187	0.444723
Cs9g16010	4850	2	6	0.0809631	0.250924	1.63191	Up	0.164187	0.444192
Cs2g18475	660	2	6	0.594956	1.84391	1.63191	Up	0.164187	0.444016
Cs2g10440	450	3	9	1.3089	4.0566	1.63191	Up	0.081467	0.287593
Cs2g29440	3039	1	3	0.0646053	0.200227	1.63191	Up	0.354992	0.677431
Cs8g20150	2628	1	3	0.0747091	0.231541	1.63191	Up	0.354992	0.677368
Cs7g21640	1498	1	3	0.131065	0.406202	1.63191	Up	0.354992	0.674092
Cs3g10020	2070	1	3	0.094848	0.293957	1.63191	Up	0.354992	0.678637
orange1.1t01328	5914	3	9	0.0995952	0.308669	1.63191	Up	0.081467	0.287543
orange1.1t04738	1381	2	6	0.284338	0.881231	1.63191	Up	0.164187	0.443722
orange1.1t03406	8371	1	3	0.0234542	0.0726902	1.63191	Up	0.354992	0.678764
orange1.1t04546	2586	1	3	0.0759224	0.235302	1.63191	Up	0.354992	0.676483
Cs9g18800	1336	1	3	0.146958	0.455457	1.63191	Up	0.354992	0.676167
Cs3g10085	1171	4	12	0.670659	2.07853	1.63191	Up	0.0418442	0.184942
Cs1g15300	990	1	3	0.198319	0.614636	1.63191	Up	0.354992	0.675789
Cs1g12340	844	2	6	0.46525	1.44192	1.63191	Up	0.164187	0.444487
Cs2g18700	2897	4	12	0.271088	0.840166	1.63191	Up	0.0418442	0.184902
orange1.1t01410	4093	1	3	0.0479686	0.148666	1.63191	Up	0.354992	0.675222
Cs7g06440	1320	1	3	0.148739	0.460977	1.63191	Up	0.354992	0.675097
Cs6g05620	6870	1	3	0.0285787	0.0885721	1.63191	Up	0.354992	0.674971
Cs3g20570	1648	2	6	0.238271	0.738459	1.63191	Up	0.164187	0.443839
orange1.1t01639	1221	2	6	0.321598	0.996708	1.63191	Up	0.164187	0.443663
orange1.1t01397	6480	1	3	0.0302987	0.0939028	1.63191	Up	0.354992	0.677621
Cs8g19620	2303	1	3	0.085252	0.264216	1.63191	Up	0.354992	0.676736
Cs2g24050	1161	1	3	0.169109	0.524109	1.63191	Up	0.354992	0.675537
Cs7g26050	4308	2	6	0.0911492	0.282493	1.63191	Up	0.164187	0.44378
Cs4g11900	1739	1	3	0.112901	0.349908	1.63191	Up	0.354992	0.674217
orange1.1t05214	1449	2	6	0.270994	0.839876	1.63191	Up	0.164187	0.444605
Cs3g09450	4390	1	3	0.0447233	0.138608	1.63191	Up	0.354992	0.676988
Cs4g10040	1578	1	3	0.12442	0.385608	1.63191	Up	0.354992	0.676357
orange1.1t04663	3036	1	3	0.0646691	0.200425	1.63191	Up	0.354992	0.674029
Cs3g10430	1359	1	3	0.14447	0.447748	1.63191	Up	0.354992	0.673904
Cs9g14880	1789	4	12	0.438984	1.36051	1.63191	Up	0.0418442	0.185063
Cs9g12000	2220	1	3	0.0884394	0.274095	1.63191	Up	0.354992	0.675159
orange1.1t02259	2004	1	3	0.0979718	0.303638	1.63191	Up	0.354992	0.674531
Cs5g10350	540	1	3	0.363584	1.12683	1.63191	Up	0.354992	0.678383
orange1.1t03535	1702	1	3	0.115356	0.357515	1.63191	Up	0.354992	0.677052
Cs2g23280	1372	1	3	0.143102	0.443506	1.63191	Up	0.354992	0.676104
orange1.1t00062	1046	1	3	0.187701	0.58173	1.63191	Up	0.354992	0.675978
orange1.1t00033	1444	3	9	0.407899	1.26418	1.63191	Up	0.081467	0.287444
Cs2g24030	3724	1	3	0.0527216	0.163397	1.63191	Up	0.354992	0.674155
Cs6g13940	1151	2	6	0.341156	1.05732	1.63191	Up	0.164187	0.444664
Cs2g23540	5246	1	3	0.0374257	0.115991	1.63191	Up	0.354992	0.675915
Cs6g07720	7860	1	3	0.0249791	0.077416	1.63191	Up	0.354992	0.675348
Cs5g02090	1427	1	3	0.137586	0.426412	1.63191	Up	0.354992	0.675034
Cs8g11220	5281	1	3	0.0371777	0.115222	1.63191	Up	0.354992	0.674343
Cs7g03490	5328	1	3	0.0368497	0.114206	1.63191	Up	0.354992	0.674845
Cs4g01350	5784	1	3	0.0339446	0.105202	1.63191	Up	0.354992	0.674782
orange1.1t02572	1020	1	3	0.192486	0.596559	1.63191	Up	0.354992	0.67851
Cs8g12715	3190	3	9	0.184641	0.572248	1.63191	Up	0.081467	0.287344
Cs1g16160	5462	1	3	0.0359457	0.111404	1.63191	Up	0.354992	0.674468
orange1.1t05333	566	1	3	0.346882	1.07507	1.63191	Up	0.354992	0.675285
Cs5g06160	3716	2	6	0.10567	0.327497	1.63191	Up	0.164187	0.444133
Cs4g17505	1405	8	24	1.11792	3.46471	1.63191	Up	0.00339522	0.027278
Cs5g16830	1558	1	3	0.126018	0.390558	1.63191	Up	0.354992	0.67642
orange1.1t01071	3211	9	26	0.550302	1.64235	1.57747	Up	0.00288316	0.0237146
Cs6g14370	2288	8	23	0.686487	2.03894	1.57051	Up	0.00530546	0.0391297
Cs1g19390	2962	7	20	0.463993	1.36955	1.56152	Up	0.00982724	0.0642817
Cs1g03640	4304	13	37	0.59302	1.74366	1.55596	Up	0.00040496	0.00453249
Cs7g29600	4402	12	34	0.535217	1.56661	1.54945	Up	0.00073375	0.00759995
Cs7g09900	1299	18	51	2.72058	7.9633	1.54945	Up	3.28382e-05	0.00049512
Cs7g20660	729	6	17	1.61593	4.72992	1.54945	Up	0.0183574	0.102507
Cs2g20640	2631	23	65	1.71635	5.011	1.54576	Up	2.75092e-06	5.21449e-05
Cs9g10700	1680	10	28	1.16866	3.3805	1.53238	Up	0.00243332	0.0205274
Cs8g12460	4122	51	141	2.42919	6.93814	1.51408	Up	8.77928e-12	3.43351e-10
Cs3g04013	591	4	11	1.32884	3.77518	1.50638	Up	0.0665698	0.254689
Cs7g19720	7608	16	44	0.412903	1.17304	1.50638	Up	0.000161077	0.0020349
Cs5g34690	3494	4	11	0.224769	0.63856	1.50638	Up	0.0665698	0.254785
Cs1g26170	905	4	11	0.867781	2.46534	1.50638	Up	0.0665698	0.254642
Cs5g12800	549	4	11	1.43049	4.06399	1.50638	Up	0.0665698	0.254833
orange1.1t03468	1357	4	11	0.578734	1.64416	1.50638	Up	0.0665698	0.254737
Cs3g10160	2407	11	30	0.897254	2.528	1.49441	Up	0.0020441	0.0179717
Cs7g05360	1454	7	19	0.945219	2.65046	1.48752	Up	0.0152498	0.0897449
Cs5g03480	1815	7	19	0.757216	2.12329	1.48752	Up	0.0152498	0.0897708
Cs3g22800	1569	10	27	1.25134	3.49038	1.47991	Up	0.00373078	0.0294524
Cs9g14710	1460	10	27	1.34476	3.75097	1.47991	Up	0.00373078	0.0294638
Cs8g02530	1731	151	407	17.1269	47.6902	1.47743	Up	3.76422e-30	4.36628e-28
Cs7g03860	3685	16	43	0.852474	2.36681	1.47322	Up	0.000244034	0.00290832
Cs5g20340	527	3	8	1.11766	3.07901	1.46199	Up	0.130896	0.390564
Cs1g08180	3571	3	8	0.164942	0.454394	1.46199	Up	0.130896	0.390679
orange1.1t04575	4837	3	8	0.121771	0.335464	1.46199	Up	0.130896	0.390736
Cs4g02530	940	3	8	0.626602	1.72621	1.46199	Up	0.130896	0.390793
Cs6g01220	3652	3	8	0.161283	0.444315	1.46199	Up	0.130896	0.390622
Cs2g06070	801	3	8	0.735339	2.02577	1.46199	Up	0.130896	0.390507
Cs2g21235	1527	3	8	0.385728	1.06263	1.46199	Up	0.130896	0.39085
Cs8g03370	11348	150	396	2.5952	7.07796	1.44749	Up	1.52839e-28	1.61669e-26
Cs7g10720	2213	8	21	0.709753	1.92473	1.43927	Up	0.0126118	0.0782109
Cs3g24170	2225	56	146	4.94148	13.3093	1.42942	Up	2.85514e-11	1.04834e-09
Cs1g14870	1038	5	13	0.945739	2.54026	1.42546	Up	0.0541014	0.221917
Cs6g22000	4378	5	13	0.22423	0.602282	1.42546	Up	0.0541014	0.221872
Cs7g07350	5242	5	13	0.187271	0.503012	1.42546	Up	0.0541014	0.222006
Cs9g09800	4272	5	13	0.229793	0.617226	1.42546	Up	0.0541014	0.221961
orange1.1t05883	974	5	13	1.00788	2.70718	1.42546	Up	0.0541014	0.221828
Cs3g27520	3385	38	98	2.20406	5.87218	1.41373	Up	6.7112e-08	1.67084e-06
orange1.1t01065	2091	7	18	0.657268	1.74603	1.40952	Up	0.0234162	0.123238
Cs2g13810	928	7	18	1.48098	3.9342	1.40952	Up	0.0234162	0.12327
Cs8g09100	1534	7	18	0.895924	2.38001	1.40952	Up	0.0234162	0.123302
Cs9g01630	3191	21	54	1.29209	3.43241	1.40952	Up	6.7507e-05	0.000942651
Cs1g14850	3450	9	23	0.512179	1.3522	1.40059	Up	0.0103994	0.0672912
Cs5g18620	2434	11	28	0.8873	2.3333	1.39487	Up	0.00469596	0.0355067
Cs1g05190	2993	13	33	0.852777	2.23635	1.39091	Up	0.00214544	0.0186856
Cs8g17390	4083	17	43	0.817463	2.1361	1.38575	Up	0.000458742	0.00504864
Cs2g07660	2535	172	433	13.3214	34.6451	1.37891	Up	5.63764e-29	6.12194e-27
orange1.1t04590	3692	2	5	0.106357	0.274689	1.36888	Up	0.268226	0.575193
orange1.1t04266	2528	8	20	0.621315	1.60467	1.36888	Up	0.0191624	0.105673
orange1.1t01347	482	2	5	0.81467	2.10405	1.36888	Up	0.268226	0.575434
Cs6g17000	3467	8	20	0.453038	1.17006	1.36888	Up	0.0191624	0.105644
Cs4g01910	2448	6	15	0.481214	1.24283	1.36888	Up	0.0438708	0.19125
Cs8g03620	3702	2	5	0.10607	0.273947	1.36888	Up	0.268226	0.575797
Cs2g03080	1822	2	5	0.215516	0.556614	1.36888	Up	0.268226	0.574228
Cs2g05500	1598	4	10	0.491453	1.26927	1.36888	Up	0.104272	0.340647
Cs2g25170	2283	2	5	0.171998	0.444218	1.36888	Up	0.268226	0.574529
orange1.1t05849	1489	4	10	0.527429	1.36219	1.36888	Up	0.104272	0.34032
Cs5g07770	2463	2	5	0.159428	0.411754	1.36888	Up	0.268226	0.575374
Cs7g32030	3715	2	5	0.105699	0.272988	1.36888	Up	0.268226	0.574589
orange1.1t04918	3137	4	10	0.250348	0.646573	1.36888	Up	0.104272	0.340593
Cs6g02890	3613	4	10	0.217366	0.561389	1.36888	Up	0.104272	0.340538
Cs6g11360	617	2	5	0.636419	1.64368	1.36888	Up	0.268226	0.575555
Cs8g08710	2724	6	15	0.432457	1.11691	1.36888	Up	0.0438708	0.191209
Cs7g25510	4156	2	5	0.0944829	0.244021	1.36888	Up	0.268226	0.575132
Cs9g07020	2016	2	5	0.194777	0.503051	1.36888	Up	0.268226	0.574951
orange1.1t01264	3177	2	5	0.123598	0.319216	1.36888	Up	0.268226	0.575072
Cs6g15750	1251	2	5	0.313886	0.810671	1.36888	Up	0.268226	0.575919
Cs1g23040	2390	2	5	0.164297	0.424331	1.36888	Up	0.268226	0.575858
Cs6g21960	1631	2	5	0.240755	0.621796	1.36888	Up	0.268226	0.574891
Cs2g31220	4798	2	5	0.0818405	0.211369	1.36888	Up	0.268226	0.57483
orange1.1t02518	4113	2	5	0.0954707	0.246572	1.36888	Up	0.268226	0.574649
Cs1g12930	1147	4	10	0.684692	1.76835	1.36888	Up	0.104272	0.340429
Cs3g06060	2121	4	10	0.370269	0.956294	1.36888	Up	0.104272	0.340375
Cs4g11870	3026	12	30	0.778594	2.01087	1.36888	Up	0.00387928	0.0304364
Cs6g02750	4936	2	5	0.0795524	0.20546	1.36888	Up	0.268226	0.574348
orange1.1t04301	4525	2	5	0.0867781	0.224122	1.36888	Up	0.268226	0.574408
Cs3g25980	1870	2	5	0.209984	0.542326	1.36888	Up	0.268226	0.575979
Cs2g21130	2494	2	5	0.157446	0.406636	1.36888	Up	0.268226	0.575737
Cs9g09020	1190	2	5	0.329975	0.852227	1.36888	Up	0.268226	0.574469
orange1.1t03513	1076	2	5	0.364936	0.942519	1.36888	Up	0.268226	0.574288
Cs8g19720	4570	2	5	0.0859236	0.221915	1.36888	Up	0.268226	0.575313
Cs6g01930	601	2	5	0.653362	1.68744	1.36888	Up	0.268226	0.57477
Cs8g12900	653	2	5	0.601334	1.55306	1.36888	Up	0.268226	0.57471
Cs5g21025	720	4	10	1.09075	2.81708	1.36888	Up	0.104272	0.340702
Cs5g12790	917	2	5	0.428212	1.10594	1.36888	Up	0.268226	0.575676
Cs2g08000	4761	4	10	0.164953	0.426024	1.36888	Up	0.104272	0.340484
Cs6g06230	3896	2	5	0.100788	0.260305	1.36888	Up	0.268226	0.575495
orange1.1t02876	3463	2	5	0.11339	0.292853	1.36888	Up	0.268226	0.575616
Cs2g26840	3425	2	5	0.114648	0.296102	1.36888	Up	0.268226	0.575253
orange1.1t05643	369	2	5	1.06415	2.74837	1.36888	Up	0.268226	0.575011
Cs7g13940	4861	263	655	10.6225	27.3305	1.36338	Up	2.81844e-42	4.71627e-40
Cs3g07395	2346	32	79	2.67806	6.83017	1.35073	Up	2.90652e-06	5.47891e-05
Cs3g07780	877	11	27	2.46259	6.24448	1.34241	Up	0.00703344	0.0490898
orange1.1t00363	4176	22	54	1.03433	2.6228	1.34241	Up	0.000123153	0.00160958
Cs7g08680	1531	29	71	3.71896	9.40622	1.33872	Up	1.07564e-05	0.000181481
Cs5g34830	2628	9	22	0.672382	1.69797	1.33646	Up	0.0156619	0.0915889
orange1.1t04518	2705	7	17	0.508077	1.27472	1.32706	Up	0.035549	0.165165
Cs2g14725	1464	7	17	0.938762	2.35527	1.32706	Up	0.035549	0.165202
Cs9g08380	3515	7	17	0.390995	0.98097	1.32706	Up	0.035549	0.16524
Cs1g09590	1580	19	46	2.361	5.90518	1.32259	Up	0.000466612	0.00512144
Cs6g17210	3958	56	135	2.77786	6.91815	1.31641	Up	1.88903e-09	5.77314e-08
Cs7g10990	3624	32	77	1.73365	4.30958	1.31374	Up	6.1967e-06	0.000108775
Cs1g20310	1259	5	12	0.779728	1.93325	1.30999	Up	0.0831938	0.291621
Cs3g07510	4861	5	12	0.20195	0.500712	1.30999	Up	0.0831938	0.291521
orange1.1t04341	1274	5	12	0.770547	1.91049	1.30999	Up	0.0831938	0.291571
Cs4g08080	2893	5	12	0.339328	0.841327	1.30999	Up	0.0831938	0.291671
Cs8g08540	12350	10	24	0.158976	0.394164	1.30999	Up	0.0127923	0.0790661
Cs2g30400	996	20	48	3.94248	9.77494	1.30999	Up	0.000385968	0.00434374
Cs4g01240	3094	5	12	0.317284	0.786671	1.30999	Up	0.0831938	0.291471
Cs5g18510	2199	10	24	0.892839	2.2137	1.30999	Up	0.0127923	0.0790421
Cs2g09520	1177	5	12	0.83405	2.06794	1.30999	Up	0.0831938	0.291721
Cs2g30660	6233	65	156	2.04746	5.07644	1.30999	Up	1.23012e-10	4.17158e-09
Cs1g11780	2828	101	242	7.01198	17.3567	1.3076	Up	1.13326e-15	6.12049e-14
Cs7g13310	2875	48	114	3.27795	8.04265	1.29488	Up	5.11942e-08	1.29991e-06
Cs5g22725	1297	11	26	1.66514	4.06598	1.28796	Up	0.0104454	0.0674817
Cs9g02190	1022	226	534	43.4166	105.98	1.28747	Up	5.65528e-32	7.26117e-30
orange1.1t04376	7675	330	778	8.44178	20.5605	1.28425	Up	1.20215e-45	2.25155e-43
Cs1g14530	4463	28	66	1.23177	2.9995	1.28399	Up	4.00436e-05	0.000588546
Cs7g08380	3128	126	296	7.90865	19.1936	1.27912	Up	2.97004e-18	1.88889e-16
Cs6g21230	6888	436	1021	12.4277	30.0652	1.27453	Up	1.11285e-58	3.11217e-56
Cs7g10700	4917	3	7	0.11979	0.288755	1.26934	Up	0.206266	0.512839
Cs9g07970	2304	6	14	0.51129	1.23247	1.26934	Up	0.0665214	0.254743
Cs7g10040	1097	6	14	1.07385	2.58853	1.26934	Up	0.0665214	0.254839
Cs2g10890	2056	6	14	0.572963	1.38114	1.26934	Up	0.0665214	0.254791
Cs5g28860	3402	6	14	0.346271	0.834691	1.26934	Up	0.0665214	0.254695
Cs7g11920	3434	3	7	0.171522	0.413457	1.26934	Up	0.206266	0.512527
orange1.1t00892	1830	3	7	0.321861	0.775852	1.26934	Up	0.206266	0.512589
orange1.1t02123	2975	3	7	0.197985	0.477247	1.26934	Up	0.206266	0.512964
Cs3g08200	4050	9	21	0.436301	1.05171	1.26934	Up	0.0233518	0.123026
orange1.1t04071	2225	3	7	0.264722	0.638117	1.26934	Up	0.206266	0.512652
Cs8g17670	1989	3	7	0.296132	0.713831	1.26934	Up	0.206266	0.512776
Cs4g20100	2590	3	7	0.227416	0.548189	1.26934	Up	0.206266	0.513089
Cs2g03120	3568	3	7	0.16508	0.397929	1.26934	Up	0.206266	0.512714
Cs1g22990	5113	3	7	0.115198	0.277686	1.26934	Up	0.206266	0.513026
Cs7g25960	1176	3	7	0.500856	1.20732	1.26934	Up	0.206266	0.512901
Cs7g01700	5285	25	58	0.928739	2.22595	1.26108	Up	0.000148499	0.00190069
Cs5g06590	2695	32	74	2.33126	5.56936	1.2564	Up	1.87931e-05	0.000298801
Cs3g08040	14802	16	37	0.212226	0.507007	1.2564	Up	0.00261434	0.0218647
Cs9g06700	3184	10	23	0.616631	1.46517	1.24858	Up	0.0189412	0.104878
Cs1g03700	4004	7	16	0.343244	0.81051	1.2396	Up	0.0533092	0.219904
Cs7g13465	976	7	16	1.40814	3.32508	1.2396	Up	0.0533092	0.219949
Cs7g12400	3679	209	477	11.1536	26.2979	1.23744	Up	4.18132e-27	4.14377e-25
orange1.1t04406	4969	11	25	0.434633	1.02048	1.23138	Up	0.0153741	0.0901383
Cs7g30110	2647	313	709	23.2161	54.3281	1.22657	Up	5.7464e-39	9.09401e-37
Cs8g07740	5360	19	43	0.695965	1.62718	1.22529	Up	0.00144153	0.0134379
Cs2g17040	1165	19	43	3.20204	7.48643	1.22529	Up	0.00144153	0.0134317
orange1.1t04788	2565	152	344	11.6347	27.2022	1.22529	Up	1.05996e-19	7.75596e-18
Cs5g26470	1398	102	230	14.3249	33.3697	1.22002	Up	1.38934e-13	6.43162e-12
Cs5g31330	1734	4	9	0.452907	1.05275	1.21688	Up	0.160482	0.440001
Cs2g15650	1277	4	9	0.61499	1.4295	1.21688	Up	0.160482	0.439587
Cs7g25010	992	4	9	0.791675	1.84019	1.21688	Up	0.160482	0.439646
Cs3g03440	3980	12	27	0.591966	1.37598	1.21688	Up	0.0124876	0.0776292
Cs6g22150	1863	4	9	0.421547	0.979855	1.21688	Up	0.160482	0.439528
Cs7g19710	1510	20	45	2.60047	6.0446	1.21688	Up	0.00118226	0.0113048
Cs1g08890	2082	4	9	0.377205	0.876787	1.21688	Up	0.160482	0.439764
Cs8g19740	2525	4	9	0.311026	0.722958	1.21688	Up	0.160482	0.439705
orange1.1t05045	14505	4	9	0.0541428	0.125851	1.21688	Up	0.160482	0.439882
Cs1g08780	4102	4	9	0.191453	0.44502	1.21688	Up	0.160482	0.44006
Cs8g12170	5221	8	18	0.30084	0.69928	1.21688	Up	0.0428112	0.187995
Cs7g19515	1738	4	9	0.451865	1.05033	1.21688	Up	0.160482	0.439941
Cs7g04120	1165	4	9	0.674113	1.56693	1.21688	Up	0.160482	0.439823
orange1.1t03274	2346	16	36	1.33903	3.11248	1.21688	Up	0.00379612	0.0298643
Cs8g14780	1086	8	18	1.4463	3.36182	1.21688	Up	0.0428112	0.187955
Cs7g09380	965	114	254	23.194	53.3874	1.20275	Up	1.49763e-14	7.56785e-13
Cs5g19430	4313	9	20	0.409696	0.940552	1.19895	Up	0.034447	0.161404
Cs6g07510	3472	18	40	1.01787	2.33675	1.19895	Up	0.0025369	0.0213043
Cs6g22390	1024	9	20	1.7256	3.96152	1.19895	Up	0.034447	0.161441
Cs7g08850	1476	9	20	1.19717	2.74837	1.19895	Up	0.034447	0.161367
Cs7g26580	820	14	31	3.35207	7.66796	1.19379	Up	0.00825628	0.0559416
Cs8g04070	1566	66	146	8.27467	18.9101	1.19238	Up	7.37294e-09	2.07041e-07
Cs8g04530	2974	29	64	1.9145	4.36487	1.18897	Up	0.00014071	0.00181008
Cs9g05120	670	5	11	1.46519	3.33004	1.18445	Up	0.125911	0.381207
Cs5g10320	5119	5	11	0.191771	0.435853	1.18445	Up	0.125911	0.38132
orange1.1t01109	2856	5	11	0.343724	0.781208	1.18445	Up	0.125911	0.381263
Cs5g22020	706	10	22	2.78095	6.32048	1.18445	Up	0.0277656	0.139374
Cs6g02930	2802	5	11	0.350349	0.796263	1.18445	Up	0.125911	0.381037
Cs1g14720	993	5	11	0.988597	2.24686	1.18445	Up	0.125911	0.381094
Cs4g02460	1000	5	11	0.981677	2.23113	1.18445	Up	0.125911	0.381376
orange1.1t02922	1259	5	11	0.779728	1.77214	1.18445	Up	0.125911	0.38115
Cs4g02670	1451	10	22	1.3531	3.0753	1.18445	Up	0.0277656	0.139408
Cs2g05620	1384	87	191	12.3419	27.9917	1.18144	Up	5.057e-11	1.80487e-09
Cs7g01735	1026	79	173	15.1174	34.2004	1.1778	Up	4.50568e-10	1.47409e-08
Cs5g06720	1949	244	534	24.5797	55.5727	1.17691	Up	5.65078e-28	5.8263e-26
Cs2g12860	3519	11	24	0.613722	1.38332	1.17248	Up	0.0224154	0.119231
Cs7g28970	2188	167	362	14.9854	33.5578	1.16309	Up	3.89202e-19	2.70257e-17
Cs1g13300	1134	6	13	1.03881	2.32521	1.16243	Up	0.0994148	0.329848
Cs2g18480	4650	6	13	0.253336	0.567052	1.16243	Up	0.0994148	0.329955
Cs7g18650	1307	6	13	0.90131	2.01744	1.16243	Up	0.0994148	0.330009
Cs3g11500	2819	6	13	0.417883	0.935364	1.16243	Up	0.0994148	0.330062
Cs5g12680	2340	6	13	0.503424	1.12683	1.16243	Up	0.0994148	0.329901
Cs9g04830	2932	152	329	10.1784	22.7596	1.16097	Up	1.74804e-17	1.06845e-15
orange1.1t04497	2380	466	1006	38.4421	85.734	1.15718	Up	6.70122e-50	1.36805e-47
Cs6g16200	2651	82	177	6.07299	13.5424	1.157	Up	5.0247e-10	1.63083e-08
Cs2g09740	3157	26	56	1.61695	3.59787	1.15387	Up	0.000512392	0.00555522
Cs8g09350	3156	13	28	0.808733	1.79951	1.15387	Up	0.0146702	0.0874173
Cs3g21170	1393	6097	13080	859.337	1904.53	1.14814	Up	0	0
orange1.1t04473	1497	7	15	0.918068	2.03236	1.14649	Up	0.0788856	0.28086
Cs7g25170	1079	75	160	13.647	30.0767	1.14006	Up	5.17794e-09	1.48675e-07
Cs7g17200	24658	15	32	0.119435	0.263223	1.14006	Up	0.00964658	0.0632621
orange1.1t04657	1905	8	17	0.824506	1.81003	1.13441	Up	0.0628478	0.24537
Cs1g12320	3333	8	17	0.471252	1.03454	1.13441	Up	0.0628478	0.245417
Cs2g08310	1762	32	68	3.56568	7.82772	1.13441	Up	0.000156178	0.00198036
Cs9g18680	4051	8	17	0.387727	0.851175	1.13441	Up	0.0628478	0.245557
Cs4g02380	1947	8	17	0.80672	1.77099	1.13441	Up	0.0628478	0.245464
Cs7g28620	2808	8	17	0.55936	1.22796	1.13441	Up	0.0628478	0.24551
Cs3g25400	3282	17	36	1.01697	2.22483	1.12941	Up	0.00636824	0.04522
Cs6g12920	1451	17	36	2.30028	5.03231	1.12941	Up	0.00636824	0.0452043
Cs5g09620	1322	9	19	1.33663	2.91511	1.12495	Up	0.0502372	0.211462
Cs5g29980	3519	9	19	0.502137	1.09513	1.12495	Up	0.0502372	0.211419
Cs3g03460	18475	9	19	0.0956438	0.208594	1.12495	Up	0.0502372	0.211506
Cs1g19760	3988	19	40	0.935399	2.0344	1.12095	Up	0.004218	0.0326176
Cs5g25590	3112	19	40	1.19871	2.60707	1.12095	Up	0.004218	0.03263
Cs4g06030	4012	10	21	0.48937	1.06167	1.11734	Up	0.0402696	0.180088
Cs2g31390	1766	20	42	2.2235	4.82382	1.11734	Up	0.00343656	0.0275127
Cs5g32610	3950	10	21	0.497052	1.07834	1.11734	Up	0.0402696	0.180128
orange1.1t01926	4136	21	44	0.996867	2.15777	1.11406	Up	0.00280172	0.0231661
Cs5g22690	3591	54	113	2.95241	6.38256	1.11224	Up	1.52698e-06	3.01482e-05
orange1.1t05622	523	11	23	4.12943	8.91987	1.11108	Up	0.032357	0.154664
Cs5g01240	3598	82	171	4.47457	9.63978	1.10725	Up	3.6518e-09	1.07423e-07
Cs3g06860	7955	59	123	1.45616	3.13615	1.10682	Up	5.80904e-07	1.23533e-05
Cs5g14960	2023	12	25	1.16462	2.50655	1.10584	Up	0.026053	0.133268
Cs3g06595	15155	12	25	0.155462	0.334593	1.10584	Up	0.026053	0.133234
Cs2g22140	3727	26	54	1.36966	2.93878	1.1014	Up	0.00101762	0.0100215
Cs5g01950	1521	13	27	1.67808	3.60053	1.1014	Up	0.0210152	0.113319
Cs5g28330	4941	27	56	1.07287	2.29882	1.09942	Up	0.00083223	0.0084738
Cs5g34800	2264	14	29	1.21409	2.59809	1.09758	Up	0.0169786	0.0971736
Cs7g02660	2853	14	29	0.96344	2.06171	1.09758	Up	0.0169786	0.0971191
Cs6g19790	3073	14	29	0.894467	1.91411	1.09758	Up	0.0169786	0.0971463
Cs5g28340	2413	70	145	5.6956	12.1883	1.09758	Up	6.97766e-08	1.73085e-06
Cs7g08300	2248	29	60	2.5328	5.41361	1.09586	Up	0.000557306	0.00597239
orange1.1t03555	1136	16	33	2.76529	5.89207	1.09134	Up	0.0111283	0.07073
Cs1g01420	2054	34	70	3.24995	6.91242	1.08877	Up	0.00020578	0.00251858
Cs7g10680	2662	19	39	1.40134	2.97159	1.08443	Up	0.00595472	0.0428501
orange1.1t04496	1023	326	669	62.5663	132.642	1.08409	Up	1.50957e-30	1.79174e-28
orange1.1t00177	1088	20	41	3.60911	7.64341	1.08257	Up	0.00484328	0.0362846
Cs7g09260	1183	40	82	6.63856	14.0592	1.08257	Up	6.2842e-05	0.000882945
Cs3g14680	1499	40	82	5.2391	11.0954	1.08257	Up	6.2842e-05	0.000882338
Cs7g08820	4959	63	129	2.49428	5.27628	1.0809	Up	5.13504e-07	1.10233e-05
Cs7g03670	2942	89	182	5.93945	12.5476	1.07901	Up	2.51342e-09	7.5458e-08
Cs5g03440	2285	92	188	7.90497	16.688	1.07798	Up	1.41559e-09	4.39198e-08
Cs5g09600	5072	25	51	0.967742	2.0395	1.07552	Up	0.00174269	0.0157351
Cs6g16160	1766	423	861	47.0271	98.8882	1.07231	Up	3.50806e-38	5.42553e-36
Cs7g04020	2989	694	1406	45.5861	95.4095	1.06554	Up	1.22891e-60	3.58403e-58
Cs1g09580	3059	284	574	18.2279	38.0596	1.06211	Up	1.25973e-25	1.19062e-23
Cs6g21530	2366	51	103	4.23208	8.82988	1.06103	Up	1.00403e-05	0.000171239
Cs3g19420	1367	146	293	20.9693	43.4742	1.05188	Up	1.23545e-13	5.74526e-12
Cs6g17810	1502	1	2	0.130716	0.27008	1.04695	Up	0.600794	0.808145
Cs8g10590	3834	1	2	0.051209	0.105806	1.04695	Up	0.600794	0.804804
Cs7g04550	372	1	2	0.527783	1.09048	1.04695	Up	0.600794	0.809531
Cs4g11750	3773	2	4	0.104074	0.215033	1.04695	Up	0.426868	0.737331
orange1.1t03766	557	3	6	1.05746	2.18488	1.04695	Up	0.317708	0.635074
Cs3g21690	1843	1	2	0.10653	0.220109	1.04695	Up	0.600794	0.807878
Cs8g14800	3063	1	2	0.0640991	0.132439	1.04695	Up	0.600794	0.808891
Cs1g01520	877	5	10	1.11936	2.31277	1.04695	Up	0.187216	0.485026
orange1.1t01912	1686	1	2	0.11645	0.240605	1.04695	Up	0.600794	0.805861
Cs5g24835	1673	5	10	0.586776	1.21237	1.04695	Up	0.187216	0.485211
Cs3g20300	1202	1	2	0.163341	0.337488	1.04695	Up	0.600794	0.806126
Cs1g07790	1362	7	14	1.00907	2.08489	1.04695	Up	0.115059	0.362265
Cs6g07400	3346	1	2	0.0586776	0.121237	1.04695	Up	0.600794	0.805703
orange1.1t01011	189	1	2	1.03881	2.14635	1.04695	Up	0.600794	0.803749
Cs3g08120	1230	1	2	0.159622	0.329805	1.04695	Up	0.600794	0.807772
Cs3g06010	1871	1	2	0.104936	0.216815	1.04695	Up	0.600794	0.80454
Cs7g01090	761	2	4	0.515993	1.06612	1.04695	Up	0.426868	0.734039
orange1.1t04919	1808	1	2	0.108593	0.224369	1.04695	Up	0.600794	0.809104
Cs7g18540	1927	1	2	0.101887	0.210514	1.04695	Up	0.600794	0.80338
Cs2g20170	2458	7	14	0.559133	1.15526	1.04695	Up	0.115059	0.362488
Cs7g28260	1176	1	2	0.166952	0.344949	1.04695	Up	0.600794	0.806232
Cs3g26830	3841	3	6	0.153347	0.316839	1.04695	Up	0.317708	0.634391
Cs6g13613	1978	6	12	0.595557	1.23052	1.04695	Up	0.146227	0.41204
Cs2g22100	2889	22	44	1.49511	3.08914	1.04695	Up	0.00448494	0.0342665
orange1.1t01362	3082	2	4	0.127408	0.263245	1.04695	Up	0.426868	0.737455
Cs8g05260	1033	1	2	0.190063	0.392701	1.04695	Up	0.600794	0.806603
orange1.1t00904	1612	1	2	0.121796	0.25165	1.04695	Up	0.600794	0.803591
Cs2g19960	858	26	52	5.94956	12.2927	1.04695	Up	0.00197946	0.0175166
Cs1g19240	4534	2	4	0.0866058	0.178941	1.04695	Up	0.426868	0.734658
Cs6g12310	3348	1	2	0.0586426	0.121165	1.04695	Up	0.600794	0.802487
Cs8g09900	1267	1	2	0.154961	0.320174	1.04695	Up	0.600794	0.808464
orange1.1t01359	2721	1	2	0.0721556	0.149085	1.04695	Up	0.600794	0.808198
Cs5g32370	5024	13	26	0.508033	1.04968	1.04695	Up	0.0298248	0.146188
orange1.1t02597	3844	2	4	0.102152	0.211061	1.04695	Up	0.426868	0.735216
Cs3g06220	3915	1	2	0.0501495	0.103617	1.04695	Up	0.600794	0.809638
Cs6g06840	1963	1	2	0.100018	0.206653	1.04695	Up	0.600794	0.809585
Cs2g29490	825	1	2	0.237982	0.491709	1.04695	Up	0.600794	0.809318
Cs3g07730	554	7	14	2.48077	5.12567	1.04695	Up	0.115059	0.362433
Cs9g01632	1106	7	14	1.24263	2.56747	1.04695	Up	0.115059	0.362377
Cs2g12500	1325	1	2	0.148178	0.306158	1.04695	Up	0.600794	0.807347
Cs4g01370	4131	2	4	0.0950547	0.196398	1.04695	Up	0.426868	0.735774
Cs5g11370	2855	1	2	0.068769	0.142088	1.04695	Up	0.600794	0.805491
Cs5g31300	2545	1	2	0.0771455	0.159395	1.04695	Up	0.600794	0.804962
Cs5g13830	1290	1	2	0.152198	0.314465	1.04695	Up	0.600794	0.808997
Cs7g28830	1028	1	2	0.190988	0.394611	1.04695	Up	0.600794	0.808677
Cs7g30180	2032	2	4	0.193244	0.399272	1.04695	Up	0.426868	0.735712
Cs1g25375	988	1	2	0.19872	0.410587	1.04695	Up	0.600794	0.805226
Cs3g14910	1405	1	2	0.13974	0.288726	1.04695	Up	0.600794	0.804909
Cs7g17830	323	2	4	1.2157	2.51183	1.04695	Up	0.426868	0.735154
Cs7g26995	2581	1	2	0.0760695	0.157172	1.04695	Up	0.600794	0.803907
Cs1g23230	1742	45	90	5.07181	10.4792	1.04695	Up	4.47762e-05	0.000651537
Cs5g15610	5878	1	2	0.0334017	0.0690133	1.04695	Up	0.600794	0.807612
Cs1g06390	3085	9	18	0.572778	1.18345	1.04695	Up	0.072377	0.266759
orange1.1t05963	494	5	10	1.9872	4.10587	1.04695	Up	0.187216	0.485088
Cs2g13190	995	1	2	0.197322	0.407699	1.04695	Up	0.600794	0.806922
Cs9g06470	1443	1	2	0.136061	0.281123	1.04695	Up	0.600794	0.806869
Cs7g30410	2823	1	2	0.0695485	0.143698	1.04695	Up	0.600794	0.805438
Cs8g03770	780	1	2	0.251712	0.520077	1.04695	Up	0.600794	0.803486
Cs5g10850	1870	1	2	0.104992	0.21693	1.04695	Up	0.600794	0.808837
orange1.1t00160	1537	2	4	0.255479	0.527859	1.04695	Up	0.426868	0.736085
Cs3g02000	2195	2	4	0.178893	0.369622	1.04695	Up	0.426868	0.735961
Cs5g21755	1175	1	2	0.167094	0.345243	1.04695	Up	0.600794	0.805967
Cs3g27885	991	1	2	0.198118	0.409344	1.04695	Up	0.600794	0.805914
Cs3g23410	1928	3	6	0.305501	0.631214	1.04695	Up	0.317708	0.634453
Cs3g17140	4247	17	34	0.785896	1.62379	1.04695	Up	0.0126949	0.078583
Cs3g13380	5032	3	6	0.117052	0.241848	1.04695	Up	0.317708	0.634142
Cs3g23690	3063	2	4	0.128198	0.264878	1.04695	Up	0.426868	0.734472
Cs1g06770	2124	5	10	0.462183	0.954944	1.04695	Up	0.187216	0.485334
Cs3g14190	910	2	4	0.431506	0.89156	1.04695	Up	0.426868	0.736583
Cs9g01060	1138	5	10	0.862634	1.78234	1.04695	Up	0.187216	0.485273
orange1.1t05109	894	1	2	0.219615	0.453758	1.04695	Up	0.600794	0.805597
Cs3g09390	10269	4	8	0.0764769	0.158013	1.04695	Up	0.242112	0.552259
Cs2g04870	411	1	2	0.477702	0.987007	1.04695	Up	0.600794	0.804329
Cs8g15780	1571	1	2	0.124975	0.258218	1.04695	Up	0.600794	0.804171
Cs7g23460	4651	2	4	0.0844272	0.17444	1.04695	Up	0.426868	0.734906
Cs7g08580	2171	1	2	0.0904355	0.186854	1.04695	Up	0.600794	0.803223
Cs3g16240	1165	2	4	0.337056	0.696412	1.04695	Up	0.426868	0.737268
Cs9g05960	2809	2	4	0.13979	0.288829	1.04695	Up	0.426868	0.737206
Cs8g10420	2339	1	2	0.0839399	0.173433	1.04695	Up	0.600794	0.809264
Cs3g13990	1062	2	4	0.369747	0.763955	1.04695	Up	0.426868	0.736894
Cs2g22530	1022	7	14	1.34476	2.77849	1.04695	Up	0.115059	0.362321
orange1.1t00395	2039	3	6	0.28887	0.596851	1.04695	Up	0.317708	0.634949
Cs1g14100	1117	2	4	0.351541	0.726338	1.04695	Up	0.426868	0.735899
Cs5g14970	4319	3	6	0.136376	0.281774	1.04695	Up	0.317708	0.634763
Cs7g21750	699	8	16	2.24704	4.64275	1.04695	Up	0.0910496	0.310832
Cs2g10540	17294	2	4	0.0227056	0.0469134	1.04695	Up	0.426868	0.73565
Cs2g27300	1320	1	2	0.148739	0.307318	1.04695	Up	0.600794	0.806285
Cs3g07250	5614	4	8	0.13989	0.289035	1.04695	Up	0.242112	0.552382
Cs9g19130	6208	1	2	0.0316262	0.0653447	1.04695	Up	0.600794	0.805068
Cs2g13040	901	2	4	0.435817	0.900466	1.04695	Up	0.426868	0.73534
orange1.1t00213	1889	8	16	0.831489	1.71799	1.04695	Up	0.0910496	0.310728
Cs1g20360	5605	1	2	0.0350286	0.0723747	1.04695	Up	0.600794	0.803644
Cs1g05410	4604	1	2	0.0426445	0.0881103	1.04695	Up	0.600794	0.802802
Cs2g07360	2495	6	12	0.472149	0.975535	1.04695	Up	0.146227	0.412154
orange1.1t01370	10954	3	6	0.0537709	0.111099	1.04695	Up	0.317708	0.635323
Cs7g12080	1547	2	4	0.253827	0.524447	1.04695	Up	0.426868	0.736272
Cs8g03260	2649	1	2	0.0741168	0.153137	1.04695	Up	0.600794	0.807081
Cs7g18105	1244	3	6	0.473478	0.97828	1.04695	Up	0.317708	0.634701
orange1.1t03864	627	2	4	0.626269	1.29397	1.04695	Up	0.426868	0.735402
Cs6g04220	4192	2	4	0.0936715	0.19354	1.04695	Up	0.426868	0.735278
Cs8g01840	1874	11	22	1.15245	2.38114	1.04695	Up	0.0462164	0.198717
Cs5g14870	366	1	2	0.536436	1.10836	1.04695	Up	0.600794	0.803275
orange1.1t01831	7391	1	2	0.0265641	0.0548857	1.04695	Up	0.600794	0.802592
Cs5g27280	3596	4	8	0.218393	0.451235	1.04695	Up	0.242112	0.552629
orange1.1t01467	899	2	4	0.436786	0.902469	1.04695	Up	0.426868	0.736458
orange1.1t03105	1798	2	4	0.218393	0.451235	1.04695	Up	0.426868	0.736334
Cs1g12950	1458	3	6	0.403982	0.834691	1.04695	Up	0.317708	0.634887
Cs5g09750	688	15	30	4.28057	8.84433	1.04695	Up	0.0193988	0.106545
Cs9g10790	1366	1	2	0.14373	0.296969	1.04695	Up	0.600794	0.807028
Cs6g20920	621	1	2	0.31616	0.653237	1.04695	Up	0.600794	0.805174
Cs3g20930	1338	1	2	0.146738	0.303184	1.04695	Up	0.600794	0.805121
Cs2g13360	4083	1	2	0.0480861	0.0993534	1.04695	Up	0.600794	0.808944
Cs6g11100	1957	3	6	0.300974	0.62186	1.04695	Up	0.317708	0.635198
Cs6g18320	4139	2	4	0.0948709	0.196018	1.04695	Up	0.426868	0.736832
Cs7g26860	840	2	4	0.467465	0.965857	1.04695	Up	0.426868	0.73677
Cs5g34010	909	3	6	0.647972	1.33881	1.04695	Up	0.317708	0.635012
Cs8g05110	2731	8	16	0.575131	1.18831	1.04695	Up	0.0910496	0.310936
Cs7g21110	523	1	2	0.375402	0.775641	1.04695	Up	0.600794	0.806179
Cs4g19920	950	1	2	0.206669	0.427011	1.04695	Up	0.600794	0.80565
Cs4g12345	1279	19	38	2.91663	6.02622	1.04695	Up	0.00834854	0.056473
Cs6g16880	2625	1	2	0.0747944	0.154537	1.04695	Up	0.600794	0.805015
orange1.1t02247	1534	1	2	0.127989	0.264446	1.04695	Up	0.600794	0.804645
Cs6g20940	1645	1	2	0.119353	0.246602	1.04695	Up	0.600794	0.803328
Cs3g09050	731	11	22	2.95443	6.10432	1.04695	Up	0.0462164	0.198759
orange1.1t01493	2199	1	2	0.0892839	0.184475	1.04695	Up	0.600794	0.809692
Cs1g10500	2719	1	2	0.0722087	0.149195	1.04695	Up	0.600794	0.806975
Cs7g21420	3774	3	6	0.156069	0.322464	1.04695	Up	0.317708	0.634639
Cs3g13130	2652	2	4	0.148066	0.305928	1.04695	Up	0.426868	0.734844
orange1.1t00549	3451	14	28	0.796492	1.64568	1.04695	Up	0.0240328	0.125641
Cs2g01610	2039	2	4	0.19258	0.397901	1.04695	Up	0.426868	0.73441
orange1.1t01483	2464	1	2	0.0796816	0.164635	1.04695	Up	0.600794	0.809478
orange1.1t04379	3890	8	16	0.403775	0.834262	1.04695	Up	0.0910496	0.310988
Cs1g06095	791	1	2	0.248212	0.512845	1.04695	Up	0.600794	0.808731
Cs8g13010	5991	1	2	0.0327717	0.0677116	1.04695	Up	0.600794	0.808571
orange1.1t04457	47620	2	4	0.00824592	0.0170374	1.04695	Up	0.426868	0.736645
Cs3g06300	3046	1	2	0.0644568	0.133178	1.04695	Up	0.600794	0.808304
Cs1g18050	8304	1	2	0.0236435	0.0488512	1.04695	Up	0.600794	0.808091
orange1.1t05170	1032	1	2	0.190247	0.393081	1.04695	Up	0.600794	0.806391
Cs2g25090	203	4	8	3.86868	7.9933	1.04695	Up	0.242112	0.552321
Cs2g26075	2438	25	50	2.01328	4.15976	1.04695	Up	0.00242622	0.0204759
Cs7g08710	2901	1	2	0.0676785	0.139835	1.04695	Up	0.600794	0.802907
Cs4g16070	156	1	2	1.25856	2.60038	1.04695	Up	0.600794	0.809425
orange1.1t05414	313	3	6	1.88181	3.88812	1.04695	Up	0.317708	0.635136
Cs2g29630	6047	1	2	0.0324682	0.0670845	1.04695	Up	0.600794	0.808517
Cs4g03720	2458	1	2	0.0798761	0.165037	1.04695	Up	0.600794	0.807932
Cs5g15950	10434	1	2	0.0188169	0.0388787	1.04695	Up	0.600794	0.806816
Cs8g10330	6426	1	2	0.0305533	0.0631279	1.04695	Up	0.600794	0.806762
orange1.1t02155	2270	1	2	0.0864914	0.178705	1.04695	Up	0.600794	0.80655
Cs3g14490	2195	3	6	0.26834	0.554433	1.04695	Up	0.317708	0.634515
Cs5g30780	4024	2	4	0.0975822	0.20162	1.04695	Up	0.426868	0.735464
Cs5g02920	675	1	2	0.290867	0.600978	1.04695	Up	0.600794	0.802855
Cs6g19110	3709	3	6	0.158805	0.328115	1.04695	Up	0.317708	0.633833
Cs5g08300	504	1	2	0.389554	0.804881	1.04695	Up	0.600794	0.802329
Cs5g16200	1782	2	4	0.220354	0.455286	1.04695	Up	0.426868	0.737081
Cs9g12210	1110	2	4	0.353757	0.730919	1.04695	Up	0.426868	0.736396
orange1.1t01579	1302	6	12	0.904771	1.8694	1.04695	Up	0.146227	0.412097
Cs5g08790	1678	2	4	0.234011	0.483504	1.04695	Up	0.426868	0.736023
orange1.1t00597	1673	1	2	0.117355	0.242475	1.04695	Up	0.600794	0.807293
orange1.1t04681	1110	2	4	0.353757	0.730919	1.04695	Up	0.426868	0.735836
Cs9g12230	4467	8	16	0.351619	0.726501	1.04695	Up	0.0910496	0.310884
Cs8g06160	1105	1	2	0.177679	0.367113	1.04695	Up	0.600794	0.806444
Cs2g06700	7095	1	2	0.0276724	0.0571755	1.04695	Up	0.600794	0.803696
Cs5g25910	4919	1	2	0.0399137	0.082468	1.04695	Up	0.600794	0.803117
orange1.1t02764	9716	2	4	0.0404149	0.0835035	1.04695	Up	0.426868	0.734534
Cs1g13940	6434	1	2	0.0305153	0.0630494	1.04695	Up	0.600794	0.802749
Cs9g07240	548	1	2	0.358276	0.740255	1.04695	Up	0.600794	0.809211
orange1.1t03950	12910	12	24	0.182496	0.377066	1.04695	Up	0.037085	0.169523
Cs8g16985	467	1	2	0.420418	0.868651	1.04695	Up	0.600794	0.807559
Cs7g09490	2698	1	2	0.0727707	0.150356	1.04695	Up	0.600794	0.806709
Cs2g06040	2007	1	2	0.0978253	0.202123	1.04695	Up	0.600794	0.806497
orange1.1t05012	741	1	2	0.26496	0.547449	1.04695	Up	0.600794	0.805808
Cs9g18910	2478	4	8	0.316926	0.654818	1.04695	Up	0.242112	0.552444
Cs1g08590	1696	2	4	0.231528	0.478373	1.04695	Up	0.426868	0.735588
Cs8g18980	765	1	2	0.256648	0.530275	1.04695	Up	0.600794	0.804857
Cs9g19190	8896	8	16	0.176561	0.364802	1.04695	Up	0.0910496	0.31078
Cs5g17520	4703	1	2	0.0417468	0.0862556	1.04695	Up	0.600794	0.804434
Cs6g09990	906	3	6	0.650117	1.34325	1.04695	Up	0.317708	0.634266
Cs1g15590	1530	1	2	0.128324	0.265137	1.04695	Up	0.600794	0.803538
Cs9g12445	973	1	2	0.201784	0.416917	1.04695	Up	0.600794	0.803433
orange1.1t03134	1658	1	2	0.118417	0.244668	1.04695	Up	0.600794	0.80317
Cs3g01070	4763	2	4	0.0824419	0.170338	1.04695	Up	0.426868	0.734163
Cs1g19800	935	1	2	0.209984	0.433861	1.04695	Up	0.600794	0.808411
Cs2g28060	4453	1	2	0.0440906	0.0910981	1.04695	Up	0.600794	0.807719
Cs6g10150	1064	1	2	0.184526	0.381259	1.04695	Up	0.600794	0.807506
orange1.1t03101	1109	1	2	0.177038	0.365789	1.04695	Up	0.600794	0.807453
Cs8g09140	4788	1	2	0.0410057	0.0847243	1.04695	Up	0.600794	0.80602
Cs7g14810	4444	9	18	0.397619	0.821544	1.04695	Up	0.072377	0.266711
Cs5g30955	705	1	2	0.27849	0.575404	1.04695	Up	0.600794	0.805385
Cs2g12790	844	1	2	0.232625	0.48064	1.04695	Up	0.600794	0.805279
Cs4g17150	3087	1	2	0.0636007	0.131409	1.04695	Up	0.600794	0.804751
Cs5g20600	5350	1	2	0.0366982	0.0758243	1.04695	Up	0.600794	0.803802
Cs6g17885	2164	2	4	0.181456	0.374917	1.04695	Up	0.426868	0.734348
orange1.1t01972	4269	4	8	0.183964	0.380098	1.04695	Up	0.242112	0.552197
Cs4g20370	2165	26	52	2.35784	4.87167	1.04695	Up	0.00197946	0.017509
orange1.1t04702	2299	1	2	0.0854003	0.176451	1.04695	Up	0.600794	0.807134
Cs3g24690	619	1	2	0.317182	0.655347	1.04695	Up	0.600794	0.806656
orange1.1t05481	779	13	26	3.27646	6.76968	1.04695	Up	0.0298248	0.146153
orange1.1t01968	1260	2	4	0.311643	0.643905	1.04695	Up	0.426868	0.734286
Cs5g29160	1468	2	4	0.267487	0.55267	1.04695	Up	0.426868	0.737143
Cs5g01920	1794	2	4	0.21888	0.452241	1.04695	Up	0.426868	0.737019
Cs8g12710	3369	2	4	0.116554	0.240819	1.04695	Up	0.426868	0.736209
orange1.1t05094	912	1	2	0.21528	0.444803	1.04695	Up	0.600794	0.804487
Cs7g29260	684	1	2	0.28704	0.59307	1.04695	Up	0.600794	0.804118
Cs2g31010	519	1	2	0.378296	0.781619	1.04695	Up	0.600794	0.80396
orange1.1t03870	309	1	2	0.63539	1.31282	1.04695	Up	0.600794	0.803065
Cs4g10130	10264	1	2	0.0191285	0.0395226	1.04695	Up	0.600794	0.803012
Cs3g03990	2907	1	2	0.0675388	0.139546	1.04695	Up	0.600794	0.802697
Cs8g03670	2786	1	2	0.0704721	0.145607	1.04695	Up	0.600794	0.807825
Cs7g12800	2901	3	6	0.203036	0.419504	1.04695	Up	0.317708	0.634825
Cs4g02800	8929	3	6	0.0659655	0.136295	1.04695	Up	0.317708	0.634577
Cs8g03270	2786	1	2	0.0704721	0.145607	1.04695	Up	0.600794	0.805544
Cs7g02320	3426	5	10	0.286537	0.592032	1.04695	Up	0.187216	0.484965
Cs2g29840	8582	3	6	0.0686327	0.141806	1.04695	Up	0.317708	0.633956
Cs6g06640	2520	1	2	0.0779109	0.160976	1.04695	Up	0.600794	0.802382
Cs9g16350	2731	18	36	1.29405	2.6737	1.04695	Up	0.0102892	0.0667473
Cs4g07810	1243	2	4	0.315906	0.652711	1.04695	Up	0.426868	0.736956
Cs2g19470	9949	4	8	0.0789367	0.163096	1.04695	Up	0.242112	0.552568
Cs5g27450	3021	14	28	0.909863	1.87992	1.04695	Up	0.0240328	0.125674
Cs9g15620	2291	1	2	0.0856986	0.177067	1.04695	Up	0.600794	0.806338
Cs7g16240	2870	1	2	0.0684095	0.141345	1.04695	Up	0.600794	0.806073
Cs7g08780	324	1	2	0.605973	1.25204	1.04695	Up	0.600794	0.804593
Cs5g16470	561	1	2	0.349974	0.723102	1.04695	Up	0.600794	0.804382
Cs5g15530	5770	2	4	0.0680539	0.14061	1.04695	Up	0.426868	0.735092
orange1.1t03412	2977	1	2	0.0659508	0.136265	1.04695	Up	0.600794	0.804065
Cs1g04180	3346	3	6	0.176033	0.363712	1.04695	Up	0.317708	0.63408
orange1.1t04971	2672	2	4	0.146958	0.303638	1.04695	Up	0.426868	0.734596
Cs1g09040	958	3	6	0.614829	1.27033	1.04695	Up	0.317708	0.634018
Cs6g17630	1110	1	2	0.176879	0.365459	1.04695	Up	0.600794	0.802434
Cs4g13990	435	2	4	0.902691	1.8651	1.04695	Up	0.426868	0.734224
Cs6g17320	4216	11	22	0.51226	1.05841	1.04695	Up	0.0462164	0.198675
Cs7g08280	2810	4	8	0.279481	0.577452	1.04695	Up	0.242112	0.552135
Cs5g23370	1792	1	2	0.109562	0.226373	1.04695	Up	0.600794	0.808358
Cs9g16960	5014	19	38	0.743991	1.5372	1.04695	Up	0.00834854	0.0564917
Cs1g07070	939	1	2	0.20909	0.432013	1.04695	Up	0.600794	0.807666
Cs5g14810	709	5	10	1.38459	2.86079	1.04695	Up	0.187216	0.485149
orange1.1t02162	974	3	6	0.604729	1.24947	1.04695	Up	0.317708	0.634328
Cs7g32420	3536	21	42	1.16602	2.40918	1.04695	Up	0.0055123	0.0403057
Cs6g16610	5747	3	6	0.102489	0.211759	1.04695	Up	0.317708	0.633895
Cs4g04990	1964	10	20	0.999671	2.06548	1.04695	Up	0.057747	0.231703
Cs3g23650	673	1	2	0.291732	0.602764	1.04695	Up	0.600794	0.809051
Cs2g26940	727	1	2	0.270062	0.557992	1.04695	Up	0.600794	0.808038
Cs1g09560	2879	1	2	0.0681957	0.140903	1.04695	Up	0.600794	0.80724
Cs5g03220	1590	1	2	0.123481	0.255132	1.04695	Up	0.600794	0.804223
Cs9g09900	317	2	4	1.23871	2.55937	1.04695	Up	0.426868	0.734968
Cs3g08350	14788	1	2	0.0132767	0.0274317	1.04695	Up	0.600794	0.803854
Cs9g02650	4785	2	4	0.0820629	0.169555	1.04695	Up	0.426868	0.734101
orange1.1t04084	11557	1	2	0.0169884	0.0351008	1.04695	Up	0.600794	0.809745
Cs6g15070	5960	5	10	0.164711	0.340319	1.04695	Up	0.187216	0.485396
orange1.1t03201	570	2	4	0.688896	1.42337	1.04695	Up	0.426868	0.736707
Cs6g01100	402	1	2	0.488397	1.0091	1.04695	Up	0.600794	0.807187
Cs5g14570	1218	6	12	0.967169	1.99833	1.04695	Up	0.146227	0.411983
Cs3g10070	1254	1	2	0.156567	0.323493	1.04695	Up	0.600794	0.804276
Cs9g07780	1253	2	4	0.313385	0.647502	1.04695	Up	0.426868	0.73503
Cs5g32780	1108	1	2	0.177198	0.366119	1.04695	Up	0.600794	0.802644
Cs2g16250	836	1	2	0.234851	0.485239	1.04695	Up	0.600794	0.802277
Cs8g11063	2312	2	4	0.16984	0.350917	1.04695	Up	0.426868	0.737393
Cs5g19695	975	1	2	0.20137	0.416062	1.04695	Up	0.600794	0.808624
Cs6g09690	4019	1	2	0.0488518	0.100936	1.04695	Up	0.600794	0.8074
orange1.1t05652	360	1	2	0.545376	1.12683	1.04695	Up	0.600794	0.805332
orange1.1t03883	2617	1	2	0.0750231	0.15501	1.04695	Up	0.600794	0.809371
Cs4g07680	2986	2	4	0.131504	0.271708	1.04695	Up	0.426868	0.734782
orange1.1t05128	1831	2	4	0.214457	0.443102	1.04695	Up	0.426868	0.73472
Cs2g12560	1501	1	2	0.130803	0.27026	1.04695	Up	0.600794	0.802224
Cs4g11040	3066	2	4	0.128073	0.264618	1.04695	Up	0.426868	0.73652
orange1.1t04594	1701	1	2	0.115424	0.238483	1.04695	Up	0.600794	0.802539
Cs9g06260	2764	1	2	0.0710331	0.146766	1.04695	Up	0.600794	0.807985
Cs7g15190	1265	4	8	0.620823	1.28272	1.04695	Up	0.242112	0.552506
Cs7g01830	3873	2	4	0.101387	0.209481	1.04695	Up	0.426868	0.735526
orange1.1t00249	982	6	12	1.19961	2.47857	1.04695	Up	0.146227	0.411927
orange1.1t01646	1469	1	2	0.133652	0.276147	1.04695	Up	0.600794	0.805755
Cs6g09290	3179	1	2	0.0617601	0.127606	1.04695	Up	0.600794	0.804698
Cs3g03220	4363	3	6	0.135	0.278932	1.04695	Up	0.317708	0.63526
Cs5g05870	2844	1	2	0.069035	0.142637	1.04695	Up	0.600794	0.80296
Cs7g13060	1561	1	2	0.125775	0.259872	1.04695	Up	0.600794	0.809158
Cs5g18490	1722	1	2	0.114016	0.235575	1.04695	Up	0.600794	0.804012
Cs4g01120	1640	1	2	0.119717	0.247354	1.04695	Up	0.600794	0.808784
Cs2g28090	4853	3	6	0.12137	0.250769	1.04695	Up	0.317708	0.634204
orange1.1t05164	403	1	2	0.487185	1.0066	1.04695	Up	0.600794	0.808251
Cs3g21730	3698	2	4	0.106185	0.219394	1.04695	Up	0.426868	0.736147
Cs8g17960	995	89	177	17.5617	36.0813	1.03882	Up	1.21001e-08	3.28927e-07
Cs7g21990	9897	280	556	5.5546	11.3947	1.03661	Up	5.7718e-24	5.1231e-22
Cs7g08350	3076	39	77	2.4893	5.07734	1.02834	Up	0.000201214	0.0024701
Cs9g15280	2169	25	49	2.26297	4.58214	1.0178	Up	0.00335876	0.027081
Cs2g14250	1793	40	78	4.38004	8.82361	1.01042	Up	0.000225962	0.00272798
Cs7g02550	3439	19	37	1.08473	2.18224	1.00848	Up	0.011621	0.0732459
Cs3g15450	4234	18	35	0.83468	1.67668	1.00631	Up	0.0143398	0.0860263
Cs6g04630	1625	18	35	2.17479	4.36865	1.00631	Up	0.0143398	0.086001
Cs7g10590	3668	1383	2685	74.0272	148.473	1.00407	Up	1.14099e-103	5.97263e-101
Cs1g11580	2711	16	31	1.15875	2.31934	1.00115	Up	0.0219176	0.117286
orange1.1t04039	1230	16	31	2.55396	5.11198	1.00115	Up	0.0219176	0.117225
Cs7g08140	2709	16	31	1.1596	2.32105	1.00115	Up	0.0219176	0.117256
Cs2g19240	1802	296	573	32.2504	64.4959	0.999889	Up	2.5537e-23	2.22794e-21
Cs9g10950	2926	171	331	11.4741	22.9449	0.999786	Up	4.11216e-14	1.9988e-12
Cs7g02050	807	15	29	3.64936	7.28881	0.998041	Up	0.0271564	0.137397
Cs8g05360	4796	15	29	0.61406	1.22645	0.998041	Up	0.0271564	0.137431
Cs7g12090	1878	55	106	5.74997	11.4483	0.993512	Up	2.18694e-05	0.000343698
Cs3g27750	2190	40	77	3.58603	7.13147	0.991809	Up	0.000308216	0.00356097
Cs6g06210	2124	13	25	1.20168	2.38736	0.990367	Up	0.0419144	0.185012
Cs6g04800	3322	12	23	0.709219	1.4043	0.98555	Up	0.0522398	0.217116
orange1.1t06071	789	12	23	2.98609	5.91266	0.98555	Up	0.0522398	0.217161
Cs9g04040	1017	58	111	11.1971	22.1378	0.983386	Up	1.64899e-05	0.00026654
Cs6g21710	1452	44	84	5.94956	11.734	0.979837	Up	0.000189651	0.00235077
Cs5g25420	5329	11	21	0.405271	0.799293	0.979837	Up	0.0652776	0.251632
Cs2g11550	1154	11	21	1.87148	3.69101	0.979837	Up	0.0652776	0.251584
Cs2g15270	1091	87	166	15.6564	30.8614	0.979047	Up	1.48678e-07	3.50491e-06
Cs2g27990	1138	43	82	7.41865	14.6152	0.978238	Up	0.000231094	0.00278335
Cs9g10940	1676	396	755	46.3895	91.3703	0.977927	Up	3.51542e-29	3.85846e-27
Cs4g06430	2830	74	141	5.13386	10.1057	0.977049	Up	1.34903e-06	2.70534e-05
Cs7g10020	5796	700	1333	23.712	46.6481	0.976201	Up	4.41166e-50	9.19021e-48
Cs6g02540	1679	81	154	9.47181	18.6038	0.973887	Up	4.71118e-07	1.01884e-05
orange1.1t00524	2640	30	57	2.23108	4.37928	0.97295	Up	0.00228334	0.0196602
Cs7g01560	6583	10	19	0.298246	0.585412	0.97295	Up	0.0818178	0.288283
Cs2g23260	1287	10	19	1.52553	2.99438	0.97295	Up	0.0818178	0.288233
Cs3g23450	4529	10	19	0.433507	0.85091	0.97295	Up	0.0818178	0.288183
Cs3g17870	1612	48	91	5.84622	11.4501	0.969783	Up	0.000116721	0.00154031
Cs1g15120	4077	37	70	1.7818	3.48249	0.96678	Up	0.000760804	0.00784435
Cs2g02660	1686	9	17	1.04805	2.04514	0.964489	Up	0.102921	0.337911
Cs8g19960	1192	9	17	1.4824	2.89271	0.964489	Up	0.102921	0.337966
Cs2g05510	4152	679	1281	32.1078	62.5783	0.962738	Up	3.90568e-47	7.59376e-45
Cs3g13180	2337	17	32	1.4282	2.7773	0.959488	Up	0.0245222	0.127126
Cs7g31190	1876	34	64	3.55832	6.91957	0.959488	Up	0.00138645	0.0130015
Cs5g09230	4738	158	297	6.54728	12.7143	0.957489	Up	5.01126e-12	2.00992e-10
orange1.1t01795	4496	8	15	0.349351	0.676702	0.953841	Up	0.130039	0.389087
Cs3g24120	1951	40	75	4.02533	7.79716	0.953841	Up	0.000566664	0.00605995
Cs5g05460	1612	48	90	5.84622	11.3243	0.953841	Up	0.000157466	0.00199421
Cs2g24020	1727	8	15	0.909487	1.7617	0.953841	Up	0.130039	0.389144
Cs7g25140	3882	8	15	0.404607	0.783733	0.953841	Up	0.130039	0.389201
Cs3g21010	2971	15	28	0.991259	1.91156	0.947415	Up	0.0376708	0.171395
Cs7g03530	2214	60	112	5.32074	10.2606	0.947415	Up	2.72792e-05	0.000419041
orange1.1t00255	2597	163	304	12.3229	23.7429	0.94615	Up	4.60876e-12	1.85578e-10
Cs2g10690	4567	11778	21897	506.336	972.491	0.941589	Up	0	0
Cs7g23390	5398	21	39	0.763809	1.46543	0.940036	Up	0.0144709	0.0865838
Cs8g09630	2075	7	13	0.662336	1.27074	0.940036	Up	0.165202	0.44558
Cs6g17930	5622	7	13	0.244459	0.469013	0.940036	Up	0.165202	0.445521
orange1.1t03707	4583	14	26	0.599759	1.15068	0.940036	Up	0.0468146	0.200866
Cs7g04900	3248	27	50	1.6321	3.12238	0.935919	Up	0.00570994	0.0413657
Cs7g08130	7224	40	74	1.08713	2.07772	0.934476	Up	0.000763676	0.00786999
Cs7g16860	1275	60	111	9.23931	17.6581	0.934476	Up	3.65296e-05	0.000543551
Cs4g02360	1148	20	37	3.42048	6.5372	0.934476	Up	0.0178388	0.100658
Cs4g06710	2953	20	37	1.32974	2.54139	0.934476	Up	0.0178388	0.10063
Cs7g15900	3327	13	24	0.767166	1.46316	0.931474	Up	0.0583006	0.232508
orange1.1t00277	2980	13	24	0.856497	1.63353	0.931474	Up	0.0583006	0.232553
Cs2g12040	4445	31	57	1.36927	2.60097	0.925644	Up	0.0034288	0.0274829
orange1.1t02802	1356	6	11	0.868741	1.64538	0.92142	Up	0.211346	0.52065
Cs7g24430	3876	6	11	0.303925	0.575627	0.92142	Up	0.211346	0.520839
Cs5g34300	14321	12	22	0.164515	0.311589	0.92142	Up	0.0727804	0.268004
Cs3g07970	6743	12	22	0.349403	0.661762	0.92142	Up	0.0727804	0.267907
Cs5g09850	1361	6	11	0.865549	1.63933	0.92142	Up	0.211346	0.520713
Cs5g31180	1318	6	11	0.893788	1.69281	0.92142	Up	0.211346	0.520902
Cs6g21160	4687	12	22	0.502672	0.95205	0.92142	Up	0.0727804	0.267955
Cs8g19850	3255	6	11	0.361909	0.685447	0.92142	Up	0.211346	0.520965
Cs2g15940	2198	6	11	0.535947	1.01507	0.92142	Up	0.211346	0.520776
Cs5g19220	3775	18	33	0.936169	1.77308	0.92142	Up	0.0272012	0.137522
Cs1g04620	4320	24	44	1.09075	2.06586	0.92142	Up	0.0105636	0.0680946
Cs7g11120	2284	83	152	7.13478	13.4983	0.919839	Up	1.82931e-06	3.5432e-05
Cs7g21580	7860	274	501	6.84426	12.9285	0.917585	Up	4.79296e-18	3.01072e-16
Cs4g17100	7422	491	897	12.9885	24.5134	0.916336	Up	5.48992e-31	6.75161e-29
Cs3g22330	1020	46	84	8.85434	16.7036	0.915706	Up	0.000419912	0.00467676
Cs9g02120	6305	17	31	0.529374	0.997261	0.913684	Up	0.0336546	0.15941
Cs7g13460	1181	17	31	2.82617	5.32407	0.913684	Up	0.0336546	0.159447
Cs7g11790	1537	17	31	2.17157	4.09091	0.913684	Up	0.0336546	0.159484
Cs7g27080	1903	28	51	2.8888	5.4358	0.912021	Up	0.00629544	0.0448435
Cs7g18480	3121	1124	2044	70.7084	132.837	0.909704	Up	1.3774e-67	4.32611e-65
Cs3g11350	1525	11	20	1.41619	2.66007	0.909447	Up	0.091113	0.310789
Cs9g15170	4978	11	20	0.433847	0.814906	0.909447	Up	0.091113	0.310841
Cs5g23930	649	11	20	3.32772	6.25054	0.909447	Up	0.091113	0.310893
Cs5g26200	3334	11	20	0.647777	1.21674	0.909447	Up	0.091113	0.310737
Cs7g22600	9137	755	1372	16.2234	30.4567	0.908683	Up	7.1969e-46	1.37313e-43
orange1.1t00427	1355	109	198	15.7938	29.6386	0.908123	Up	7.0416e-08	1.74459e-06
Cs7g12120	2829	49	89	3.40065	6.38101	0.907974	Up	0.000311306	0.0035926
Cs3g16330	4105	221	401	10.5701	19.8136	0.906507	Up	1.77628e-14	8.90976e-13
Cs7g11560	5286	70	127	2.59998	4.87314	0.906352	Up	1.66512e-05	0.000268722
Cs1g20460	5967	48	87	1.57937	2.9573	0.904932	Up	0.000378576	0.00427232
Cs2g22040	2955	349	632	23.1882	43.3802	0.903648	Up	7.90376e-22	6.48013e-20
Cs5g14490	2245	37	67	3.23582	6.05328	0.903587	Up	0.00185912	0.0166246
Cs9g11050	2733	42	76	3.01723	5.64035	0.902561	Up	0.000922736	0.00924321
Cs3g01130	1936	72	130	7.30173	13.6198	0.899394	Up	1.50318e-05	0.000244911
Cs2g10070	1738	1481	2667	167.303	311.247	0.895597	Up	2.17594e-85	9.45145e-83
Cs8g12870	3648	20	36	1.0764	2.00161	0.894948	Up	0.0242622	0.126388
Cs3g06080	751	5	9	1.30716	2.43072	0.894948	Up	0.272904	0.581074
Cs2g27070	4727	5	9	0.207674	0.386179	0.894948	Up	0.272904	0.580831
Cs4g03540	3219	10	18	0.609927	1.13418	0.894948	Up	0.114443	0.362056
orange1.1t04745	8019	5	9	0.122419	0.227643	0.894948	Up	0.272904	0.580771
Cs7g18660	2021	10	18	0.971476	1.8065	0.894948	Up	0.114443	0.362
orange1.1t05264	2705	5	9	0.362912	0.67485	0.894948	Up	0.272904	0.580892
orange1.1t04394	4156	10	18	0.472414	0.878475	0.894948	Up	0.114443	0.361944
Cs6g21000	3865	5	9	0.253991	0.472308	0.894948	Up	0.272904	0.581013
Cs7g22450	1911	30	54	3.08219	5.73146	0.894948	Up	0.00564312	0.0409834
orange1.1t04561	3788	5	9	0.259154	0.481909	0.894948	Up	0.272904	0.58071
orange1.1t02733	8481	5	9	0.11575	0.215242	0.894948	Up	0.272904	0.581134
Cs4g05020	6772	5	9	0.144961	0.269561	0.894948	Up	0.272904	0.581195
Cs8g14650	930	15	27	3.1667	5.88861	0.894948	Up	0.05176	0.215958
orange1.1t02331	8836	5	9	0.1111	0.206595	0.894948	Up	0.272904	0.580953
Cs3g25410	7008	54	97	1.51286	2.80744	0.891976	Up	0.000207752	0.00253512
Cs7g09670	8045	436	783	10.6404	19.7409	0.891635	Up	4.20914e-26	4.03425e-24
orange1.1t01519	2130	176	316	16.223	30.0912	0.8913	Up	1.98704e-11	7.4844e-10
Cs5g30500	2082	537	961	50.6398	93.6213	0.886565	Up	2.244e-31	2.81051e-29
Cs4g18220	3505	19	34	1.0643	1.96754	0.886486	Up	0.0299436	0.146524
Cs7g02220	4638	19	34	0.804306	1.4869	0.886486	Up	0.0299436	0.146454
orange1.1t02893	3141	19	34	1.18764	2.19555	0.886486	Up	0.0299436	0.146489
Cs3g24860	5204	47	84	1.77321	3.27397	0.884679	Up	0.000612158	0.00648532
orange1.1t00356	2836	14	25	0.969216	1.78799	0.883452	Up	0.0643666	0.248919
orange1.1t05955	1170	14	25	2.34931	4.33397	0.883452	Up	0.0643666	0.248966
Cs7g03330	1086	51	91	9.22017	16.9959	0.88232	Up	0.000372116	0.00420872
Cs8g05330	4355	23	41	1.0369	1.90954	0.880941	Up	0.0175391	0.0993236
Cs5g25320	5809	23	41	0.777365	1.43158	0.880941	Up	0.0175391	0.099296
Cs2g23660	3379	322	573	18.7097	34.3953	0.878425	Up	4.45308e-19	3.08168e-17
Cs1g17510	1969	262	466	26.1249	48.0034	0.877714	Up	8.82816e-16	4.8189e-14
Cs1g11150	2318	9	16	0.762303	1.40003	0.877026	Up	0.14432	0.408413
orange1.1t02842	2331	18	32	1.5161	2.78445	0.877026	Up	0.0369998	0.169247
Cs3g10750	928	36	64	7.61646	13.9883	0.877026	Up	0.00302672	0.0247261
Cs5g16430	4168	9	16	0.423949	0.778618	0.877026	Up	0.14432	0.408356
Cs5g12450	2691	9	16	0.65664	1.20598	0.877026	Up	0.14432	0.408299
Cs8g06630	1056	1745	3101	324.437	595.621	0.876457	Up	1.73744e-95	8.24881e-93
Cs2g28140	2076	58	103	5.48529	10.0633	0.87547	Up	0.000167756	0.00211273
Cs4g17095	1608	57	101	6.95965	12.7399	0.872272	Up	0.00020345	0.00249306
Cs7g13260	2877	655	1160	44.6992	81.7806	0.871509	Up	1.68832e-36	2.49762e-34
orange1.1t04099	7664	104	184	2.66426	4.86961	0.870073	Up	5.42718e-07	1.15895e-05
Cs7g03180	1423	26	46	3.58729	6.5567	0.870073	Up	0.0127109	0.0786583
Cs3g03135	674	30	53	8.73896	15.9495	0.867981	Up	0.00754622	0.0519582
Cs7g08590	2706	115	203	8.34389	15.216	0.866797	Up	1.54642e-07	3.6413e-06
orange1.1t05212	3501	17	30	0.953357	1.73805	0.866379	Up	0.04578	0.197173
Cs6g20280	4708	17	30	0.708943	1.29246	0.866379	Up	0.04578	0.197214
orange1.1t06013	2524	34	60	2.64477	4.82163	0.866379	Up	0.00450706	0.0344097
orange1.1t04458	4941	38	67	1.50997	2.75038	0.865112	Up	0.00270492	0.0224567
Cs7g06210	1321	21	37	3.12115	5.68108	0.864087	Up	0.026565	0.135243
Cs3g14210	1373	21	37	3.00294	5.46592	0.864087	Up	0.026565	0.135209
Cs2g13610	1122	46	81	8.0494	14.6428	0.863239	Up	0.000985332	0.00975536
Cs1g22330	1975	104	183	10.3387	18.7939	0.862211	Up	7.1053e-07	1.48927e-05
Cs3g25630	5178	29	51	1.0996	1.99775	0.861395	Up	0.00923276	0.061078
Cs7g12960	2368	89	156	7.37916	13.3621	0.85662	Up	5.3297e-06	9.511e-05
orange1.1t01947	3240	93	163	5.63555	10.2041	0.85652	Up	3.28204e-06	6.13018e-05
orange1.1t04144	1560	8	14	1.00685	1.82027	0.854306	Up	0.182884	0.47805
Cs7g13110	1754	8	14	0.895486	1.61894	0.854306	Up	0.182884	0.477927
Cs1g14120	3459	4	7	0.227043	0.410468	0.854306	Up	0.357006	0.674841
Cs7g02645	625	4	7	1.25655	2.2717	0.854306	Up	0.357006	0.675153
Cs1g10389	8774	8	14	0.179016	0.32364	0.854306	Up	0.182884	0.478111
Cs1g10110	2911	4	7	0.269784	0.48774	0.854306	Up	0.357006	0.674903
Cs7g15070	3514	4	7	0.223489	0.404044	0.854306	Up	0.357006	0.674653
Cs9g12710	738	16	28	4.25659	7.69545	0.854306	Up	0.0567282	0.229737
Cs6g22105	1112	12	21	2.11873	3.83042	0.854306	Up	0.100223	0.331345
Cs5g16725	1019	4	7	0.770698	1.39334	0.854306	Up	0.357006	0.675028
Cs1g16010	4233	4	7	0.185528	0.335415	0.854306	Up	0.357006	0.674466
Cs3g02990	813	4	7	0.96598	1.74638	0.854306	Up	0.357006	0.674966
Cs7g20450	748	8	14	2.09984	3.79628	0.854306	Up	0.182884	0.477866
Cs7g30760	1427	4	7	0.550344	0.994961	0.854306	Up	0.357006	0.674716
orange1.1t05695	159	4	7	4.93926	8.92962	0.854306	Up	0.357006	0.674591
Cs7g25700	8457	8	14	0.185726	0.335772	0.854306	Up	0.182884	0.477805
Cs8g05520	1977	4	7	0.397239	0.718164	0.854306	Up	0.357006	0.674528
Cs6g13770	3401	12	21	0.692745	1.25241	0.854306	Up	0.100223	0.331399
Cs7g09190	5429	28	49	1.0126	1.83066	0.854306	Up	0.0113015	0.0715188
Cs8g10810	372	4	7	2.11113	3.81669	0.854306	Up	0.357006	0.674778
Cs1g03690	2349	8	14	0.66866	1.20886	0.854306	Up	0.182884	0.477989
Cs7g10530	4830	4	7	0.162597	0.293957	0.854306	Up	0.357006	0.675091
Cs3g18120	897	78	136	17.0726	30.7524	0.849011	Up	2.48548e-05	0.000384694
Cs7g03320	7185	394	686	10.7663	19.3655	0.846964	Up	2.8546e-21	2.26757e-19
Cs7g09290	4537	135	235	5.84203	10.5059	0.846652	Up	3.11874e-08	8.13143e-07
Cs2g12510	1500	27	47	3.53404	6.35534	0.846652	Up	0.0138405	0.0836951
Cs5g04420	7564	23	40	0.597001	1.07261	0.845317	Up	0.0235192	0.123685
Cs2g04110	2197	38	66	3.39588	6.09321	0.843417	Up	0.0035787	0.0284498
Cs3g13680	3098	38	66	2.40825	4.3211	0.843417	Up	0.0035787	0.0284388
Cs7g05970	3829	72	125	3.69186	6.62151	0.84281	Up	5.92064e-05	0.000839957
Cs2g09630	4005	79	137	3.87278	6.93825	0.841202	Up	2.68788e-05	0.000413512
Cs7g01350	4289	90	156	4.11988	7.37736	0.8405	Up	7.52718e-06	0.00013067
Cs1g24880	1998	26	45	2.55492	4.56824	0.838364	Up	0.0169589	0.0971154
Cs3g24440	3980	26	45	1.28259	2.2933	0.838364	Up	0.0169589	0.0971426
Cs3g13840	2089	11	19	1.03384	1.84479	0.835447	Up	0.125583	0.38072
Cs4g04330	3814	22	38	1.13251	2.02085	0.835447	Up	0.0289156	0.142898
orange1.1t00545	2408	11	19	0.896881	1.6004	0.835447	Up	0.125583	0.380607
Cs7g29230	1098	11	19	1.96693	3.50981	0.835447	Up	0.125583	0.380664
Cs2g04240	2521	11	19	0.85668	1.52867	0.835447	Up	0.125583	0.380777
Cs1g05590	2131	22	38	2.02693	3.61687	0.835447	Up	0.0289156	0.142967
Cs9g09310	3526	22	38	1.22501	2.18592	0.835447	Up	0.0289156	0.142933
Cs9g04190	2007	131	226	12.8151	22.8399	0.833707	Up	8.4941e-08	2.07922e-06
Cs8g09720	1948	69	119	6.95439	12.3905	0.833244	Up	0.000104529	0.00139202
Cs5g29180	1313	58	100	8.67285	15.4478	0.832826	Up	0.000380496	0.00429162
Cs4g02320	5825	94	162	3.16833	5.64094	0.832212	Up	6.02932e-06	0.000106386
Cs2g17870	4847	141	243	5.71143	10.1687	0.832212	Up	2.92038e-08	7.66318e-07
orange1.1t00272	1851	198	341	21.0018	37.3663	0.831222	Up	5.17376e-11	1.84332e-09
Cs8g17810	2575	18	31	1.37244	2.44184	0.831222	Up	0.04989	0.210391
Cs5g13265	1449	18	31	2.43895	4.33936	0.831222	Up	0.04989	0.210348
Cs1g01220	2644	194	334	14.4059	25.6222	0.830742	Up	8.31642e-11	2.87762e-09
Cs1g21020	4330	613	1054	27.7953	49.3725	0.828867	Up	1.01198e-30	1.20816e-28
Cs2g01690	2286	32	55	2.74835	4.87999	0.82831	Up	0.00889754	0.0594577
Cs5g10740	2389	81	139	6.65683	11.8013	0.826042	Up	3.12988e-05	0.000473658
Cs1g03210	5576	116	199	4.08445	7.23873	0.825594	Up	6.25164e-07	1.32531e-05
Cs1g11190	1127	7	12	1.21947	2.15968	0.824558	Up	0.233164	0.554073
Cs2g05730	1500	7	12	0.916232	1.62264	0.824558	Up	0.233164	0.554331
orange1.1t05896	1510	7	12	0.910164	1.61189	0.824558	Up	0.233164	0.554267
Cs3g08130	3448	7	12	0.398593	0.705905	0.824558	Up	0.233164	0.554396
Cs7g09700	3281	7	12	0.418881	0.741835	0.824558	Up	0.233164	0.554202
Cs7g02710	2852	7	12	0.481889	0.853422	0.824558	Up	0.233164	0.554138
orange1.1t01901	3016	7	12	0.455686	0.807016	0.824558	Up	0.233164	0.553815
Cs3g08400	3370	7	12	0.407818	0.722243	0.824558	Up	0.233164	0.554009
Cs3g22720	5349	35	60	1.28468	2.27515	0.824558	Up	0.00646854	0.0458048
Cs5g27990	3283	7	12	0.418626	0.741383	0.824558	Up	0.233164	0.55446
Cs6g11655	834	14	24	3.2958	5.83683	0.824558	Up	0.0875616	0.302824
Cs4g17780	2058	7	12	0.667807	1.18268	0.824558	Up	0.233164	0.553944
Cs7g02270	1266	7	12	1.08558	1.92256	0.824558	Up	0.233164	0.55388
Cs7g20820	1184	80	137	13.2659	23.4694	0.823055	Up	3.77584e-05	0.000560202
Cs4g14890	2516	204	349	15.9191	28.135	0.821609	Up	4.81174e-11	1.72336e-09
orange1.1t02077	871	38	65	8.56572	15.1366	0.821391	Up	0.00471226	0.0355904
Cs2g09980	1371	165	282	23.629	41.72	0.82018	Up	3.59948e-09	1.06037e-07
Cs4g05390	2252	65	111	5.66687	9.99739	0.818999	Up	0.000222958	0.0026965
Cs4g13590	2910	140	239	9.44569	16.6585	0.818535	Up	5.87412e-08	1.47867e-06
Cs5g02910	2775	27	46	1.91029	3.36223	0.815625	Up	0.0183601	0.102494
orange1.1t02348	3805	54	92	2.78636	4.90417	0.815625	Up	0.000817442	0.00833987
Cs1g23210	5889	27	46	0.900162	1.58434	0.815625	Up	0.0183601	0.102466
Cs6g19750	6377	91	155	2.80171	4.93001	0.815281	Up	1.36891e-05	0.000225373
Cs3g10560	3775	84	143	4.36879	7.68336	0.814505	Up	3.0073e-05	0.000456122
Cs7g07760	2341	57	97	4.78049	8.40432	0.813974	Up	0.000600892	0.00638252
Cs4g06320	1841	10	17	1.06646	1.87295	0.812486	Up	0.1579	0.435553
Cs2g22320	1034	10	17	1.89879	3.33473	0.812486	Up	0.1579	0.435318
Cs4g16770	3964	10	17	0.495296	0.869856	0.812486	Up	0.1579	0.435494
Cs1g09406	712	10	17	2.75752	4.84285	0.812486	Up	0.1579	0.435435
Cs3g01035	2359	10	17	0.832282	1.46168	0.812486	Up	0.1579	0.435377
Cs8g16140	3045	20	34	1.28956	2.26477	0.812486	Up	0.043819	0.191556
Cs2g05530	4165	166	282	7.82513	13.733	0.811463	Up	4.9843e-09	1.43721e-07
Cs6g12820	1345	23	39	3.35741	5.88132	0.808791	Up	0.0313078	0.151385
Cs8g09395	3892	49	83	2.47185	4.32551	0.80728	Up	0.00163408	0.0149999
Cs4g13030	5085	13	22	0.501939	0.877534	0.805943	Up	0.109122	0.350987
Cs7g22990	2278	13	22	1.12044	1.95885	0.805943	Up	0.109122	0.351043
Cs7g09630	2109	636	1075	59.2078	103.387	0.804189	Up	8.42952e-30	9.45542e-28
Cs3g19660	4783	29	49	1.19041	2.07792	0.80368	Up	0.0162002	0.0936904
Cs2g18330	6305	119	201	3.70562	6.46611	0.803185	Up	1.00164e-06	2.04484e-05
orange1.1t01882	1921	61	103	6.23449	10.8753	0.802714	Up	0.000475242	0.00520497
Cs7g08670	4129	144	243	6.84725	11.937	0.801838	Up	7.7933e-08	1.9215e-06
orange1.1t00271	2544	48	81	3.70444	6.45803	0.801838	Up	0.00197989	0.0175052
Cs4g06760	4163	336	566	15.8464	27.5767	0.799292	Up	2.78822e-16	1.58556e-14
Cs5g18600	3372	19	32	1.10628	1.92484	0.799023	Up	0.0540184	0.221799
Cs9g14060	3292	38	64	2.26633	3.94323	0.799023	Up	0.00617478	0.0441689
orange1.1t03599	2716	19	32	1.37348	2.38975	0.799023	Up	0.0540184	0.221755
Cs1g10540	2710	38	64	2.75304	4.79008	0.799023	Up	0.00617478	0.0441844
Cs7g15030	4295	1792	3014	81.9169	142.335	0.79706	Up	3.2605e-79	1.21024e-76
orange1.1t03075	11390	50	84	0.861876	1.49585	0.795412	Up	0.00175587	0.0158331
Cs8g02950	14006	56	94	0.785005	1.36128	0.794185	Up	0.000944268	0.00942652
Cs3g13600	2951	31	52	2.06249	3.5741	0.793194	Up	0.0142861	0.0858551
Cs4g11200	1769	291	488	32.2971	55.9531	0.792813	Up	4.57064e-14	2.21113e-12
orange1.1t00557	462	34	57	14.4489	25.0245	0.792378	Up	0.010342	0.0670263
Cs6g18360	1944	37	62	3.73684	6.46886	0.791694	Up	0.00750654	0.0517373
Cs5g10770	3552	297	497	16.4166	28.3802	0.789734	Up	3.26316e-14	1.60524e-12
[truncated: 18,510 more rows]

## Sheet: WT2 vs MT2
GeneID	Gene_length	WT2-Expression	MT2-Expression	WT2-RPKM	MT2-RPKM	log2 Ratio(M2/WT2)	Up-Down-Regulation(M2/WT2)	P-value	FDR
[truncated: 20,396 more rows]

[truncated: 3 more sheets: WT3 vs MT3, WT1 vs WT2, WT2 vs WT3]
