# Supplementary material for: Genome-Wide Identification of the Transcription Factors Involved in Citrus Fruit Ripening from the Transcriptomes of a Late-Ripening Sweet Orange Mutant and Its Wild Type
Source: PLoS One. 2016 Apr 22;11(4):e0154330. doi: 10.1371/journal.pone.0154330 (PMC4841598; doi:10.1371/journal.pone.0154330)
Supplement: S2 Table — WT1, WT2 and WT3 indicate 170, 190 and 210 DAF of WT, respectively; MT1, MT2 and MT3 indicate 170, 190 and 210 DAF of MT, respectively. RPKM, reads per kb per million reads; GS, gene significance; p.GS, p value of GS; MM.module and p.MM.module indicate the correlation coefficient and P value, respectively. (XLSX) [file pone.0154330.s007.xlsx]

## Sheet: sheet1
S2 Table. The total genes used for WGCNA analysis. WT1, WT2 and WT3 indicate 170, 190 and 210 DAF of WT, respectively; MT1, MT2 and MT3 indicate 170, 190 and 210 DAF of MT, respectively. RPKM, reads per kb per million reads.Gene Significance (GS) as (the absolute value of) the correlation between the gene and the trait. p.GS means the p-value of GS.module membership (MM) as the correlation of the…
GeneID	moduleColor	GS.ABA	p.GS.ABA	GS.sucrose	p.GS.sucrose	GS.fructose	p.GS.fructose	GS.citric	p.GS.citric	GS.quinic	p.GS.quinic	GS.malic	p.GS.malic	MT1_RPKM	MT2_RPKM	MT3_RPKM	WT1_RPKM	WT2_RPKM	WT3_RPKM	gene blast nr	GO Component	GO Function	GO Process	MM.grey60	p.MM.grey60	MM.darkturquoise	p.MM.darkturquoise	MM.paleturquoise	p.MM.paleturquoise	MM.darkred	p.MM.darkred	MM.blue	p.MM.blue	MM.yellow	p.MM.yellow	MM.midnightblue	p.MM.midnightblue	MM.white	p.MM.white	MM.royalblue	p.MM.royalblue	MM.salmon	p.MM.salmon	MM.cyan	p.MM.cyan	MM.greenyellow	p.MM.greenyellow	MM.skyblue	p.MM.skyblue
Cs1g01010	brown	0.489973	0.323855	-0.341185	0.508081	-0.649024	0.163159	0.423427	0.402818	0.668424	0.146687	-0.478657	0.336848	22.2268	21.6292	19.5537	23.2476	23.3157	17.8259	gi|147784740|emb|CAN74796.1|/3.61549e-134/hypothetical protein VITISV_000290 [Vitis vinifera]	GO:0044424//intracellular part	GO:0005515//protein binding;GO:0032559//adenyl ribonucleotide binding	GO:0044267//cellular protein metabolic process	0.525	0.284852	0.141964	0.788484	-0.219658	0.675812	-0.457139	0.362057	0.73847	0.0936529	-0.759914	0.0795425	0.637434	0.173351	-0.726187	0.102196	0.039452	0.940853	-0.121745	0.818285	-0.0297294	0.955419	-0.484338	0.330302	0.351807	0.49406
Cs1g01015	midnightblue	0.640238	0.170861	-0.694037	0.126099	-0.804889	0.0533886	0.588042	0.219608	0.309115	0.551096	0.0531612	0.920333	4.14341	5.48172	2.91608	3.81975	3.12432	1.82811	0.001	0.001	0.001	0.001	0.805911	0.0528499	-0.351406	0.494587	-0.0509534	0.923636	-0.314816	0.543376	0.270254	0.604488	-0.715796	0.10968	0.904777	0.0131695	-0.733834	0.0968381	-0.306826	0.554204	0.542558	0.26602	-0.33822	0.512015	0.0576104	0.91368	0.713619	0.111277
Cs1g01020	darkorange	0.201086	0.702436	0.171352	0.745488	0.228942	0.662587	0.0787643	0.882098	0.486484	0.327841	-0.822089	0.044663	2.82668	2.133	1.5915	2.43215	2.67319	3.10404	gi|357504175|ref|XP_003622376.1|/4.95176e-13/hypothetical protein MTR_7g035190 [Medicago truncatula]	0.001	0.001	0.001	-0.0232546	0.965124	-0.211849	0.68698	-0.407963	0.422004	-0.745006	0.0892427	0.19271	0.714513	-0.145372	0.783478	-0.0606409	0.90915	0.551443	0.25668	0.161257	0.760211	-0.43745	0.385681	0.468126	0.349105	-0.789174	0.0619862	-0.828997	0.0413629
Cs1g01030	brown	0.140587	0.790509	-0.219399	0.676182	-0.480203	0.335061	0.374086	0.465046	0.756827	0.0815097	-0.656164	0.15701	7.86184	6.43882	6.54933	7.86895	8.36297	5.9739	gi|224077650|ref|XP_002305344.1|/1.51017e-41/predicted protein [Populus trichocarpa]	0.001	0.001	0.001	0.118926	0.822452	0.456943	0.362289	-0.0524223	0.921439	-0.363298	0.479028	0.668133	0.146928	-0.597771	0.210144	0.310006	0.549887	-0.374574	0.464416	0.238283	0.64934	-0.542638	0.265934	0.040119	0.939854	-0.659876	0.153853	-0.0433004	0.93509
Cs1g01040	purple	-0.210814	0.688464	0.536397	0.272571	0.298253	0.565886	-0.541548	0.26709	-0.12872	0.807986	-0.0317365	0.952411	7.0933	7.49624	9.30972	9.27861	11.7635	7.89457	gi|255575782|ref|XP_002528790.1|/1.12862e-22/protein binding protein, putative [Ricinus communis]	0.001	GO:0005488//binding	0.001	-0.299813	0.563756	0.592576	0.215176	-0.203509	0.698951	0.103992	0.844574	0.210944	0.688277	0.285741	0.583053	-0.146562	0.781732	-0.291205	0.57554	0.615532	0.193309	-0.214555	0.683106	-0.0507939	0.923875	-0.0258997	0.961159	0.0755365	0.886911
Cs1g01050	red	-0.0520163	0.922046	-0.926275	0.00795275	-0.893626	0.0163713	0.850946	0.03167	0.417041	0.410705	0.107972	0.838671	3.49576	3.01063	3.12882	2.83211	2.44435	2.1906	gi|255575782|ref|XP_002528790.1|/2.87719e-61/protein binding protein, putative [Ricinus communis]	0.001	GO:0005488//binding	GO:0044260;GO:0044238//primary metabolic process	0.198169	0.706638	0.163592	0.756801	0.67951	0.137612	0.250896	0.631553	0.0415685	0.937683	-0.599635	0.20835	0.39457	0.43886	-0.280289	0.590577	-0.376532	0.461894	-0.0414457	0.937867	-0.424996	0.400888	0.0848651	0.873008	0.393859	0.43976
Cs1g01060	brown	0.384678	0.451445	-0.469989	0.346924	-0.682595	0.13513	0.640367	0.170747	0.918277	0.00974513	-0.758506	0.0804369	13.0697	10.3963	8.80555	12.1963	12.3245	8.67779	gi|255581359|ref|XP_002531489.1|/2.198e-69/Potassium transporter, putative [Ricinus communis]	0.001	0.001	0.001	0.383736	0.452649	0.166669	0.752312	-0.0971773	0.854693	-0.587828	0.219818	0.69805	0.122996	-0.842911	0.0350774	0.541076	0.26759	-0.373907	0.465277	0.0317737	0.952356	-0.413337	0.415303	0.0605394	0.909302	-0.756878	0.0814774	-0.032878	0.950701
Cs1g01070	blue	0.54141	0.267235	0.339849	0.509852	0.0837255	0.874705	-0.0660957	0.901001	0.340001	0.509651	-0.481938	0.333061	7.7697	7.5742	7.33892	11.4793	8.09426	8.41981	gi|224096167|ref|XP_002310559.1|/5.48013e-104/predicted protein [Populus trichocarpa]	0.001	GO:0046872//metal ion binding	0.001	0.447314	0.373781	-0.378344	0.459563	-0.608229	0.200161	-0.313051	0.545763	0.89388	0.0162946	-0.39465	0.438758	-0.188062	0.721232	-0.3124	0.546645	-0.561381	0.246388	-0.270188	0.60458	0.882759	0.0198125	-0.546757	0.261589	-0.0325683	0.951165
Cs1g01090	blue	0.438414	0.384512	-0.25615	0.624178	-0.533846	0.275302	0.48339	0.331391	0.858568	0.0285899	-0.76065	0.0790767	3.57935	2.63081	2.27919	3.95971	3.4862	2.22264	gi|225460012|ref|XP_002271455.1|/7.72018e-124/PREDICTED: uncharacterized protein LOC100249908 [Vitis vinifera]	0.001	0.001	0.001	0.414104	0.414349	0.0958859	0.856612	-0.241258	0.645134	-0.519506	0.290845	0.884951	0.0190929	-0.804017	0.0538501	0.344114	0.504203	-0.438465	0.38445	-0.13404	0.800144	-0.472713	0.343746	0.32614	0.528135	-0.784717	0.0645313	-0.0153877	0.97692
Cs1g01100	turquoise	-0.0223974	0.966409	-0.860009	0.0280245	-0.827559	0.0420399	0.953454	0.00319931	0.747903	0.0873188	-0.348192	0.49882	16.777	15.0143	15.279	15.4964	14.6453	14.5046	gi|359497173|ref|XP_002268913.2|/8.31757e-61/PREDICTED: probable LRR receptor-like serine/threonine-protein kinase At5g10290-like [Vitis vinifera]	GO:0031224//intrinsic to membrane	GO:0004672//protein kinase activity;GO:0032559//adenyl ribonucleotide binding	GO:0006464//protein modification process	0.133906	0.800341	0.148467	0.778936	0.563967	0.243737	-0.0126494	0.981027	0.259998	0.618791	-0.735085	0.0959742	0.238043	0.64968	-0.0148993	0.977653	-0.407169	0.422998	-0.435122	0.388509	-0.0918001	0.862687	-0.374709	0.464242	-0.0407509	0.938908
Cs1g01140	midnightblue	0.168632	0.74945	-0.685935	0.132466	-0.685395	0.132895	0.527255	0.282405	0.330757	0.521958	-0.0574673	0.913894	1.3631	1.40263	1.02786	0.904771	1.3105	0.882075	gi|359482790|ref|XP_002268671.2|/3.61589e-117/PREDICTED: putative disease resistance protein RGA4-like [Vitis vinifera]	0.001	0.001	0.001	0.270734	0.603821	0.169503	0.748181	0.215806	0.681316	-0.334351	0.517162	-0.15092	0.775339	-0.425239	0.400589	0.873905	0.0228474	-0.32604	0.528269	0.399192	0.433018	0.287772	0.580257	-0.747628	0.0875005	0.00318925	0.995216	0.315903	0.541909
Cs1g01150	blue	-0.742763	0.0907454	-0.474954	0.34114	-0.180534	0.732141	0.397649	0.434965	0.0951868	0.857651	0.0738067	0.889491	1.77575	0.812106	1.45804	0.381975	0.976351	1.21874	gi|253761710|ref|XP_002489230.1|/7.84169e-09/hypothetical protein SORBIDRAFT_0012s002210 [Sorghum bicolor]	0.001	0.001	0.001	-0.662751	0.151426	0.517684	0.292843	0.849963	0.032078	0.355515	0.489194	-0.658314	0.155178	0.176958	0.737334	-0.181042	0.731405	0.667386	0.147549	0.286234	0.582375	-0.374413	0.464624	-0.51984	0.290479	0.104239	0.844208	-0.428855	0.396154
Cs1g01160	blue	0.402332	0.429065	0.390897	0.443519	0.0468811	0.92973	-0.199071	0.705338	0.250701	0.631828	-0.34626	0.501368	0.826191	0.910872	1.05909	2.34209	1.57693	0.911309	gi|224134406|ref|XP_002321815.1|/0/cc-nbs-lrr resistance protein [Populus trichocarpa]	0.001	0.001	0.001	0.332434	0.519718	-0.040192	0.939744	-0.535548	0.273479	-0.174124	0.741454	0.869543	0.0244184	-0.30207	0.560676	-0.0977437	0.853851	-0.542641	0.265932	-0.243214	0.642373	-0.24304	0.642617	0.613668	0.195048	-0.401264	0.430408	0.174946	0.740258
Cs1g01165	brown	0.479371	0.336023	-0.634979	0.175543	-0.791457	0.0607007	0.724428	0.103447	0.847978	0.0329094	-0.630949	0.179166	1.52218	0.978946	0.001	0.920898	1.12986	0.001	0.001	0.001	0.001	0.001	0.513457	0.297498	0.031812	0.952298	-0.0731838	0.89042	-0.653301	0.159464	0.525241	0.28459	-0.869054	0.0245976	0.776222	0.0695121	-0.417354	0.410318	0.0489423	0.926645	-0.148141	0.779415	-0.146876	0.78127	-0.610582	0.197942	0.100366	0.849957
Cs1g01170	yellow	-0.620488	0.188714	0.642455	0.168904	0.804732	0.0534718	-0.748619	0.086846	-0.653792	0.159042	0.316306	0.541364	0.0650513	0.133875	0.343367	0.001	0.386282	0.468787	gi|220966830|gb|ACL97383.1|/5.74132e-158/Gag-Pol polyprotein [Medicago truncatula]	0.001	0.001	0.001	-0.753745	0.0834955	0.349662	0.496882	0.0460461	0.93098	0.300645	0.56262	-0.688452	0.130474	0.932397	0.00670076	-0.525399	0.284418	0.581924	0.225644	0.687175	0.131483	-0.0129963	0.980507	-0.192956	0.714158	0.360645	0.482486	-0.404384	0.426488
Cs1g01190	turquoise	0.26608	0.610299	-0.273643	0.599781	-0.479016	0.336433	0.54952	0.25869	0.918973	0.00958197	-0.839018	0.036787	83.8771	43.5469	44.6762	86.112	70.0569	47.4928	gi|224081172|ref|XP_002306320.1|/1.71913e-18/predicted protein [Populus trichocarpa]	0.001	0.001	0.001	0.230259	0.660715	0.155221	0.769039	-0.0965622	0.855607	-0.446052	0.375296	0.816529	0.0474043	-0.756097	0.081978	0.137667	0.794804	-0.176255	0.738355	-0.184347	0.726611	-0.687552	0.131184	0.411432	0.417675	-0.86875	0.0247094	-0.25376	0.627531
Cs1g01200	turquoise	0.378095	0.459883	-0.714996	0.110266	-0.82227	0.0445749	0.894587	0.0160821	0.909792	0.0118391	-0.608041	0.200339	3.95123	1.35527	0.463471	2.97478	0.868994	0.001	gi|223948713|gb|ACN28440.1|/1.52202e-29/unknown [Zea mays]	GO:0043231//intracellular membrane-bounded organelle	GO:0016835//carbon-oxygen lyase activity	GO:0008654//phospholipid biosynthetic process;GO:0006631//fatty acid metabolic process	0.466766	0.350698	-0.0773758	0.884168	0.132741	0.802058	-0.374177	0.464928	0.642735	0.168657	-0.949803	0.00371636	0.410448	0.418901	-0.263612	0.613741	-0.473014	0.343396	-0.382705	0.453968	0.175785	0.739038	-0.638352	0.172534	0.0123789	0.981433
Cs1g01205	cyan	0.44005	0.382532	0.490392	0.323377	0.338208	0.512031	-0.220285	0.674918	0.131419	0.804006	-0.37179	0.468011	0.001	0.001	0.001	0.85178	0.001	0.452953	0.001	0.001	0.001	0.001	0.315314	0.542704	-0.509561	0.301812	-0.610443	0.198074	-0.226104	0.666623	0.68382	0.134151	-0.154889	0.769524	-0.412908	0.415837	-0.0442593	0.933654	-0.620265	0.188919	-0.226364	0.666254	0.976063	0.000852624	-0.435759	0.387733	-0.193304	0.713655
Cs1g01220	turquoise	0.213713	0.684311	-0.685993	0.13242	-0.724333	0.103514	0.896502	0.0155135	0.937557	0.00572691	-0.690596	0.128787	25.6222	2.68388	0.242954	14.4059	2.88503	0.868731	gi|359497371|ref|XP_003635494.1|/8.56091e-177/PREDICTED: probable glucan 1,3-beta-glucosidase A-like [Vitis vinifera]	0.001	GO:0003824//catalytic activity	0.001	0.270807	0.603719	0.00348103	0.994778	0.223731	0.670003	-0.360242	0.483012	0.530586	0.278807	-0.853281	0.0307104	0.257381	0.622453	-0.00441594	0.993376	-0.396881	0.435936	-0.551327	0.256801	0.202378	0.700577	-0.714506	0.110625	-0.233627	0.655936
Cs1g01230	lightcyan	-0.58793	0.219717	-0.145097	0.783882	-0.247608	0.636178	0.173408	0.742495	0.223978	0.669651	0.00264011	0.99604	0.581651	0.0855023	0.789477	0.563027	0.575651	0.171087	gi|4115353|gb|AAD03355.1|/9.51056e-14/En/Spm-like transposon protein [Arabidopsis thaliana]	0.001	0.001	0.001	-0.486706	0.327588	0.81536	0.0479905	0.596283	0.211581	0.570545	0.237045	0.167233	0.751489	-0.0510998	0.923417	-0.335404	0.51576	-0.0828257	0.876046	0.109163	0.836907	-0.639371	0.171629	-0.14082	0.790166	-0.0374124	0.943908	0.0207127	0.968935
Cs1g01250	cyan	0.605971	0.2023	0.027074	0.959399	-0.032362	0.951474	0.283355	0.586343	0.639848	0.171207	-0.842255	0.0353627	0.434325	0.268151	0.001	0.504502	0.257907	0.447133	gi|296086869|emb|CBI33036.3|/4.42092e-45/unnamed protein product [Vitis vinifera]	0.001	0.001	0.001	0.449676	0.370951	-0.558996	0.248842	-0.568734	0.23888	-0.79045	0.0612659	0.625016	0.184555	-0.536756	0.272187	0.067602	0.898751	0.160339	0.761552	-0.397184	0.435552	-0.316852	0.540627	0.756224	0.0818969	-0.854309	0.0302926	-0.499576	0.312977
Cs1g01260	yellow	0.671358	0.14426	-0.58244	0.225133	-0.824821	0.0433434	0.640017	0.171057	0.641076	0.17012	-0.325365	0.529174	0.723923	0.744914	0.382116	0.828151	0.553624	0.16938	gi|21618275|gb|AAM67325.1|/3.02167e-59/unknown [Arabidopsis thaliana]	GO:0009536//plastid	GO:0016868//intramolecular transferase activity, phosphotransferases	GO:0008152//metabolic process	0.785147	0.0642836	-0.204734	0.69719	-0.158268	0.764581	-0.411765	0.417261	0.712435	0.11215	-0.919268	0.00951345	0.732173	0.0979911	-0.779356	0.0676547	-0.382797	0.453851	0.107431	0.839473	0.0108928	0.983661	-0.348355	0.498604	0.529981	0.279459
Cs1g01280	brown	0.371053	0.468964	-0.390835	0.443598	-0.60507	0.203156	0.610902	0.197642	0.944525	0.0045308	-0.828421	0.0416333	0.540808	0.25042	0.14273	0.497317	0.454945	0.167027	gi|3044212|gb|AAC13497.1|/2.76281e-158/acyl-CoA oxidase [Arabidopsis thaliana]	GO:0005777//peroxisome	GO:0030554//adenyl nucleotide binding;GO:0016634	GO:0009062//fatty acid catabolic process	0.347095	0.500265	0.142479	0.787728	-0.131752	0.803516	-0.583277	0.224303	0.76426	0.0768095	-0.82981	0.0409824	0.408341	0.421532	-0.29735	0.56712	-0.0425208	0.936257	-0.520814	0.289414	0.21184	0.686993	-0.836696	0.0378246	-0.136358	0.796731
Cs1g01290	yellow	-0.485668	0.328776	0.604413	0.203781	0.822378	0.0445222	-0.725061	0.102995	-0.730458	0.0991876	0.385374	0.450556	9.78974	11.4525	12.614	9.00786	12.4517	14.9069	gi|3044212|gb|AAC13497.1|/1.98152e-158/acyl-CoA oxidase [Arabidopsis thaliana]	GO:0005777//peroxisome	GO:0030554//adenyl nucleotide binding;GO:0016634	GO:0009062//fatty acid catabolic process	-0.612693	0.195961	0.0872323	0.869483	-0.0237	0.964457	0.240063	0.646823	-0.760532	0.0791511	0.924896	0.00824914	-0.473744	0.342546	0.620866	0.188365	0.522665	0.287393	0.171651	0.745053	-0.147835	0.779863	0.430769	0.393813	-0.373588	0.465688
Cs1g01310	lightcyan	-0.389902	0.444784	-0.115759	0.827138	-0.249905	0.632946	0.258394	0.621035	0.587536	0.220105	-0.517947	0.292554	1.7699	1.18379	1.58818	1.62756	1.83922	1.36657	gi|255584831|ref|XP_002533132.1|/1.07347e-43/hypothetical protein RCOM_0662170 [Ricinus communis]	0.001	0.001	0.001	-0.411757	0.41727	0.78696	0.0632446	0.314585	0.543689	0.0266706	0.960004	0.344172	0.504127	-0.238468	0.649078	-0.140997	0.789906	0.0451085	0.932383	0.372001	0.467738	-0.832145	0.0398982	-0.0241428	0.963793	-0.525226	0.284606	-0.332427	0.519728
Cs1g01320	brown	0.279294	0.591952	0.0394305	0.940885	-0.200402	0.703422	0.150292	0.77626	0.683448	0.134447	-0.795094	0.0586782	127.157	87.3585	63.3925	132.378	169.253	89.5321	gi|262090294|gb|ACY25088.1|/5.40786e-82/DREB1C [Gossypium hirsutum]	0.001	0.001	0.001	0.147299	0.780649	0.266931	0.609114	-0.373285	0.466079	-0.647621	0.164379	0.626233	0.183445	-0.45831	0.360668	0.306624	0.554479	-0.219605	0.675888	0.389484	0.445315	-0.461679	0.356684	0.180254	0.732547	-0.775591	0.0698886	-0.252376	0.629473
Cs1g01330	green	0.456342	0.363003	0.185451	0.725012	-0.0713067	0.893221	-0.116024	0.826745	0.34801	0.499058	-0.509139	0.302282	1.03156	1.52586	0.0680622	1.62261	2.99894	0.796483	gi|255584858|ref|XP_002533145.1|/3.25291e-69/trehalose-6-phosphate synthase, putative [Ricinus communis]	0.001	GO:0016787//hydrolase activity	GO:0008152//metabolic process;GO:0010038//response to metal ion	0.322796	0.532624	0.078542	0.882429	-0.595443	0.212394	-0.685648	0.132694	0.474716	0.341416	-0.28571	0.583096	0.50858	0.302903	-0.432012	0.392296	0.501882	0.310385	0.00405615	0.993916	0.0181165	0.972828	-0.470571	0.346244	0.0420811	0.936916
Cs1g01370	turquoise	0.465306	0.352413	-0.697896	0.123114	-0.789336	0.0618944	0.88375	0.0194857	0.879104	0.0210402	-0.60005	0.207952	207.124	154.834	124.324	188.341	130.937	123.79	gi|357463399|ref|XP_003601981.1|/3.61432e-63/hypothetical protein MTR_3g087510 [Medicago truncatula]	GO:0009536//plastid	0.001	0.001	0.546485	0.261876	-0.220696	0.67433	0.0583589	0.912561	-0.424747	0.401194	0.642746	0.168648	-0.95545	0.0029329	0.419522	0.407634	-0.248976	0.634253	-0.561948	0.245806	-0.305928	0.555424	0.242063	0.643998	-0.631556	0.178619	0.0134602	0.979811
Cs1g01390	blue	0.701289	0.120516	0.304446	0.55744	-0.0497178	0.925485	-0.139684	0.791836	0.293534	0.572345	-0.401099	0.430616	4.51606	5.05109	4.40477	6.08203	5.39252	4.5987	gi|224093764|ref|XP_002309982.1|/3.21952e-33/predicted protein [Populus trichocarpa]	GO:0043231//intracellular membrane-bounded organelle	GO:0003824//catalytic activity	0.001	0.618062	0.190957	-0.282417	0.587637	-0.746713	0.0881064	-0.471662	0.344971	0.889171	0.0177439	-0.440927	0.381471	0.233445	0.656193	-0.676985	0.139656	-0.219947	0.675399	0.0217104	0.967439	0.546111	0.262269	-0.434789	0.388913	0.282663	0.587297
Cs1g01400	turquoise	-0.473405	0.34294	0.437921	0.385109	0.565976	0.241685	-0.715497	0.109899	-0.941327	0.0050628	0.831384	0.04025	21.6224	31.0113	35.0476	22.5045	30.2053	31.2232	gi|340806766|gb|AEK71418.1|/1.01433e-48/ribosomal protein S7 [Schinus terebinthifolius]	GO:0000314//organellar small ribosomal subunit;GO:0009536//plastid	GO:0003723//RNA binding;GO:0005198//structural molecule activity	GO:0010467//gene expression	-0.457161	0.362031	0.197474	0.707639	0.146723	0.781495	0.579037	0.228516	-0.76981	0.0733825	0.882725	0.0198238	-0.260559	0.618006	0.11972	0.821277	0.44966	0.370969	0.499868	0.312648	-0.473963	0.342291	0.860732	0.0277427	0.240132	0.646726
Cs1g01410	yellow	-0.550296	0.257878	0.678663	0.138296	0.881748	0.0201484	-0.716006	0.109526	-0.605209	0.203024	0.211073	0.688092	28.2956	29.7631	40.3971	25.6506	40.5387	54.0986	gi|255587557|ref|XP_002534310.1|/9.17633e-64/conserved hypothetical protein [Ricinus communis]	0.001	0.001	0.001	-0.71252	0.112088	0.15784	0.765206	-0.0275294	0.958716	0.227148	0.665138	-0.637798	0.173027	0.902648	0.0137548	-0.646496	0.16536	0.737265	0.0944763	0.490411	0.323356	-0.0772759	0.884317	0.0338111	0.949303	0.245326	0.639393	-0.565199	0.242478
Cs1g01420	turquoise	0.253332	0.628131	-0.763152	0.0775023	-0.772414	0.0717993	0.939152	0.00544111	0.929794	0.00722033	-0.670458	0.145003	6.91242	1.72741	0.104247	3.24995	1.17276	0.609965	gi|225439014|ref|XP_002262789.1|/5.7818e-133/PREDICTED: uncharacterized protein LOC100241664 [Vitis vinifera]	GO:0044464//cell part	GO:0022891//substrate-specific transmembrane transporter activity	GO:0009566//fertilization;GO:0006810//transport	0.315581	0.542343	-0.0386323	0.94208	0.22585	0.666984	-0.433429	0.390569	0.439898	0.382716	-0.865872	0.025779	0.387634	0.447671	-0.000814658	0.998778	-0.333196	0.518701	-0.445676	0.375747	0.0881062	0.868183	-0.680011	0.137207	-0.209962	0.689685
Cs1g01460	turquoise	0.440044	0.382539	-0.696134	0.124473	-0.773198	0.0713252	0.892489	0.0167164	0.917488	0.00993147	-0.663932	0.150434	66.0808	31.5377	12.5713	50.3594	21.1557	16.4798	gi|224083705|ref|XP_002307092.1|/2.84631e-88/predicted protein [Populus trichocarpa]	0.001	0.001	0.001	0.502812	0.309343	-0.190248	0.71807	0.0588121	0.911884	-0.478066	0.337532	0.617344	0.191623	-0.946318	0.00424533	0.421682	0.404968	-0.179835	0.733156	-0.490668	0.323063	-0.353713	0.491558	0.230639	0.660176	-0.688019	0.130815	-0.0721067	0.892027
Cs1g01500	turquoise	0.306789	0.554254	-0.702269	0.11977	-0.791826	0.0604938	0.879926	0.0207609	0.977505	0.00075337	-0.735076	0.0959805	14.1393	9.48867	7.70667	11.2691	10.1529	7.83191	gi|255584994|ref|XP_002533208.1|/0/heat shock protein 70 (HSP70)-interacting protein, putative [Ricinus communis]	0.001	0.001	GO:0050896//response to stimulus	0.351353	0.494657	0.0599108	0.910241	0.127748	0.80942	-0.510087	0.301229	0.555856	0.25209	-0.904403	0.0132714	0.479419	0.335967	-0.15292	0.772408	-0.191444	0.716343	-0.457409	0.361737	0.0582308	0.912752	-0.739659	0.0928435	-0.143941	0.785579
Cs1g01505	brown	0.222204	0.67218	-0.105626	0.84215	-0.423471	0.402763	0.213417	0.684735	0.59078	0.216927	-0.494663	0.318525	3.64656	3.25199	3.25078	4.00044	4.25054	2.75301	gi|147790046|emb|CAN75977.1|/1.55796e-27/hypothetical protein VITISV_025957 [Vitis vinifera]	GO:0005778//peroxisomal membrane	GO:0016887//ATPase activity;GO:0000166//nucleotide binding;GO:0015405//P-P-bond-hydrolysis-driven transmembrane transporter activity	GO:0015915;GO:0009845//seed germination	0.211716	0.68717	0.411097	0.418092	-0.164174	0.755951	-0.303014	0.55939	0.697166	0.123677	-0.531151	0.278198	0.35272	0.492862	-0.574425	0.233132	0.236426	0.651968	-0.357629	0.486426	0.0183891	0.972419	-0.502733	0.309431	0.172368	0.744009
Cs1g01510	blue	0.465872	0.351748	0.640057	0.171021	0.323044	0.532289	-0.580499	0.227059	-0.138546	0.793511	-0.102378	0.84697	12.8442	15.5362	14.4765	17.2515	17.1503	14.8909	gi|147790046|emb|CAN75977.1|/2.10481e-143/hypothetical protein VITISV_025957 [Vitis vinifera]	GO:0016020//membrane	GO:0042626//ATPase activity, coupled to transmembrane movement of substances;GO:0000166//nucleotide binding	GO:0006810//transport	0.342923	0.505779	-0.13342	0.801057	-0.772883	0.0715154	-0.275726	0.596891	0.558711	0.249136	0.032378	0.95145	0.0709114	0.893811	-0.580862	0.226699	0.122987	0.81645	0.187121	0.722594	0.371144	0.468846	-0.11533	0.827772	0.296196	0.568698
Cs1g01520	turquoise	0.127474	0.809824	-0.69291	0.126976	-0.699032	0.122241	0.897897	0.0151054	0.90346	0.01353	-0.64954	0.162711	2.31277	0.001	0.001	1.11936	0.001	0.001	gi|224096183|ref|XP_002310566.1|/6.64453e-60/predicted protein [Populus trichocarpa]	0.001	0.001	0.001	0.192382	0.714987	0.034926	0.947632	0.303185	0.559156	-0.281962	0.588265	0.461888	0.356438	-0.799712	0.0561555	0.182358	0.729494	0.0737082	0.889638	-0.408839	0.420911	-0.584631	0.222965	0.189563	0.719061	-0.675335	0.141	-0.273623	0.599809
Cs1g01530	turquoise	0.204224	0.697923	-0.85889	0.0284632	-0.914612	0.0106255	0.962615	0.00207028	0.880846	0.0204506	-0.510209	0.301094	27.8659	15.9879	13.015	18.6363	14.7085	8.51936	gi|147856521|emb|CAN82836.1|/3.7586e-56/hypothetical protein VITISV_030871 [Vitis vinifera]	0.001	GO:0005488//binding	0.001	0.327517	0.52629	0.114798	0.828559	0.344175	0.504122	-0.289883	0.577355	0.426283	0.399306	-0.888862	0.0178412	0.503348	0.308742	-0.215771	0.681367	-0.265801	0.610688	-0.358845	0.484836	-0.119	0.822343	-0.521144	0.289053	0.0341048	0.948863
Cs1g01540	turquoise	0.399994	0.432008	-0.799121	0.0564757	-0.887789	0.0181806	0.932986	0.0065859	0.860067	0.0280017	-0.510087	0.301228	39.6572	28.82	22.8515	33.5889	23.6306	19.3076	gi|38194890|gb|AAR13288.1|/2.40262e-65/Anx1 [Gossypium hirsutum]	GO:0043231//intracellular membrane-bounded organelle;GO:0044444//cytoplasmic part	GO:0046872//metal ion binding;GO:0005543//phospholipid binding	GO:0006970//response to osmotic stress;GO:0008643//carbohydrate transport	0.518428	0.292027	-0.113621	0.830301	0.175831	0.738971	-0.350096	0.496311	0.566855	0.24079	-0.958496	0.00254814	0.505221	0.306647	-0.314496	0.54381	-0.48287	0.331988	-0.259197	0.619911	0.066141	0.900933	-0.535794	0.273215	0.115309	0.827803
Cs1g01550	red	-0.274185	0.599029	0.391368	0.442921	0.671576	0.144081	-0.531288	0.278051	-0.716652	0.109055	0.448279	0.372623	9.5455	10.653	10.4279	8.96404	9.87003	11.7337	gi|255580872|ref|XP_002531255.1|/3.90939e-37/conserved hypothetical protein [Ricinus communis]	0.001	0.001	0.001	-0.355932	0.488648	-0.242933	0.642769	-0.0354393	0.946863	0.154736	0.769749	-0.797288	0.0574733	0.768632	0.0741042	-0.307952	0.552674	0.596089	0.211769	0.237954	0.649806	0.396991	0.435797	-0.137942	0.7944	0.491024	0.322658	-0.265839	0.610635
Cs1g01560	turquoise	0.191788	0.715845	-0.789291	0.0619199	-0.882855	0.0197806	0.845172	0.034102	0.847946	0.0329229	-0.524493	0.285403	21.9488	18.3673	16.6033	18.2068	19.2768	14.9942	gi|3859534|gb|AAC72836.1|/2.92128e-67/asparagine synthetase [Arabidopsis thaliana]	0.001	GO:0016884//carbon-nitrogen ligase activity, with glutamine as amido-N-donor	GO:0006528//asparagine metabolic process	0.283803	0.585725	0.266445	0.60979	0.267815	0.607882	-0.395901	0.437175	0.364461	0.477515	-0.814984	0.0481796	0.659155	0.154464	-0.294233	0.571386	0.0724302	0.891545	-0.292303	0.574033	-0.310409	0.549341	-0.508769	0.302693	0.0660251	0.901106
Cs1g01570	green	0.434539	0.389217	-0.114188	0.829462	-0.378159	0.459801	0.241453	0.644858	0.66911	0.146118	-0.686057	0.132369	8.10489	7.75183	6.85591	8.19741	8.89539	7.1137	gi|255580874|ref|XP_002531256.1|/3.64764e-31/UDP-N-acetylglucosamine transporter, putative [Ricinus communis]	GO:0012505//endomembrane system;GO:0031224//intrinsic to membrane	GO:0005402;GO:0015144//carbohydrate transmembrane transporter activity	GO:0008643//carbohydrate transport	0.353337	0.492051	0.171941	0.74463	-0.387743	0.447534	-0.685098	0.133132	0.632409	0.17785	-0.579497	0.228057	0.556582	0.251337	-0.440965	0.381426	0.341809	0.507254	-0.232237	0.657907	0.0326209	0.951086	-0.662325	0.151785	-0.000412372	0.999381
Cs1g01580	tan	-0.441587	0.380675	-0.76582	0.0758393	-0.534591	0.274503	0.71773	0.108269	0.409216	0.420439	-0.128078	0.808934	53.2429	45.4382	47.0626	41.5168	45.166	45.2424	gi|147784232|emb|CAN63891.1|/1.43892e-58/hypothetical protein VITISV_012657 [Vitis vinifera]	GO:0030529//ribonucleoprotein complex	GO:0005488//binding;GO:0005198//structural molecule activity	GO:0010467//gene expression;GO:0022613//ribonucleoprotein complex biogenesis	-0.329537	0.523587	0.386821	0.448709	0.77582	0.0697516	0.0826358	0.876328	-0.417615	0.409994	-0.224922	0.668306	0.177886	0.735986	0.4325	0.391701	0.165178	0.754487	-0.324453	0.530398	-0.538786	0.270023	-0.095965	0.856494	-0.296508	0.568272
Cs1g01590	yellow	0.678951	0.138063	-0.604903	0.203315	-0.677865	0.138942	0.787382	0.0630037	0.830521	0.0406507	-0.667564	0.147401	0.396263	0.291252	0.059761	0.328778	0.168075	0.174835	gi|255580882|ref|XP_002531260.1|/0/Root phototropism protein, putative [Ricinus communis]	0.001	GO:0005488//binding;GO:0060089//molecular transducer activity	GO:0009314//response to radiation;GO:0009888//tissue development;GO:0048364//root development;GO:0010051//xylem and phloem pattern formation	0.69953	0.12186	-0.459745	0.35897	-0.204525	0.69749	-0.701213	0.120573	0.599368	0.208607	-0.929468	0.00728663	0.571998	0.235577	-0.220292	0.674907	-0.486064	0.328323	-0.106782	0.840435	0.274916	0.598015	-0.676391	0.14014	-0.0358107	0.946307
Cs1g01600	brown	0.112745	0.831599	0.37717	0.461072	0.271395	0.602902	-0.257655	0.62207	-0.211503	0.687476	0.171876	0.744725	9.16429	9.43001	10.3656	11.1338	8.9772	10.0122	gi|334188628|ref|NP_001190616.1|/4.0687e-35/RAB GTPase homolog H1A [Arabidopsis thaliana]	0.001	0.001	0.001	0.128972	0.807615	-0.3031	0.559273	-0.188665	0.72036	0.36963	0.470806	0.408979	0.420736	0.0549606	0.917642	-0.559041	0.248796	-0.153468	0.771605	-0.722544	0.104793	-0.0760713	0.886113	0.67996	0.137248	0.0862921	0.870883	0.157583	0.765582
Cs1g01620	brown	0.277076	0.595021	-0.191518	0.716235	-0.420262	0.406721	0.343719	0.504726	0.765633	0.0759553	-0.753811	0.0834532	0.421772	0.217001	0.0890512	0.36744	0.542647	0.130263	gi|356528463|ref|XP_003532822.1|/3.83964e-73/PREDICTED: calcium-binding mitochondrial carrier protein SCaMC-1-like [Glycine max]	GO:0019866//organelle inner membrane;GO:0043231//intracellular membrane-bounded organelle;GO:0031224//intrinsic to membrane	0.001	GO:0046907//intracellular transport	0.203569	0.698865	0.310886	0.548695	-0.221242	0.673552	-0.616056	0.192821	0.59759	0.210319	-0.58952	0.218159	0.458758	0.360137	-0.301087	0.562016	0.360633	0.482502	-0.42232	0.404181	0.0174609	0.973811	-0.732363	0.0978587	-0.137931	0.794416
Cs1g01630	yellow	-0.745291	0.0890525	0.604692	0.203516	0.726596	0.101906	-0.735975	0.0953611	-0.795941	0.0582114	0.620447	0.188751	7.14238	7.66296	10.649	7.79837	8.84425	9.68784	gi|242038283|ref|XP_002466536.1|/7.47782e-55/hypothetical protein SORBIDRAFT_01g009600 [Sorghum bicolor]	0.001	GO:0004674//protein serine/threonine kinase activity;GO:0000166//nucleotide binding	0.001	-0.770259	0.0731084	0.407709	0.422323	0.270923	0.603558	0.760811	0.0789749	-0.598829	0.209125	0.937734	0.00569491	-0.753053	0.0839444	0.393414	0.440324	0.325715	0.528705	-0.0268701	0.959705	-0.123723	0.815362	0.615856	0.193006	-0.114934	0.828358
Cs1g01640	turquoise	0.018982	0.97153	-0.711345	0.112957	-0.703549	0.118799	0.891396	0.0170517	0.924938	0.00823991	-0.682257	0.135401	20.039	13.9066	14.0067	15.9743	15.0031	13.9697	gi|255580898|ref|XP_002531268.1|/3.52392e-73/calmodulin-binding transcription activator (camta), plants, putative [Ricinus communis]	GO:0016604//nuclear body	GO:0003676//nucleic acid binding;GO:0005515//protein binding	GO:0050896//response to stimulus	0.070683	0.894152	0.200706	0.702984	0.368099	0.472789	-0.309428	0.550672	0.360674	0.482448	-0.745721	0.0887662	0.234307	0.654971	0.131022	0.804592	-0.17592	0.738842	-0.6323	0.177948	0.0335581	0.949682	-0.689475	0.129667	-0.341095	0.5082
Cs1g01650	yellow	0.580221	0.227337	-0.462706	0.355473	-0.589941	0.217748	0.629525	0.180454	0.871136	0.0238388	-0.809533	0.0509619	10.0355	9.54485	8.52611	9.5981	9.6946	9.09665	gi|224081136|ref|XP_002306306.1|/1.44668e-70/predicted protein [Populus trichocarpa]	0.001	GO:0008233//peptidase activity	0.001	0.530948	0.278416	-0.159012	0.763492	-0.287217	0.581021	-0.853785	0.0305053	0.563601	0.244112	-0.821843	0.0447826	0.671242	0.144356	-0.223217	0.670736	0.0137855	0.979323	-0.200872	0.702744	0.0961232	0.856259	-0.784828	0.0644671	-0.145887	0.782722
Cs1g01660	white	0.55315	0.2549	-0.484452	0.330171	-0.682789	0.134975	0.334038	0.517579	0.126983	0.81055	0.212496	0.686053	25.8326	31.6352	25.7156	27.5725	26.6354	19.9205	gi|330318596|gb|AEC10965.1|/1.05529e-26/50S ribosomal protein L29 [Camellia sinensis]	GO:0009526//plastid envelope;GO:0043232;GO:0009532//plastid stroma;GO:0030529//ribonucleoprotein complex	GO:0005198//structural molecule activity	GO:0010467//gene expression;GO:0022613//ribonucleoprotein complex biogenesis	0.718925	0.107402	-0.166605	0.752405	-0.0945686	0.85857	-0.144783	0.784343	0.301024	0.562103	-0.55227	0.255817	0.830837	0.0405036	-0.918468	0.00970028	-0.154258	0.770448	0.581034	0.226527	-0.393593	0.440097	0.211375	0.687659	0.884212	0.0193341
Cs1g01700	blue	0.837058	0.0376621	-0.383435	0.453035	-0.6121	0.196517	0.372385	0.467242	0.294208	0.571422	-0.0539238	0.919193	263.832	366.186	218.172	346.128	245.755	176.803	gi|211906442|gb|ACJ11714.1|/1.28067e-144/Myo-inositol-1-phosphate synthase [Gossypium hirsutum]	0.001	GO:0016853//isomerase activity	GO:0044237//cellular metabolic process;GO:0044238//primary metabolic process	0.942763	0.00482029	-0.507292	0.304336	-0.379808	0.457682	-0.386296	0.449379	0.599333	0.208641	-0.728567	0.100515	0.743378	0.0903327	-0.871212	0.0238116	-0.482783	0.332088	0.492458	0.321027	0.0513724	0.923009	-0.0762574	0.885836	0.725409	0.102748
Cs1g01760	turquoise	0.100436	0.849853	0.553027	0.255028	0.53521	0.273841	-0.775588	0.0698904	-0.809529	0.0509635	0.596412	0.211456	13.8266	19.9185	18.0234	16.2546	18.9196	18.4015	gi|224083747|ref|XP_002307109.1|/9.67881e-67/predicted protein [Populus trichocarpa]	GO:0009536//plastid	GO:0008483//transaminase activity	GO:0003006//reproductive developmental process	0.047248	0.929181	-0.182724	0.728965	-0.411515	0.417571	0.0793021	0.881296	-0.397124	0.435628	0.619557	0.189573	0.0985839	0.852603	-0.229841	0.66131	0.388545	0.446511	0.752961	0.0840042	-0.258272	0.621206	0.63328	0.177066	0.398827	0.433479
Cs1g01770	greenyellow	0.191206	0.716687	-0.0128851	0.980673	-0.148369	0.77908	0.325702	0.528723	0.836945	0.037713	-0.973201	0.0010677	7.73437	4.87264	4.72127	7.53765	7.39423	6.49996	gi|255576160|ref|XP_002528974.1|/1.20789e-146/d-alanyl-d-alanine carboxypeptidase, putative [Ricinus communis]	0.001	GO:0008238//exopeptidase activity	0.001	0.0434326	0.934892	0.127958	0.809111	-0.255212	0.625493	-0.611731	0.196863	0.657728	0.155676	-0.512405	0.29866	-0.0117044	0.982444	0.152662	0.772786	0.0524843	0.921346	-0.757933	0.0808023	0.504504	0.307448	-0.977843	0.00073096	-0.603948	0.204224
Cs1g01790	black	-0.0586654	0.912103	0.865973	0.025741	0.932661	0.00664918	-0.842304	0.0353412	-0.545018	0.26342	0.034619	0.948092	4.25805	5.34847	5.11516	5.14503	6.10322	7.16495	gi|224070666|ref|XP_002303188.1|/1.13984e-26/predicted protein [Populus trichocarpa]	0.001	0.001	0.001	-0.288876	0.578739	-0.197584	0.707481	-0.547692	0.260607	-0.156263	0.767513	-0.284891	0.584225	0.72318	0.104338	-0.429229	0.395697	0.438148	0.384835	0.381015	0.456134	0.13052	0.805332	0.307141	0.553776	0.0667344	0.900047	-0.429489	0.395378
Cs1g01800	blue	0.631481	0.178686	0.112733	0.831617	-0.228269	0.663544	0.102524	0.846753	0.494858	0.318304	-0.503292	0.308805	0.0695099	0.0715254	0.001	0.336421	0.137586	0.001	gi|225438645|ref|XP_002281435.1|/2.93811e-166/PREDICTED: L-ascorbate oxidase [Vitis vinifera]	0.001	GO:0046914//transition metal ion binding;GO:0016682//oxidoreductase activity, acting on diphenols and related substances as donors, oxygen as acceptor	GO:0008152//metabolic process	0.588061	0.219589	-0.214766	0.682804	-0.558245	0.249617	-0.403159	0.428025	0.981682	0.000500248	-0.61069	0.197841	0.172969	0.743134	-0.623102	0.186309	-0.387195	0.448232	-0.188046	0.721256	0.601113	0.206933	-0.553992	0.254025	0.214799	0.682757
Cs1g01840	midnightblue	0.620541	0.188665	-0.647926	0.164113	-0.689091	0.12997	0.594277	0.213524	0.467164	0.350231	-0.263616	0.613736	3.51621	3.99903	1.75831	2.50793	2.93048	2.09573	0.001	0.001	0.001	0.001	0.680822	0.136554	-0.324834	0.529887	-0.157153	0.766212	-0.658794	0.154771	0.157058	0.76635	-0.674578	0.141618	0.961588	0.00218494	-0.414691	0.413621	0.0115065	0.982741	0.400387	0.431512	-0.351108	0.49498	-0.219824	0.675575	0.311039	0.548487
Cs1g01860	blue	0.269342	0.605757	0.0090564	0.986416	-0.185818	0.724481	0.322763	0.532668	0.760783	0.0789927	-0.811471	0.0499642	27.7186	12.6766	15.6374	34.781	22.9332	20.6848	gi|255576174|ref|XP_002528981.1|/1.25494e-59/metal ion binding protein, putative [Ricinus communis]	0.001	GO:0043169//cation binding	GO:0006812//cation transport	0.183315	0.728108	-0.00364112	0.994538	-0.249166	0.633985	-0.379805	0.457686	0.854455	0.0302336	-0.58407	0.223519	-0.158914	0.763635	-0.0462653	0.930652	-0.349803	0.496697	-0.719618	0.1069	0.712803	0.111879	-0.860002	0.028027	-0.371443	0.46846
Cs1g01870	tan	0.0734238	0.890062	-0.912422	0.0111689	-0.782736	0.0656779	0.94003	0.00528669	0.684146	0.13389	-0.363421	0.478868	0.331061	0.113553	0.001	0.001	0.001	0.001	gi|217069902|gb|ACJ83311.1|/4.70843e-31/unknown [Medicago truncatula]	0.001	GO:0005515//protein binding	0.001	0.186252	0.723853	0.00136353	0.997955	0.45943	0.359343	-0.290804	0.576091	-0.0201756	0.969741	-0.657687	0.155711	0.500668	0.311749	0.128566	0.808214	-0.151769	0.774095	-0.185129	0.725479	-0.311334	0.548087	-0.343173	0.505448	-0.132922	0.801791
Cs1g01880	turquoise	0.282846	0.587045	-0.65837	0.155131	-0.763281	0.0774216	0.865605	0.0258794	0.941015	0.00511615	-0.673008	0.142904	5.80658	2.95314	2.60697	4.84539	3.10453	2.26745	gi|224115686|ref|XP_002332117.1|/0/cc-nbs-lrr resistance protein [Populus trichocarpa]	0.001	0.001	0.001	0.350258	0.496097	0.0207446	0.968888	0.16264	0.758191	-0.352314	0.493394	0.647517	0.164469	-0.904346	0.0132868	0.306551	0.554577	-0.173648	0.742146	-0.411908	0.417082	-0.51819	0.292287	0.215462	0.681808	-0.703992	0.118463	-0.103767	0.844908
Cs1g01890	tan	-0.0548673	0.917782	-0.714698	0.110484	-0.49701	0.315871	0.789517	0.061792	0.595984	0.211869	-0.427891	0.397335	1.98853	1.38849	1.19957	1.16866	1.19487	1.46226	gi|224115686|ref|XP_002332117.1|/0/cc-nbs-lrr resistance protein [Populus trichocarpa]	0.001	0.001	0.001	-0.0141503	0.978776	-0.0467372	0.929945	0.418954	0.408337	-0.30371	0.558442	-0.161419	0.759974	-0.440859	0.381554	0.239342	0.647842	0.474185	0.342033	-0.110824	0.834444	-0.30373	0.558414	-0.154692	0.769813	-0.401985	0.429501	-0.451512	0.368756
Cs1g01910	grey60	-0.897755	0.0151466	-0.167874	0.750554	0.0917221	0.862803	-0.0356365	0.946568	-0.358551	0.485222	0.47118	0.345533	3.46219	2.88209	4.06564	2.03339	3.27248	3.28395	gi|255576176|ref|XP_002528982.1|/4.48731e-90/Aspartic proteinase nepenthesin-1 precursor, putative [Ricinus communis]	GO:0031225//anchored to membrane;GO:0031410//cytoplasmic vesicle	GO:0004175//endopeptidase activity	GO:0019538//protein metabolic process	-0.81312	0.0491227	0.661912	0.152133	0.811766	0.0498134	0.637768	0.173054	-0.860871	0.0276889	0.567016	0.240625	-0.282312	0.587781	0.522343	0.287744	0.519689	0.290645	-0.127341	0.810021	-0.699833	0.121628	0.506747	0.304944	-0.181585	0.730617
Cs1g01920	turquoise	0.389779	0.44494	-0.493541	0.319798	-0.610204	0.198299	0.760282	0.0793093	0.962922	0.00203666	-0.819458	0.0459505	12.8474	7.66071	6.23261	11.8071	8.39699	7.5497	gi|224083759|ref|XP_002307113.1|/0/predicted protein [Populus trichocarpa]	0.001	0.001	0.001	0.388857	0.446114	-0.10306	0.845957	-0.0470377	0.929496	-0.523149	0.286865	0.729814	0.0996387	-0.88041	0.0205974	0.252652	0.629086	-0.0963134	0.855977	-0.407676	0.422364	-0.550979	0.257164	0.404139	0.426795	-0.847531	0.0330981	-0.25029	0.632405
Cs1g01930	green	0.148735	0.778542	-0.112826	0.83148	-0.333454	0.518357	0.135277	0.798322	0.477931	0.337687	-0.459504	0.359255	4.17399	3.9371	3.5343	3.95617	5.07761	3.35709	gi|359481264|ref|XP_002264741.2|/7.20953e-85/PREDICTED: uncharacterized protein LOC100249976 [Vitis vinifera]	0.001	0.001	0.001	0.0975256	0.854175	0.453343	0.366571	-0.164579	0.75536	-0.457463	0.361673	0.347804	0.49933	-0.347586	0.499618	0.528533	0.281022	-0.394006	0.439574	0.62478	0.184772	-0.191551	0.716188	-0.284111	0.5853	-0.41892	0.408379	0.0560027	0.916084
Cs1g01940	brown	0.298935	0.564954	-0.254765	0.62612	-0.326462	0.527703	0.265772	0.610729	0.490533	0.323217	-0.527086	0.282589	10.376	10.2381	8.96558	9.45905	10.8668	9.62112	gi|297797988|ref|XP_002866878.1|/2.15682e-38/hypothetical protein ARALYDRAFT_490751 [Arabidopsis lyrata subsp. lyrata]	GO:0043231//intracellular membrane-bounded organelle	0.001	0.001	0.217998	0.678183	0.118532	0.823034	-0.233183	0.656565	-0.733491	0.0970762	0.113344	0.830713	-0.368381	0.472424	0.696552	0.12415	-0.13232	0.802679	0.588084	0.219567	0.00266101	0.996008	-0.323693	0.531419	-0.456924	0.362313	-0.124291	0.814524
Cs1g01950	lightcyan	-0.505532	0.306299	0.0582763	0.912685	-0.0986364	0.852525	-0.0372217	0.944193	0.0628584	0.905837	0.103547	0.845235	2.14257	1.76034	2.57748	2.37943	2.31772	1.84668	gi|359487166|ref|XP_002263835.2|/1.92661e-96/PREDICTED: DNA-directed RNA polymerase I subunit RPA2 [Vitis vinifera]	0.001	GO:0034062//RNA polymerase activity;GO:0003676//nucleic acid binding;GO:0001882//nucleoside binding	GO:0010467//gene expression	-0.421621	0.405043	0.730478	0.0991739	0.426749	0.398735	0.610231	0.198273	0.236326	0.65211	0.046247	0.930679	-0.397466	0.435197	-0.206266	0.694989	0.0660912	0.901008	-0.523753	0.286207	-0.03469	0.947986	0.0539943	0.919087	0.13753	0.795006
Cs1g01960	blue	-0.754455	0.0830364	-0.0816784	0.877755	0.174774	0.740508	-0.187565	0.721951	-0.666188	0.148547	0.807654	0.0519375	15.844	16.2346	18.5611	13.9777	15.4159	16.3801	gi|224081192|ref|XP_002306328.1|/4.05067e-17/predicted protein [Populus trichocarpa]	GO:0043231//intracellular membrane-bounded organelle;GO:0044444//cytoplasmic part	0.001	0.001	-0.62129	0.187974	0.378941	0.458795	0.716676	0.109037	0.811801	0.0497953	-0.895607	0.0157781	0.661036	0.152872	-0.309635	0.550391	0.341891	0.507146	0.232313	0.657799	0.216606	0.680172	-0.63699	0.173746	0.8229	0.0442694	0.126915	0.81065
Cs1g01970	turquoise	0.410907	0.418329	-0.605854	0.202412	-0.760621	0.0790952	0.810874	0.0502704	0.970838	0.00126327	-0.746915	0.0879724	32.3479	22.0192	17.5799	29.0554	23.8149	17.4867	gi|224081194|ref|XP_002306329.1|/1.7361e-97/predicted protein [Populus trichocarpa]	GO:0009536//plastid	GO:0003676//nucleic acid binding	0.001	0.447896	0.373083	-0.00284078	0.995739	0.00217498	0.996738	-0.518097	0.292389	0.716209	0.109378	-0.942563	0.00485372	0.451471	0.368805	-0.281546	0.588839	-0.28878	0.578872	-0.445142	0.37639	0.194046	0.712584	-0.765432	0.0760801	-0.0643742	0.903572
Cs1g01980	turquoise	0.423692	0.402492	-0.834208	0.038952	-0.860451	0.027852	0.945648	0.00435099	0.773212	0.0713172	-0.420805	0.406049	38.0828	32.2085	27.3162	33.4295	26.0215	26.1014	gi|224081200|ref|XP_002306331.1|/2.84992e-26/predicted protein [Populus trichocarpa]	GO:0030529//ribonucleoprotein complex	0.001	0.001	0.553676	0.254352	-0.258926	0.620291	0.191405	0.716398	-0.33277	0.51927	0.451371	0.368924	-0.916569	0.0101508	0.500925	0.31146	-0.237379	0.650619	-0.581395	0.226169	-0.143212	0.78665	0.0615659	0.907768	-0.445032	0.376522	0.118022	0.823789
Cs1g01990	darkgreen	0.389813	0.444898	-0.460797	0.357726	-0.391541	0.442701	0.701481	0.12037	0.740041	0.0925844	-0.692273	0.127474	10.2535	9.09549	8.33602	9.5829	8.51473	9.46385	gi|12324443|gb|AAG52183.1|AC012329_10/2.02575e-23/unknown protein; 50647-51606 [Arabidopsis thaliana]	GO:0044464//cell part	0.001	0.001	0.362251	0.480392	-0.445088	0.376455	-0.0650276	0.902596	-0.554227	0.253779	0.385334	0.450607	-0.671317	0.144295	0.147784	0.779937	0.269591	0.60541	-0.536352	0.272619	-0.3486	0.498281	0.451362	0.368934	-0.706274	0.116742	-0.44071	0.381734
Cs1g02000	lightgreen	-0.378111	0.459862	0.902975	0.0136641	0.916803	0.0100947	-0.821063	0.0451631	-0.534486	0.274616	0.140711	0.790327	1.11503	1.202	2.24213	2.10726	1.99687	2.67847	gi|225438617|ref|XP_002276726.1|/2.55081e-64/PREDICTED: regulation of nuclear pre-mRNA domain-containing protein 2-like [Vitis vinifera]	0.001	0.001	0.001	-0.53768	0.271202	0.0928975	0.861055	-0.234895	0.654137	0.345829	0.501937	-0.106838	0.840352	0.746946	0.0879522	-0.881111	0.0203617	0.419678	0.407442	0.101087	0.848886	-0.246075	0.638338	0.49861	0.314065	0.116034	0.82673	-0.395878	0.437204
Cs1g02010	midnightblue	-0.294939	0.57042	0.685293	0.132976	0.661544	0.152443	-0.698115	0.122946	-0.673539	0.142469	0.508921	0.302523	2.99682	3.31733	4.0265	3.82386	3.37034	3.78637	gi|225438617|ref|XP_002276726.1|/3.01757e-64/PREDICTED: regulation of nuclear pre-mRNA domain-containing protein 2-like [Vitis vinifera]	0.001	GO:0003824//catalytic activity	GO:0008152//metabolic process	-0.31354	0.545101	-0.00510651	0.99234	-0.0725075	0.891429	0.648559	0.163563	-0.0689474	0.896743	0.623668	0.185789	-0.768612	0.0741161	0.0585396	0.912291	-0.243495	0.641976	0.0273253	0.959022	0.377655	0.460448	0.453626	0.366234	0.0965754	0.855587
Cs1g02050	brown	-0.692214	0.12752	0.453599	0.366265	0.692866	0.127011	-0.536034	0.272959	-0.716662	0.109047	0.55322	0.254827	0.001	0.001	0.33249	0.001	0.001	0.324241	gi|224083767|ref|XP_002307116.1|/1.05289e-09/predicted protein [Populus trichocarpa]	0.001	0.001	0.001	-0.709647	0.114218	0.141678	0.788904	0.333756	0.517956	0.704338	0.118201	-0.665691	0.148962	0.852108	0.0311907	-0.822394	0.0445145	0.642092	0.169224	0.0309233	0.95363	-0.0489024	0.926705	0.0259102	0.961143	0.541486	0.267154	-0.292213	0.574156
Cs1g02065	turquoise	-0.183223	0.728241	0.757552	0.081046	0.877599	0.0215562	-0.792731	0.0599887	-0.805297	0.0531732	0.476092	0.339818	2.39216	4.14572	5.05071	4.26551	3.48892	6.22157	0.001	0.001	0.001	0.001	-0.280458	0.590342	-0.316742	0.540776	-0.257919	0.621701	0.362763	0.479725	-0.369621	0.470818	0.788168	0.0625566	-0.679903	0.137295	0.369275	0.471266	-0.126055	0.811918	0.258399	0.621028	0.356054	0.488488	0.459705	0.359017	-0.137721	0.794725
Cs1g02080	green	0.610834	0.197706	-0.265539	0.611053	-0.468442	0.348734	0.199827	0.70425	0.312714	0.546219	-0.2252	0.667911	0.206128	0.42421	0.001	0.199528	0.408003	0.001	gi|356567828|ref|XP_003552117.1|/3.47763e-47/PREDICTED: uncharacterized oxidoreductase C23D3.11-like [Glycine max]	0.001	GO:0003824//catalytic activity	GO:0008152//metabolic process	0.61509	0.19372	-0.103989	0.844578	-0.396067	0.436965	-0.623861	0.185613	0.318637	0.538219	-0.496539	0.316403	0.904886	0.0131399	-0.673609	0.142411	0.30404	0.557993	0.401681	0.429883	-0.326088	0.528204	-0.181491	0.730753	0.448664	0.372162
Cs1g02195	purple	0.460839	0.357676	-0.492452	0.321034	-0.330234	0.522656	0.582919	0.224658	0.439239	0.383513	-0.40842	0.421434	10.2096	9.45504	5.74829	7.5767	6.39936	9.10922	gi|351724945|ref|NP_001238099.1|/9.86116e-09/uncharacterized protein LOC100306390 [Glycine max]	0.001	0.001	0.001	0.44512	0.376416	-0.617787	0.191212	-0.115045	0.828194	-0.614633	0.194146	0.00823842	0.987643	-0.483594	0.331157	0.405715	0.424819	0.264548	0.612436	-0.352544	0.493092	0.115804	0.827071	0.125445	0.812819	-0.384533	0.451631	-0.275344	0.597421
Cs1g02280	yellow	-0.617047	0.191899	0.551663	0.25645	0.751081	0.0852295	-0.710824	0.113343	-0.892291	0.0167771	0.703965	0.118483	76.7312	128.304	221.569	93.9352	125.077	209.973	gi|255586588|ref|XP_002533928.1|/8.3924e-09/conserved hypothetical protein [Ricinus communis]	0.001	0.001	0.001	-0.637549	0.173248	0.13151	0.803872	0.209658	0.69012	0.683503	0.134403	-0.72994	0.0995503	0.952445	0.00333845	-0.677161	0.139514	0.466235	0.351321	0.192443	0.714899	0.191514	0.716241	-0.119338	0.821844	0.706579	0.116513	-0.0985958	0.852586
Cs1g02290	turquoise	-0.161191	0.760308	0.574136	0.233423	0.646676	0.165202	-0.814774	0.0482856	-0.926427	0.00792043	0.70925	0.114514	4.48109	5.89782	5.79406	4.90923	5.6725	5.82912	gi|225438613|ref|XP_002280917.1|/4.91334e-46/PREDICTED: uncharacterized protein LOC100266317 [Vitis vinifera]	0.001	GO:0046914//transition metal ion binding	0.001	-0.204321	0.697783	-0.0707206	0.894096	-0.204898	0.696954	0.292124	0.574279	-0.609891	0.198594	0.809728	0.050861	-0.124453	0.814284	0.00747196	0.988792	0.40952	0.420059	0.655393	0.157669	-0.303258	0.559057	0.744454	0.0896115	0.264013	0.613182
Cs1g02295	turquoise	-0.0775494	0.883909	-0.856776	0.0293005	-0.847721	0.0330177	0.93327	0.00653076	0.820328	0.0455228	-0.450041	0.370513	27.6158	21.0917	21.6387	21.9995	21.8138	19.0711	gi|224081210|ref|XP_002306336.1|/2.0803e-82/predicted protein [Populus trichocarpa]	0.001	0.001	0.001	0.0488004	0.926857	0.3415	0.507663	0.55647	0.251453	-0.127836	0.80929	0.223678	0.670079	-0.720642	0.10616	0.361047	0.481961	-0.0209552	0.968572	-0.0953359	0.857429	-0.488996	0.32497	-0.255096	0.625656	-0.45253	0.367541	-0.0996626	0.851001
Cs1g02300	brown	0.237158	0.650932	-0.506958	0.304709	-0.637684	0.173128	0.705248	0.117514	0.971263	0.00122685	-0.838034	0.0372249	41.9374	20.5372	14.4128	30.757	32.9009	17.3327	0.001	0.001	0.001	0.001	0.218416	0.677586	0.217618	0.678727	0.0248773	0.962692	-0.578147	0.229404	0.578165	0.229386	-0.788833	0.0621793	0.419816	0.407271	-0.114242	0.829382	0.062671	0.906117	-0.56667	0.240978	0.071823	0.892451	-0.830633	0.0405988	-0.265265	0.611435
Cs1g02310	purple	-0.14855	0.778814	0.764683	0.076546	0.614464	0.194304	-0.839842	0.0364219	-0.495353	0.317744	0.189944	0.718511	2.29511	3.83769	4.34103	3.94954	5.93096	4.29896	gi|224096355|ref|XP_002310608.1|/4.53999e-45/predicted protein [Populus trichocarpa]	GO:0043231//intracellular membrane-bounded organelle	GO:0003677//DNA binding;GO:0001071;GO:0005515//protein binding	GO:0006952//defense response	-0.283387	0.586299	0.32171	0.534083	-0.394259	0.439254	0.0717012	0.892632	-0.071999	0.892188	0.592377	0.215371	-0.179791	0.733219	-0.159132	0.763318	0.666006	0.148699	0.125351	0.812958	-0.0616612	0.907625	0.215122	0.682295	0.0724589	0.891502
Cs1g02320	grey60	0.6931	0.126829	0.00414448	0.993783	-0.150233	0.776346	-0.108887	0.837315	-0.297743	0.566583	0.411568	0.417505	15.8287	19.7875	17.3315	18.8041	16.3775	16.4975	gi|356540052|ref|XP_003538505.1|/2.05387e-101/PREDICTED: alanine--glyoxylate aminotransferase 2 homolog 1, mitochondrial-like [Glycine max]	GO:0043231//intracellular membrane-bounded organelle;GO:0016020//membrane	GO:0046914//transition metal ion binding;GO:0008483//transaminase activity	GO:0006527//arginine catabolic process;GO:0010038//response to metal ion	0.786691	0.0633981	-0.65477	0.158203	-0.447359	0.373727	-0.0527441	0.920957	0.281211	0.589302	-0.219454	0.676103	0.41645	0.411438	-0.758557	0.0804044	-0.529288	0.280207	0.788403	0.0624228	0.0945415	0.85861	0.381905	0.454993	0.820999	0.0451942
Cs1g02330	turquoise	-0.112772	0.831559	0.717876	0.108163	0.724473	0.103415	-0.876759	0.0218466	-0.942469	0.00486948	0.725353	0.102788	2.12759	8.39223	9.73289	7.20812	7.0188	9.12637	0.001	0.001	0.001	0.001	-0.144878	0.784203	-0.176907	0.737407	-0.26934	0.60576	0.461323	0.357105	-0.346164	0.501494	0.77044	0.0729981	-0.400579	0.431271	-0.0732053	0.890388	0.0391607	0.941289	0.534686	0.274401	0.0534184	0.919949	0.714867	0.110361	0.314532	0.54376
Cs1g02340	brown	-0.143576	0.786116	0.310602	0.54908	0.443478	0.378393	-0.563111	0.244613	-0.942765	0.00482005	0.910732	0.0115975	0.76044	1.49384	1.53258	1.00376	0.957848	1.35222	gi|359480846|ref|XP_002280702.2|/0/PREDICTED: pentatricopeptide repeat-containing protein At2g22070-like [Vitis vinifera]	0.001	0.001	0.001	-0.0743097	0.888741	-0.26808	0.607513	0.0283382	0.957504	0.546607	0.261747	-0.609816	0.198664	0.665796	0.148874	-0.195294	0.710783	-0.0255215	0.961726	-0.0890436	0.866788	0.727288	0.101417	-0.238205	0.649451	0.910035	0.0117765	0.441319	0.380997
Cs1g02370	blue	0.287438	0.580717	0.0829424	0.875872	-0.0692518	0.896288	0.137152	0.795561	0.260203	0.618505	-0.213614	0.684453	0.721815	0.557058	0.762006	1.2664	0.446481	0.696657	gi|224081230|ref|XP_002306343.1|/1.34271e-139/predicted protein [Populus trichocarpa]	GO:0005618//cell wall;GO:0005576//extracellular region;GO:0042579//microbody;GO:0009536//plastid	GO:0047635;GO:0016755	GO:0006950//response to stress;GO:0043094//cellular metabolic compound salvage;GO:0006749//glutathione metabolic process	0.308977	0.551283	-0.308719	0.551633	-0.179615	0.733475	0.0875032	0.86908	0.698959	0.122298	-0.372855	0.466635	-0.347233	0.500083	-0.209561	0.690261	-0.821938	0.0447364	-0.303016	0.559387	0.760123	0.0794102	-0.301569	0.56136	0.0552676	0.917183
Cs1g02520	blue	-0.549184	0.259042	-0.198359	0.706364	0.150322	0.776215	0.0573692	0.914041	-0.241668	0.644555	0.216698	0.68004	0.862006	0.798301	0.819002	0.584083	0.767802	0.887426	gi|255582524|ref|XP_002532047.1|/3.82092e-36/conserved hypothetical protein [Ricinus communis]	0.001	0.001	0.001	-0.546738	0.261609	0.183681	0.727577	0.501756	0.310527	0.157196	0.766148	-0.881669	0.020175	0.445995	0.375364	-0.0960109	0.856426	0.731646	0.0983583	0.414749	0.413548	0.0331569	0.950283	-0.518964	0.291438	0.277023	0.595095	-0.421623	0.40504
Cs1g02530	pink	0.419545	0.407606	0.593191	0.214578	0.319618	0.536898	-0.5175	0.293045	0.0118141	0.98228	-0.320667	0.535487	1.80069	2.59407	1.90096	2.99802	3.63552	2.52116	gi|255582522|ref|XP_002532046.1|/7.41854e-167/pentatricopeptide repeat-containing protein, putative [Ricinus communis]	0.001	0.001	GO:0003006//reproductive developmental process	0.240365	0.646396	-0.0293899	0.955928	-0.778985	0.0678734	-0.50822	0.303303	0.460103	0.358546	0.0255802	0.961638	0.183368	0.728031	-0.396223	0.436767	0.415409	0.412729	0.080427	0.87962	0.256457	0.623749	-0.300846	0.562345	0.0515192	0.92279
Cs1g02560	lightyellow	0.113778	0.83007	-0.424693	0.40126	-0.381003	0.456149	0.144055	0.785412	-0.428948	0.396041	0.786546	0.0634812	0.102647	0.422492	0.325086	0.09936	0.001	0.001	gi|357457561|ref|XP_003599061.1|/7.64012e-11/hypothetical protein MTR_3g027260 [Medicago truncatula]	0.001	0.001	0.001	0.346188	0.501462	-0.215058	0.682386	0.293959	0.571763	0.423636	0.402561	-0.319412	0.537175	-0.0311682	0.953263	0.404819	0.425942	-0.502722	0.309443	-0.303984	0.55807	0.762125	0.0781466	-0.539474	0.269291	0.777942	0.06849	0.848707	0.0326027
Cs1g02570	red	0.107098	0.839967	0.659383	0.154271	0.74558	0.0888599	-0.458058	0.360967	-0.190525	0.71767	-0.240042	0.646852	0.001	0.001	0.001	0.62928	0.001	1.33853	0.001	0.001	0.001	0.001	-0.0951327	0.857731	-0.501121	0.311239	-0.502667	0.309505	-0.19496	0.711265	0.0651926	0.90235	0.346118	0.501555	-0.624515	0.185014	0.55889	0.248952	-0.279402	0.591803	-0.162612	0.758232	0.796982	0.0576406	-0.25859	0.62076	-0.605215	0.203018
Cs1g02580	tan	0.116528	0.825999	0.869181	0.024551	0.707581	0.115761	-0.92129	0.00904913	-0.664391	0.15005	0.34796	0.499124	6.35889	12.3168	12.6362	13.3968	13.8823	13.0928	gi|147798863|emb|CAN77001.1|/1.27977e-98/hypothetical protein VITISV_003899 [Vitis vinifera]	0.001	0.001	0.001	0.00154035	0.997689	-0.11674	0.825686	-0.596927	0.210958	0.125493	0.812748	0.0630302	0.90558	0.565	0.242681	-0.277513	0.594416	-0.278047	0.593677	0.184809	0.725942	0.358571	0.485195	0.251158	0.631184	0.339267	0.510624	0.254287	0.626791
Cs1g02590	tan	0.274635	0.598404	0.54687	0.26147	0.240493	0.646215	-0.533809	0.275342	-0.277559	0.594354	0.193012	0.714077	4.35206	5.21778	5.43739	6.0292	5.53214	4.89145	gi|225463844|ref|XP_002265179.1|/0/PREDICTED: pentatricopeptide repeat-containing protein At1g08070-like [Vitis vinifera]	GO:0012507//ER to Golgi transport vesicle membrane	GO:0046914//transition metal ion binding	GO:0048193//Golgi vesicle transport;GO:0015031//protein transport	0.254389	0.626648	-0.0344507	0.948344	-0.482464	0.332456	0.151867	0.773952	0.515385	0.295371	0.0782453	0.882872	-0.11696	0.82536	-0.66043	0.153384	-0.125405	0.812879	0.175726	0.739125	0.330347	0.522505	0.146382	0.781995	0.506125	0.305638
Cs1g02600	magenta	-0.654965	0.158036	0.365165	0.476599	0.332488	0.519647	-0.212158	0.686538	0.155477	0.768663	-0.313166	0.545608	5.98797	4.4595	6.25153	5.98837	6.4828	6.06237	gi|255571157|ref|XP_002526529.1|/0/protein transport protein sec23, putative [Ricinus communis]	GO:0012507//ER to Golgi transport vesicle membrane	GO:0046914//transition metal ion binding	GO:0048193//Golgi vesicle transport;GO:0015031//protein transport	-0.755827	0.0821521	0.728637	0.100466	0.251422	0.630813	0.283713	0.585849	0.0815923	0.877883	0.292694	0.573497	-0.684945	0.133253	0.433634	0.390318	0.371645	0.468199	-0.863502	0.026676	0.212253	0.686402	-0.329079	0.524199	-0.59472	0.213093
Cs1g02610	turquoise	0.491081	0.322593	-0.574441	0.233116	-0.740297	0.0924105	0.790118	0.0614532	0.920881	0.00914206	-0.690312	0.129009	2.19513	1.35527	0.926942	2.12484	1.30349	0.903945	0.001	0.001	0.001	0.001	0.540092	0.268634	-0.134644	0.799254	-0.0519562	0.922136	-0.477186	0.33855	0.780535	0.0669619	-0.960889	0.00226463	0.404899	0.425841	-0.335989	0.514981	-0.467274	0.350102	-0.384079	0.45221	0.30735	0.553492	-0.723474	0.104128	0.00847361	0.98729
Cs1g02650	red	-0.0245679	0.963156	0.848863	0.0325372	0.940012	0.00528999	-0.8285	0.0415964	-0.596296	0.211568	0.100795	0.849319	18.83	20.9851	20.4975	20.5607	21.5375	24.1478	gi|359483124|ref|XP_003632908.1|/5.91423e-64/PREDICTED: uric acid degradation bifunctional protein TTL-like [Vitis vinifera]	GO:0009898//internal side of plasma membrane;GO:0042579//microbody	GO:0005488//binding;GO:0016812//hydrolase activity, acting on carbon-nitrogen (but not peptide) bonds, in cyclic amides	GO:0043401;GO:0001558//regulation of cell growth;GO:0051260//protein homooligomerization;GO:0000255//allantoin metabolic process;GO:0051234//establishment of localization	-0.238868	0.648513	-0.311523	0.547832	-0.542673	0.265897	-0.113216	0.830902	-0.304154	0.557838	0.724712	0.103244	-0.46184	0.356494	0.451208	0.369119	0.241668	0.644555	0.193677	0.713117	0.356788	0.487528	0.125107	0.813318	-0.395954	0.437108
Cs1g02660	turquoise	-0.522566	0.287501	0.842317	0.0353356	0.817734	0.0468036	-0.83608	0.0381025	-0.485924	0.328483	0.117338	0.8248	7.54942	7.59015	8.51815	8.07868	8.84247	8.66333	gi|297794417|ref|XP_002865093.1|/2.01068e-23/beta-hydroxyisobutyryl-CoA hydrolase 1 [Arabidopsis lyrata subsp. lyrata]	0.001	GO:0003824//catalytic activity	0.001	-0.685544	0.132777	0.462989	0.35514	-0.139946	0.791451	0.29399	0.571719	-0.220261	0.674951	0.786203	0.0636776	-0.658118	0.155345	0.328049	0.525578	0.59035	0.217348	-0.267078	0.608908	0.121243	0.819026	0.12767	0.809535	-0.354207	0.490909
Cs1g02670	blue	0.711277	0.113007	-0.0920501	0.862315	-0.393136	0.440676	0.33303	0.518924	0.708842	0.114818	-0.687292	0.13139	0.467829	0.374418	0.109751	0.805066	0.463003	0.214056	gi|204022228|dbj|BAG71199.1|/2.62306e-146/ent-kaurenoic acid oxidase [Lactuca sativa]	GO:0043231//intracellular membrane-bounded organelle	GO:0016709//oxidoreductase activity, acting on paired donors, with incorporation or reduction of molecular oxygen, NADH or NADPH as one donor, and incorporation of one atom of oxygen;GO:0005506//iron ion binding	GO:0009685	0.664134	0.150265	-0.270188	0.60458	-0.529768	0.279688	-0.60838	0.200018	0.982446	0.000459495	-0.789744	0.0616642	0.342182	0.50676	-0.54172	0.266906	-0.376285	0.462212	-0.232117	0.658077	0.553735	0.254291	-0.723532	0.104086	0.0999015	0.850646
Cs1g02675	turquoise	-0.0977847	0.85379	0.587588	0.220053	0.69392	0.12619	-0.801033	0.0554432	-0.913643	0.0108642	0.655419	0.157647	15.8664	26.4469	24.586	18.8611	23.6	26.9372	gi|255571145|ref|XP_002526523.1|/5.61599e-10/conserved hypothetical protein [Ricinus communis]	0.001	0.001	0.001	-0.161754	0.759485	-0.208164	0.692264	-0.267966	0.607671	0.211329	0.687726	-0.616868	0.192065	0.801157	0.055377	-0.148201	0.779326	0.101745	0.847909	0.328389	0.525123	0.667646	0.147333	-0.20683	0.694179	0.691164	0.128341	0.17487	0.740368
Cs1g02680	turquoise	0.483684	0.331053	-0.389079	0.445832	-0.595498	0.21234	0.648005	0.164045	0.938428	0.00556993	-0.814673	0.0483367	13.3838	8.88511	6.97338	13.8329	10.5112	7.82265	gi|225427230|ref|XP_002280602.1|/1.42124e-72/PREDICTED: probable serine/threonine-protein kinase At4g35230 [Vitis vinifera]	GO:0016020//membrane	GO:0004871//signal transducer activity;GO:0004672//protein kinase activity;GO:0032559//adenyl ribonucleotide binding	GO:0006464//protein modification process;GO:0043401	0.471356	0.345328	-0.0707809	0.894006	-0.187434	0.722141	-0.563572	0.244142	0.857733	0.0289202	-0.894188	0.016202	0.326698	0.527387	-0.298438	0.565633	-0.333334	0.518517	-0.490538	0.323212	0.41006	0.419385	-0.843726	0.034724	-0.114562	0.828909
Cs1g02690	turquoise	0.423142	0.403169	-0.380981	0.456178	-0.563661	0.24405	0.646214	0.165606	0.850378	0.0319055	-0.687021	0.131605	0.451134	0.0464215	0.001	0.567696	0.0892961	0.001	gi|224129404|ref|XP_002320578.1|/8.14509e-118/predicted protein [Populus trichocarpa]	GO:0044464//cell part	0.001	GO:0015833//peptide transport	0.446273	0.37503	-0.131437	0.803979	-0.0961405	0.856234	-0.363931	0.478204	0.854407	0.0302528	-0.85384	0.030483	0.149	0.778154	-0.267921	0.607735	-0.565356	0.242318	-0.504942	0.306958	0.516245	0.294424	-0.739621	0.0928695	-0.0731083	0.890533
Cs1g02700	blue	-0.503053	0.309072	0.499524	0.313035	0.761267	0.0786868	-0.648154	0.163915	-0.830945	0.0404535	0.582482	0.22509	16.693	20.0744	22.9835	15.7691	18.7601	25.4156	gi|225453240|ref|XP_002265199.1|/1.60893e-32/PREDICTED: NADH dehydrogenase [ubiquinone] 1 alpha subcomplex assembly factor 3-like [Vitis vinifera]	0.001	0.001	0.001	-0.562589	0.245148	-0.0330357	0.950465	0.112306	0.83225	0.444548	0.377105	-0.814722	0.0483119	0.916955	0.0100583	-0.549226	0.258998	0.60453	0.20367	0.24194	0.644171	0.265039	0.61175	-0.127706	0.809482	0.606945	0.201376	-0.240225	0.646594
Cs1g02710	blue	0.251515	0.630683	0.501377	0.310952	0.232629	0.657352	-0.27473	0.598273	0.144994	0.784033	-0.295121	0.57017	43.5686	41.3699	51.9938	76.8209	54.2277	51.8681	gi|359489333|ref|XP_002265346.2|/0/PREDICTED: ABC transporter C family member 9-like [Vitis vinifera]	0.001	GO:0016491//oxidoreductase activity;GO:0017111//nucleoside-triphosphatase activity;GO:0000166//nucleotide binding	GO:0006810//transport;GO:0051707//response to other organism	0.167713	0.750789	-0.0864348	0.870671	-0.46057	0.357994	-0.0161543	0.975771	0.774941	0.0702775	-0.142278	0.788023	-0.401339	0.430314	-0.294728	0.570709	-0.38604	0.449705	-0.353699	0.491576	0.778268	0.0682968	-0.364705	0.477197	-0.00128451	0.998073
Cs1g02720	green	-0.133841	0.800437	0.657592	0.155793	0.413261	0.415398	-0.534797	0.274283	0.0196982	0.970456	-0.282811	0.587093	0.506864	0.434634	0.713448	0.899496	1.08688	0.695748	gi|15224896|ref|NP_181982.1|/2.27768e-69/endoglucanase 12 [Arabidopsis thaliana]	0.001	GO:0016798//hydrolase activity, acting on glycosyl bonds	0.001	-0.285381	0.58355	0.45874	0.360159	-0.347614	0.499581	-0.0261538	0.960778	0.405702	0.424836	0.218761	0.677092	-0.338363	0.511825	-0.132429	0.802517	0.438493	0.384417	-0.432806	0.391328	0.304162	0.557826	-0.293101	0.572939	-0.178069	0.735719
Cs1g02730	turquoise	-0.312017	0.547163	0.757779	0.0809008	0.828079	0.0417945	-0.725591	0.102619	-0.663876	0.150481	0.376414	0.462046	2.04792	2.16043	2.4708	2.38215	2.18008	2.55123	gi|147779373|emb|CAN67853.1|/2.49896e-42/hypothetical protein VITISV_025036 [Vitis vinifera]	0.001	0.001	0.001	-0.396311	0.436656	-0.130234	0.805754	-0.138605	0.793424	0.499934	0.312574	-0.192727	0.714488	0.715878	0.10962	-0.865799	0.0258064	0.368424	0.472369	-0.211503	0.687476	-0.0322222	0.951683	0.485625	0.328825	0.335544	0.515574	-0.202661	0.70017
Cs1g02740	grey60	-0.780922	0.0667352	0.6159	0.192965	0.753236	0.0838258	-0.728696	0.100424	-0.744423	0.0896323	0.534213	0.274908	4.48809	4.94231	11.7203	5.25898	8.41602	10.2947	gi|225469244|ref|XP_002266092.1|/2.69288e-144/PREDICTED: sister chromatid cohesion protein DCC1-like [Vitis vinifera]	0.001	0.001	0.001	-0.830463	0.0406777	0.449137	0.371595	0.270172	0.604602	0.699398	0.121961	-0.619661	0.189477	0.949748	0.00372446	-0.766387	0.0754876	0.483322	0.331469	0.407133	0.423043	-0.101442	0.848358	-0.122145	0.817694	0.537345	0.271559	-0.229455	0.661858
Cs1g02750	turquoise	-0.289448	0.577953	0.706999	0.116198	0.812712	0.0493306	-0.890199	0.0174225	-0.922966	0.00867274	0.619358	0.189758	0.517932	2.91072	3.28062	1.42691	2.95724	3.81447	gi|297734709|emb|CBI16760.3|/2.70328e-89/unnamed protein product [Vitis vinifera]	GO:0016020//membrane	0.001	GO:0008152//metabolic process	-0.37721	0.461021	-0.023442	0.964843	-0.19438	0.712102	0.324955	0.529724	-0.626537	0.183168	0.919663	0.00942189	-0.357006	0.487241	0.224738	0.668569	0.417937	0.409595	0.46428	0.353619	-0.154233	0.770485	0.649799	0.162487	0.0314017	0.952913
Cs1g02760	yellow	-0.591491	0.216233	0.635591	0.174995	0.84907	0.0324508	-0.751344	0.0850576	-0.823482	0.0439877	0.533517	0.275655	0.869533	5.93358	15.7018	1.63908	8.1527	19.4112	gi|334182234|ref|NP_001184890.1|/4.04951e-89/CER1 protein [Arabidopsis thaliana]	GO:0044464//cell part	GO:0016830//carbon-carbon lyase activity	GO:0006633//fatty acid biosynthetic process;GO:0007275//multicellular organismal development;GO:0006081//cellular aldehyde metabolic process	-0.674697	0.141521	0.11066	0.834688	0.0966271	0.85551	0.506572	0.305139	-0.726916	0.10168	0.974969	0.000931962	-0.686333	0.13215	0.601025	0.207017	0.309214	0.550962	0.114192	0.829457	-0.0485575	0.927221	0.549914	0.258278	-0.294557	0.570943
Cs1g02770	turquoise	0.280261	0.590616	-0.714259	0.110807	-0.776887	0.0691158	0.891432	0.0170408	0.829525	0.0411153	-0.506988	0.304675	25.7019	15.3732	14.3907	22.2236	12.1128	11.8179	gi|224136530|ref|XP_002326883.1|/8.9481e-53/predicted protein [Populus trichocarpa]	GO:0043231//intracellular membrane-bounded organelle	GO:0016776//phosphotransferase activity, phosphate group as acceptor;GO:0019201//nucleotide kinase activity;GO:0032559//adenyl ribonucleotide binding	GO:0009129	0.391391	0.442891	-0.0966592	0.855463	0.239176	0.648077	-0.215034	0.682421	0.57266	0.234909	-0.878392	0.0212837	0.259039	0.620132	-0.172137	0.744345	-0.60195	0.206131	-0.407308	0.422824	0.220132	0.675135	-0.549824	0.258372	-0.00625665	0.990615
Cs1g02780	lightyellow	-0.0424725	0.93633	0.576309	0.231242	0.559187	0.248646	-0.378089	0.459891	0.179709	0.733339	-0.635431	0.175138	4.23304	3.78587	3.71699	4.25068	4.93328	4.92806	gi|255571117|ref|XP_002526509.1|/5.62985e-36/nucleolar GTP-binding protein, putative [Ricinus communis]	0.001	0.001	0.001	-0.310976	0.548573	0.1056	0.842189	-0.465499	0.352186	-0.515058	0.295732	0.115513	0.827501	0.235383	0.653447	-0.284083	0.585339	0.490241	0.323549	0.510982	0.300236	-0.462354	0.355888	0.399733	0.432336	-0.599228	0.208742	-0.777513	0.0687442
Cs1g02800	turquoise	0.0906273	0.864431	0.677734	0.139049	0.56581	0.241855	-0.840056	0.0363274	-0.82146	0.0449694	0.642839	0.168565	17.8568	25.9689	25.9707	24.7164	25.0187	24.453	gi|356520720|ref|XP_003529008.1|/4.38726e-107/PREDICTED: dynamin-related protein 1E-like isoform 1 [Glycine max]	0.001	GO:0032561//guanyl ribonucleotide binding;GO:0017111//nucleoside-triphosphatase activity	0.001	0.0642102	0.903817	-0.159713	0.762468	-0.418254	0.409203	0.305392	0.556153	-0.128276	0.808641	0.581506	0.226059	-0.149257	0.777777	-0.384	0.452312	0.104027	0.844522	0.610134	0.198365	0.00815879	0.987762	0.635119	0.175418	0.512859	0.298158
Cs1g02810	red	-0.0873299	0.869338	-0.84208	0.0354391	-0.853172	0.0307548	0.89366	0.016361	0.804773	0.0534501	-0.438845	0.38399	9.14361	7.01589	7.12633	7.14622	7.48521	6.13604	gi|147785726|emb|CAN68682.1|/1.36934e-146/hypothetical protein VITISV_024814 [Vitis vinifera]	0.001	0.001	0.001	0.0344846	0.948294	0.415517	0.412595	0.541683	0.266946	-0.15044	0.776042	0.202497	0.700407	-0.697937	0.123083	0.430666	0.39394	-0.0753775	0.887148	0.0352875	0.947091	-0.45706	0.362151	-0.347014	0.500372	-0.431949	0.392374	-0.060282	0.909686
Cs1g02820	cyan	-0.605497	0.20275	-0.291118	0.575659	-0.148951	0.778225	-0.0246804	0.962987	-0.537258	0.271652	0.839574	0.0365402	10.9141	11.7866	13.8034	9.20486	10.8015	10.0123	gi|225453252|ref|XP_002266696.1|/1.44238e-59/PREDICTED: uncharacterized protein LOC100244411 [Vitis vinifera]	0.001	0.001	0.001	-0.400951	0.430803	0.466387	0.351143	0.740869	0.0920232	0.791994	0.0604	-0.71078	0.113376	0.405715	0.424818	0.00280439	0.995793	-0.0601823	0.909836	0.235739	0.652942	0.32458	0.530228	-0.817444	0.0469479	0.851205	0.0315627	0.470914	0.345844
Cs1g02830	darkgreen	-0.325851	0.528522	0.550111	0.258071	0.43072	0.393874	-0.744886	0.0893228	-0.701568	0.120303	0.622811	0.186576	17.4612	20.2134	22.2188	19.9203	21.9099	19.5811	gi|255571109|ref|XP_002526505.1|/5.5576e-126/ATPUP11, putative [Ricinus communis]	GO:0016020//membrane	GO:0015205//nucleobase transmembrane transporter activity	GO:0015851//nucleobase transport	-0.316492	0.541113	0.413232	0.415434	-0.03388	0.949199	0.530222	0.279199	-0.233007	0.656815	0.632495	0.177772	-0.211256	0.68783	-0.323919	0.531114	0.459339	0.35945	0.285657	0.58317	-0.29828	0.56585	0.624453	0.185071	0.434765	0.388942
Cs1g02840	green	-0.358814	0.484877	-0.414752	0.413545	-0.102192	0.847246	0.268612	0.606773	-0.315004	0.543123	0.533782	0.275371	53.5818	52.308	56.5653	42.2069	36.7125	52.4075	gi|224086807|ref|XP_002335184.1|/1.79744e-18/predicted protein [Populus trichocarpa]	0.001	0.001	0.001	-0.202388	0.700563	-0.149428	0.777526	0.627396	0.182386	0.513181	0.297803	-0.650563	0.161825	0.202226	0.700796	-0.175223	0.739856	0.406625	0.423679	-0.363538	0.478715	0.216599	0.680182	-0.299008	0.564855	0.526886	0.282805	0.0329454	0.9506
Cs1g02850	blue	0.94982	0.00371382	-0.1707	0.746437	-0.426925	0.398519	0.306009	0.555314	0.486282	0.328073	-0.431069	0.393448	25.7141	28.7141	21.1811	30.5832	25.3347	23.2672	gi|255571105|ref|XP_002526503.1|/1.38809e-24/acyl carrier protein, putative [Ricinus communis]	GO:0031980//mitochondrial lumen	GO:0022892;GO:0016597//amino acid binding	GO:0006631//fatty acid metabolic process	0.940674	0.00517503	-0.607005	0.20132	-0.647955	0.164088	-0.674175	0.141947	0.816752	0.0472928	-0.773815	0.0709539	0.601768	0.206305	-0.686713	0.131848	-0.482877	0.331981	0.243266	0.6423	0.410649	0.418651	-0.45418	0.365574	0.374633	0.464341
Cs1g02860	darkred	0.695284	0.125131	0.193062	0.714006	0.16255	0.758322	0.0377968	0.943332	0.371365	0.468561	-0.676622	0.139951	6.05939	6.1257	5.16231	6.27697	5.94428	6.45695	gi|225453254|ref|XP_002265990.1|/4.72478e-54/PREDICTED: uncharacterized protein LOC100256535 [Vitis vinifera]	0.001	0.001	0.001	0.503114	0.309004	-0.708534	0.115048	-0.757218	0.0812594	-0.874831	0.0225204	0.426921	0.398524	-0.327348	0.526517	0.170777	0.746324	0.148336	0.779128	-0.232676	0.657284	0.000701768	0.998947	0.647831	0.164196	-0.663999	0.150378	-0.421	0.405809
Cs1g02870	blue	-0.341517	0.507641	-0.0893688	0.866304	0.16981	0.747734	-0.21817	0.677937	-0.739767	0.0927704	0.824406	0.0435428	13.5793	14.9458	14.8798	12.5621	13.4392	14.3337	gi|225453275|ref|XP_002267346.1|/9.2073e-06/PREDICTED: 20 kDa chaperonin, chloroplastic [Vitis vinifera]	0.001	0.001	0.001	-0.233635	0.655924	-0.0531399	0.920365	0.377628	0.460484	0.474765	0.341359	-0.900972	0.0142242	0.572762	0.234806	0.0289865	0.956532	0.194498	0.711931	0.168719	0.749322	0.640087	0.170995	-0.636309	0.174354	0.860595	0.027796	0.282008	0.588201
Cs1g02880	yellow	0.589349	0.218326	-0.595855	0.211994	-0.684913	0.133279	0.811782	0.0498052	0.881985	0.0200693	-0.698906	0.122338	0.836988	0.478476	0.0981768	0.720167	0.276118	0.287223	gi|224137188|ref|XP_002327062.1|/6.06057e-81/predicted protein [Populus trichocarpa]	0.001	0.001	0.001	0.618351	0.190689	-0.363875	0.478276	-0.125879	0.812179	-0.601073	0.206971	0.670833	0.144693	-0.943226	0.00474347	0.443754	0.378061	-0.197539	0.707546	-0.543993	0.264502	-0.260971	0.617431	0.348326	0.498642	-0.721931	0.105233	-0.0783417	0.882728
Cs1g02890	grey60	-0.878717	0.0211723	0.460979	0.357511	0.547474	0.260835	-0.478896	0.336571	-0.311423	0.547967	0.128784	0.807892	0.318748	0.001	0.672992	0.205694	0.63092	0.546913	gi|255571093|ref|XP_002526497.1|/1.28073e-63/ring finger protein, putative [Ricinus communis]	0.001	GO:0005488//binding;GO:0019787//small conjugating protein ligase activity	GO:0032446//protein modification by small protein conjugation	-0.956447	0.00280396	0.772003	0.0720481	0.381244	0.45584	0.525689	0.284104	-0.424671	0.401288	0.713167	0.11161	-0.708333	0.115198	0.548008	0.260275	0.614116	0.194629	-0.526424	0.283306	-0.138085	0.794189	0.140009	0.791359	-0.478292	0.337269
Cs1g02900	green	0.197745	0.707249	0.0560521	0.91601	0.181953	0.730083	0.0853454	0.872293	-0.052707	0.921013	-0.00330044	0.995049	97.2254	95.3913	95.6185	105.571	75.2931	108.034	gi|224067568|ref|XP_002302507.1|/2.11644e-10/predicted protein [Populus trichocarpa]	0.001	0.001	0.001	0.194962	0.711263	-0.65793	0.155505	-0.10484	0.843317	0.0631473	0.905405	0.107805	0.838919	-0.0521082	0.921908	-0.41718	0.410533	0.313303	0.545422	-0.842604	0.0352104	-0.0113252	0.983013	0.647086	0.164845	-0.0576299	0.913651	-0.200731	0.702947
Cs1g02910	steelblue	0.127669	0.809537	0.266814	0.609276	0.478764	0.336724	-0.272868	0.600856	-0.230354	0.66058	-0.110537	0.83487	2.65288	3.02652	2.19177	2.17716	2.73967	3.56232	gi|359489321|ref|XP_002269223.2|/0/PREDICTED: pentatricopeptide repeat-containing protein At5g39710-like [Vitis vinifera]	0.001	0.001	0.001	-0.0389617	0.941587	-0.43741	0.385729	-0.36173	0.481071	-0.464007	0.353941	-0.451145	0.369194	0.349952	0.496501	0.0279563	0.958077	0.556153	0.251781	0.268055	0.607548	0.275617	0.597043	0.0488821	0.926735	-0.0484763	0.927342	-0.476106	0.339802
Cs1g02920	yellow	-0.59866	0.209288	0.55194	0.25616	0.78351	0.0652289	-0.689166	0.12991	-0.851062	0.0316218	0.621738	0.187562	7.80376	10.474	15.4736	8.01369	10.2081	16.3472	gi|255571079|ref|XP_002526490.1|/3.67071e-71/ATP binding protein, putative [Ricinus communis]	0.001	GO:0004672//protein kinase activity;GO:0032559//adenyl ribonucleotide binding	GO:0006464//protein modification process	-0.6447	0.166931	0.0768462	0.884958	0.176607	0.737843	0.589882	0.217805	-0.758245	0.0806034	0.950412	0.00362747	-0.678601	0.138346	0.57403	0.233529	0.206861	0.694134	0.165006	0.754738	-0.0821797	0.877008	0.631445	0.178718	-0.215641	0.681552
Cs1g02930	greenyellow	-0.0429085	0.935677	0.00705167	0.989423	-0.15371	0.771251	0.26419	0.612935	0.766588	0.0753636	-0.847844	0.032966	27.6331	21.6505	23.4855	27.2914	27.9311	24.6935	gi|359489318|ref|XP_002269466.2|/0/PREDICTED: eukaryotic translation initiation factor 4G-like [Vitis vinifera]	0.001	GO:0005488//binding	0.001	-0.157617	0.765532	0.422448	0.404023	-0.0677549	0.898523	-0.370687	0.469437	0.600737	0.207293	-0.404028	0.426934	-0.110555	0.834843	0.10605	0.841521	0.192331	0.71506	-0.856718	0.0293238	0.359296	0.484247	-0.857224	0.0291223	-0.532837	0.276385
Cs1g02940	magenta	-0.328758	0.524629	0.38837	0.446734	0.206826	0.694184	-0.221732	0.672853	0.301382	0.561614	-0.473169	0.343216	33.764	30.2862	33.8774	35.0174	37.1177	33.4422	gi|359489318|ref|XP_002269466.2|/0/PREDICTED: eukaryotic translation initiation factor 4G-like [Vitis vinifera]	0.001	GO:0008135//translation factor activity, nucleic acid binding	GO:0044260	-0.45578	0.363671	0.667731	0.147262	-0.050882	0.923743	-0.0143637	0.978456	0.371372	0.468551	0.0724213	0.891558	-0.362315	0.480309	0.0748154	0.887986	0.469461	0.347542	-0.742338	0.0910317	0.222197	0.67219	-0.480575	0.334633	-0.401946	0.42955
Cs1g02950	cyan	0.521683	0.288464	0.213686	0.684349	0.0619264	0.907229	0.127988	0.809067	0.637749	0.17307	-0.882785	0.0198038	6.88469	5.93426	5.19145	7.78937	6.68093	7.04169	gi|359489318|ref|XP_002269466.2|/5.15045e-120/PREDICTED: eukaryotic translation initiation factor 4G-like [Vitis vinifera]	0.001	GO:0008135//translation factor activity, nucleic acid binding	GO:0044260	0.340754	0.508651	-0.358174	0.485714	-0.616178	0.192707	-0.70739	0.115904	0.774706	0.0704184	-0.475643	0.340339	-0.0685198	0.897381	0.0690131	0.896645	-0.293278	0.572696	-0.476055	0.339861	0.837243	0.037579	-0.906066	0.012821	-0.496111	0.316886
Cs1g02960	blue	0.784809	0.0644782	-0.101906	0.84767	-0.435084	0.388555	0.2042	0.697957	0.403435	0.427678	-0.286524	0.581975	9.79972	10.7686	9.25975	11.9452	10.2973	8.78091	gi|224063641|ref|XP_002301242.1|/2.71751e-46/predicted protein [Populus trichocarpa]	0.001	GO:0003824//catalytic activity	0.001	0.814491	0.0484284	-0.341191	0.508072	-0.529041	0.280473	-0.4141	0.414354	0.871617	0.0236653	-0.699386	0.12197	0.499784	0.312743	-0.857062	0.0291865	-0.413553	0.415035	0.169224	0.748587	0.333389	0.518444	-0.325151	0.529462	0.54203	0.266578
Cs1g02970	brown	0.745541	0.088886	-0.271959	0.602119	-0.564468	0.243225	0.351636	0.494285	0.59592	0.211932	-0.489141	0.324805	14.896	15.5922	12.6753	15.9107	15.7591	12.6913	gi|255571071|ref|XP_002526486.1|/1.12343e-94/1-phosphatidylinositol-4-phosphate 5-kinase, putative [Ricinus communis]	0.001	GO:0005488//binding	0.001	0.743037	0.0905614	-0.175733	0.739115	-0.475823	0.340131	-0.677612	0.139147	0.732171	0.0979928	-0.767237	0.0749625	0.768305	0.0743046	-0.745152	0.0891453	-0.029235	0.95616	0.118712	0.822769	0.0560716	0.915981	-0.483921	0.330781	0.375256	0.463537
Cs1g02980	blue	0.0199977	0.970007	0.249567	0.633421	0.0986311	0.852533	0.0677169	0.89858	0.488807	0.325186	-0.608411	0.199989	19.6977	16.1892	18.6686	22.1129	18.9963	19.5011	gi|357165059|ref|XP_003580256.1|/2.64909e-68/PREDICTED: casein kinase II subunit beta-like [Brachypodium distachyon]	GO:0043234//protein complex	GO:0019207//kinase regulator activity	0.001	-0.0758625	0.886425	0.0798889	0.880422	-0.165766	0.753628	-0.0809882	0.878783	0.700469	0.121141	-0.267535	0.608272	-0.516322	0.294339	0.121217	0.819066	-0.36247	0.480107	-0.775338	0.0700398	0.789847	0.061606	-0.670799	0.144722	-0.442086	0.380071
Cs1g02990	blue	0.427305	0.398054	0.457654	0.361446	0.179208	0.734066	-0.167221	0.751506	0.396884	0.435932	-0.627717	0.182094	0.0677681	0.001	0.001	0.393589	0.201207	0.139533	gi|147862908|emb|CAN78942.1|/3.10325e-104/hypothetical protein VITISV_002447 [Vitis vinifera]	GO:0031410//cytoplasmic vesicle	GO:0046872//metal ion binding;GO:0016491//oxidoreductase activity	0.001	0.273669	0.599744	-0.156732	0.766827	-0.64275	0.168644	-0.406204	0.424206	0.875113	0.0224214	-0.307208	0.553685	-0.204533	0.697479	-0.228805	0.662782	-0.240149	0.646701	-0.424132	0.40195	0.822205	0.0446063	-0.672969	0.142936	-0.20103	0.702516
Cs1g03000	magenta	0.335433	0.515721	-0.376424	0.462033	-0.16341	0.757066	0.22385	0.669833	-0.197552	0.707526	0.275154	0.597685	10.1255	11.5159	9.33908	8.87275	8.86073	10.3144	gi|357504747|ref|XP_003622662.1|/5.84425e-08/hypothetical protein MTR_7g050540 [Medicago truncatula]	0.001	0.001	0.001	0.396364	0.436589	-0.622393	0.186959	-0.030779	0.953846	-0.240227	0.646591	-0.453652	0.366203	-0.0568426	0.914828	0.479171	0.336253	0.0769663	0.884779	-0.190767	0.71732	0.693634	0.126413	-0.302136	0.560586	0.314873	0.5433	0.187306	0.722326
Cs1g03030	brown	0.355071	0.489776	-0.288399	0.579395	-0.539012	0.269782	0.437136	0.386062	0.805939	0.0528356	-0.723935	0.103798	20.5708	17.2765	14.8052	20.0487	21.8667	14.6702	gi|359386142|gb|AEV43360.1|/3.62898e-95/RNA recognition motif protein 1 [Citrus sinensis]	0.001	GO:0003676//nucleic acid binding	0.001	0.317835	0.539301	0.252977	0.62863	-0.201743	0.701491	-0.594679	0.213134	0.674825	0.141416	-0.702285	0.119757	0.524109	0.28582	-0.416737	0.411081	0.226322	0.666313	-0.375761	0.462886	0.0248915	0.96267	-0.712671	0.111976	-0.0175239	0.973717
Cs1g03040	black	-0.356691	0.487654	0.774275	0.0706773	0.876189	0.0220449	-0.614517	0.194255	-0.295234	0.570015	-0.146665	0.78158	3.97091	3.60218	4.35749	4.4001	4.34363	5.32517	gi|255571055|ref|XP_002526478.1|/1.55803e-58/conserved hypothetical protein [Ricinus communis]	0.001	GO:0016853//isomerase activity	GO:0006950//response to stress	-0.561949	0.245804	0.00333698	0.994995	-0.220895	0.674047	0.103414	0.845432	-0.136436	0.796615	0.630406	0.179656	-0.865005	0.0261053	0.715043	0.110231	0.0931236	0.860718	-0.41808	0.409419	0.583912	0.223675	-0.156907	0.766572	-0.732152	0.0980059
Cs1g03050	magenta	-0.416982	0.410778	0.335997	0.514971	0.184274	0.726717	-0.211671	0.687235	0.0253685	0.961955	-0.0284552	0.957329	4.46705	3.99702	4.98916	5.01335	4.67726	4.46548	gi|226510022|ref|NP_001141908.1|/7.88335e-52/uncharacterized protein LOC100274057 precursor [Zea mays]	GO:0043231//intracellular membrane-bounded organelle;GO:0016020//membrane	GO:0016765//transferase activity, transferring alkyl or aryl (other than methyl) groups	0.001	-0.414704	0.413604	0.509616	0.301752	0.187248	0.72241	0.520578	0.289671	0.355255	0.489535	0.134001	0.800202	-0.658765	0.154795	-0.0327527	0.950888	-0.106751	0.840482	-0.61743	0.191543	0.355511	0.4892	-0.0931718	0.860647	-0.0859498	0.871393
Cs1g03060	brown	0.624824	0.184731	-0.10811	0.838467	-0.385717	0.450118	0.314145	0.544284	0.762359	0.0779997	-0.795563	0.0584196	18.594	17.5324	14.6242	19.7913	19.6485	16.168	gi|224063637|ref|XP_002301240.1|/3.08692e-85/predicted protein [Populus trichocarpa]	0.001	0.001	0.001	0.533855	0.275292	-0.0812692	0.878365	-0.520871	0.289351	-0.77673	0.0692095	0.825223	0.043151	-0.723965	0.103776	0.50152	0.310792	-0.446494	0.374765	0.031795	0.952324	-0.25503	0.625748	0.31372	0.544858	-0.793039	0.0598168	-0.0338471	0.949249
Cs1g03070	blue	0.55678	0.251132	-0.146332	0.782069	-0.367737	0.473259	0.414308	0.414096	0.652288	0.160336	-0.571497	0.236082	2.50794	1.07528	0.551581	4.85528	0.827358	0.860634	gi|225453342|ref|XP_002271136.1|/8.23449e-50/PREDICTED: cyclin-U4-1 [Vitis vinifera]	0.001	GO:0005488//binding;GO:0016772//transferase activity, transferring phosphorus-containing groups	GO:0007049//cell cycle	0.556219	0.251713	-0.329499	0.523639	-0.31679	0.54071	-0.33805	0.512241	0.923573	0.00853831	-0.744131	0.0898277	0.0539102	0.919213	-0.362219	0.480433	-0.699893	0.121582	-0.345392	0.502514	0.699153	0.122149	-0.637583	0.173218	0.0324103	0.951402
Cs1g03080	turquoise	-0.173804	0.74192	0.218065	0.678088	0.256219	0.624082	-0.541026	0.267643	-0.783027	0.0655089	0.776338	0.0694428	56.859	62.6367	61.8633	57.0904	61.4427	59.4711	gi|224137116|ref|XP_002327026.1|/2.11772e-163/predicted protein [Populus trichocarpa]	0.001	0.001	0.001	-0.121678	0.818383	0.126532	0.811215	0.0260203	0.960978	0.334749	0.516632	-0.619241	0.189865	0.591811	0.215922	0.201451	0.701912	-0.244351	0.640769	0.507059	0.304596	0.723415	0.10417	-0.660998	0.152904	0.820724	0.0453286	0.527821	0.281792
Cs1g03090	blue	-0.55614	0.251795	-0.65864	0.154901	-0.405725	0.424807	0.455755	0.363701	-0.131627	0.8037	0.510626	0.300631	2.36725	2.24212	2.41386	2.00502	2.04997	2.13242	gi|186478051|ref|NP_001117214.1|/2.89524e-14/alpha-1,6-mannosyltransferase [Arabidopsis thaliana]	GO:0005789//endoplasmic reticulum membrane	GO:0016740//transferase activity	GO:0006497//protein amino acid lipidation	-0.338593	0.511519	0.3069	0.554103	0.910771	0.0115876	0.60421	0.203975	-0.650003	0.16231	0.0781851	0.882961	0.0200936	0.969864	0.235751	0.652925	-0.0553088	0.917121	0.0655917	0.901754	-0.667426	0.147516	0.516596	0.294038	0.15439	0.770255
Cs1g03110	yellow	0.516197	0.294477	-0.705696	0.117177	-0.847844	0.0329658	0.857755	0.0289113	0.916046	0.0102765	-0.641384	0.169848	298.604	252.248	206.003	274.15	241.215	202.476	gi|19570344|dbj|BAB86292.1|/1.06593e-44/nucleoside diphosphate kinase 1 [Brassica rapa]	GO:0044424//intracellular part	GO:0043169//cation binding;GO:0016776//phosphotransferase activity, phosphate group as acceptor;GO:0032559//adenyl ribonucleotide binding	GO:0009209//pyrimidine ribonucleoside triphosphate biosynthetic process;GO:0009206	0.584785	0.222813	-0.117727	0.824225	-0.0103646	0.984454	-0.547049	0.261282	0.656277	0.156913	-0.985962	0.000294214	0.616013	0.19286	-0.382533	0.454189	-0.328762	0.524624	-0.242889	0.642831	0.0847721	0.873146	-0.653546	0.159253	0.0885911	0.867461
Cs1g03120	blue	-0.402762	0.428524	-0.32554	0.528939	-0.0320364	0.951962	0.229941	0.661167	0.0395167	0.940756	-0.0516821	0.922546	11.6959	10.4864	10.0321	7.90836	10.5965	11.1998	gi|297734628|emb|CBI16679.3|/3.322e-20/unnamed protein product [Vitis vinifera]	GO:0043232	0.001	GO:0006897//endocytosis	-0.422333	0.404166	0.217609	0.678739	0.417866	0.409683	-0.114696	0.828711	-0.708812	0.11484	0.20671	0.694351	0.130751	0.804991	0.645625	0.166121	0.517046	0.293544	-0.0561645	0.915842	-0.537463	0.271433	0.0214142	0.967884	-0.47122	0.345487
Cs1g03130	brown	-0.0505006	0.924314	-0.0616876	0.907586	-0.316768	0.54074	0.101125	0.848829	0.447182	0.373939	-0.374534	0.464468	9.54122	8.58252	9.0719	9.6027	11.2563	7.80603	gi|297828195|ref|XP_002881980.1|/1.09249e-75/hypothetical protein ARALYDRAFT_483605 [Arabidopsis lyrata subsp. lyrata]	0.001	0.001	0.001	-0.0664921	0.900409	0.652114	0.160485	0.00332362	0.995015	-0.1685	0.749641	0.418294	0.409154	-0.292455	0.573824	0.285693	0.583119	-0.416901	0.410879	0.535564	0.273462	-0.380618	0.456643	-0.218877	0.676927	-0.361346	0.481572	0.0898042	0.865656
Cs1g03140	lightyellow	-0.202084	0.701001	0.0696055	0.89576	0.227033	0.665302	0.020561	0.969163	0.268105	0.607478	-0.535815	0.273193	34.4485	32.033	31.0804	30.8928	34.6305	34.9675	gi|359489301|ref|XP_002270627.2|/2.14481e-67/PREDICTED: uncharacterized protein LOC100266721 [Vitis vinifera]	0.001	0.001	0.001	-0.38025	0.457116	0.175453	0.739521	-0.0458396	0.931289	-0.490475	0.323284	-0.283662	0.585919	0.144932	0.784124	-0.013659	0.979513	0.677607	0.139152	0.605629	0.202625	-0.362669	0.479847	-0.0632961	0.905183	-0.467574	0.34975	-0.793145	0.0597579
Cs1g03160	grey60	-0.924881	0.00825233	0.276058	0.596432	0.345175	0.5028	-0.366024	0.475483	-0.389672	0.445076	0.391346	0.442948	34.6844	33.5713	36.8874	34.3836	35.6004	35.0448	gi|359497565|ref|XP_002265463.2|/1.59575e-32/PREDICTED: GTP-binding protein YPTM2 [Vitis vinifera]	0.001	GO:0032561//guanyl ribonucleotide binding;GO:0003824//catalytic activity	GO:0006810//transport;GO:0035556	-0.893631	0.0163697	0.81968	0.0458411	0.595814	0.212034	0.804392	0.0536516	-0.434712	0.389006	0.646015	0.16578	-0.665491	0.149129	0.331873	0.520466	0.428082	0.397101	-0.411854	0.41715	-0.280586	0.590166	0.381688	0.455272	-0.162537	0.758341
Cs1g03170	tan	-0.161431	0.759957	-0.835988	0.0381438	-0.603645	0.204513	0.803007	0.0543869	0.45771	0.361379	-0.178746	0.734736	4.99111	4.15424	3.90231	3.44622	3.69208	3.92825	gi|224137130|ref|XP_002327033.1|/2.87274e-32/predicted protein [Populus trichocarpa]	GO:0009532//plastid stroma	GO:0016874//ligase activity	GO:2000026;GO:0003006//reproductive developmental process	-0.0520221	0.922037	0.0772879	0.884299	0.599509	0.208472	-0.11886	0.822549	-0.333429	0.51839	-0.378269	0.459659	0.347312	0.49998	0.354388	0.490671	-0.0217153	0.967432	-0.143498	0.78623	-0.441676	0.380567	-0.146243	0.782199	-0.228252	0.663568
Cs1g03180	violet	0.015556	0.976668	0.541733	0.266893	0.356766	0.487556	-0.653159	0.159586	-0.637588	0.173214	0.600987	0.207053	11.9265	13.2476	13.8413	13.6854	13.2105	12.8474	gi|297734619|emb|CBI16670.3|/1.50904e-22/unnamed protein product [Vitis vinifera]	0.001	GO:0046914//transition metal ion binding	0.001	0.0539967	0.919084	0.00637031	0.990445	-0.231583	0.658836	0.500378	0.312075	0.114196	0.829451	0.385496	0.4504	-0.25245	0.629369	-0.525619	0.28418	-0.109755	0.836029	0.368327	0.472494	0.0988998	0.852134	0.558054	0.249815	0.60426	0.203927
Cs1g03200	blue	-0.502919	0.309223	0.339699	0.510052	0.622564	0.186802	-0.538781	0.270028	-0.842324	0.0353326	0.686882	0.131715	4.00943	4.44927	4.73064	3.77958	4.12368	4.85608	gi|255541038|ref|XP_002511583.1|/8.64527e-22/conserved hypothetical protein [Ricinus communis]	0.001	0.001	0.001	-0.511653	0.299493	-0.0361155	0.94585	0.224772	0.668519	0.500982	0.311396	-0.887725	0.0182009	0.862878	0.0269145	-0.434347	0.389451	0.537317	0.271589	0.207832	0.692741	0.367057	0.474141	-0.274168	0.599052	0.713552	0.111327	-0.112782	0.831544
Cs1g03210	turquoise	0.250634	0.63192	-0.761504	0.0785376	-0.817696	0.0468229	0.904752	0.0131763	0.950975	0.00354622	-0.688418	0.1305	7.23873	3.33129	1.72804	4.08445	3.78003	1.72262	gi|255541040|ref|XP_002511584.1|/0/serine/threonine protein kinase, putative [Ricinus communis]	0.001	GO:0004672//protein kinase activity;GO:0032559//adenyl ribonucleotide binding	GO:0006464//protein modification process	0.306506	0.554638	0.10263	0.846595	0.201286	0.702148	-0.49279	0.32065	0.443865	0.377927	-0.870481	0.0240763	0.526461	0.283266	-0.114729	0.828661	-0.113231	0.83088	-0.419543	0.407609	-0.0625127	0.906353	-0.682948	0.134847	-0.142818	0.78723
Cs1g03220	turquoise	0.286145	0.582497	-0.82568	0.0429328	-0.874607	0.0225994	0.96105	0.00224608	0.912136	0.011241	-0.585843	0.221769	75.8479	44.4075	32.1616	52.4064	38.965	27.3525	gi|255541042|ref|XP_002511585.1|/4.18266e-124/conserved hypothetical protein [Ricinus communis]	0.001	0.001	0.001	0.384267	0.45197	0.00384752	0.994229	0.251098	0.631269	-0.388354	0.446754	0.46687	0.350577	-0.915004	0.0105295	0.498235	0.314488	-0.170985	0.746022	-0.320207	0.536106	-0.357565	0.48651	-0.0177524	0.973374	-0.596626	0.211249	-0.0336831	0.949494
Cs1g03230	turquoise	-0.195741	0.710139	0.716722	0.109004	0.661631	0.15237	-0.902729	0.0137322	-0.885086	0.0190492	0.685018	0.133195	5.07075	7.46433	8.17833	6.95355	7.77161	7.4679	gi|255541044|ref|XP_002511586.1|/5.8856e-30/leucine carboxyl methyltransferase, putative [Ricinus communis]	0.001	GO:0016741//transferase activity, transferring one-carbon groups	0.001	-0.231062	0.659575	0.0867538	0.870196	-0.231739	0.658613	0.450096	0.370448	-0.32517	0.529436	0.769228	0.0737384	-0.298195	0.565966	-0.185566	0.724845	0.317015	0.540408	0.46746	0.349884	-0.122864	0.816631	0.687993	0.130836	0.360437	0.482758
Cs1g03240	greenyellow	0.508118	0.303417	-0.339462	0.510366	-0.527885	0.281724	0.606469	0.201827	0.952518	0.00332824	-0.8986	0.0149017	16.0653	14.3939	13.3352	16.0023	15.1864	14.1826	gi|307136428|gb|ADN34235.1|/2.77954e-15/hypothetical protein [Cucumis melo subsp. melo]	GO:0043234//protein complex;GO:0043231//intracellular membrane-bounded organelle	GO:0005488//binding	GO:0043623//cellular protein complex assembly;GO:0000338//protein deneddylation;GO:0009639//response to red or far red light	0.454392	0.365321	-0.0924935	0.861655	-0.269558	0.605456	-0.697229	0.123628	0.811958	0.0497153	-0.857642	0.0289564	0.365781	0.475799	-0.215167	0.682231	-0.211028	0.688156	-0.48515	0.32937	0.40252	0.428829	-0.912085	0.0112539	-0.223441	0.670417
Cs1g03250	turquoise	-0.319927	0.536482	0.562237	0.245509	0.652481	0.16017	-0.765972	0.0757447	-0.982266	0.000468971	0.853171	0.0307555	119.843	166.517	189.387	149.319	149.527	174.135	gi|292668939|gb|ADE41124.1|/3.39054e-26/AP2 domain class transcription factor [Malus x domestica]	GO:0043231//intracellular membrane-bounded organelle	GO:0003676//nucleic acid binding;GO:0001071	GO:0010468//regulation of gene expression;GO:0006351//transcription, DNA-dependent	-0.300081	0.563389	-0.064381	0.903562	0.00694736	0.989579	0.654037	0.158831	-0.545453	0.262962	0.828485	0.0416034	-0.462564	0.35564	0.0578283	0.913354	0.0315706	0.95266	0.497252	0.315597	-0.10625	0.841224	0.843236	0.0349361	0.294736	0.570698
Cs1g03280	pink	0.565573	0.242096	0.429129	0.395819	0.25882	0.620439	-0.490342	0.323435	-0.225107	0.668043	-0.0278244	0.958274	8.74626	14.9998	9.23326	12.0946	15.2511	12.22	gi|356520778|ref|XP_003529037.1|/1.75935e-27/PREDICTED: ethylene-responsive transcription factor 2-like [Glycine max]	GO:0043231//intracellular membrane-bounded organelle	GO:0003676//nucleic acid binding;GO:0001071	GO:0010468//regulation of gene expression;GO:0006351//transcription, DNA-dependent	0.436238	0.387152	-0.317042	0.54037	-0.781186	0.0665808	-0.548534	0.259723	0.143784	0.785811	0.0834414	0.875128	0.46727	0.350108	-0.438936	0.383879	0.384305	0.451922	0.564805	0.24288	-0.0143254	0.978513	0.0165362	0.975198	0.277867	0.593926
Cs1g03300	salmon	0.536213	0.272768	0.0471612	0.929311	0.00152809	0.997708	-0.255234	0.625463	-0.542706	0.265863	0.601081	0.206963	10.083	23.9086	15.581	15.7012	13.1608	14.2918	gi|292668939|gb|ADE41124.1|/1.38345e-29/AP2 domain class transcription factor [Malus x domestica]	GO:0043231//intracellular membrane-bounded organelle	GO:0003676//nucleic acid binding;GO:0001071	GO:0010468//regulation of gene expression;GO:0006351//transcription, DNA-dependent	0.616048	0.192828	-0.610766	0.19777	-0.375237	0.463561	-0.0133701	0.979946	-0.109784	0.835986	0.0586942	0.91206	0.450026	0.370531	-0.577081	0.230469	-0.25115	0.631196	0.974168	0.000992357	-0.176101	0.738579	0.604989	0.203233	0.770885	0.0727272
Cs1g03320	brown	0.500434	0.312012	-0.183483	0.727863	-0.422671	0.403749	0.378501	0.459362	0.813544	0.0489077	-0.831766	0.0400733	1.8085	1.3957	0.807737	1.81792	1.99636	1.14574	gi|359489197|ref|XP_002273910.2|/2.19165e-62/PREDICTED: UPF0565 protein C2orf69 homolog [Vitis vinifera]	GO:0044464//cell part	GO:0016817//hydrolase activity, acting on acid anhydrides	GO:0006810//transport	0.410465	0.41888	0.0504944	0.924323	-0.396993	0.435795	-0.769173	0.0737726	0.722654	0.104714	-0.703055	0.119173	0.510431	0.300847	-0.338995	0.510985	0.163305	0.75722	-0.339438	0.510398	0.196415	0.709167	-0.817527	0.0469069	-0.129964	0.806151
Cs1g03330	midnightblue	0.675792	0.140627	-0.169375	0.748366	-0.440416	0.382089	0.118179	0.823557	0.261122	0.61722	-0.165564	0.753923	2.48405	3.39071	2.08718	2.94429	3.31134	1.87883	gi|224067471|ref|XP_002302491.1|/2.90246e-26/predicted protein [Populus trichocarpa]	GO:0031410//cytoplasmic vesicle	GO:0016787//hydrolase activity	0.001	0.691737	0.127893	-0.142256	0.788056	-0.473283	0.343082	-0.539057	0.269735	0.470063	0.346838	-0.511384	0.299791	0.835845	0.0382087	-0.829773	0.0409996	0.166952	0.751898	0.421265	0.405483	-0.200268	0.703614	-0.142546	0.787629	0.581875	0.225693
Cs1g03340	magenta	-0.400887	0.430883	-0.0447606	0.932904	-0.0941509	0.859191	0.221472	0.673223	0.60776	0.200605	-0.667559	0.147406	9.87808	7.73632	8.77698	8.9509	10.0206	8.89821	gi|255541074|ref|XP_002511601.1|/0/ubiquitin-protein ligase, putative [Ricinus communis]	0.001	GO:0003824//catalytic activity;GO:0005488//binding	0.001	-0.495261	0.317848	0.698041	0.123003	0.23131	0.659223	-0.164632	0.755283	0.20944	0.690433	-0.14637	0.782013	-0.179932	0.733014	0.332518	0.519606	0.490409	0.323358	-0.876351	0.0219884	0.0287433	0.956897	-0.652712	0.159971	-0.625065	0.184511
Cs1g03350	red	-0.283334	0.586371	0.282789	0.587124	0.587077	0.220555	-0.267621	0.608152	-0.289219	0.578268	-0.0281074	0.95785	10.1681	9.86037	9.66647	8.76037	9.69442	12.1122	gi|147792568|emb|CAN66397.1|/4.79371e-63/hypothetical protein VITISV_020825 [Vitis vinifera]	GO:0016020//membrane	GO:0015171//amino acid transmembrane transporter activity	GO:0006810//transport	-0.42715	0.398243	-0.197458	0.707663	-0.0173035	0.974047	-0.105834	0.841842	-0.617627	0.19136	0.542418	0.266168	-0.378447	0.459431	0.872976	0.023178	0.217281	0.679207	-0.0288505	0.956736	0.0819719	0.877318	0.0156617	0.976509	-0.696156	0.124456
Cs1g03360	lightgreen	-0.217373	0.679075	0.92079	0.00916287	0.831627	0.0401375	-0.794307	0.0591131	-0.396154	0.436855	0.00971541	0.985427	6.3008	6.38815	7.14072	7.35473	7.15283	7.44051	gi|224137178|ref|XP_002327057.1|/1.1134e-24/predicted protein [Populus trichocarpa]	GO:0044436;GO:0009534//chloroplast thylakoid	GO:0016859//cis-trans isomerase activity;GO:0005527//macrolide binding	GO:0044267//cellular protein metabolic process;GO:0019684//photosynthesis, light reaction	-0.385712	0.450124	0.0833777	0.875223	-0.375993	0.462588	0.231915	0.658364	0.150757	0.775578	0.579717	0.227837	-0.791652	0.0605911	0.217241	0.679264	0.0589671	0.911652	-0.287645	0.580432	0.60397	0.204203	-0.0244076	0.963396	-0.311087	0.548423
Cs1g03370	turquoise	0.24135	0.645004	-0.775108	0.0701772	-0.683133	0.134699	0.915164	0.0104904	0.806882	0.0523409	-0.587281	0.220355	3.59133	2.59234	2.03712	2.5424	2.17501	2.42804	gi|224137180|ref|XP_002327058.1|/5.03295e-54/predicted protein [Populus trichocarpa]	0.001	GO:0004721//phosphoprotein phosphatase activity	GO:0006796//phosphate metabolic process;GO:0006464//protein modification process	0.293723	0.572085	-0.182187	0.729744	0.235529	0.653239	-0.462676	0.355508	0.21528	0.682069	-0.749526	0.0862486	0.392307	0.441728	0.176396	0.73815	-0.327371	0.526486	-0.307174	0.553731	0.030246	0.954645	-0.581862	0.225706	-0.288182	0.579694
Cs1g03380	yellow	0.647442	0.164535	-0.725344	0.102794	-0.801636	0.05512	0.789503	0.0617999	0.575298	0.232256	-0.235783	0.65288	1.54185	1.50723	0.976619	1.49248	0.839268	0.873023	gi|255541082|ref|XP_002511605.1|/3.96987e-114/hypothetical protein RCOM_1608690 [Ricinus communis]	0.001	0.001	0.001	0.789196	0.0619737	-0.4945	0.318711	-0.0199081	0.970142	-0.341744	0.507339	0.50125	0.311095	-0.889509	0.0176381	0.600913	0.207124	-0.475028	0.341054	-0.707236	0.11602	0.171247	0.745641	0.103134	0.845848	-0.266458	0.609772	0.388789	0.446201
Cs1g03390	blue	0.552943	0.255115	-0.322326	0.533256	-0.609138	0.199303	0.50192	0.310343	0.684576	0.133547	-0.47067	0.346129	2.19644	1.71458	1.35926	3.15251	1.72404	0.779729	gi|224063605|ref|XP_002301224.1|/5.41331e-34/predicted protein [Populus trichocarpa]	GO:0043231//intracellular membrane-bounded organelle	GO:0030528//transcription regulator activity;GO:0003677//DNA binding;GO:0001071	GO:0009719;GO:0009639//response to red or far red light;GO:0006355//regulation of transcription, DNA-dependent	0.614009	0.194729	-0.125446	0.812819	-0.208772	0.691392	-0.30006	0.563418	0.919436	0.00947435	-0.843847	0.0346717	0.331252	0.521296	-0.645015	0.166655	-0.511808	0.299322	-0.233015	0.656804	0.378777	0.459006	-0.524865	0.284998	0.307931	0.552702
Cs1g03410	turquoise	0.182614	0.729124	-0.786722	0.0633805	-0.720224	0.106462	0.935739	0.00606153	0.769506	0.0735687	-0.473494	0.342837	25.2418	17.3437	15.8164	19.3892	13.5383	16.0946	gi|297734587|emb|CBI16638.3|/4.93847e-59/unnamed protein product [Vitis vinifera]	0.001	0.001	0.001	0.284827	0.584313	-0.159149	0.763292	0.342306	0.506595	-0.236512	0.651846	0.302911	0.55953	-0.769018	0.0738672	0.243217	0.642368	0.0965979	0.855554	-0.547026	0.261306	-0.362902	0.479543	0.120454	0.820193	-0.497198	0.315658	-0.174328	0.741157
Cs1g03420	greenyellow	0.398913	0.43337	-0.124986	0.813498	-0.249126	0.634042	0.456427	0.362902	0.877304	0.0216579	-0.96545	0.00176997	2.07146	1.3322	1.0934	2.08867	1.70841	1.68826	gi|255541094|ref|XP_002511611.1|/0/conserved hypothetical protein [Ricinus communis]	0.001	0.001	0.001	0.27941	0.591792	-0.152266	0.773366	-0.321867	0.533871	-0.677206	0.139477	0.746423	0.0882991	-0.670567	0.144913	0.0639841	0.904155	0.0866625	0.870332	-0.248288	0.635221	-0.631955	0.178258	0.627522	0.182271	-0.983603	0.000401093	-0.512844	0.298176
Cs1g03430	blue	-0.593749	0.214036	0.564321	0.243375	0.804825	0.0534226	-0.657794	0.155621	-0.656299	0.156895	0.32415	0.530805	3.15125	3.37408	4.13592	2.63814	3.96165	4.99779	gi|255541096|ref|XP_002511612.1|/4.03456e-17/conserved hypothetical protein [Ricinus communis]	0.001	0.001	0.001	-0.719285	0.107141	0.177319	0.736809	0.0835466	0.874972	0.287573	0.580532	-0.76768	0.0746895	0.916378	0.0101966	-0.564346	0.243349	0.727861	0.101012	0.518489	0.29196	0.0201747	0.969742	-0.128118	0.808874	0.365794	0.475782	-0.485324	0.329171
Cs1g03450	black	0.173886	0.7418	0.881214	0.020327	0.738482	0.0936449	-0.751065	0.0852396	-0.188233	0.720985	-0.303435	0.558817	3.28752	3.69038	3.52315	4.19479	4.58463	4.46134	gi|225427488|ref|XP_002263208.1|/6.22394e-35/PREDICTED: TIM21-like protein, mitochondrial [Vitis vinifera]	GO:0043231//intracellular membrane-bounded organelle	0.001	0.001	-0.0802445	0.879892	-0.0843454	0.873782	-0.761325	0.0786503	-0.377088	0.461179	0.240575	0.646099	0.377696	0.460396	-0.281438	0.588989	0.0829243	0.875899	0.380607	0.456657	-0.0853019	0.872357	0.493316	0.320053	-0.287981	0.579971	-0.341574	0.507566
Cs1g03460	blue	-0.749394	0.0863355	-0.218081	0.678064	-0.048259	0.927668	-0.00962571	0.985562	-0.235833	0.652809	0.359723	0.483689	18.4591	17.6941	19.1969	15.5282	19.0298	17.5329	gi|296085354|emb|CBI29086.3|/1.82771e-160/unnamed protein product [Vitis vinifera]	0.001	GO:0046914//transition metal ion binding	0.001	-0.677787	0.139005	0.749263	0.0864219	0.682871	0.134909	0.419679	0.40744	-0.751983	0.0846406	0.430884	0.393674	0.0251552	0.962275	0.289211	0.578278	0.760329	0.0792797	-0.0506837	0.92404	-0.859224	0.0283318	0.416409	0.411488	-0.0582229	0.912764
Cs1g03470	black	0.194723	0.711607	0.752136	0.0845409	0.736745	0.0948325	-0.510621	0.300637	-0.0939588	0.859477	-0.365885	0.475663	0.001	0.001	0.001	0.456594	0.155611	0.647477	gi|255541106|ref|XP_002511617.1|/3.6678e-29/r2r3-myb transcription factor, putative [Ricinus communis]	GO:0043231//intracellular membrane-bounded organelle	GO:0003676//nucleic acid binding;GO:0001071	GO:0010468//regulation of gene expression;GO:0006351//transcription, DNA-dependent;GO:0003006//reproductive developmental process	-0.0340159	0.948996	-0.433192	0.390857	-0.641607	0.169652	-0.284787	0.584367	0.280217	0.590676	0.264615	0.612342	-0.588611	0.219049	0.40112	0.430589	-0.220122	0.675151	-0.240157	0.64669	0.882455	0.0199131	-0.389265	0.445595	-0.568645	0.23897
Cs1g03480	green	0.33325	0.51863	0.413183	0.415494	0.0667565	0.900014	-0.37224	0.467429	0.0664023	0.900543	-0.184319	0.726653	8.77382	9.6478	9.35315	10.5745	11.067	8.944	gi|224136342|ref|XP_002326837.1|/7.87141e-70/predicted protein [Populus trichocarpa]	0.001	0.001	0.001	0.253065	0.628505	0.175185	0.73991	-0.549348	0.25887	-0.247787	0.635927	0.579632	0.227922	-0.111872	0.832893	0.211818	0.687025	-0.657237	0.156095	0.304606	0.557222	0.0261721	0.960751	0.137694	0.794764	-0.188935	0.719969	0.325676	0.528757
Cs1g03500	turquoise	-0.224111	0.669462	0.900787	0.0142766	0.838142	0.037177	-0.969679	0.00136511	-0.681527	0.135987	0.29712	0.567435	60.5364	69.9441	74.1082	70.4735	79.1325	76.8047	gi|242066502|ref|XP_002454540.1|/4.29307e-69/hypothetical protein SORBIDRAFT_04g032970 [Sorghum bicolor]	GO:0044424//intracellular part	GO:0043169//cation binding;GO:0005515//protein binding;GO:0032559//adenyl ribonucleotide binding	GO:0006950//response to stress;GO:0044267//cellular protein metabolic process	-0.379825	0.45766	0.174752	0.740541	-0.397967	0.434564	0.1743	0.741197	-0.225504	0.667478	0.78958	0.0617566	-0.410055	0.419392	0.0662768	0.90073	0.542241	0.266355	0.158469	0.764286	0.0686156	0.897238	0.316107	0.541633	-0.0547412	0.91797
Cs1g03520	turquoise	-0.479025	0.336422	0.686163	0.132285	0.800043	0.0559769	-0.843283	0.0349157	-0.944051	0.00460784	0.721073	0.10585	27.1171	31.1335	35.115	30.0562	31.2354	34.3217	gi|224136330|ref|XP_002326834.1|/1.497e-78/histone ubiquitination proteins group [Populus trichocarpa]	GO:0031224//intrinsic to membrane;GO:0009941//chloroplast envelope	GO:0046872//metal ion binding;GO:0042802//identical protein binding;GO:0019787//small conjugating protein ligase activity	GO:0000086//G2/M transition of mitotic cell cycle;GO:0016574//histone ubiquitination;GO:0040007//growth;GO:0006513//protein monoubiquitination;GO:0009887//organ morphogenesis;GO:0003006//reproductive developmental process;GO:0050832//defense response to fungus;GO:0040034//regulation of development, heterochronic	-0.514563	0.296277	0.0790511	0.88167	0.0250255	0.96247	0.639125	0.171848	-0.584349	0.223243	0.942737	0.00482473	-0.632952	0.177362	0.270174	0.6046	0.186791	0.723072	0.282268	0.587842	-0.0443174	0.933567	0.717751	0.108254	0.0400151	0.940009
Cs1g03530	salmon	0.383562	0.452872	0.416231	0.411709	0.373271	0.466098	-0.617218	0.191741	-0.72658	0.101917	0.582841	0.224735	5.90564	8.87332	7.44826	7.2848	7.55158	7.6939	gi|356503303|ref|XP_003520450.1|/4.64454e-76/PREDICTED: uncharacterized protein LOC100811795 [Glycine max]	0.001	0.001	0.001	0.365956	0.475571	-0.480006	0.335289	-0.520673	0.289568	-0.0254143	0.961887	-0.226164	0.666538	0.385889	0.449898	0.245638	0.638954	-0.398692	0.433649	0.0645098	0.903369	0.903934	0.0133998	-0.129387	0.807002	0.603719	0.204442	0.561736	0.246023
Cs1g03540	violet	-0.0643114	0.903666	-0.423012	0.403328	-0.19293	0.714196	0.51585	0.29486	0.488361	0.325695	-0.522204	0.287896	0.339559	0.116468	0.001	0.001	0.112019	0.233048	gi|255541126|ref|XP_002511627.1|/6.56898e-155/pentatricopeptide repeat-containing protein, putative [Ricinus communis]	0.001	GO:0016747//transferase activity, transferring acyl groups other than amino-acyl groups	GO:0008152//metabolic process	-0.127379	0.809964	-0.0569786	0.914625	0.195289	0.71079	-0.471137	0.345584	-0.247308	0.6366	-0.220882	0.674065	0.164564	0.755382	0.640089	0.170994	0.153808	0.771107	-0.302808	0.55967	-0.0901925	0.865078	-0.472876	0.343556	-0.665543	0.149086
Cs1g03550	pink	0.431183	0.393307	0.551183	0.256951	0.388635	0.446397	-0.538243	0.270601	-0.116727	0.825704	-0.236845	0.651375	1.44812	1.68238	1.43012	1.60523	1.82615	1.65914	gi|147866122|emb|CAN83037.1|/3.66333e-70/hypothetical protein VITISV_034336 [Vitis vinifera]	0.001	GO:0005488//binding	0.001	0.236963	0.651209	-0.170673	0.746476	-0.787402	0.0629926	-0.608345	0.200052	0.173638	0.74216	0.146539	0.781765	0.294122	0.571539	-0.227798	0.664214	0.524722	0.285154	0.289329	0.578116	0.099947	0.850579	-0.188263	0.720942	-0.014093	0.978862
Cs1g03560	turquoise	0.188926	0.719982	-0.799537	0.05625	-0.818726	0.0463118	0.920823	0.00915538	0.734491	0.0963837	-0.347332	0.499953	9.26467	8.04372	8.034	8.64773	7.40896	7.45146	gi|255541132|ref|XP_002511630.1|/2.56591e-24/structural constituent of nuclear pore, putative [Ricinus communis]	GO:0043231//intracellular membrane-bounded organelle	0.001	0.001	0.343556	0.504942	-0.064958	0.9027	0.383876	0.452471	-0.0744314	0.888559	0.430355	0.39432	-0.822089	0.0446629	0.262006	0.615984	-0.161364	0.760055	-0.616067	0.19281	-0.329293	0.523913	0.0857794	0.871646	-0.389524	0.445265	0.0754243	0.887078
Cs1g03570	salmon	0.580352	0.227206	0.2286	0.663073	0.294568	0.570928	-0.323606	0.531535	-0.439243	0.383508	0.24576	0.638781	0.536182	1.33991	0.566037	0.741448	0.682265	1.10399	gi|255541132|ref|XP_002511630.1|/1.11086e-22/structural constituent of nuclear pore, putative [Ricinus communis]	0.001	0.001	0.001	0.51603	0.294661	-0.811783	0.0498044	-0.601642	0.206426	-0.386845	0.448679	-0.19883	0.705685	0.159439	0.762869	0.319418	0.537168	-0.0956771	0.856922	-0.141081	0.789783	0.814995	0.0481742	0.0764532	0.885544	0.276309	0.596085	0.22233	0.672
Cs1g03590	yellow	-0.571465	0.236115	0.722787	0.104619	0.893949	0.0162738	-0.82585	0.0428516	-0.797944	0.0571154	0.458813	0.360073	6.67328	7.44706	8.79779	6.94483	8.24779	9.45037	gi|356541316|ref|XP_003539124.1|/4.4304e-117/PREDICTED: elongation factor G, mitochondrial-like [Glycine max]	GO:0043231//intracellular membrane-bounded organelle	GO:0008135//translation factor activity, nucleic acid binding;GO:0032559//adenyl ribonucleotide binding	GO:0010038//response to metal ion	-0.686497	0.13202	0.173154	0.742865	0.00561932	0.991571	0.429091	0.395865	-0.667766	0.147233	0.987299	0.000240932	-0.662234	0.151861	0.561599	0.246164	0.435464	0.388093	0.0798436	0.880489	-0.0394703	0.940825	0.481591	0.333461	-0.319559	0.536978
Cs1g03600	blue	0.521091	0.289111	0.618664	0.1904	0.413186	0.415491	-0.346903	0.500518	0.246832	0.637271	-0.639513	0.171503	2.26922	2.33502	1.93685	3.22474	2.867	2.9326	gi|357512815|ref|XP_003626696.1|/4.94098e-20/3-hydroxyisobutyryl-CoA hydrolase-like protein [Medicago truncatula]	GO:0043231//intracellular membrane-bounded organelle	GO:0016829//lyase activity	GO:0008152//metabolic process	0.290907	0.575949	-0.36364	0.478583	-0.857842	0.0288768	-0.620653	0.188562	0.683199	0.134647	-0.130727	0.805027	-0.157332	0.765949	-0.0489132	0.926689	-0.0918745	0.862576	-0.235644	0.653077	0.826854	0.0423741	-0.655438	0.15763	-0.349032	0.497712
Cs1g03610	blue	0.262184	0.615735	0.644234	0.167339	0.407252	0.422894	-0.46854	0.348619	-0.109744	0.836046	-0.0942592	0.85903	0.396928	0.653499	1.00567	1.84425	0.942799	1.06244	gi|147800078|emb|CAN77649.1|/3.30415e-49/hypothetical protein VITISV_032320 [Vitis vinifera]	0.001	GO:0016615//malate dehydrogenase activity	GO:0009060//aerobic respiration;GO:0043648//dicarboxylic acid metabolic process;GO:0006007//glucose catabolic process	0.172837	0.743326	-0.214519	0.683157	-0.536948	0.271983	0.0635011	0.904876	0.635008	0.175517	0.0470263	0.929512	-0.4604	0.358196	-0.281913	0.588334	-0.406819	0.423436	-0.150114	0.776521	0.775049	0.0702129	-0.162055	0.759046	0.0760246	0.886183
Cs1g03620	violet	-0.156551	0.767092	0.711815	0.112609	0.597724	0.210189	-0.812006	0.0496906	-0.762174	0.078116	0.614673	0.194109	10.9649	11.9393	12.6277	12.312	12.075	12.0681	gi|356502493|ref|XP_003520053.1|/1.98442e-27/PREDICTED: uncharacterized protein LOC100815531 [Glycine max]	0.001	0.001	0.001	-0.16645	0.752631	0.0462097	0.930735	-0.21365	0.684401	0.559993	0.247815	-0.0531151	0.920402	0.617192	0.191765	-0.473677	0.342624	-0.260842	0.617611	-0.0106675	0.983999	0.283996	0.585459	0.150838	0.775458	0.578513	0.229038	0.382838	0.453798
Cs1g03630	turquoise	0.453395	0.366509	-0.408906	0.420827	-0.614469	0.1943	0.662776	0.151405	0.901462	0.0140861	-0.736284	0.0951491	0.398174	0.0819439	0.001	0.46251	0.157627	0.001	gi|255541144|ref|XP_002511636.1|/3.8688e-66/LIGULELESS1 protein, putative [Ricinus communis]	GO:0043231//intracellular membrane-bounded organelle	GO:0003676//nucleic acid binding	GO:0009553//embryo sac development;GO:0009555//pollen development	0.469363	0.347657	-0.0771121	0.884561	-0.124092	0.814818	-0.448185	0.372735	0.867581	0.0251412	-0.893246	0.0164863	0.263321	0.614147	-0.324852	0.529863	-0.444789	0.376815	-0.49028	0.323505	0.434453	0.389321	-0.777882	0.0685256	-0.0534536	0.919896
Cs1g03640	turquoise	0.0799521	0.880327	-0.760005	0.0794847	-0.738997	0.0932934	0.930949	0.00698734	0.907234	0.012509	-0.639586	0.171439	1.74366	0.0969848	0.001	0.59302	0.139919	0.001	gi|224067602|ref|XP_002302512.1|/2.54973e-44/hypothetical protein POPTRDRAFT_755123 [Populus trichocarpa]	GO:0043231//intracellular membrane-bounded organelle	GO:0003676//nucleic acid binding	0.001	0.148517	0.778862	0.1015	0.848273	0.362808	0.479666	-0.310357	0.549412	0.354341	0.490734	-0.780764	0.0668278	0.269988	0.604858	0.106493	0.840865	-0.274179	0.599037	-0.55485	0.253133	0.0426512	0.936062	-0.649995	0.162316	-0.286705	0.581726
Cs1g03650	blue	0.381169	0.455936	-0.459341	0.359448	-0.662763	0.151417	0.662448	0.151681	0.764606	0.0765942	-0.501065	0.311303	1.06893	0.549964	0.564226	1.29338	0.528953	0.275114	gi|147771935|emb|CAN75696.1|/1.47681e-54/hypothetical protein VITISV_035983 [Vitis vinifera]	0.001	0.001	0.001	0.465503	0.352181	-0.0619438	0.907203	0.0183666	0.972453	-0.193116	0.713927	0.822858	0.0442896	-0.853662	0.0305553	0.197807	0.70716	-0.426259	0.399336	-0.597866	0.210053	-0.40535	0.425276	0.379519	0.458053	-0.56105	0.246728	0.144221	0.785169
Cs1g03670	yellow	-0.556601	0.251317	0.615782	0.193075	0.847746	0.0330071	-0.723137	0.104369	-0.768782	0.0740121	0.447029	0.374123	0.837197	1.40968	2.33005	0.663046	1.73245	3.13413	gi|255575740|ref|XP_002528769.1|/0/conserved hypothetical protein [Ricinus communis]	0.001	0.001	0.001	-0.66355	0.150755	0.0851506	0.872583	0.0549453	0.917665	0.382548	0.45417	-0.75397	0.08335	0.954474	0.00306176	-0.619307	0.189804	0.661535	0.152451	0.38411	0.452171	0.113447	0.83056	-0.068766	0.897014	0.475948	0.339985	-0.37675	0.461612
Cs1g03680	darkgreen	0.512677	0.29836	-0.447633	0.373398	-0.325441	0.529073	0.5971	0.210792	0.471776	0.344839	-0.423079	0.403246	1.18318	1.04356	0.624527	0.981677	0.585485	1.04406	gi|224116254|ref|XP_002317252.1|/1.04973e-81/predicted protein [Populus trichocarpa]	0.001	0.001	0.001	0.510367	0.300918	-0.702494	0.119598	-0.143653	0.786003	-0.526334	0.283403	0.196211	0.709461	-0.556986	0.250919	0.254069	0.627096	0.209241	0.690719	-0.621688	0.187608	0.0291019	0.956359	0.357646	0.486404	-0.429398	0.39549	-0.244059	0.64118
Cs1g03690	tan	-0.474015	0.342231	-0.196622	0.708868	-0.108441	0.837976	0.353726	0.491541	0.591703	0.216027	-0.635843	0.17477	1.20886	0.444255	0.729242	0.66866	1.02548	0.888937	gi|224074429|ref|XP_002304369.1|/7.04628e-107/nbs-lrr resistance protein [Populus trichocarpa]	0.001	0.001	0.001	-0.556185	0.251748	0.590387	0.217311	0.376495	0.461941	-0.169957	0.747519	-0.0322613	0.951625	-0.107578	0.839256	-0.187751	0.721683	0.592848	0.214911	0.437041	0.386176	-0.838626	0.0369611	-0.0471853	0.929275	-0.608816	0.199607	-0.772506	0.0717436
Cs1g03700	turquoise	0.0813828	0.878195	-0.801011	0.0554554	-0.776447	0.0693778	0.952053	0.00339323	0.842991	0.0350423	-0.518364	0.292096	0.81051	0.104251	0.106955	0.343244	0.001	0.001	gi|224068408|ref|XP_002326113.1|/2.88474e-50/predicted protein [Populus trichocarpa]	GO:0016020//membrane	GO:0005216//ion channel activity	GO:0009612//response to mechanical stimulus	0.189381	0.719324	0.0524728	0.921363	0.42117	0.4056	-0.18884	0.720107	0.351276	0.494758	-0.787792	0.06277	0.240487	0.646224	0.046518	0.930273	-0.417365	0.410303	-0.491861	0.321706	0.0482481	0.927684	-0.541637	0.266994	-0.172656	0.74359
Cs1g03720	brown	0.323687	0.531427	-0.22194	0.672556	-0.467495	0.349844	0.464103	0.353827	0.886881	0.01847	-0.836034	0.038123	4.13123	1.57699	1.12549	4.38594	4.02267	1.37195	gi|224068408|ref|XP_002326113.1|/3.89585e-52/predicted protein [Populus trichocarpa]	GO:0016020//membrane	GO:0005216//ion channel activity	GO:0009612//response to mechanical stimulus	0.269645	0.605336	0.198185	0.706615	-0.197388	0.707763	-0.539748	0.269	0.811021	0.0501953	-0.732799	0.097556	0.276451	0.595887	-0.285818	0.582948	-0.00035277	0.999471	-0.589403	0.218274	0.30532	0.556251	-0.850111	0.0320163	-0.179786	0.733227
Cs1g03740	turquoise	0.36909	0.471505	-0.859191	0.0283447	-0.754199	0.0832015	0.767696	0.0746797	0.385489	0.450409	-0.0625957	0.906229	0.643905	0.662575	0.001	0.001	0.001	0.001	gi|255546325|ref|XP_002514222.1|/8.22886e-21/conserved hypothetical protein [Ricinus communis]	0.001	0.001	0.001	0.507501	0.304103	-0.312748	0.546173	0.218293	0.677762	-0.354989	0.489884	-0.106587	0.840725	-0.599993	0.208007	0.781713	0.0662734	-0.171107	0.745844	-0.194865	0.711402	0.358331	0.485508	-0.441577	0.380686	-0.0310047	0.953508	0.257899	0.621728
Cs1g03780	darkorange	0.389876	0.444817	0.353804	0.491438	0.481957	0.33304	-0.242667	0.643145	-0.0655747	0.901779	-0.323445	0.531752	0.368113	0.568179	0.001	0.356326	0.364315	0.94742	gi|147804685|emb|CAN69189.1|/2.84318e-48/hypothetical protein VITISV_001577 [Vitis vinifera]	0.001	GO:0008171//O-methyltransferase activity	0.001	0.189129	0.719689	-0.665086	0.149468	-0.609909	0.198576	-0.628418	0.181457	-0.0940228	0.859381	0.147886	0.779789	-0.0217295	0.967411	0.455031	0.364561	-0.0223674	0.966454	0.188063	0.721232	0.425161	0.400685	-0.287621	0.580465	-0.503633	0.308423
Cs1g03800	darkturquoise	-0.664465	0.149988	0.531235	0.278108	0.512297	0.29878	-0.682472	0.135229	-0.565913	0.241749	0.422671	0.403749	0.196066	0.302626	0.827931	0.284682	0.873194	0.504619	gi|29839377|sp|Q8W013.1|COMT1_CATRO/9.25646e-31/RecName: Full=Caffeic acid 3-O-methyltransferase; Short=CAOMT; Short=COMT; AltName: Full=S-adenosysl-L-methionine:caffeic acid 3-O-methyltransferase	0.001	GO:0008171//O-methyltransferase activity	0.001	-0.705096	0.117629	0.706401	0.116646	0.188187	0.721052	0.528101	0.28149	-0.42481	0.401117	0.755154	0.082585	-0.394497	0.438952	0.0930658	0.860804	0.737745	0.0941479	-0.0728651	0.890896	-0.370627	0.469515	0.444688	0.376935	0.00436319	0.993455
Cs1g03820	lightcyan	-0.39498	0.438341	-0.444604	0.377037	-0.499857	0.312661	0.361848	0.480917	0.0679983	0.89816	0.359409	0.484099	0.19635	0.101022	0.310925	0.190063	0.0971625	0.001	gi|225438545|ref|XP_002279670.1|/0/PREDICTED: cytochrome P450 86B1 [Vitis vinifera]	0.001	GO:0005506//iron ion binding;GO:0004497//monooxygenase activity	0.001	-0.165973	0.753327	0.496823	0.316082	0.704247	0.11827	0.713862	0.111099	0.0629734	0.905665	-0.18385	0.727332	-0.105231	0.842736	-0.317513	0.539736	-0.267934	0.607717	-0.209936	0.689722	-0.294126	0.571533	0.306079	0.555218	0.443317	0.378587
Cs1g03850	pink	0.0232871	0.965076	0.505372	0.306479	0.270001	0.60484	-0.620834	0.188395	-0.351954	0.493867	0.218394	0.677617	0.001	0.379475	0.389316	0.356973	0.729955	0.189828	gi|357519649|ref|XP_003630113.1|/3.26982e-12/hypothetical protein MTR_8g091950 [Medicago truncatula]	0.001	0.001	0.001	-0.0335511	0.949692	0.33408	0.517523	-0.352659	0.492941	0.0392736	0.94112	0.0923734	0.861834	0.309437	0.550659	0.13218	0.802884	-0.514161	0.29672	0.589771	0.217913	0.247885	0.635788	-0.217258	0.679241	0.238373	0.649213	0.392664	0.441276
Cs1g03860	darkturquoise	0.697943	0.123078	-0.433252	0.390784	-0.462859	0.355292	0.451094	0.369254	0.161556	0.759774	0.0641965	0.903837	8.80063	9.25014	8.49317	9.10382	7.9996	8.51577	gi|291191425|gb|ACS66798.2|/1.00418e-29/unknown [Dimocarpus longan]	GO:0043231//intracellular membrane-bounded organelle;GO:0005737//cytoplasm	GO:0005488//binding;GO:0003824//catalytic activity	GO:0044237//cellular metabolic process	0.819955	0.045706	-0.78059	0.06693	-0.194502	0.711926	-0.203722	0.698645	0.343293	0.505289	-0.586359	0.221261	0.409971	0.419496	-0.427977	0.397229	-0.861996	0.0272536	0.463771	0.354218	0.241092	0.645369	0.0247745	0.962846	0.47724	0.338487
Cs1g03900	turquoise	-0.191688	0.71599	0.758897	0.0801881	0.765403	0.076098	-0.92736	0.00772319	-0.826986	0.0423114	0.506838	0.304842	38.9723	53.3704	54.1427	46.4193	57.497	56.379	gi|312282967|dbj|BAJ34349.1|/4.81162e-30/unnamed protein product [Thellungiella halophila]	GO:0009532//plastid stroma	GO:0051540	GO:0031163	-0.301417	0.561567	0.065207	0.902328	-0.326513	0.527635	0.200731	0.702948	-0.453871	0.365942	0.831115	0.0403745	-0.23202	0.658215	0.0383835	0.942453	0.553482	0.254555	0.439687	0.382971	-0.161533	0.759808	0.541733	0.266893	0.101636	0.848071
Cs1g03910	brown	0.422029	0.40454	-0.441992	0.380185	-0.645475	0.166252	0.665555	0.149075	0.960781	0.00227698	-0.823227	0.0441109	1.52914	0.561958	0.115306	1.37445	1.08098	0.224891	gi|145355776|ref|XP_001422126.1|/1.59753e-10/predicted protein [Ostreococcus lucimarinus CCE9901]	0.001	0.001	0.001	0.410039	0.419412	0.0632357	0.905273	-0.131847	0.803376	-0.596297	0.211567	0.777131	0.0689712	-0.879218	0.0210016	0.43183	0.392518	-0.304913	0.556804	-0.134219	0.799881	-0.48689	0.327376	0.23701	0.651142	-0.835112	0.0385408	-0.114425	0.829112
Cs1g03940	brown	0.38645	0.449182	-0.206686	0.694386	-0.37679	0.461561	0.26613	0.610229	0.590634	0.21707	-0.612827	0.195835	0.548436	0.470282	0.001	0.353917	0.814168	0.188203	gi|15217879|ref|NP_174150.1|/6.52876e-14/arabinogalactan protein 31 [Arabidopsis thaliana]	0.001	0.001	0.001	0.305613	0.555852	0.147882	0.779793	-0.319367	0.537236	-0.743508	0.0902451	0.363464	0.478811	-0.489395	0.324514	0.68236	0.135319	-0.307377	0.553456	0.502405	0.309799	-0.0874449	0.869167	-0.186286	0.723803	-0.560871	0.246912	-0.0461575	0.930813
Cs1g03980	turquoise	0.487284	0.326926	-0.616121	0.19276	-0.784164	0.0648507	0.810432	0.0504981	0.937432	0.00574973	-0.693458	0.12655	5.85904	2.76134	0.849884	5.15191	2.74437	0.644621	gi|297739182|emb|CBI28833.3|/7.50656e-87/unnamed protein product [Vitis vinifera]	0.001	0.001	0.001	0.539336	0.269438	-0.0862596	0.870932	-0.0362811	0.945602	-0.511266	0.299921	0.747669	0.0874732	-0.972639	0.00111267	0.489375	0.324537	-0.362684	0.479828	-0.374073	0.465062	-0.357644	0.486407	0.212151	0.686548	-0.717235	0.108629	0.0306095	0.9541
Cs1g03990	brown	0.403372	0.427758	0.0276912	0.958474	-0.260737	0.617758	0.140573	0.79053	0.647747	0.164269	-0.720223	0.106463	0.593544	0.444185	0.227852	0.731231	0.907832	0.333298	gi|224139892|ref|XP_002323327.1|/7.5453e-61/predicted protein [Populus trichocarpa]	0.001	0.001	0.001	0.296104	0.568824	0.188216	0.72101	-0.443474	0.378397	-0.6432	0.168248	0.710051	0.113918	-0.522044	0.28807	0.400546	0.431312	-0.408007	0.42195	0.305014	0.556667	-0.330611	0.522152	0.179765	0.733257	-0.707873	0.115542	-0.066365	0.900599
Cs1g04000	blue	-0.526157	0.283595	-0.602765	0.205353	-0.274739	0.59826	0.451939	0.368245	-0.0690166	0.896639	0.324196	0.530744	0.351403	0.216956	0.296776	0.001	0.0695557	0.21706	gi|224072885|ref|XP_002303927.1|/0/predicted protein [Populus trichocarpa]	0.001	0.001	0.001	-0.380716	0.456517	0.182974	0.728601	0.807132	0.0522097	0.387644	0.44766	-0.729198	0.100071	0.119527	0.821564	-0.0149027	0.977648	0.507187	0.304454	0.00641419	0.990379	0.00377242	0.994341	-0.565212	0.242464	0.347953	0.499133	-0.139774	0.791704
Cs1g04030	turquoise	0.34441	0.503811	-0.257192	0.622719	-0.490813	0.322898	0.521343	0.288836	0.808663	0.0514121	-0.673403	0.14258	41.3815	36.3652	36.9893	43.8088	38.6628	36.1235	gi|255582813|ref|XP_002532180.1|/3.22684e-17/conserved hypothetical protein [Ricinus communis]	GO:0043231//intracellular membrane-bounded organelle	0.001	0.001	0.353648	0.491643	0.0201188	0.969826	-0.112194	0.832415	-0.295382	0.569814	0.897064	0.0153483	-0.775265	0.0700834	0.0784022	0.882638	-0.324633	0.530157	-0.446321	0.374972	-0.572206	0.235367	0.511496	0.299667	-0.728276	0.10072	-0.0546607	0.918091
Cs1g04060	green	0.0594674	0.910904	0.381707	0.455247	0.0638539	0.904349	-0.402963	0.428272	-0.065753	0.901513	0.0263172	0.960533	2.9391	3.20513	3.38942	3.55624	3.80987	2.94355	gi|297843862|ref|XP_002889812.1|/1.16573e-44/UPF0202 protein At1g10490 [Arabidopsis lyrata subsp. lyrata]	0.001	0.001	0.001	0.0326071	0.951107	0.413085	0.415617	-0.28442	0.584874	0.0623391	0.906613	0.417236	0.410463	0.035623	0.946588	0.0797135	0.880683	-0.629418	0.18055	0.370771	0.469328	-0.0228744	0.965694	-0.0347643	0.947875	0.0157995	0.976303	0.395102	0.438186
Cs1g04070	brown	0.323139	0.532163	-0.255465	0.625139	-0.404656	0.426146	0.505206	0.306664	0.922728	0.00872584	-0.948712	0.0038782	10.0104	7.43937	6.29035	9.15155	9.51401	7.7701	gi|224081264|ref|XP_002306358.1|/1.02808e-42/predicted protein [Populus trichocarpa]	0.001	0.001	0.001	0.222867	0.671235	0.108661	0.837651	-0.221841	0.672698	-0.725952	0.102363	0.639058	0.171907	-0.688115	0.130739	0.325407	0.529119	-0.0356155	0.946599	0.113414	0.830608	-0.579636	0.227918	0.266982	0.609042	-0.937182	0.00579522	-0.409579	0.419986
Cs1g04080	pink	-0.269716	0.605237	0.654452	0.158475	0.619738	0.189406	-0.844738	0.0342879	-0.727508	0.101261	0.479229	0.336187	3.22684	4.82249	5.10977	3.94158	5.77881	4.9039	gi|224081266|ref|XP_002306359.1|/0/predicted protein [Populus trichocarpa]	GO:0043231//intracellular membrane-bounded organelle	0.001	0.001	-0.354052	0.491112	0.285678	0.583141	-0.213069	0.685233	0.228842	0.662729	-0.425524	0.400238	0.760159	0.0793875	-0.131602	0.803737	-0.0640503	0.904056	0.705653	0.117209	0.36168	0.481137	-0.324617	0.530178	0.519746	0.290583	0.165027	0.754707
Cs1g04100	yellow	-0.834818	0.0386739	0.546434	0.261929	0.586539	0.221085	-0.578405	0.229146	-0.434962	0.388703	0.272793	0.60096	3.10002	2.73421	4.02785	3.23159	3.74234	3.61229	gi|255578805|ref|XP_002530259.1|/1.8507e-32/conserved hypothetical protein [Ricinus communis]	0.001	0.001	0.001	-0.88769	0.0182119	0.715456	0.109929	0.335732	0.515324	0.659783	0.153932	-0.348204	0.498803	0.744686	0.0894564	-0.774119	0.0707708	0.397869	0.434688	0.471924	0.344666	-0.438378	0.384556	-0.0632211	0.905295	0.265008	0.611794	-0.304723	0.557063
Cs1g04115	yellow	-0.744371	0.0896673	0.579009	0.228543	0.791708	0.0605602	-0.572229	0.235344	-0.480908	0.334249	0.167039	0.751772	17.6061	16.0832	19.9141	16.7815	18.758	21.4545	0.001	0.001	0.001	0.001	-0.870483	0.0240756	0.337291	0.51325	0.209875	0.68981	0.416618	0.41123	-0.582034	0.225535	0.846086	0.0337112	-0.832156	0.039893	0.825204	0.0431604	0.379858	0.457619	-0.34857	0.49832	0.0862742	0.87091	0.180271	0.732522	-0.653117	0.159621
Cs1g04120	blue	-0.845583	0.0339261	0.342178	0.506765	0.587063	0.220569	-0.516904	0.293699	-0.693133	0.126803	0.562662	0.245074	4.58078	4.56502	5.32705	4.18561	4.85905	5.17011	gi|359480861|ref|XP_002275681.2|/0/PREDICTED: uncharacterized protein LOC100247348 [Vitis vinifera]	0.001	0.001	0.001	-0.859567	0.0281974	0.462551	0.355655	0.466202	0.35136	0.648681	0.163457	-0.868902	0.0246535	0.908577	0.0121552	-0.579293	0.228261	0.615081	0.193729	0.506775	0.304913	-0.0209538	0.968574	-0.394295	0.439208	0.591237	0.216481	-0.270877	0.603622
Cs1g04130	blue	0.571522	0.236058	0.059424	0.910969	-0.197189	0.70805	0.201728	0.701512	0.739393	0.0930241	-0.878928	0.0211004	37.8996	36.0697	33.2097	39.7311	39.2877	36.2413	gi|225438507|ref|XP_002279037.1|/6.87352e-50/PREDICTED: zinc finger A20 and AN1 domain-containing stress-associated protein 9 [Vitis vinifera]	0.001	GO:0005488//binding	0.001	0.427494	0.397821	-0.105794	0.841901	-0.591192	0.216525	-0.791988	0.060403	0.830892	0.0404784	-0.61716	0.191794	0.305788	0.555615	-0.271882	0.602226	0.0251312	0.962311	-0.377666	0.460434	0.488134	0.325954	-0.880067	0.0207132	-0.230956	0.659726
Cs1g04150	red	-0.07348	0.889978	0.595091	0.212734	0.811223	0.0500916	-0.605968	0.202303	-0.614127	0.194619	0.228588	0.66309	0.213281	0.87786	0.675469	0.412903	0.422161	1.97613	gi|255552975|ref|XP_002517530.1|/2.79249e-38/Disease resistance protein RPS5, putative [Ricinus communis]	0.001	0.001	0.001	-0.221013	0.673878	-0.458674	0.360238	-0.314837	0.543349	0.00153242	0.997701	-0.491291	0.322354	0.680098	0.137137	-0.467175	0.350219	0.602924	0.2052	0.000664863	0.999003	0.269447	0.60561	0.289413	0.578001	0.24766	0.636106	-0.396809	0.436027
Cs1g04180	turquoise	0.336101	0.514833	-0.825246	0.0431402	-0.828067	0.0418001	0.965557	0.00175902	0.850549	0.0318345	-0.536106	0.272882	0.363712	0.124753	0.001	0.176033	0.001	0.001	gi|225438505|ref|XP_002279024.1|/1.76423e-29/PREDICTED: probable WRKY transcription factor 13 [Vitis vinifera]	GO:0043231//intracellular membrane-bounded organelle	GO:0003677//DNA binding;GO:0001071	GO:0010468//regulation of gene expression	0.437413	0.385726	-0.167591	0.750967	0.228584	0.663096	-0.379447	0.458146	0.421982	0.404597	-0.895096	0.0159301	0.448376	0.372507	-0.098568	0.852627	-0.476898	0.338884	-0.283802	0.585726	0.0657533	0.901512	-0.552544	0.255531	-0.0511154	0.923394
Cs1g04210	turquoise	-0.126083	0.811878	-0.804295	0.0537031	-0.67908	0.137959	0.903371	0.0135546	0.767664	0.0746995	-0.498229	0.314494	0.662843	0.001	0.001	0.001	0.001	0.001	0.001	0.001	0.001	0.001	-0.0470873	0.929421	0.200966	0.702609	0.541327	0.267323	-0.204719	0.697211	0.0379325	0.943129	-0.59204	0.215698	0.243975	0.641298	0.299188	0.564609	-0.100736	0.849407	-0.502029	0.310221	-0.180034	0.732866	-0.488347	0.32571	-0.360848	0.482221
Cs1g04230	blue	0.766276	0.0755566	-0.363675	0.478537	-0.563967	0.243737	0.528924	0.2806	0.567797	0.239831	-0.377457	0.460704	0.309192	0.318157	0.001	0.598584	0.001	0.001	gi|255581229|ref|XP_002531427.1|/7.85988e-08/conserved hypothetical protein [Ricinus communis]	0.001	0.001	0.001	0.830837	0.0405038	-0.54351	0.265012	-0.331971	0.520336	-0.402424	0.428949	0.816999	0.0471699	-0.851304	0.0315221	0.393811	0.439821	-0.570747	0.236841	-0.775272	0.0700794	0.0418153	0.937314	0.474931	0.341166	-0.430842	0.393724	0.336408	0.514424
Cs1g04235	blue	-0.47662	0.339207	-0.252111	0.629846	-0.0533362	0.920072	0.285088	0.583953	0.350541	0.495725	-0.407373	0.422743	24.0545	19.9646	20.5868	18.5891	22.8267	22.42	0.001	0.001	0.001	0.001	-0.548739	0.259509	0.471837	0.344767	0.397312	0.435392	-0.201912	0.701248	-0.406735	0.423541	0.0710912	0.893543	-0.00629501	0.990558	0.675794	0.140626	0.604711	0.203497	-0.492984	0.320429	-0.339449	0.510384	-0.346105	0.501572	-0.701466	0.120381
Cs1g04340	turquoise	0.538026	0.270832	-0.643242	0.168211	-0.733901	0.096792	0.846875	0.0333758	0.877599	0.0215561	-0.647301	0.164658	29.6669	17.401	7.32664	25.7838	10.6899	10.4154	gi|224096434|ref|XP_002310619.1|/0/predicted protein [Populus trichocarpa]	GO:0032991//macromolecular complex;GO:0043231//intracellular membrane-bounded organelle;GO:0031224//intrinsic to membrane	GO:0004702//receptor signaling protein serine/threonine kinase activity;GO:0016791//phosphatase activity;GO:0046983//protein dimerization activity;GO:0042802//identical protein binding;GO:0032559//adenyl ribonucleotide binding;GO:0008289//lipid binding	GO:0009908//flower development;GO:0009720//detection of hormone stimulus;GO:0048827//phyllome development;GO:0048878//chemical homeostasis;GO:0009411//response to UV;GO:0010208//pollen wall assembly;GO:0043401;GO:0006464//protein modification process	0.593474	0.214303	-0.310157	0.549682	-0.0417548	0.937404	-0.512128	0.298967	0.66497	0.149565	-0.952752	0.00329575	0.425601	0.400144	-0.225657	0.667259	-0.574649	0.232907	-0.278585	0.592934	0.31153	0.547822	-0.676157	0.14033	-0.0288989	0.956664
Cs1g04350	red	0.245175	0.639606	0.901833	0.0139822	0.856244	0.0295133	-0.773376	0.0712183	-0.407578	0.422486	-0.0769739	0.884767	6.24092	7.6868	7.28719	8.78704	8.04822	9.73479	gi|224096440|ref|XP_002310620.1|/5.78042e-47/predicted protein [Populus trichocarpa]	GO:0031224//intrinsic to membrane	GO:0003824//catalytic activity	0.001	0.0261424	0.960795	-0.467439	0.349909	-0.759543	0.0797779	-0.210433	0.689009	0.143911	0.785623	0.459597	0.359145	-0.478624	0.336885	0.201226	0.702236	-0.0747594	0.88807	0.0988321	0.852235	0.706104	0.11687	-0.0881644	0.868096	-0.295037	0.570286
Cs1g04360	green	-0.174466	0.740956	0.142806	0.787247	0.00760414	0.988594	-0.208968	0.691111	0.0936612	0.859919	-0.179682	0.733378	10.3083	10.2328	10.1781	9.50862	13.8626	9.61343	gi|225438489|ref|XP_002278435.1|/1.39607e-34/PREDICTED: uncharacterized protein LOC100245741 [Vitis vinifera]	0.001	0.001	0.001	-0.251512	0.630687	0.621815	0.187491	-0.0661296	0.90095	-0.202525	0.700366	-0.0303091	0.95455	0.113037	0.831166	0.286687	0.581751	-0.172969	0.743134	0.897865	0.0151146	-0.122165	0.817664	-0.444526	0.377131	-0.122963	0.816485	-0.0232714	0.965099
Cs1g04370	turquoise	-0.233876	0.655583	0.754112	0.0832578	0.791025	0.0609427	-0.899128	0.0147494	-0.755528	0.082344	0.39441	0.439062	0.264495	1.16642	1.19667	0.621778	1.608	1.55597	gi|359480869|ref|XP_002275388.2|/2.1961e-48/PREDICTED: TSL-kinase interacting protein 1-like [Vitis vinifera]	GO:0043231//intracellular membrane-bounded organelle	0.001	0.001	-0.373366	0.465975	0.101059	0.848927	-0.318789	0.538015	0.114695	0.828712	-0.494252	0.318991	0.839668	0.0364989	-0.242774	0.642993	0.170883	0.746171	0.645188	0.166504	0.349732	0.496791	-0.162407	0.758532	0.439972	0.382626	-0.0547253	0.917994
Cs1g04380	green	-0.183213	0.728255	0.532565	0.276677	0.38375	0.452632	-0.548141	0.260135	-0.109966	0.835717	-0.158275	0.76457	0.21035	0.270562	0.333094	0.305422	0.83272	0.378968	gi|224093918|ref|XP_002310047.1|/1.56747e-53/predicted protein [Populus trichocarpa]	0.001	GO:0004674//protein serine/threonine kinase activity;GO:0032559//adenyl ribonucleotide binding	GO:0006464//protein modification process	-0.336916	0.513749	0.515597	0.295137	-0.288859	0.578763	-0.161043	0.760523	0.00601102	0.990984	0.356994	0.487258	-0.017233	0.974153	-0.0601655	0.909861	0.853896	0.0304603	-0.149124	0.777972	-0.154077	0.770714	-0.113962	0.829797	-0.151151	0.775
Cs1g04390	blue	0.155728	0.768297	0.166869	0.75202	0.00279894	0.995802	0.172456	0.743881	0.625666	0.183962	-0.744351	0.0896807	3.12268	2.50743	2.76301	3.47697	2.96542	3.01036	gi|147771572|emb|CAN60475.1|/5.46356e-25/hypothetical protein VITISV_028415 [Vitis vinifera]	0.001	0.001	0.001	0.0470377	0.929495	0.00564078	0.991539	-0.245782	0.63875	-0.267169	0.608782	0.776486	0.0693544	-0.40801	0.421946	-0.364496	0.477469	0.0858753	0.871504	-0.355763	0.48887	-0.761568	0.0784971	0.796636	0.05783	-0.798394	0.0568705	-0.463442	0.354606
Cs1g04400	turquoise	0.699158	0.122145	-0.675975	0.140479	-0.67096	0.144589	0.647832	0.164195	0.330831	0.521858	-0.0543815	0.918508	0.593765	0.672079	0.438778	0.546015	0.411348	0.458456	gi|359480865|ref|XP_002275413.2|/2.84196e-45/PREDICTED: uncharacterized protein LOC100254360 [Vitis vinifera]	0.001	GO:0005488//binding;GO:0004518//nuclease activity	GO:0006259//DNA metabolic process	0.825214	0.0431553	-0.661063	0.152849	-0.106249	0.841227	-0.411568	0.417506	0.214194	0.683623	-0.702772	0.119387	0.727765	0.10108	-0.407469	0.422623	-0.574542	0.233015	0.493946	0.319338	-0.0679642	0.898211	-0.0566904	0.915056	0.435007	0.388648
Cs1g04430	brown	0.784503	0.0646547	-0.449415	0.371263	-0.703149	0.119102	0.551679	0.256433	0.694283	0.125908	-0.506658	0.305043	5.84673	5.97203	4.44767	6.2005	5.61623	4.42584	gi|255584060|ref|XP_002532774.1|/2.60001e-31/ubiquitin-specific protease, putative [Ricinus communis]	0.001	GO:0008234//cysteine-type peptidase activity	0.001	0.822107	0.044654	-0.287009	0.581307	-0.37445	0.464577	-0.654741	0.158228	0.76163	0.0784584	-0.907414	0.0124615	0.770697	0.0728412	-0.707894	0.115526	-0.262247	0.615647	0.092812	0.861182	0.112135	0.832502	-0.514232	0.296642	0.373512	0.465786
Cs1g04485	lightyellow	-0.320323	0.535949	-0.28198	0.588241	-0.211686	0.687214	0.19511	0.711049	-0.242775	0.642992	0.570326	0.237266	4.80588	4.60806	6.11123	5.07491	3.45913	4.27293	0.001	0.001	0.001	0.001	-0.107683	0.8391	0.0618653	0.90732	0.59121	0.216508	0.793152	0.0597543	-0.127407	0.809924	0.0332302	0.950173	-0.332671	0.519402	-0.0877405	0.868727	-0.602021	0.206064	0.0238287	0.964264	-0.0622173	0.906794	0.504859	0.307051	0.381387	0.455657
Cs1g04540	green	0.235955	0.652636	0.128545	0.808245	-0.12233	0.81742	-0.0798972	0.880409	0.36669	0.474618	-0.470093	0.346802	1.13843	1.17144	0.200303	1.4693	3.56784	0.390667	0.001	0.001	0.001	0.001	0.129676	0.806576	0.338603	0.511506	-0.384823	0.45126	-0.520348	0.289923	0.406358	0.424013	-0.237682	0.650191	0.43698	0.386251	-0.394924	0.438411	0.622927	0.186469	-0.140186	0.791098	-0.116361	0.826246	-0.431881	0.392457	0.0224786	0.966288
Cs1g04560	turquoise	-0.548927	0.259312	0.428036	0.397158	0.479442	0.335941	-0.683676	0.134265	-0.754068	0.0832867	0.644895	0.16676	3.12812	4.24299	5.10354	3.09677	5.06593	4.24502	gi|224056082|ref|XP_002298725.1|/2.17631e-49/predicted protein [Populus trichocarpa]	0.001	0.001	0.001	-0.555911	0.252032	0.493854	0.319442	0.168294	0.749942	0.49282	0.320616	-0.656866	0.156411	0.808033	0.0517397	-0.17833	0.73534	0.0477139	0.928484	0.730276	0.0993155	0.298982	0.56489	-0.573716	0.233845	0.685994	0.132419	0.182159	0.729783
Cs1g04570	yellow	0.574054	0.233506	-0.614211	0.194541	-0.753189	0.0838562	0.80207	0.0548875	0.822566	0.044431	-0.559117	0.248718	38.0094	25.0323	13.0332	38.2743	15.1287	12.2845	gi|3135611|gb|AAC29067.1|/3.99298e-133/cellulose synthase [Arabidopsis thaliana]	GO:0031224//intrinsic to membrane	GO:0016759//cellulose synthase activity;GO:0046914//transition metal ion binding	GO:0045229//external encapsulating structure organization;GO:0009250//glucan biosynthetic process	0.65295	0.159766	-0.309514	0.550554	-0.0630846	0.905499	-0.431066	0.39345	0.738023	0.0939578	-0.963719	0.00195054	0.428328	0.3968	-0.375893	0.462716	-0.638296	0.172583	-0.220499	0.674611	0.322857	0.532542	-0.599241	0.20873	0.122235	0.81756
Cs1g04590	grey60	0.823417	0.0440193	0.227934	0.664021	0.0873465	0.869313	0.0257676	0.961357	0.396612	0.436276	-0.647236	0.164714	8.5393	8.78691	7.51231	9.43479	8.4939	9.01312	gi|225438477|ref|XP_002278185.1|/7.78871e-19/PREDICTED: uncharacterized protein LOC100266324 [Vitis vinifera]	0.001	0.001	0.001	0.661392	0.152571	-0.73951	0.092945	-0.840024	0.0363415	-0.806886	0.0523388	0.685975	0.132434	-0.452597	0.36746	0.16976	0.747807	-0.124596	0.814073	-0.420025	0.407014	0.0118964	0.982156	0.779934	0.0673145	-0.661596	0.152399	-0.206412	0.694779
Cs1g04600	grey60	-0.813617	0.0488708	0.111915	0.832828	0.203927	0.69835	-0.0637523	0.904501	0.135328	0.798247	-0.225132	0.668007	13.1565	9.42827	13.0073	10.7391	13.7959	12.5771	gi|357464473|ref|XP_003602518.1|/1.74434e-30/Splicing factor-like protein [Medicago truncatula]	0.001	GO:0003676//nucleic acid binding	0.001	-0.882922	0.0197585	0.850567	0.0318268	0.494293	0.318945	0.262854	0.6148	-0.293602	0.572252	0.353925	0.49128	-0.473317	0.343042	0.59467	0.213143	0.647303	0.164656	-0.751691	0.0848311	-0.202204	0.700827	-0.201624	0.701663	-0.638981	0.171975
Cs1g04610	blue	-0.658299	0.155191	0.307542	0.553231	0.49492	0.318234	-0.521696	0.28845	-0.610121	0.198376	0.449586	0.371058	7.24822	7.82925	8.83551	5.73695	9.03617	8.73998	gi|296082548|emb|CBI21553.3|/2.4009e-26/unnamed protein product [Vitis vinifera]	0.001	0.001	0.001	-0.705467	0.117349	0.476423	0.339435	0.279873	0.591152	0.342835	0.505895	-0.845001	0.0341753	0.815063	0.0481398	-0.215616	0.681588	0.439898	0.382715	0.80864	0.051424	0.139718	0.791787	-0.588955	0.218712	0.512442	0.29862	-0.187636	0.72185
Cs1g04620	turquoise	0.0555658	0.916737	-0.674132	0.141983	-0.580053	0.227503	0.847054	0.0332998	0.855267	0.0299056	-0.700535	0.121091	2.06586	0.966256	0.743485	1.09075	1.02228	1.11173	gi|224144591|ref|XP_002325342.1|/3.43003e-73/predicted protein [Populus trichocarpa]	0.001	0.001	0.001	0.0658299	0.901398	0.038859	0.941741	0.290191	0.576932	-0.443459	0.378416	0.190183	0.718165	-0.648969	0.163206	0.250816	0.631665	0.327502	0.526311	-0.127977	0.809082	-0.531941	0.277348	0.0342983	0.948573	-0.688556	0.130391	-0.489841	0.324006
Cs1g04640	blue	0.801058	0.0554298	-0.175128	0.739993	-0.392276	0.441768	0.292219	0.574148	0.306	0.555327	-0.163034	0.757615	0.286079	0.336428	0.258864	0.395598	0.242681	0.252442	gi|27261142|gb|AAN87547.1|AF118784_1/7.90654e-167/ribonucleotide reductase large subunit A [Glycine max]	GO:0043234//protein complex	GO:0005488//binding;GO:0016728	GO:0006259//DNA metabolic process;GO:0009142//nucleoside triphosphate biosynthetic process;GO:0010038//response to metal ion	0.86395	0.0265052	-0.639991	0.17108	-0.446402	0.374876	-0.294455	0.571083	0.762489	0.0779183	-0.67677	0.139831	0.330753	0.521962	-0.663117	0.151119	-0.804496	0.0535963	0.242998	0.642678	0.498669	0.313999	-0.221612	0.673024	0.489488	0.324408
Cs1g04690	red	-0.126132	0.811805	-0.673187	0.142757	-0.721131	0.105808	0.490359	0.323415	0.279384	0.591828	0.092087	0.86226	43.4541	42.8737	42.3073	40.0109	43.4648	38.4957	gi|192912954|gb|ACF06585.1|/3.49292e-55/26S proteasome subunit RPN5b [Elaeis guineensis]	0.001	0.001	0.001	0.0332281	0.950176	0.52922	0.280281	0.480696	0.334493	0.0341104	0.948854	-0.133251	0.801306	-0.340681	0.508748	0.673921	0.142156	-0.408257	0.421637	0.440197	0.382354	0.0955351	0.857133	-0.835529	0.0383514	0.130921	0.804741	0.420463	0.406473
Cs1g04700	tan	0.441868	0.380334	0.489849	0.323997	0.52959	0.279881	-0.550606	0.257554	-0.63985	0.171205	0.403885	0.427114	2.75921	4.75134	3.68564	4.08805	3.23231	4.69565	gi|255584058|ref|XP_002532773.1|/5.52895e-45/zinc finger protein, putative [Ricinus communis]	0.001	GO:0046872//metal ion binding;GO:0016491//oxidoreductase activity	0.001	0.379701	0.457819	-0.79476	0.0588627	-0.591042	0.216672	-0.0723757	0.891626	-0.127207	0.810219	0.350749	0.495452	-0.0785788	0.882374	-0.0705221	0.894392	-0.353783	0.491465	0.710327	0.113712	0.330869	0.521807	0.397006	0.435778	0.236435	0.651956
Cs1g04705	greenyellow	0.376652	0.46174	-0.201599	0.701699	-0.267731	0.607999	0.528967	0.280553	0.865853	0.0257863	-0.930709	0.00703548	4.02397	2.01437	1.37774	3.78985	2.58322	3.02301	gi|296082540|emb|CBI21545.3|/1.27096e-07/unnamed protein product [Vitis vinifera]	0.001	0.001	0.001	0.273407	0.600108	-0.226469	0.666104	-0.247189	0.636769	-0.645125	0.166559	0.664359	0.150077	-0.670328	0.14511	0.036577	0.945159	0.184235	0.726774	-0.344041	0.504299	-0.613895	0.194836	0.627353	0.182425	-0.950297	0.00364417	-0.551687	0.256424
Cs1g04710	blue	-0.771887	0.0721182	-0.194427	0.712035	0.156807	0.766718	0.0729803	0.890724	-0.263948	0.613272	0.302905	0.559539	1.38451	0.712325	1.46159	0.001	0.685112	1.42533	0.001	0.001	0.001	0.001	-0.728315	0.100692	0.35095	0.495188	0.719313	0.107121	0.456483	0.362836	-0.860614	0.0277887	0.499766	0.312763	-0.360412	0.48279	0.784644	0.0645737	0.28151	0.58889	-0.166789	0.752136	-0.452252	0.367872	0.33595	0.515034	-0.434591	0.389154
Cs1g04750	greenyellow	0.0999683	0.850547	-0.1277	0.809492	-0.140578	0.790522	0.459229	0.35958	0.795301	0.0585641	-0.884523	0.0192324	2.21189	0.682807	0.817266	1.92696	1.31344	1.70784	gi|224060443|ref|XP_002300202.1|/4.08073e-42/predicted protein [Populus trichocarpa]	GO:0009536//plastid	0.001	0.001	-0.00948727	0.98577	-0.0359681	0.946071	-0.0702261	0.894834	-0.449335	0.371358	0.527041	0.282637	-0.489155	0.324788	-0.211495	0.687488	0.395595	0.437562	-0.265463	0.61116	-0.794944	0.058761	0.615968	0.192903	-0.907303	0.0124908	-0.714213	0.110841
Cs1g04760	brown	0.333649	0.518098	-0.201746	0.701487	-0.452274	0.367846	0.432392	0.391832	0.86917	0.0245552	-0.833206	0.03941	12.9632	8.32438	7.09973	13.3972	13.3118	7.72632	gi|225431597|ref|XP_002282729.1|/1.28041e-22/PREDICTED: uncharacterized protein LOC100245396 isoform 2 [Vitis vinifera]	0.001	0.001	0.001	0.271463	0.602808	0.208647	0.691571	-0.226465	0.66611	-0.569735	0.237865	0.792341	0.0602061	-0.712636	0.112002	0.312951	0.545898	-0.3006	0.562682	0.0635742	0.904767	-0.557672	0.250209	0.269925	0.604946	-0.841212	0.0358188	-0.170678	0.746469
Cs1g04780	turquoise	-0.255413	0.625212	0.735583	0.0956308	0.851954	0.031254	-0.865562	0.0258956	-0.938333	0.0055869	0.646502	0.165355	15.2899	24.829	28.1631	21.815	22.5406	30.4978	gi|225431601|ref|XP_002276933.1|/6.71911e-119/PREDICTED: trihelix transcription factor GT-2 [Vitis vinifera]	0.001	0.001	0.001	-0.32678	0.527277	-0.184543	0.726328	-0.192437	0.714908	0.435846	0.387628	-0.524377	0.285529	0.887845	0.0181628	-0.549966	0.258223	0.264761	0.612139	0.0876136	0.868916	0.412006	0.41696	0.0896858	0.865832	0.647168	0.164773	0.019964	0.970058
Cs1g04790	midnightblue	0.165605	0.753864	-0.621705	0.187593	-0.600413	0.207603	0.38617	0.44954	0.0757692	0.886564	0.208291	0.692082	0.677606	0.929671	0.47689	0.218636	0.670616	0.232529	gi|224116612|ref|XP_002331883.1|/6.9021e-68/predicted protein [Populus trichocarpa]	GO:0016020//membrane	0.001	0.001	0.296775	0.567907	0.0831478	0.875566	0.212425	0.686156	-0.187675	0.721793	-0.291179	0.575576	-0.274936	0.597987	0.863317	0.0267467	-0.395484	0.437702	0.356855	0.487439	0.522188	0.287914	-0.826815	0.0423926	0.267365	0.608508	0.495952	0.317066
Cs1g04800	yellow	0.616425	0.192477	-0.61734	0.191627	-0.702051	0.119935	0.752526	0.084287	0.849902	0.0321034	-0.705085	0.117637	1.45224	1.29511	0.885794	1.24955	1.21369	1.06316	gi|255562395|ref|XP_002522204.1|/2.22764e-36/heat shock protein binding protein, putative [Ricinus communis]	0.001	0.001	0.001	0.616778	0.192149	-0.268443	0.607007	-0.195082	0.711089	-0.797451	0.0573845	0.499503	0.313059	-0.883646	0.0195196	0.734491	0.0963842	-0.242194	0.643812	-0.141569	0.789065	-0.0896295	0.865916	0.0399847	0.940055	-0.684977	0.133228	-0.0480203	0.928025
Cs1g04810	turquoise	-0.0717476	0.892563	0.366665	0.474651	0.48721	0.327011	-0.571122	0.236461	-0.608069	0.200312	0.358968	0.484677	9.35905	11.7749	10.3202	8.6926	11.6625	11.6245	gi|356552003|ref|XP_003544361.1|/4.49441e-95/PREDICTED: potassium channel SKOR-like [Glycine max]	GO:0031224//intrinsic to membrane	GO:0005249//voltage-gated potassium channel activity;GO:0016787//hydrolase activity;GO:0000166//nucleotide binding	GO:0009725//response to hormone stimulus;GO:0030001//metal ion transport	-0.166739	0.752209	-0.0597924	0.910418	-0.237838	0.649969	-0.116122	0.8266	-0.645871	0.165906	0.618723	0.190345	0.160178	0.761787	0.169401	0.748328	0.656662	0.156585	0.562474	0.245266	-0.428956	0.396031	0.433754	0.390173	0.0038334	0.99425
Cs1g04820	blue	0.793111	0.0597766	-0.0676822	0.898632	-0.298296	0.565828	0.298695	0.565283	0.517926	0.292577	-0.493412	0.319944	31.0204	31.242	28.259	35.3601	29.3372	29.839	0.001	0.001	0.001	0.001	0.773282	0.0712745	-0.589262	0.218411	-0.554039	0.253975	-0.490968	0.322721	0.90516	0.0130655	-0.722672	0.104702	0.21539	0.681912	-0.477414	0.338286	-0.725027	0.10302	-0.0474623	0.92886	0.70855	0.115036	-0.548927	0.259311	0.166155	0.753061
Cs1g04850	pink	-0.209179	0.690807	0.61213	0.196489	0.623163	0.186252	-0.753942	0.0833682	-0.557474	0.250415	0.231313	0.659218	1.29834	1.89265	1.78944	1.3615	2.42713	2.0792	gi|225431392|ref|XP_002272192.1|/7.59795e-129/PREDICTED: uncharacterized protein LOC100259153 [Vitis vinifera]	0.001	0.001	0.001	-0.352851	0.492689	0.229731	0.661465	-0.292884	0.573237	-0.0468701	0.929746	-0.449391	0.371291	0.693954	0.126164	-0.0430807	0.935419	0.122314	0.817444	0.826204	0.0426828	0.278929	0.592457	-0.3007	0.562545	0.294443	0.571099	-0.0849871	0.872826
Cs1g04860	cyan	0.654835	0.158147	0.0653441	0.902123	-0.049497	0.925815	0.250127	0.632633	0.583212	0.224368	-0.737813	0.0941013	19.1458	17.9821	16.0067	21.0204	17.4859	19.3136	gi|255578426|ref|XP_002530078.1|/4.47194e-49/conserved hypothetical protein [Ricinus communis]	0.001	0.001	0.001	0.533469	0.275706	-0.606186	0.202096	-0.584032	0.223557	-0.650037	0.16228	0.759241	0.0799695	-0.570811	0.236776	-0.00564571	0.991532	-0.00192986	0.997105	-0.597811	0.210106	-0.285538	0.583333	0.863771	0.0265736	-0.775191	0.0701276	-0.330348	0.522504
Cs1g04870	turquoise	0.0031152	0.995327	0.33066	0.522086	0.358223	0.48565	-0.623844	0.185629	-0.834718	0.0387197	0.758372	0.0805223	1.96763	6.83331	5.53917	3.01566	5.27403	4.72653	gi|255578418|ref|XP_002530074.1|/2.19208e-66/monoxygenase, putative [Ricinus communis]	0.001	GO:0004497//monooxygenase activity	GO:0008152//metabolic process	0.0256105	0.961593	-0.109735	0.836058	-0.175064	0.740086	0.232597	0.657396	-0.539627	0.269128	0.587515	0.220125	0.185805	0.7245	-0.264381	0.612669	0.362035	0.480674	0.827803	0.0419249	-0.479499	0.335875	0.796472	0.0579202	0.533967	0.275172
Cs1g04880	green	0.00472229	0.992917	0.011292	0.983063	-0.154771	0.769698	-0.205185	0.696541	-0.13163	0.803696	0.195105	0.711055	0.137326	0.282615	0.217458	0.132929	0.407727	0.0706876	gi|255573856|ref|XP_002527847.1|/5.30004e-22/U2 snrnp auxiliary factor, small subunit, putative [Ricinus communis]	GO:0043231//intracellular membrane-bounded organelle	GO:0046914//transition metal ion binding;GO:0003676//nucleic acid binding	0.001	0.0290769	0.956397	0.439802	0.382832	-0.0629381	0.905717	-0.0554977	0.916839	-0.0772047	0.884423	0.066851	0.899873	0.525711	0.284079	-0.540601	0.268094	0.713874	0.11109	0.317141	0.540238	-0.63434	0.176115	0.243361	0.642165	0.472216	0.344326
Cs1g04900	yellow	-0.594729	0.213085	0.689703	0.129488	0.800571	0.0556921	-0.847074	0.0332914	-0.80801	0.0517519	0.521842	0.288291	2.3872	3.81169	5.73545	2.78886	5.45837	5.76265	gi|255578424|ref|XP_002530077.1|/5.74363e-67/monoxygenase, putative [Ricinus communis]	0.001	GO:0016491//oxidoreductase activity	0.001	-0.686071	0.132358	0.345662	0.502157	0.0377984	0.943329	0.460657	0.357891	-0.65866	0.154884	0.973859	0.00101607	-0.519716	0.290615	0.372385	0.467242	0.614744	0.194043	0.134292	0.799772	-0.230538	0.660319	0.552989	0.255068	-0.153265	0.771902
Cs1g04910	blue	0.70262	0.119503	-0.534764	0.274317	-0.734818	0.0961585	0.711201	0.113064	0.808147	0.0516808	-0.584064	0.223525	2.18625	1.83644	1.03623	2.37537	1.45718	1.05646	gi|225431409|ref|XP_002279832.1|/2.9703e-77/PREDICTED: probable cinnamyl alcohol dehydrogenase 9 [Vitis vinifera]	GO:0005576//extracellular region	GO:0046872//metal ion binding;GO:0016616//oxidoreductase activity, acting on the CH-OH group of donors, NAD or NADP as acceptor	GO:0009699//phenylpropanoid biosynthetic process	0.757921	0.0808101	-0.335687	0.515383	-0.230162	0.660853	-0.553685	0.254343	0.813432	0.0489645	-0.980333	0.000576394	0.556527	0.251394	-0.52324	0.286766	-0.535186	0.273866	-0.118927	0.822451	0.305838	0.555547	-0.615577	0.193266	0.211196	0.687915
Cs1g04960	darkred	-0.553318	0.254725	0.133856	0.800416	0.224074	0.669514	-0.32611	0.528175	-0.703715	0.118673	0.856513	0.0294058	0.001	0.212537	0.872194	0.199934	0.001	0.212639	gi|225459789|ref|XP_002284795.1|/4.25004e-29/PREDICTED: F-box protein SKIP23-like [Vitis vinifera]	0.001	0.001	0.001	-0.401871	0.429644	0.234781	0.654299	0.503372	0.308715	0.960302	0.00233267	-0.452535	0.367534	0.553735	0.254292	-0.500364	0.312091	-0.00119554	0.998207	-0.180265	0.732532	0.19399	0.712665	-0.232601	0.657391	0.816187	0.0475754	0.382023	0.454841
Cs1g04970	pink	-0.350093	0.496316	-0.503658	0.308395	-0.32391	0.531126	0.671095	0.144477	0.594473	0.213333	-0.454551	0.365132	35.0724	25.2306	28.8338	28.3913	26.2633	29.8758	gi|356496312|ref|XP_003517012.1|/6.59604e-18/PREDICTED: protein transport protein Sec61 subunit beta [Glycine max]	0.001	0.001	GO:0006810//transport	-0.318071	0.538983	0.20281	0.699956	0.562994	0.244733	0.0254616	0.961816	-0.013538	0.979694	-0.313632	0.544977	-0.253799	0.627475	0.602648	0.205464	-0.236715	0.651559	-0.713642	0.111261	0.120805	0.819674	-0.469033	0.348042	-0.616626	0.19229
Cs1g04980	cyan	-0.108167	0.838383	-0.497896	0.31487	-0.340675	0.508757	0.277091	0.595	-0.00724792	0.989128	0.156725	0.766838	9.29465	9.70585	8.21316	6.39789	9.13063	8.08027	gi|255562377|ref|XP_002522195.1|/1.75407e-25/60S ribosomal protein L10, mitochondrial, putative [Ricinus communis]	GO:0043231//intracellular membrane-bounded organelle;GO:0033279	GO:0005198//structural molecule activity	GO:0010467//gene expression	-0.0431958	0.935247	0.178188	0.735547	0.31246	0.546563	-0.168773	0.749244	-0.587136	0.220498	0.000617953	0.999073	0.622672	0.186704	0.0566971	0.915045	0.562305	0.24544	0.360292	0.482946	-0.837592	0.0374225	0.236626	0.651686	0.105419	0.842457
Cs1g04990	red	0.0939757	0.859451	-0.701983	0.119987	-0.816849	0.0472446	0.585689	0.221921	0.465157	0.352588	-0.0983426	0.852962	7.19598	6.90731	6.29275	6.02989	7.12175	4.92036	gi|359476949|ref|XP_002282659.2|/2.80104e-111/PREDICTED: carbamoyl-phosphate synthase small chain [Vitis vinifera]	GO:0009532//plastid stroma	GO:0004086//carbamoyl-phosphate synthase activity	GO:0009064//glutamine family amino acid metabolic process;GO:0009267//cellular response to starvation	0.235989	0.652587	0.402004	0.429478	0.316082	0.541667	-0.160968	0.760633	0.115315	0.827795	-0.554933	0.253046	0.777047	0.0690208	-0.529602	0.279868	0.317405	0.539882	0.0605538	0.90928	-0.672112	0.14364	-0.0674672	0.898953	0.431176	0.393316
Cs1g05000	turquoise	0.354278	0.490816	-0.746623	0.0881662	-0.788093	0.0625989	0.908032	0.0122983	0.799089	0.0564928	-0.474715	0.341417	544.17	466.927	441.565	510.801	419.783	427.918	gi|224055984|ref|XP_002298710.1|/0/actin 1 [Populus trichocarpa]	GO:0043232	GO:0032559//adenyl ribonucleotide binding	0.001	0.469652	0.347318	-0.208401	0.691924	0.202234	0.700784	-0.262527	0.615256	0.533757	0.275397	-0.891572	0.0169976	0.325034	0.529619	-0.177375	0.736727	-0.645835	0.165937	-0.300795	0.562415	0.205959	0.69543	-0.513529	0.297418	0.0275129	0.958741
Cs1g05020	turquoise	0.31036	0.549408	-0.489399	0.32451	-0.600104	0.2079	0.74582	0.0887006	0.864045	0.0264692	-0.664359	0.150076	0.808088	0.001	0.001	0.782213	0.001	0.001	gi|255562369|ref|XP_002522191.1|/1.71826e-55/RING-H2 finger protein ATL1L, putative [Ricinus communis]	0.001	GO:0005488//binding	0.001	0.353265	0.492145	-0.104308	0.844105	0.0618635	0.907323	-0.297689	0.566657	0.726767	0.101785	-0.835145	0.0385255	0.102828	0.846301	-0.119692	0.821319	-0.589301	0.218373	-0.554886	0.253095	0.455529	0.363969	-0.714595	0.11056	-0.158494	0.764249
Cs1g05030	blue	0.367209	0.473944	0.621296	0.187969	0.363898	0.478247	-0.471081	0.345649	-0.136837	0.796026	-0.0499688	0.925109	0.690539	1.09814	1.25916	2.06605	1.24257	1.29255	gi|224120622|ref|XP_002330911.1|/0/predicted protein [Populus trichocarpa]	0.001	GO:0004672//protein kinase activity	0.001	0.288613	0.579101	-0.28906	0.578487	-0.602354	0.205745	0.0161878	0.97572	0.652849	0.159853	0.00720594	0.989191	-0.343665	0.504797	-0.395944	0.437121	-0.420252	0.406732	-0.0200353	0.969951	0.734708	0.096234	-0.114831	0.82851	0.193231	0.713761
Cs1g05070	yellow	0.653764	0.159066	-0.600198	0.20781	-0.711292	0.112997	0.755052	0.0826511	0.870261	0.0241562	-0.718381	0.107797	6.68083	5.08716	1.12845	5.17353	4.23162	2.75114	gi|255585216|ref|XP_002533310.1|/2.25812e-137/ATP binding protein, putative [Ricinus communis]	GO:0016020//membrane	GO:0030246//carbohydrate binding;GO:0004713//protein tyrosine kinase activity;GO:0000166//nucleotide binding	GO:0009987//cellular process	0.657856	0.155568	-0.293886	0.571863	-0.223366	0.670524	-0.783812	0.0650539	0.585028	0.222573	-0.923428	0.00857052	0.706467	0.116597	-0.292094	0.57432	-0.221816	0.672732	-0.111391	0.833605	0.11507	0.828157	-0.708044	0.115414	-0.0185941	0.972112
Cs1g05090	yellow	0.662781	0.151401	-0.728837	0.100325	-0.828526	0.041584	0.836652	0.0378445	0.734308	0.0965105	-0.43169	0.392689	3.42656	2.84348	0.81682	2.99585	1.09394	0.796555	gi|224116596|ref|XP_002331879.1|/8.77951e-62/predicted protein [Populus trichocarpa]	0.001	GO:0046872//metal ion binding;GO:0019787//small conjugating protein ligase activity	GO:0032446//protein modification by small protein conjugation	0.767767	0.0746359	-0.417576	0.410043	-0.0675609	0.898813	-0.493284	0.320089	0.581841	0.225727	-0.963872	0.00193428	0.64824	0.16384	-0.438869	0.383961	-0.584896	0.222703	0.0377302	0.943432	0.12392	0.815071	-0.452986	0.366997	0.260254	0.618433
Cs1g05100	lightcyan	0.000918367	0.998622	0.132647	0.802197	0.281025	0.589559	-0.387081	0.448377	-0.591761	0.215971	0.469157	0.347897	16.6089	18.7486	17.2388	15.7443	17.841	17.9171	gi|224060441|ref|XP_002300201.1|/1.92865e-148/predicted protein [Populus trichocarpa]	0.001	0.001	0.001	-0.025895	0.961166	-0.153587	0.771431	-0.127419	0.809906	-0.083546	0.874973	-0.695634	0.12486	0.490566	0.323179	0.328272	0.525279	0.0700512	0.895095	0.520129	0.290163	0.715227	0.110096	-0.560423	0.247373	0.542598	0.265977	0.176459	0.738059
Cs1g05110	brown	-0.167942	0.750456	-0.530063	0.279371	-0.61731	0.191655	0.702832	0.119342	0.853627	0.0305694	-0.618229	0.190802	2.08419	0.389932	1.00011	1.37554	1.31262	0.487649	0.001	0.001	0.001	0.001	-0.117258	0.82492	0.51905	0.291344	0.415279	0.412891	-0.102258	0.847148	0.445576	0.375868	-0.619755	0.18939	0.0790688	0.881644	0.0049137	0.99263	-0.00588372	0.991175	-0.781863	0.0661859	0.00879667	0.986805	-0.636709	0.173997	-0.267902	0.607761
Cs1g05150	black	0.122523	0.817135	-0.733464	0.0970946	-0.705687	0.117183	0.47509	0.340981	-0.0653007	0.902188	0.522143	0.287962	3.92114	5.13525	4.13947	2.76043	2.82232	1.8349	gi|255581995|ref|XP_002531795.1|/9.67774e-16/serine/threonine-protein kinase, putative [Ricinus communis]	0.001	GO:0004674//protein serine/threonine kinase activity;GO:0032559//adenyl ribonucleotide binding	GO:0006464//protein modification process	0.370754	0.46935	-0.0298429	0.955249	0.425805	0.399894	0.223347	0.67055	-0.240171	0.646671	-0.314515	0.543783	0.669686	0.145641	-0.529609	0.27986	-0.140541	0.790577	0.589203	0.21847	-0.719868	0.106719	0.531824	0.277474	0.773745	0.070996
Cs1g05160	blue	0.529417	0.280067	0.201511	0.701825	-0.0702299	0.894828	0.0259175	0.961132	0.318171	0.538848	-0.339711	0.510035	0.001	0.001	0.001	0.913188	0.001	0.001	gi|87240737|gb|ABD32595.1|/4.71474e-11/HAT dimerisation [Medicago truncatula]	0.001	0.001	0.001	0.502987	0.309146	-0.341775	0.507299	-0.479693	0.33565	-0.171363	0.745472	0.895517	0.0158048	-0.462443	0.355783	-0.119807	0.821149	-0.463035	0.355085	-0.653836	0.159004	-0.19499	0.711222	0.77186	0.0721344	-0.414529	0.413822	0.168958	0.748974
Cs1g05170	yellow	-0.0502444	0.924697	0.653896	0.158953	0.788388	0.0624317	-0.779604	0.067509	-0.751834	0.0847374	0.37193	0.46783	5.67039	8.28543	7.30307	6.20238	7.91278	9.39855	gi|225431573|ref|XP_002282420.1|/1.38929e-31/PREDICTED: serine/threonine-protein kinase ULK3 isoform 1 [Vitis vinifera]	0.001	GO:0004672//protein kinase activity;GO:0032559//adenyl ribonucleotide binding	GO:0006464//protein modification process	-0.194136	0.712454	-0.272434	0.601459	-0.396708	0.436154	-0.0356068	0.946612	-0.567156	0.240483	0.768579	0.0741367	-0.191197	0.716699	0.320104	0.536244	0.390372	0.444186	0.502252	0.30997	-0.0432339	0.93519	0.41936	0.407835	-0.133989	0.800219
Cs1g05180	blue	0.534181	0.274943	-0.110688	0.834646	-0.417332	0.410345	0.357086	0.487137	0.748613	0.0868501	-0.692366	0.127401	0.254492	0.0872904	0.001	0.492686	0.251867	0.001	gi|359477046|ref|XP_002275786.2|/0/PREDICTED: G-type lectin S-receptor-like serine/threonine-protein kinase RLK1 [Vitis vinifera]	0.001	GO:0005488//binding;GO:0004672//protein kinase activity	0.001	0.501438	0.310884	-0.0593408	0.911093	-0.375668	0.463006	-0.475487	0.340521	0.974925	0.000935272	-0.761534	0.0785187	0.23959	0.647492	-0.501656	0.310639	-0.308142	0.552417	-0.399649	0.432443	0.506907	0.304766	-0.733803	0.0968596	0.0536413	0.919615
Cs1g05190	turquoise	0.0441362	0.933839	-0.698304	0.122801	-0.689519	0.129633	0.889267	0.0177138	0.92812	0.00756447	-0.695706	0.124804	2.23635	0.0697331	0.0715415	0.852777	0.402414	0.139533	gi|359477048|ref|XP_002275811.2|/0/PREDICTED: G-type lectin S-receptor-like serine/threonine-protein kinase RLK1-like [Vitis vinifera]	0.001	GO:0016740//transferase activity	0.001	0.0910209	0.863846	0.159916	0.762171	0.342211	0.506721	-0.324548	0.53027	0.37964	0.457898	-0.753458	0.0836814	0.219721	0.675722	0.140252	0.791001	-0.214359	0.683387	-0.631803	0.178395	0.0768104	0.885011	-0.705235	0.117524	-0.353808	0.491433
Cs1g05200	turquoise	0.587803	0.219842	-0.566455	0.241197	-0.729866	0.0996025	0.774422	0.0705886	0.873096	0.0231351	-0.646971	0.164945	13.3107	10.4356	7.84714	13.4423	9.2385	8.06771	gi|359496521|ref|XP_002262970.2|/6.65096e-142/PREDICTED: G-type lectin S-receptor-like serine/threonine-protein kinase At1g11330-like [Vitis vinifera]	0.001	0.001	0.001	0.640197	0.170898	-0.267136	0.608827	-0.122761	0.816784	-0.506688	0.30501	0.787704	0.0628201	-0.972941	0.00108837	0.441648	0.3806	-0.377173	0.461069	-0.554196	0.253812	-0.274272	0.598908	0.344099	0.504223	-0.682231	0.135422	0.0695533	0.895838
Cs1g05210	darkgrey	-0.0955433	0.857121	0.625331	0.184268	0.62961	0.180377	-0.73198	0.0981254	-0.850102	0.03202	0.706851	0.116308	9.27453	11.8256	12.9836	12.1002	10.6754	12.3502	gi|224131202|ref|XP_002328480.1|/1.81847e-16/predicted protein [Populus trichocarpa]	0.001	0.001	0.001	-0.0885798	0.867478	-0.253051	0.628526	-0.184475	0.726426	0.565817	0.241847	-0.209185	0.690799	0.638763	0.172169	-0.5175	0.293045	-0.0789144	0.881874	-0.268027	0.607586	0.426261	0.399334	0.223983	0.669643	0.667513	0.147444	0.327399	0.526448
Cs1g05220	black	-0.0691292	0.896471	0.764553	0.0766268	0.788769	0.0622153	-0.735155	0.0959255	-0.341822	0.507236	-0.150297	0.776251	0.607639	1.00041	0.769767	0.823456	1.80411	1.87667	gi|125950374|gb|ABN58740.1|/1.77975e-98/UGT protein [Gossypium hirsutum]	0.001	GO:0016757//transferase activity, transferring glycosyl groups	0.001	-0.314584	0.54369	0.00374944	0.994376	-0.527508	0.282132	-0.316828	0.540659	-0.2293	0.662078	0.602692	0.205422	-0.244114	0.641102	0.38516	0.450829	0.638599	0.172315	0.0178568	0.973218	0.155827	0.768151	-0.098249	0.853101	-0.478839	0.336637
Cs1g05240	turquoise	0.465432	0.352264	-0.752587	0.0842471	-0.668739	0.146425	0.616768	0.192158	0.215049	0.6824	0.0776758	0.883721	0.320553	0.494772	0.001	0.001	0.001	0.001	gi|255582003|ref|XP_002531799.1|/0/ATP binding protein, putative [Ricinus communis]	0.001	GO:0004871//signal transducer activity;GO:0004674//protein serine/threonine kinase activity;GO:0000166//nucleotide binding	GO:0009987//cellular process	0.601913	0.206167	-0.422754	0.403646	0.089642	0.865897	-0.349399	0.497229	-0.134868	0.798925	-0.516391	0.294264	0.831741	0.0400846	-0.288329	0.579492	-0.195305	0.710768	0.566283	0.241373	-0.457114	0.362087	0.111282	0.833766	0.407424	0.422679
Cs1g05290	midnightblue	0.933546	0.00647741	-0.139987	0.791391	-0.382818	0.453824	0.172278	0.744139	0.315696	0.542188	-0.282875	0.587006	0.497132	0.625224	0.408188	0.588151	0.546671	0.454927	gi|225431547|ref|XP_002275565.1|/1.49996e-123/PREDICTED: probable serine/threonine-protein kinase WNK6-like [Vitis vinifera]	0.001	GO:0004672//protein kinase activity	GO:0006464//protein modification process	0.919507	0.00945797	-0.545728	0.262672	-0.680162	0.137085	-0.711579	0.112784	0.605574	0.202677	-0.627848	0.181974	0.786592	0.0634551	-0.749601	0.0861995	-0.188397	0.720749	0.474905	0.341196	0.130803	0.804914	-0.275497	0.59721	0.488367	0.325688
Cs1g05350	red	-0.102965	0.846098	0.899986	0.0145041	0.966763	0.00163867	-0.803589	0.0540774	-0.518602	0.291836	0.0301657	0.954765	0.0909144	0.374202	0.575859	0.704027	0.629836	1.40393	gi|359477044|ref|XP_002275760.2|/1.58762e-162/PREDICTED: G-type lectin S-receptor-like serine/threonine-protein kinase RLK1-like [Vitis vinifera]	0.001	GO:0005488//binding;GO:0004672//protein kinase activity	GO:0009987//cellular process	-0.314555	0.543729	-0.262151	0.615781	-0.484539	0.330071	0.0141323	0.978803	-0.147595	0.780215	0.689994	0.129259	-0.699122	0.122173	0.501625	0.310673	0.0557738	0.916426	-0.0376442	0.94356	0.575189	0.232365	0.0262303	0.960664	-0.482923	0.331928
Cs1g05420	turquoise	0.19129	0.716565	-0.740863	0.0920274	-0.743191	0.0904578	0.873284	0.023068	0.917357	0.00996258	-0.704101	0.11838	4.50178	2.63784	1.78216	2.663	2.90834	2.12416	gi|224093350|ref|XP_002309893.1|/1.14353e-25/predicted protein [Populus trichocarpa]	0.001	0.001	0.001	0.221757	0.672817	0.109866	0.835864	0.212146	0.686555	-0.539853	0.268888	0.308454	0.551992	-0.781266	0.0665342	0.517287	0.293279	0.0302969	0.954569	0.00127319	0.99809	-0.415593	0.412501	-0.117226	0.824967	-0.683451	0.134445	-0.262189	0.615728
Cs1g05430	turquoise	-0.144176	0.785234	0.632098	0.17813	0.619409	0.18971	-0.855443	0.0298348	-0.938186	0.00561336	0.767825	0.0746002	4.37906	7.33254	7.6908	6.16559	7.01301	7.00819	gi|15230160|ref|NP_188498.1|/1.14897e-36/uridylate kinase [Arabidopsis thaliana]	GO:0043231//intracellular membrane-bounded organelle	GO:0009041//uridylate kinase activity	GO:0006220//pyrimidine nucleotide metabolic process;GO:0006520//cellular amino acid metabolic process	-0.158224	0.764645	-0.0254136	0.961888	-0.213781	0.684213	0.436349	0.387017	-0.422572	0.40387	0.762443	0.0779471	-0.210004	0.689625	-0.182531	0.729244	0.266927	0.609119	0.610931	0.197614	-0.196118	0.709595	0.776718	0.0692167	0.421266	0.405481
Cs1g05440	red	-0.139845	0.791599	0.575439	0.232114	0.790682	0.0611358	-0.477674	0.337986	-0.343075	0.505577	-0.0843691	0.873747	0.001	0.001	0.001	0.001	0.001	0.608779	0.001	0.001	0.001	0.001	-0.332946	0.519035	-0.34872	0.498123	-0.285507	0.583376	-0.117633	0.824364	-0.3544	0.490657	0.568965	0.238646	-0.578383	0.229168	0.785471	0.0640973	0.0231861	0.965227	-0.0736605	0.889709	0.447363	0.373722	-0.0680744	0.898046	-0.694412	0.125808
Cs1g05450	blue	0.515719	0.295003	-0.369512	0.470959	-0.570361	0.237231	0.626304	0.18338	0.828922	0.0413979	-0.669397	0.14588	1.39492	0.358842	0.001	1.89879	0.345132	0.0448767	gi|224093352|ref|XP_002309894.1|/2.30895e-91/predicted protein [Populus trichocarpa]	0.001	0.001	0.001	0.538545	0.27028	-0.208864	0.69126	-0.173873	0.741818	-0.41195	0.41703	0.88614	0.018708	-0.878913	0.0211054	0.215091	0.682338	-0.343808	0.504607	-0.591307	0.216413	-0.415733	0.412327	0.525549	0.284255	-0.721363	0.105642	-0.00311389	0.995329
Cs1g05470	brown	0.0459858	0.93107	-0.466142	0.35143	-0.559392	0.248434	0.619938	0.189221	0.886042	0.0187397	-0.778874	0.0679387	1.6194	0.874837	0.769306	1.09728	1.44243	0.833578	gi|255552380|ref|XP_002517234.1|/1.21604e-74/Histone-lysine N-methyltransferase ATXR6, putative [Ricinus communis]	GO:0009536//plastid	GO:0046914//transition metal ion binding;GO:0016279//protein-lysine N-methyltransferase activity	GO:0007049//cell cycle;GO:0009292//genetic transfer;GO:0048229//gametophyte development;GO:0006351//transcription, DNA-dependent	0.0159909	0.976016	0.406548	0.423775	0.129111	0.80741	-0.507044	0.304613	0.391352	0.442942	-0.623076	0.186333	0.383021	0.453565	-0.0043196	0.993521	0.308136	0.552424	-0.597521	0.210386	-0.0992851	0.851562	-0.754138	0.0832414	-0.338012	0.512292
Cs1g05480	turquoise	0.224924	0.668304	-0.722635	0.104728	-0.763803	0.0770951	0.916923	0.010066	0.921667	0.00896373	-0.643836	0.167689	34.5662	23.1783	21.8069	28.8374	22.4982	21.2658	gi|357519917|ref|XP_003630247.1|/1.5656e-40/hypothetical protein MTR_8g093440 [Medicago truncatula]	0.001	0.001	0.001	0.300276	0.563124	-0.00519139	0.992213	0.246865	0.637224	-0.330043	0.522911	0.525545	0.28426	-0.870306	0.0241401	0.287832	0.580176	-0.0511141	0.923396	-0.425485	0.400286	-0.508797	0.302662	0.16966	0.747952	-0.669659	0.145664	-0.16918	0.748652
Cs1g05490	grey60	0.716482	0.109179	-0.699682	0.121743	-0.789275	0.0619287	0.717079	0.108743	0.482078	0.3329	-0.149002	0.778151	8.41887	9.12945	5.94788	8.33736	5.57605	5.40029	gi|225431527|ref|XP_002281739.1|/1.10019e-17/PREDICTED: 50S ribosomal protein L17 [Vitis vinifera]	GO:0043231//intracellular membrane-bounded organelle;GO:0030529//ribonucleoprotein complex	0.001	0.001	0.860372	0.0278829	-0.538017	0.270842	-0.0926665	0.861398	-0.374599	0.464385	0.454793	0.364844	-0.852735	0.0309337	0.713005	0.11173	-0.573529	0.234034	-0.637542	0.173255	0.335936	0.515052	0.0135448	0.979684	-0.170249	0.747094	0.505943	0.305841
Cs1g05500	blue	0.581189	0.226373	0.165494	0.754025	-0.148718	0.778567	0.101253	0.84864	0.559846	0.247967	-0.630246	0.179801	0.13296	0.0684075	0.001	0.450458	0.197382	0.0684403	gi|224095970|ref|XP_002310513.1|/0/predicted protein [Populus trichocarpa]	0.001	GO:0035251//UDP-glucosyltransferase activity	GO:0008152//metabolic process	0.499764	0.312765	-0.205233	0.696472	-0.56914	0.238468	-0.455996	0.363415	0.987063	0.000249983	-0.586377	0.221244	0.0621464	0.9069	-0.458384	0.360581	-0.373154	0.466249	-0.331819	0.520538	0.706142	0.116841	-0.679992	0.137222	0.019238	0.971147
Cs1g05510	brown	0.428685	0.396362	-0.301702	0.561177	-0.524729	0.285146	0.508772	0.30269	0.896588	0.0154883	-0.847471	0.0331231	3.51282	2.38568	1.55753	3.33233	3.47658	1.95286	gi|224093384|ref|XP_002309906.1|/1.51005e-114/predicted protein [Populus trichocarpa]	GO:0005618//cell wall;GO:0009536//plastid	GO:0030234//enzyme regulator activity;GO:0004091//carboxylesterase activity	GO:0071555	0.369609	0.470833	0.112317	0.832233	-0.255887	0.624547	-0.693354	0.126631	0.733621	0.096986	-0.772422	0.071794	0.475487	0.340521	-0.306245	0.554993	0.0876999	0.868787	-0.440187	0.382365	0.184799	0.725957	-0.841508	0.0356887	-0.149416	0.777544
Cs1g05530	brown	0.143824	0.785752	-0.455456	0.364056	-0.653447	0.159338	0.607284	0.201056	0.878921	0.0211026	-0.695622	0.124869	13.2802	10.5935	10.4558	12.2878	12.8671	9.6507	gi|224083424|ref|XP_002307020.1|/6.02089e-118/predicted protein [Populus trichocarpa]	0.001	0.001	0.001	0.157469	0.765748	0.409458	0.420137	0.0881499	0.868118	-0.399587	0.432521	0.604482	0.203715	-0.72773	0.101105	0.404901	0.42584	-0.296247	0.56863	0.15255	0.772951	-0.553206	0.254842	-0.0363832	0.945449	-0.695369	0.125065	-0.0811148	0.878595
Cs1g05550	blue	0.263531	0.613855	0.25495	0.625861	-0.0257615	0.961366	-0.00517738	0.992234	0.601878	0.2062	-0.771776	0.0721859	1.894	1.19593	1.1815	2.58336	2.68389	1.59533	gi|255552418|ref|XP_002517253.1|/6.32819e-113/conserved hypothetical protein [Ricinus communis]	0.001	0.001	0.001	0.113496	0.830487	0.216313	0.680591	-0.455423	0.364095	-0.51046	0.300815	0.773042	0.0714198	-0.379869	0.457604	0.0292403	0.956152	-0.216116	0.680873	0.193125	0.713914	-0.563791	0.243917	0.460315	0.358295	-0.781969	0.0661239	-0.275661	0.596982
Cs1g05560	blue	0.444179	0.377549	0.156513	0.767147	-0.173765	0.741976	0.0925729	0.861537	0.567385	0.240251	-0.609153	0.199289	0.156505	0.001	0.001	0.605973	0.30978	0.001	gi|225431513|ref|XP_002275031.1|/1.66494e-13/PREDICTED: uncharacterized protein LOC100262544 [Vitis vinifera]	0.001	0.001	GO:0009832//plant-type cell wall biogenesis	0.37471	0.464241	-0.00547727	0.991784	-0.459282	0.359517	-0.361204	0.481757	0.960402	0.00232097	-0.547765	0.26053	0.035237	0.947166	-0.47242	0.344088	-0.244574	0.640454	-0.42024	0.406748	0.603119	0.205015	-0.657015	0.156284	0.0265783	0.960142
Cs1g05570	blue	0.268291	0.607219	0.256867	0.623173	-0.016599	0.975104	0.0353418	0.947009	0.618167	0.190859	-0.771402	0.0724125	1.20082	0.599099	0.72988	1.83162	1.54857	1.01146	gi|42573790|ref|NP_974991.1|/1.71926e-55/transducin/WD40 domain-containing protein [Arabidopsis thaliana]	GO:0043234//protein complex	GO:0005488//binding	GO:0048827//phyllome development;GO:0048507//meristem development;GO:0048229//gametophyte development;GO:0000725//recombinational repair;GO:0035315//hair cell differentiation;GO:0034728;GO:0006338//chromatin remodeling	0.131812	0.803427	0.131817	0.80342	-0.429447	0.39543	-0.427671	0.397604	0.851832	0.0313041	-0.416246	0.41169	-0.111277	0.833773	-0.178989	0.734384	-0.0325237	0.951232	-0.634604	0.175879	0.626738	0.182985	-0.802943	0.0544214	-0.299114	0.56471
Cs1g05580	green	0.137724	0.79472	0.40165	0.429922	0.108168	0.83838	-0.308113	0.552456	0.233659	0.65589	-0.414285	0.414125	0.001	0.001	0.001	0.433411	0.886259	0.001	0.001	0.001	0.001	0.001	0.00578541	0.991322	0.382732	0.453934	-0.442563	0.379496	-0.333687	0.518048	0.503494	0.308579	-0.075491	0.886979	0.118697	0.82279	-0.371942	0.467814	0.529819	0.279634	-0.264436	0.612591	0.115039	0.828203	-0.401708	0.429849	-0.0152378	0.977145
Cs1g05590	blue	-0.525716	0.284074	-0.325679	0.528753	-0.0466316	0.930103	0.0250652	0.96241	-0.542827	0.265735	0.747738	0.0874274	3.61687	4.1135	4.52162	2.02693	3.01436	3.52755	gi|255571762|ref|XP_002526824.1|/3.60751e-70/conserved hypothetical protein [Ricinus communis]	GO:0043231//intracellular membrane-bounded organelle	0.001	0.001	-0.371441	0.468462	0.193696	0.71309	0.663084	0.151146	0.567169	0.24047	-0.914861	0.0105644	0.452204	0.367929	0.0377633	0.943382	0.252225	0.629685	0.2151	0.682326	0.417631	0.409974	-0.775139	0.070159	0.782655	0.0657249	0.218502	0.677463
Cs1g05650	blue	0.490691	0.323037	-0.200537	0.703226	-0.446947	0.374221	0.473633	0.342675	0.776882	0.0691191	-0.681329	0.136146	9.26889	6.18658	5.64179	11.9628	7.27251	5.75972	gi|356571713|ref|XP_003554018.1|/1.18773e-32/PREDICTED: uncharacterized protein LOC100794263 [Glycine max]	0.001	0.001	0.001	0.482542	0.332366	-0.144326	0.785013	-0.261176	0.617144	-0.391473	0.442787	0.947564	0.00405215	-0.79467	0.0589125	0.123504	0.815686	-0.372268	0.467394	-0.519089	0.291302	-0.46452	0.353337	0.597552	0.210355	-0.736715	0.0948529	-0.0190549	0.971421
Cs1g05690	turquoise	0.0900824	0.865242	-0.812085	0.04965	-0.793712	0.0594426	0.956659	0.00277696	0.836745	0.0378028	-0.499049	0.313571	1.51169	0.924299	0.92514	1.12398	0.823939	0.811969	gi|296088557|emb|CBI37548.3|/3.98513e-55/unnamed protein product [Vitis vinifera]	0.001	GO:0004175//endopeptidase activity;GO:0042623//ATPase activity, coupled;GO:0032559//adenyl ribonucleotide binding	GO:0019538//protein metabolic process	0.20569	0.695816	0.0513922	0.92298	0.425464	0.400313	-0.176238	0.73838	0.357947	0.486011	-0.797304	0.0574646	0.255141	0.625593	0.01616	0.975762	-0.428517	0.396568	-0.473592	0.342723	0.0366357	0.945071	-0.523571	0.286406	-0.138564	0.793485
Cs1g05700	purple	0.00444311	0.993335	0.624574	0.18496	0.362771	0.479714	-0.64322	0.16823	-0.223832	0.669859	0.0119066	0.982141	1.83	2.25967	2.42364	2.57658	3.12829	2.2265	gi|356507475|ref|XP_003522491.1|/3.42776e-50/PREDICTED: DUF246 domain-containing protein At1g04910-like [Glycine max]	0.001	0.001	0.001	-0.103517	0.845278	0.364355	0.477653	-0.424705	0.401246	-0.0213961	0.967911	0.251193	0.631135	0.284667	0.584533	-0.0410016	0.938532	-0.404609	0.426205	0.552208	0.255881	0.00588916	0.991166	0.014599	0.978103	0.0207695	0.96885	0.186388	0.723656
Cs1g05730	cyan	0.0766088	0.885312	-0.901974	0.0139425	-0.792401	0.0601727	0.719508	0.10698	0.257639	0.622092	0.153554	0.771479	6.64179	6.61532	5.88795	5.27517	5.68841	5.25973	gi|225449649|ref|XP_002262753.1|/0/PREDICTED: putative disease resistance protein At3g14460 [Vitis vinifera]	0.001	0.001	0.001	0.269039	0.606178	0.0283608	0.95747	0.489321	0.324598	-0.0670703	0.899545	-0.288451	0.579324	-0.446795	0.374403	0.741391	0.0916703	-0.211673	0.687233	0.0217238	0.967419	0.331937	0.520381	-0.734618	0.0962961	0.189831	0.718673	0.37633	0.462154
Cs1g05750	turquoise	0.378642	0.45918	-0.215718	0.681443	-0.409656	0.41989	0.507572	0.304025	0.930651	0.00704723	-0.929488	0.00728253	5.52231	4.28087	3.95425	5.56045	5.14299	4.48106	gi|255552428|ref|XP_002517258.1|/9.02033e-139/phosphatidylinositol 4-kinase, putative [Ricinus communis]	GO:0043231//intracellular membrane-bounded organelle;GO:0012506//vesicle membrane;GO:0044444//cytoplasmic part	GO:0005083//small GTPase regulator activity;GO:0001727//lipid kinase activity;GO:0019901//protein kinase binding	GO:0030384//phosphoinositide metabolic process;GO:0065007//biological regulation;GO:0000904//cell morphogenesis involved in differentiation	0.298091	0.566107	0.0327472	0.950897	-0.249005	0.634213	-0.628003	0.181834	0.810676	0.0503725	-0.752905	0.0840403	0.204696	0.697244	-0.125292	0.813046	-0.132653	0.802188	-0.626941	0.1828	0.458519	0.360421	-0.946127	0.00427521	-0.335387	0.515782
Cs1g05760	turquoise	0.420682	0.406202	-0.676208	0.140288	-0.82277	0.0443321	0.849834	0.0321315	0.952167	0.0033773	-0.687467	0.131251	59.9739	49.8323	44.3048	55.57	50.4225	43.1584	gi|255552430|ref|XP_002517259.1|/4.17986e-58/transcription factor, putative [Ricinus communis]	0.001	0.001	0.001	0.480527	0.334688	-0.00786582	0.988202	0.0424453	0.93637	-0.501346	0.310988	0.671933	0.143788	-0.960716	0.00228449	0.526066	0.283694	-0.3262	0.528054	-0.285254	0.583725	-0.372087	0.467627	0.107327	0.839627	-0.702639	0.119488	0.0102156	0.984677
Cs1g05770	turquoise	-0.245207	0.639561	0.225613	0.667323	0.321123	0.534873	-0.552958	0.2551	-0.866957	0.0253732	0.85828	0.0287035	82.3425	156.28	153.052	82.9759	130.807	123.751	gi|224131164|ref|XP_002328470.1|/7.15614e-07/predicted protein [Populus trichocarpa]	0.001	0.001	0.001	-0.183291	0.728142	0.0708599	0.893888	0.0967652	0.855305	0.436569	0.38675	-0.717652	0.108326	0.672823	0.143056	0.0810829	0.878642	-0.124359	0.814423	0.408871	0.42087	0.729151	0.100104	-0.624956	0.18461	0.896652	0.0154693	0.480546	0.334666
Cs1g05780	red	0.126211	0.811689	-0.745751	0.0887462	-0.856282	0.0294981	0.822893	0.0442725	0.867148	0.0253021	-0.549965	0.258224	11.1959	8.61241	8.03251	9.04868	9.62809	6.82609	gi|255571375|ref|XP_002526636.1|/1.99434e-130/transcription regulator, putative [Ricinus communis]	0.001	0.001	0.001	0.213672	0.68437	0.347387	0.49988	0.296394	0.568428	-0.339582	0.510206	0.408579	0.421234	-0.797513	0.0573505	0.568755	0.238859	-0.278327	0.59329	0.076605	0.885317	-0.395505	0.437675	-0.263868	0.613384	-0.541234	0.267422	0.0279395	0.958102
Cs1g05790	black	0.126168	0.811752	0.504351	0.30762	0.539671	0.269082	-0.283745	0.585805	0.201781	0.701436	-0.665178	0.149391	0.903474	0.464836	0.001	0.874545	1.34123	1.86023	0.001	0.001	0.001	0.001	-0.143551	0.786152	-0.181675	0.730486	-0.546668	0.261683	-0.634565	0.175913	0.114133	0.829543	0.14986	0.776893	-0.236443	0.651945	0.556217	0.251715	0.293166	0.572849	-0.352233	0.493501	0.51564	0.29509	-0.631359	0.178796	-0.809026	0.0512239
Cs1g05800	red	-0.139845	0.791599	0.575439	0.232114	0.790682	0.0611358	-0.477674	0.337986	-0.343075	0.505577	-0.0843691	0.873747	0.001	0.001	0.001	0.001	0.001	1.39208	0.001	0.001	0.001	0.001	-0.332946	0.519035	-0.34872	0.498123	-0.285507	0.583376	-0.117633	0.824364	-0.3544	0.490657	0.568965	0.238646	-0.578383	0.229168	0.785471	0.0640973	0.0231861	0.965227	-0.0736605	0.889709	0.447363	0.373722	-0.0680744	0.898046	-0.694412	0.125808
Cs1g05810	red	-0.236424	0.651972	0.913765	0.010834	0.963604	0.00196291	-0.846281	0.0336282	-0.610947	0.197599	0.181543	0.730677	17.43	22.04	30.1183	29.5468	27.0339	38.9234	gi|225445830|ref|XP_002277474.1|/2.47924e-120/PREDICTED: hydroxycinnamoyl-Coenzyme A shikimate/quinate hydroxycinnamoyltransferase [Vitis vinifera]	0.001	GO:0016740//transferase activity	0.001	-0.406939	0.423286	-0.133544	0.800875	-0.352879	0.492652	0.244347	0.640774	-0.164588	0.755347	0.758327	0.0805513	-0.808636	0.0514265	0.43823	0.384735	0.0206864	0.968975	-0.0651688	0.902385	0.531453	0.277873	0.163187	0.757392	-0.373565	0.465718
Cs1g05830	yellow	-0.291669	0.574903	0.539302	0.269474	0.700027	0.12148	-0.552038	0.256058	-0.326144	0.528129	-0.0926198	0.861468	0.351385	0.37548	0.342415	0.222395	0.575141	0.66784	gi|255577702|ref|XP_002529727.1|/5.08942e-119/transferase, transferring glycosyl groups, putative [Ricinus communis]	GO:0043234//protein complex;GO:0044464//cell part	GO:0035251//UDP-glucosyltransferase activity	GO:0006074;GO:0009860//pollen tube growth;GO:0009555//pollen development	-0.499039	0.313582	0.0981138	0.853302	-0.220665	0.674375	-0.215509	0.681741	-0.518023	0.292471	0.651218	0.161259	-0.259796	0.619073	0.644251	0.167325	0.691458	0.128111	-0.0366041	0.945118	-0.0529707	0.920618	-0.0264494	0.960335	-0.616323	0.192572
Cs1g05835	green	-0.11793	0.823925	0.311806	0.547448	0.144785	0.78434	-0.327359	0.526503	0.0832406	0.875427	-0.257206	0.622699	0.001	0.001	0.001	0.001	0.457957	0.001	gi|255577702|ref|XP_002529727.1|/4.17161e-20/transferase, transferring glycosyl groups, putative [Ricinus communis]	GO:0043234//protein complex;GO:0044464//cell part	GO:0035251//UDP-glucosyltransferase activity	GO:0006074;GO:0009860//pollen tube growth;GO:0009555//pollen development	-0.239779	0.647225	0.557856	0.25002	-0.217713	0.67859	-0.257116	0.622825	0.0768342	0.884975	0.148779	0.778478	0.179755	0.733271	-0.153719	0.771237	0.860515	0.0278271	-0.174844	0.740406	-0.259523	0.619455	-0.207815	0.692765	-0.0980925	0.853333
Cs1g05850	lightyellow	0.266605	0.609567	0.560384	0.247412	0.380127	0.457273	-0.34797	0.499112	0.296611	0.568132	-0.694795	0.125511	4.79504	4.44066	3.66997	5.91791	6.99972	5.92372	gi|224061883|ref|XP_002300646.1|/1.39143e-98/predicted protein [Populus trichocarpa]	0.001	GO:0016740//transferase activity	0.001	0.0175675	0.973651	0.0264223	0.960376	-0.686517	0.132004	-0.649855	0.162438	0.466616	0.350875	-0.0206855	0.968976	-0.0442734	0.933633	0.05591	0.916222	0.412788	0.415987	-0.348075	0.498973	0.468313	0.348886	-0.672146	0.143612	-0.472584	0.343897
Cs1g05880	red	-0.139845	0.791599	0.575439	0.232114	0.790682	0.0611358	-0.477674	0.337986	-0.343075	0.505577	-0.0843691	0.873747	0.001	0.001	0.001	0.001	0.001	0.543779	gi|224108063|ref|XP_002314708.1|/6.51129e-13/predicted protein [Populus trichocarpa]	GO:0043231//intracellular membrane-bounded organelle	0.001	0.001	-0.332946	0.519035	-0.34872	0.498123	-0.285507	0.583376	-0.117633	0.824364	-0.3544	0.490657	0.568965	0.238646	-0.578383	0.229168	0.785471	0.0640973	0.0231861	0.965227	-0.0736605	0.889709	0.447363	0.373722	-0.0680744	0.898046	-0.694412	0.125808
Cs1g05900	blue	0.59515	0.212677	0.0255627	0.961664	-0.226194	0.666496	0.260388	0.618245	0.605987	0.202285	-0.619952	0.189208	1.41345	1.11221	0.921623	2.21325	1.19315	1.15555	gi|82621166|gb|ABB86271.1|/2.65871e-13/adenine phosphoribosyltransferase-like [Solanum tuberosum]	GO:0005618//cell wall;GO:0016020//membrane;GO:0009536//plastid	GO:0016763//transferase activity, transferring pentosyl groups	GO:0010038//response to metal ion;GO:0043096//purine base salvage	0.545918	0.262471	-0.342284	0.506625	-0.469968	0.346949	-0.414927	0.413327	0.962822	0.00204758	-0.666243	0.148502	0.0172784	0.974085	-0.360756	0.482341	-0.608055	0.200326	-0.343209	0.5054	0.7758	0.0697634	-0.681301	0.136169	-0.0179723	0.973044
Cs1g05910	pink	-0.134647	0.79925	-0.457273	0.361898	-0.421029	0.405774	0.321411	0.534485	-0.187361	0.722247	0.602845	0.205277	14.2235	14.636	16.3584	14.5517	11.559	12.3811	gi|255578621|ref|XP_002530172.1|/4.21714e-90/Anthranilate N-benzoyltransferase protein, putative [Ricinus communis]	0.001	GO:0016740//transferase activity	0.001	0.117762	0.824173	-0.0221641	0.966759	0.550949	0.257195	0.678685	0.138278	-0.0865133	0.870554	-0.137134	0.795588	-0.0325693	0.951163	-0.312337	0.54673	-0.609438	0.19902	0.223841	0.669846	-0.212151	0.686547	0.546273	0.262098	0.60091	0.207128
Cs1g05920	yellow	-0.550696	0.25746	0.591742	0.215989	0.775737	0.0698011	-0.653833	0.159007	-0.510237	0.301062	0.136658	0.796289	1.10343	1.13542	1.48256	0.776797	1.78698	2.06539	gi|255578623|ref|XP_002530173.1|/2.574e-86/Salutaridinol 7-O-acetyltransferase, putative [Ricinus communis]	0.001	GO:0016740//transferase activity	0.001	-0.716365	0.109264	0.285591	0.58326	-0.00961238	0.985582	0.116319	0.826309	-0.657357	0.155992	0.842611	0.0352076	-0.466155	0.351415	0.681884	0.1357	0.704174	0.118325	-0.0790811	0.881626	-0.140154	0.791146	0.190607	0.717551	-0.554817	0.253167
Cs1g05940	green	-0.245215	0.639551	0.3913	0.443007	0.188491	0.720612	-0.428545	0.396534	-0.0532351	0.920223	-0.0729621	0.890751	2.12945	2.19119	2.81002	2.57658	4.21496	2.19224	gi|356541153|ref|XP_003539045.1|/1.04469e-18/PREDICTED: calcium-dependent protein kinase 24-like [Glycine max]	GO:0016020//membrane	GO:0046872//metal ion binding;GO:0004672//protein kinase activity;GO:0032559//adenyl ribonucleotide binding	GO:0006464//protein modification process;GO:0009755//hormone-mediated signaling pathway	-0.326726	0.52735	0.669504	0.145792	-0.117472	0.824603	0.0213767	0.96794	0.101161	0.848776	0.244038	0.64121	0.00777429	0.988339	-0.248799	0.634502	0.772782	0.0715769	-0.200901	0.702703	-0.239218	0.648018	-0.0464661	0.930351	0.0417077	0.937475
Cs1g05950	midnightblue	0.646355	0.165482	-0.20811	0.692342	-0.317748	0.539418	0.146289	0.782132	0.236274	0.652184	-0.248606	0.634774	2.60707	3.75573	1.37612	2.27123	3.35423	2.14716	gi|255544870|ref|XP_002513496.1|/9.62615e-33/calcium-dependent protein kinase, putative [Ricinus communis]	GO:0016020//membrane	GO:0046872//metal ion binding;GO:0004674//protein serine/threonine kinase activity;GO:0032559//adenyl ribonucleotide binding	GO:0006464//protein modification process	0.604574	0.203628	-0.292193	0.574184	-0.482063	0.332917	-0.750701	0.0854782	0.152968	0.772338	-0.389072	0.44584	0.880357	0.0206152	-0.447291	0.373808	0.315176	0.54289	0.487525	0.32665	-0.281075	0.58949	-0.188751	0.720236	0.273528	0.59994
Cs1g06000	black	-0.00422695	0.99366	0.821994	0.044709	0.760354	0.0792639	-0.661394	0.152569	-0.0965444	0.855633	-0.416135	0.411828	0.001	0.001	0.001	0.195944	0.400674	0.416789	gi|7340723|emb|CAB82966.1|/2.83614e-44/putative protein [Arabidopsis thaliana]	0.001	0.001	0.001	-0.277721	0.594128	0.0231197	0.965327	-0.610102	0.198395	-0.377349	0.460842	0.118107	0.823663	0.419763	0.407337	-0.391454	0.442811	0.356568	0.487815	0.460994	0.357493	-0.282422	0.587631	0.474549	0.34161	-0.391811	0.442358	-0.601454	0.206606
Cs1g06040	darkred	-0.756298	0.081849	0.145285	0.783606	0.36274	0.479754	-0.365234	0.476509	-0.7607	0.0790448	0.827638	0.0420026	19.9492	20.927	26.6323	18.7845	19.8203	22.6152	gi|297803370|ref|XP_002869569.1|/2.28854e-29/hypothetical protein ARALYDRAFT_913814 [Arabidopsis lyrata subsp. lyrata]	GO:0044464//cell part	GO:0046914//transition metal ion binding;GO:0001071	GO:0010468//regulation of gene expression;GO:0006950//response to stress	-0.650398	0.161968	0.326978	0.527013	0.606	0.202272	0.907713	0.0123824	-0.77636	0.0694298	0.756492	0.0817246	-0.54527	0.263154	0.344625	0.503527	0.0971882	0.854677	0.149046	0.778087	-0.392942	0.440923	0.820351	0.0455118	0.101487	0.848293
Cs1g06045	turquoise	0.332906	0.519088	-0.846868	0.0333788	-0.939412	0.0053952	0.836424	0.0379474	0.541808	0.266813	-0.0600497	0.910034	32.4528	30.0544	27.4078	30.1571	23.4462	19.7118	0.001	0.001	0.001	0.001	0.550134	0.258047	-0.0853491	0.872287	0.323936	0.531092	-0.0192048	0.971196	0.394413	0.439059	-0.825489	0.0430239	0.562032	0.24572	-0.556954	0.250952	-0.535091	0.273967	0.0566651	0.915093	-0.187151	0.722551	-0.0939793	0.859446	0.524759	0.285113
Cs1g06050	yellow	0.578603	0.228949	-0.726028	0.102309	-0.871594	0.0236734	0.847727	0.0330151	0.862401	0.0270975	-0.56968	0.237921	46.8069	40.519	30.0662	42.6712	36.3975	28.9378	gi|297792899|ref|XP_002864334.1|/2.53316e-65/hypothetical protein ARALYDRAFT_918574 [Arabidopsis lyrata subsp. lyrata]	0.001	0.001	GO:0050896//response to stimulus	0.661246	0.152695	-0.180316	0.732457	-0.0398513	0.940255	-0.553572	0.254461	0.634243	0.176202	-0.991435	0.000109732	0.69423	0.125949	-0.457378	0.361774	-0.346207	0.501437	-0.121558	0.818561	0.036743	0.94491	-0.579557	0.227997	0.188479	0.720629
Cs1g06060	blue	0.658358	0.155141	-0.0996592	0.851006	-0.358183	0.485702	0.33551	0.515619	0.569252	0.238354	-0.491144	0.322521	4.58891	4.01368	2.90666	7.77346	3.40618	3.07075	gi|312160|emb|CAA51679.1|/3.01769e-30/ubiquitin [Solanum lycopersicum]	GO:0044424//intracellular part	0.001	0.001	0.662368	0.151749	-0.393921	0.439682	-0.418345	0.409091	-0.358883	0.484787	0.947641	0.00404046	-0.735387	0.0957661	0.14371	0.785919	-0.507328	0.304297	-0.692251	0.127491	-0.192955	0.714159	0.670391	0.145058	-0.555716	0.252234	0.179119	0.734195
Cs1g06080	blue	0.574837	0.232718	0.444346	0.377348	0.0928654	0.861102	-0.29828	0.56585	0.213436	0.684707	-0.39889	0.433399	0.0949134	0.292997	0.100198	0.64312	0.563606	0.195425	gi|224122998|ref|XP_002330416.1|/1.26452e-14/predicted protein [Populus trichocarpa]	0.001	0.001	0.001	0.451855	0.368346	-0.128225	0.808717	-0.761191	0.0787351	-0.465586	0.352083	0.786796	0.0633381	-0.273446	0.600055	0.18006	0.732829	-0.599216	0.208753	0.0320558	0.951933	-0.0190578	0.971417	0.466586	0.350909	-0.417021	0.41073	0.193069	0.713994
Cs1g06090	darkturquoise	0.864587	0.0262633	0.118448	0.823159	0.0837408	0.874682	-0.0624636	0.906426	-0.00340101	0.994899	-0.178363	0.735293	0.386196	0.794788	0.16308	0.598128	0.382212	0.636135	gi|124359271|gb|ABN05774.1|/1.33251e-28/SAM (and some other nucleotide) binding motif [Medicago truncatula]	0.001	0.001	0.001	0.771765	0.0721923	-0.933178	0.00654858	-0.778918	0.0679131	-0.698031	0.123011	0.252972	0.628636	-0.254491	0.626504	0.423322	0.402947	-0.208346	0.692003	-0.359797	0.483593	0.57925	0.228304	0.384919	0.451137	-0.165692	0.753737	0.122387	0.817336
Cs1g06095	lightyellow	-0.447993	0.372966	0.274709	0.598301	0.285944	0.582774	-0.132526	0.802374	0.309626	0.550403	-0.565461	0.24221	0.512845	0.001	0.2707	0.248212	0.761331	0.527968	gi|255569649|ref|XP_002525790.1|/9.97432e-09/conserved hypothetical protein [Ricinus communis]	0.001	0.001	0.001	-0.624449	0.185074	0.607873	0.200498	0.0458621	0.931255	-0.208174	0.69225	-0.0284482	0.957339	0.203138	0.699484	-0.302016	0.56075	0.527392	0.282257	0.698562	0.122602	-0.723607	0.104032	0.0429933	0.93555	-0.528118	0.281472	-0.76216	0.0781247
Cs1g06100	red	0.10664	0.840646	0.659358	0.154292	0.745825	0.0886968	-0.458193	0.360808	-0.190863	0.717183	-0.23979	0.647209	0.001	0.001	0.001	0.188422	0.001	0.400789	gi|343887295|dbj|BAK61841.1|/4.34083e-19/monosacharide transport protein [Citrus unshiu]	0.001	0.001	0.001	-0.0956158	0.857013	-0.50093	0.311454	-0.50235	0.30986	-0.194851	0.711423	0.0643894	0.903549	0.346625	0.500886	-0.624557	0.184976	0.559449	0.248375	-0.278871	0.592537	-0.162473	0.758435	0.796469	0.0579215	-0.258274	0.621203	-0.605516	0.202732
Cs1g06110	blue	0.529417	0.280067	0.201511	0.701825	-0.0702299	0.894828	0.0259175	0.961132	0.318171	0.538848	-0.339711	0.510035	0.001	0.001	0.001	0.46415	0.001	0.001	0.001	0.001	0.001	0.001	0.502987	0.309146	-0.341775	0.507299	-0.479693	0.33565	-0.171363	0.745472	0.895517	0.0158048	-0.462443	0.355783	-0.119807	0.821149	-0.463035	0.355085	-0.653836	0.159004	-0.19499	0.711222	0.77186	0.0721344	-0.414529	0.413822	0.168958	0.748974
Cs1g06130	cyan	-0.017292	0.974065	-0.176427	0.738105	-0.258424	0.620993	-0.0351608	0.947281	-0.0510412	0.923505	0.148673	0.778633	0.809624	0.912442	0.814004	0.709062	0.992051	0.714428	gi|255569649|ref|XP_002525790.1|/1.15496e-46/conserved hypothetical protein [Ricinus communis]	0.001	0.001	0.001	0.0172816	0.97408	0.409857	0.419639	0.0465483	0.930228	-0.144159	0.78526	-0.227673	0.664391	0.014444	0.978336	0.639147	0.171828	-0.39705	0.435723	0.756612	0.0816477	0.334344	0.517171	-0.765032	0.0763286	0.21457	0.683084	0.374182	0.464922
Cs1g06150	brown	0.202443	0.700483	-0.478313	0.337245	-0.636469	0.174211	0.677351	0.139359	0.959051	0.00248089	-0.811893	0.0497486	8.12271	5.87115	5.52145	7.19142	7.33306	5.52724	gi|147827349|emb|CAN77698.1|/2.57568e-70/hypothetical protein VITISV_013926 [Vitis vinifera]	0.001	GO:0046872//metal ion binding;GO:0019783//small conjugating protein-specific protease activity	GO:0048588;GO:0003006//reproductive developmental process;GO:0070646	0.192429	0.714919	0.280522	0.590254	0.0453671	0.931996	-0.508577	0.302907	0.620461	0.188739	-0.779321	0.0676752	0.37664	0.461754	-0.165227	0.754415	0.0572861	0.914165	-0.601866	0.206212	0.0822677	0.876877	-0.811613	0.0498916	-0.223819	0.669877
Cs1g06210	magenta	-0.0239094	0.964143	-0.133947	0.800282	0.140083	0.79125	-0.0799827	0.880282	-0.59366	0.214122	0.639614	0.171414	19.6468	25.8001	22.321	16.3009	15.7405	23.6935	0.001	0.001	0.001	0.001	0.0582834	0.912674	-0.468739	0.348386	0.160536	0.761265	0.227164	0.665115	-0.710767	0.113386	0.358344	0.485492	0.0662336	0.900795	0.233367	0.656304	-0.193908	0.712783	0.684923	0.133271	-0.316528	0.541065	0.662218	0.151875	0.198838	0.705674
Cs1g06220	turquoise	-0.224219	0.669308	0.180453	0.732259	0.354232	0.490877	-0.484431	0.330195	-0.908079	0.0122858	0.907613	0.0124086	1.25133	6.08692	5.8845	1.21127	2.70202	4.56738	gi|225461291|ref|XP_002281638.1|/6.76947e-39/PREDICTED: uncharacterized protein LOC100243528 [Vitis vinifera]	GO:0043231//intracellular membrane-bounded organelle	GO:0003676//nucleic acid binding;GO:0001071	GO:0009725//response to hormone stimulus;GO:0009743//response to carbohydrate stimulus;GO:0010468//regulation of gene expression;GO:0040007//growth;GO:0006970//response to osmotic stress;GO:0006351//transcription, DNA-dependent;GO:0007275//multicellular organismal development;GO:0006109//regulation of carbohydrate metabolic process	-0.146725	0.781492	-0.142115	0.788263	0.138922	0.792958	0.494355	0.318875	-0.77169	0.0722379	0.674306	0.141841	-0.0427914	0.935852	0.0240931	0.963867	0.133847	0.800428	0.754507	0.0830029	-0.483105	0.331719	0.931884	0.00680158	0.415208	0.412979
Cs1g06230	brown	-0.388091	0.447089	0.352587	0.493035	0.518765	0.291657	-0.610444	0.198072	-0.969711	0.00136225	0.921859	0.00892055	19.0943	22.4049	23.8225	19.871	20.4286	22.4545	gi|255553919|ref|XP_002518000.1|/5.61154e-65/diacylglycerol kinase, alpha, putative [Ricinus communis]	0.001	GO:0016740//transferase activity	0.001	-0.326928	0.52708	-0.0417407	0.937425	0.185071	0.725563	0.678209	0.138663	-0.729556	0.0998197	0.804758	0.0534579	-0.34648	0.501077	0.129387	0.807003	0.0702955	0.89473	0.5636	0.244113	-0.313338	0.545375	0.925617	0.00809351	0.306846	0.554176
Cs1g06240	red	-0.30645	0.554715	0.720734	0.106094	0.882533	0.0198873	-0.638138	0.172724	-0.526769	0.282932	0.14401	0.785478	12.6225	15.4518	53.7607	42.9747	21.9691	105.75	gi|255569607|ref|XP_002525769.1|/4.61274e-22/conserved hypothetical protein [Ricinus communis]	0.001	0.001	GO:0006950//response to stress	-0.455209	0.364349	-0.209392	0.690502	-0.177718	0.736229	0.251781	0.630309	-0.29725	0.567257	0.706708	0.116416	-0.84586	0.0338076	0.670707	0.144797	-0.10916	0.83691	-0.131602	0.803736	0.522716	0.287338	0.126998	0.810527	-0.531209	0.278135
Cs1g06250	yellow	-0.703314	0.118976	0.659303	0.154339	0.852894	0.0308684	-0.724959	0.103068	-0.690346	0.128983	0.378668	0.459147	0.258053	0.265536	0.681055	0.249791	0.510783	0.79699	gi|255539094|ref|XP_002510612.1|/6.61072e-23/conserved hypothetical protein [Ricinus communis]	0.001	0.001	0.001	-0.811354	0.0500241	0.289626	0.577709	0.148579	0.778772	0.496801	0.316106	-0.656604	0.156634	0.956988	0.00273532	-0.775626	0.0698675	0.680419	0.136878	0.410213	0.419195	-0.120376	0.820308	-0.00767837	0.988483	0.394295	0.439208	-0.448209	0.372708
Cs1g06260	yellow	-0.603102	0.205031	0.513092	0.297901	0.74322	0.0904385	-0.582561	0.225012	-0.513038	0.29796	0.17336	0.742565	1.2137	1.17542	1.50738	0.829294	1.62512	1.98448	gi|332322128|emb|CCA66036.1|/0/hypothetical protein [Beta vulgaris subsp. vulgaris]	0.001	0.001	0.001	-0.748375	0.0870071	0.269507	0.605528	0.0897402	0.865751	0.172885	0.743256	-0.730583	0.0991006	0.843707	0.0347322	-0.49594	0.31708	0.758984	0.0801331	0.640993	0.170194	-0.087402	0.869231	-0.164809	0.755024	0.225497	0.667487	-0.58142	0.226144
Cs1g06290	turquoise	0.125502	0.812735	-0.648411	0.163691	-0.661737	0.152281	0.867032	0.0253453	0.95013	0.00366856	-0.747451	0.0876178	9.06232	4.05748	3.79755	6.29452	4.79251	4.3443	gi|118482338|gb|ABK93093.1|/8.58759e-13/unknown [Populus trichocarpa]	GO:0016020//membrane	0.001	GO:0006950//response to stress	0.155664	0.76839	0.084952	0.872879	0.247298	0.636615	-0.384995	0.45104	0.463479	0.354562	-0.786116	0.0637273	0.211887	0.686926	0.115025	0.828223	-0.271412	0.602879	-0.631988	0.178229	0.176922	0.737386	-0.761511	0.0785331	-0.362825	0.479644
Cs1g06300	brown	-0.561438	0.246329	0.409303	0.420331	0.674275	0.141866	-0.529748	0.27971	-0.789169	0.061989	0.630947	0.179168	38.5187	41.8203	50.3491	38.1661	37.8963	51.4417	gi|224115082|ref|XP_002316935.1|/3.14743e-58/predicted protein [Populus trichocarpa]	0.001	0.001	0.001	-0.569509	0.238094	-0.0357873	0.946342	0.260956	0.617451	0.629789	0.180214	-0.733571	0.0970208	0.839675	0.0364954	-0.690289	0.129027	0.597958	0.209965	-0.019236	0.97115	0.158965	0.76356	-0.0226749	0.965993	0.627244	0.182524	-0.199506	0.704712
Cs1g06320	grey60	0.731402	0.0985283	0.0336045	0.949612	-0.12661	0.8111	-0.140056	0.791289	-0.295536	0.569602	0.377778	0.460291	4.02295	7.33839	5.09634	6.37223	4.70535	4.6687	gi|147803631|emb|CAN75352.1|/4.72662e-86/hypothetical protein VITISV_031046 [Vitis vinifera]	GO:0044464//cell part	0.001	GO:0006810//transport	0.805953	0.0528279	-0.668786	0.146386	-0.511447	0.299721	-0.129836	0.806341	0.277183	0.594874	-0.211806	0.687041	0.466012	0.351584	-0.762492	0.0779162	-0.459816	0.358886	0.817661	0.0468399	0.0807985	0.879066	0.356221	0.488269	0.804445	0.0536237
Cs1g06330	brown	0.280932	0.589688	-0.0418897	0.937202	-0.305869	0.555504	0.236092	0.652442	0.736886	0.0947362	-0.778333	0.0682583	5.10154	4.47368	4.2448	5.2301	5.57121	4.39821	gi|15239601|ref|NP_200237.1|/2.86684e-81/double-strand break repair protein MRE11 [Arabidopsis thaliana]	GO:0043231//intracellular membrane-bounded organelle	GO:0046914//transition metal ion binding;GO:0004721//phosphoprotein phosphatase activity;GO:0004518//nuclease activity	GO:0022403;GO:0006281//DNA repair	0.183774	0.727443	0.295205	0.570055	-0.304056	0.557971	-0.577724	0.229826	0.702844	0.119333	-0.546304	0.262066	0.311697	0.547596	-0.30342	0.558837	0.290112	0.577041	-0.495812	0.317225	0.186189	0.723944	-0.771042	0.0726314	-0.171564	0.745178
Cs1g06340	turquoise	0.396549	0.436356	-0.0955423	0.857123	-0.353646	0.491646	0.386459	0.44917	0.793468	0.0595786	-0.763006	0.077594	0.54908	0.113	0.115931	0.850397	0.434732	0.169581	gi|224123022|ref|XP_002330422.1|/3.94952e-38/predicted protein [Populus trichocarpa]	0.001	0.001	0.001	0.348698	0.498152	-0.00430779	0.993538	-0.278455	0.593113	-0.416803	0.411	0.938375	0.00557947	-0.714163	0.110877	0.0576662	0.913597	-0.297844	0.566445	-0.341957	0.507057	-0.583744	0.223841	0.595045	0.212779	-0.810105	0.0506662	-0.141701	0.788872
Cs1g06360	purple	-0.0924291	0.861751	0.728022	0.100898	0.478981	0.336473	-0.615568	0.193275	-0.0758939	0.886378	-0.206328	0.6949	0.190361	0.195881	0.401921	0.552798	0.659392	0.39195	gi|225461315|ref|XP_002284493.1|/1.24542e-130/PREDICTED: chlorophyll a-b binding protein 13, chloroplastic-like [Vitis vinifera]	GO:0009521;GO:0031224//intrinsic to membrane;GO:0009534//chloroplast thylakoid	GO:0046906//tetrapyrrole binding;GO:0043169//cation binding	GO:0006464//protein modification process;GO:0006091//generation of precursor metabolites and energy	-0.244398	0.640702	0.377503	0.460644	-0.40833	0.421546	0.00579584	0.991306	0.403057	0.428154	0.269067	0.606139	-0.368903	0.471748	-0.166734	0.752217	0.378068	0.459917	-0.348068	0.498982	0.349366	0.497273	-0.22147	0.673227	-0.119632	0.821408
Cs1g06370	blue	0.599942	0.208055	0.158297	0.764538	-0.0270805	0.959389	0.141687	0.788891	0.470009	0.3469	-0.577808	0.229742	0.366547	0.332802	0.295908	0.500909	0.320088	0.377356	gi|224123028|ref|XP_002330423.1|/1.36026e-53/predicted protein [Populus trichocarpa]	0.001	GO:0000166//nucleotide binding	0.001	0.515889	0.294816	-0.518507	0.29194	-0.549946	0.258244	-0.417507	0.410128	0.858704	0.0285364	-0.52237	0.287715	-0.128333	0.808558	-0.180341	0.732421	-0.694942	0.125396	-0.287238	0.580992	0.908222	0.0122482	-0.639655	0.171377	-0.140204	0.791073
Cs1g06380	red	-0.666759	0.148071	-0.607494	0.200856	-0.522352	0.287734	0.555741	0.252208	0.359003	0.48463	-0.0174783	0.973785	12.4092	9.49201	11.8249	9.67327	10.8683	9.38351	gi|356549777|ref|XP_003543267.1|/1.34135e-09/PREDICTED: uncharacterized protein LOC100790442 [Glycine max]	0.001	0.001	0.001	-0.519651	0.290686	0.798261	0.0569427	0.895723	0.0157437	0.425251	0.400575	-0.225618	0.667315	-0.150669	0.775707	-0.0254982	0.961761	0.181503	0.730736	0.253949	0.627265	-0.537433	0.271465	-0.545527	0.262884	-0.0142654	0.978603	-0.111324	0.833704
Cs1g06390	cyan	-0.112081	0.832582	-0.626993	0.182752	-0.568003	0.239622	0.402988	0.42824	0.128647	0.808094	0.151098	0.775078	1.18345	1.21776	0.971712	0.572778	1.17124	0.67686	gi|356506455|ref|XP_003521998.1|/9.53e-14/PREDICTED: B3 domain-containing transcription repressor VAL2-like [Glycine max]	0.001	GO:0005488//binding	GO:0010468//regulation of gene expression;GO:0006350//transcription	0.00978661	0.985321	0.363482	0.478788	0.414996	0.413241	-0.0753175	0.887237	-0.395861	0.437226	-0.17739	0.736706	0.711536	0.112816	-0.201815	0.701387	0.538161	0.270689	0.274924	0.598004	-0.908283	0.0122323	0.215799	0.681326	0.301881	0.560934
Cs1g06400	purple	-0.294957	0.570395	0.899921	0.0145226	0.789205	0.0619686	-0.910122	0.0117541	-0.535402	0.273635	0.171515	0.74525	2.68517	3.07004	3.6221	3.46559	3.98621	3.68581	gi|346703359|emb|CBX25456.1|/7.05584e-18/hypothetical_protein [Oryza glaberrima]	GO:0044464//cell part	0.001	GO:0043623//cellular protein complex assembly;GO:0008152//metabolic process	-0.451408	0.36888	0.3219	0.533827	-0.33951	0.510302	0.219776	0.675643	-0.0667345	0.900047	0.708723	0.114907	-0.513104	0.297888	0.0562703	0.915684	0.515757	0.294962	-0.0728233	0.890958	0.165065	0.754652	0.175893	0.738882	-0.121591	0.818512
Cs1g06410	blue	0.439091	0.383692	0.122977	0.816465	-0.0980469	0.853401	0.204843	0.697033	0.63924	0.171745	-0.730683	0.0990308	0.408109	0.001	0.001	0.921762	0.269266	0.280096	gi|359496721|ref|XP_002273372.2|/3.62004e-47/PREDICTED: uncharacterized protein LOC100244739 [Vitis vinifera]	0.001	0.001	0.001	0.344469	0.503734	-0.216921	0.679722	-0.431789	0.392568	-0.412013	0.416951	0.915137	0.0104969	-0.562414	0.245328	-0.149208	0.777848	-0.152053	0.773678	-0.487448	0.326738	-0.542309	0.266283	0.832167	0.0398881	-0.787233	0.0630889	-0.254051	0.627121
Cs1g06420	pink	-0.14312	0.786786	-0.687135	0.131515	-0.501617	0.310683	0.778447	0.068191	0.463845	0.354132	-0.179879	0.733091	39.9919	34.3071	35.8087	35.3452	31.0571	35.2328	gi|359493891|ref|XP_003634688.1|/1.58612e-40/PREDICTED: probable ADP-ribosylation factor GTPase-activating protein AGD5-like isoform 2 [Vitis vinifera]	GO:0044431//Golgi apparatus part	0.001	GO:0032850;GO:0003006//reproductive developmental process	-0.0167986	0.974804	-0.0812578	0.878382	0.577912	0.229638	0.124851	0.813697	-0.0230808	0.965385	-0.431588	0.392814	-0.0785701	0.882387	0.355446	0.489284	-0.568781	0.238832	-0.360969	0.482064	0.060953	0.908684	-0.210118	0.689461	-0.246039	0.638389
Cs1g06440	blue	0.560435	0.24736	-0.133253	0.801304	-0.426088	0.399546	0.374302	0.464767	0.808126	0.0516916	-0.789728	0.0616732	3.19317	1.97145	0.809031	4.32729	3.41305	1.31493	gi|224142069|ref|XP_002324381.1|/0/sarcosine oxidase [Populus trichocarpa]	0.001	GO:0016647//oxidoreductase activity, acting on the CH-NH group of donors, oxygen as acceptor	GO:0006760//folic acid and derivative metabolic process	0.497761	0.315023	-0.0383885	0.942446	-0.422481	0.403983	-0.633196	0.177142	0.922502	0.00877628	-0.771942	0.0720853	0.359246	0.484313	-0.452968	0.367018	-0.137492	0.795062	-0.387987	0.447222	0.421456	0.405247	-0.810249	0.050592	-0.027417	0.958885
Cs1g06460	darkgreen	0.464964	0.352815	-0.439242	0.383509	-0.452081	0.368076	0.674276	0.141865	0.660116	0.15365	-0.522766	0.287283	10.268	9.15204	8.54968	10.2892	8.08676	9.23087	gi|302143073|emb|CBI20368.3|/1.3189e-06/unnamed protein product [Vitis vinifera]	0.001	0.001	0.001	0.49813	0.314607	-0.502937	0.309202	-0.0691119	0.896497	-0.34726	0.500048	0.56989	0.237707	-0.736489	0.0950079	0.0816132	0.877852	0.00511813	0.992323	-0.815842	0.0477485	-0.278603	0.592908	0.564447	0.243246	-0.571787	0.235789	-0.15982	0.76231
Cs1g06470	turquoise	0.0681919	0.897871	-0.901262	0.0141424	-0.841629	0.0356359	0.987569	0.000230818	0.805525	0.053053	-0.450917	0.369466	29.8599	24.2454	23.2693	24.2792	22.8893	22.2449	gi|224098854|ref|XP_002311292.1|/1.83474e-14/predicted protein [Populus trichocarpa]	0.001	0.001	0.001	0.1913	0.716551	0.0818924	0.877436	0.475291	0.340748	-0.228264	0.66355	0.195763	0.710107	-0.766377	0.0754941	0.404326	0.42656	0.0393618	0.940988	-0.268921	0.606342	-0.36286	0.479598	-0.167797	0.750667	-0.453405	0.366497	-0.118822	0.822606
Cs1g06480	turquoise	0.286021	0.582667	-0.782885	0.065591	-0.769625	0.0734956	0.947394	0.00407832	0.849151	0.032417	-0.559373	0.248454	4.70732	3.70409	3.36167	4.02052	3.28854	3.4208	0.001	0.001	0.001	0.001	0.375963	0.462626	-0.163433	0.757034	0.244856	0.640056	-0.347088	0.500275	0.419756	0.407346	-0.858499	0.0286174	0.343069	0.505585	-0.0131409	0.98029	-0.511249	0.299941	-0.358764	0.484942	0.138094	0.794176	-0.580831	0.226729	-0.134243	0.799845
Cs1g06490	brown	-0.07898	0.881776	0.298256	0.565881	0.410633	0.418671	-0.317734	0.539437	-0.571198	0.236384	0.53072	0.278662	2.08031	2.67579	3.29421	3.02054	1.54414	3.21248	0.001	0.001	0.001	0.001	-0.0313619	0.952973	-0.432375	0.391854	0.020821	0.968773	0.531966	0.277321	-0.171263	0.745617	0.379019	0.458696	-0.579687	0.227868	0.164528	0.755434	-0.655948	0.157194	0.232977	0.656857	0.386061	0.449679	0.47333	0.343028	0.120064	0.820769
Cs1g06525	turquoise	0.535232	0.273817	-0.185671	0.724694	-0.345023	0.503001	0.505654	0.306163	0.850063	0.0320361	-0.864957	0.0261235	7.42061	5.37332	4.35211	8.11413	5.84805	5.94178	0.001	0.001	0.001	0.001	0.46143	0.356978	-0.29319	0.572816	-0.351295	0.494734	-0.622044	0.18728	0.850847	0.0317107	-0.774347	0.0706337	0.119134	0.822144	-0.0950997	0.85778	-0.473321	0.343038	-0.504554	0.307393	0.68058	0.136749	-0.900888	0.0142481	-0.307735	0.552969
Cs1g06530	brown	0.382706	0.453967	-0.0705724	0.894317	-0.0935251	0.860121	0.0802801	0.879839	-0.197139	0.708123	0.345865	0.50189	10.1731	10.7393	10.6283	11.0209	9.49435	10.3646	gi|225461330|ref|XP_002284579.1|/1.29685e-07/PREDICTED: uncharacterized protein LOC100252136 [Vitis vinifera]	0.001	0.001	0.001	0.499986	0.312516	-0.635547	0.175035	-0.107609	0.83921	0.245725	0.638831	0.246043	0.638382	-0.191169	0.71674	-0.0974664	0.854263	-0.310988	0.548556	-0.924235	0.00839297	0.361944	0.480791	0.397257	0.435461	0.276392	0.595969	0.458393	0.36057
Cs1g06540	green	-0.246315	0.638	0.382116	0.454723	0.193166	0.713855	-0.368225	0.472626	0.0724144	0.891568	-0.23635	0.652076	0.132569	0.001	0.2799	0.256648	1.04961	0.136478	gi|225460340|ref|XP_002280424.1|/8.96238e-09/PREDICTED: F-box/kelch-repeat protein At3g23880-like [Vitis vinifera]	0.001	0.001	0.001	-0.359	0.484634	0.673801	0.142254	-0.135029	0.798687	-0.0855929	0.871924	0.142046	0.788363	0.194379	0.712104	-0.0191496	0.971279	-0.134192	0.79992	0.79158	0.0606315	-0.332267	0.519941	-0.163329	0.757185	-0.206347	0.694872	-0.123895	0.815108
Cs1g06580	turquoise	-0.375843	0.462781	0.659114	0.154498	0.763956	0.0769992	-0.864257	0.0263888	-0.976306	0.000835451	0.747638	0.0874936	3.54079	5.51443	6.3141	4.44638	5.39847	6.15745	gi|356543998|ref|XP_003540443.1|/2.21115e-16/PREDICTED: uncharacterized protein LOC100780992 [Glycine max]	0.001	0.001	0.001	-0.416134	0.41183	0.0358133	0.946303	-0.061007	0.908603	0.515057	0.295732	-0.638439	0.172457	0.931989	0.00678088	-0.430392	0.394274	0.175694	0.739171	0.317936	0.539164	0.454922	0.364691	-0.182751	0.728925	0.763332	0.0773894	0.133378	0.80112
Cs1g06590	turquoise	0.146911	0.781219	-0.855138	0.0299574	-0.837751	0.0373515	0.875447	0.022304	0.771387	0.0724217	-0.468773	0.348346	34.6052	31.0533	28.4357	29.0912	30.8542	27.9228	gi|359496719|ref|XP_002268954.2|/2.62352e-46/PREDICTED: transmembrane protein 184C-like [Vitis vinifera]	0.001	0.001	0.001	0.234476	0.654731	0.168628	0.749455	0.330188	0.522717	-0.429227	0.395699	0.12404	0.814895	-0.723516	0.104098	0.681677	0.135867	-0.092008	0.862377	0.106559	0.840766	-0.193907	0.712786	-0.407648	0.422399	-0.435266	0.388333	-0.0394568	0.940846
Cs1g06620	blue	0.668093	0.146961	-0.263337	0.614126	-0.593758	0.214027	0.377994	0.460012	0.614913	0.193885	-0.447589	0.373451	1.93435	1.99043	1.45861	2.46088	2.07848	1.19483	gi|255586094|ref|XP_002533711.1|/0/Flavin-containing amine oxidase domain-containing protein, putative [Ricinus communis]	0.001	GO:0016641//oxidoreductase activity, acting on the CH-NH2 group of donors, oxygen as acceptor	GO:0034968//histone lysine methylation	0.701731	0.120179	-0.108124	0.838446	-0.375027	0.463832	-0.47312	0.343272	0.867325	0.0252364	-0.803258	0.0542534	0.585528	0.22208	-0.800866	0.055533	-0.227193	0.665074	-0.0233999	0.964907	0.187776	0.721646	-0.472827	0.343614	0.428635	0.396423
Cs1g06640	yellow	0.639247	0.171739	-0.545902	0.262489	-0.659133	0.154482	0.743275	0.0904013	0.747105	0.0878468	-0.52972	0.279741	1.27337	0.74874	0.001	1.40868	0.001	0.187275	gi|225461342|ref|XP_002284614.1|/1.60579e-144/PREDICTED: uncharacterized protein LOC100246927 [Vitis vinifera]	0.001	0.001	0.001	0.702888	0.119299	-0.467936	0.349326	-0.147459	0.780415	-0.453706	0.366139	0.717188	0.108664	-0.917563	0.00991364	0.376497	0.461938	-0.322507	0.533011	-0.740904	0.0919992	-0.146533	0.781774	0.424054	0.402046	-0.573057	0.234509	0.0977454	0.853849
Cs1g06650	turquoise	0.51552	0.295222	-0.73926	0.0931147	-0.825771	0.0428894	0.900331	0.0144059	0.875533	0.0222741	-0.590473	0.217227	12.4151	6.3356	0.639334	9.08644	2.49736	0.935209	gi|224115046|ref|XP_002316926.1|/0/predicted protein [Populus trichocarpa]	GO:0016020//membrane	GO:0004672//protein kinase activity;GO:0032559//adenyl ribonucleotide binding	GO:0006468//protein amino acid phosphorylation;GO:0043401;GO:0001558//regulation of cell growth;GO:0000902//cell morphogenesis;GO:0007275//multicellular organismal development	0.598175	0.209755	-0.24907	0.634121	0.0330692	0.950414	-0.491019	0.322664	0.603742	0.20442	-0.97347	0.00104644	0.530874	0.278497	-0.282455	0.587585	-0.505575	0.306251	-0.22001	0.67531	0.162782	0.757984	-0.611726	0.196868	0.0528569	0.920788
Cs1g06660	black	-0.0464635	0.930355	0.800545	0.0557063	0.802155	0.0548416	-0.791273	0.0608037	-0.4062	0.424211	-0.0796722	0.880745	0.815853	0.979427	0.909128	0.92135	1.21115	1.21321	gi|224116190|ref|XP_002317235.1|/2.15231e-86/predicted protein [Populus trichocarpa]	0.001	GO:0008252//nucleotidase activity;GO:0016312//inositol bisphosphate phosphatase activity	GO:0044237//cellular metabolic process	-0.283185	0.586578	-0.00398499	0.994023	-0.556443	0.251481	-0.278665	0.592822	-0.218606	0.677314	0.626585	0.183124	-0.230485	0.660394	0.30282	0.559654	0.633448	0.176916	0.0857664	0.871666	0.14099	0.789916	-0.0302754	0.954601	-0.387195	0.448232
Cs1g06680	turquoise	0.359796	0.483594	-0.579274	0.228279	-0.733317	0.0971967	0.794794	0.0588438	0.898444	0.0149466	-0.637718	0.173098	8.43719	2.865	2.13767	8.00369	3.00605	0.955459	gi|18400797|ref|NP_566517.1|/2.43491e-62/methyltransferase [Arabidopsis thaliana]	GO:0016020//membrane	GO:0016741//transferase activity, transferring one-carbon groups	0.001	0.428561	0.396514	-0.0344515	0.948343	0.0720188	0.892159	-0.328707	0.524697	0.752757	0.0841368	-0.914421	0.0106723	0.284258	0.585097	-0.290623	0.576339	-0.49578	0.317261	-0.474624	0.341523	0.304231	0.557732	-0.680321	0.136957	-0.00736629	0.988951
Cs1g06690	blue	0.67969	0.137466	-0.131451	0.803959	-0.392581	0.441381	0.345989	0.501725	0.775702	0.0698221	-0.813632	0.048863	3.43314	3.17942	2.31955	3.722	3.60159	2.82751	gi|307135795|gb|ADN33674.1|/2.46768e-11/transposase [Cucumis melo subsp. melo]	0.001	0.001	0.001	0.58637	0.221251	-0.170347	0.746952	-0.549503	0.258707	-0.823409	0.044023	0.825952	0.042803	-0.753609	0.0835836	0.520602	0.289645	-0.422614	0.403819	-0.0300642	0.954917	-0.22395	0.66969	0.34977	0.49674	-0.811088	0.0501605	-0.0503408	0.924553
Cs1g06700	green	-0.209762	0.689972	-0.056438	0.915433	0.0374152	0.943903	0.278458	0.593109	0.277397	0.594578	-0.257609	0.622135	7.33083	6.38653	7.1212	7.37935	6.34069	7.26162	gi|224115038|ref|XP_002316924.1|/2.29841e-124/predicted protein [Populus trichocarpa]	0.001	0.001	0.001	-0.203531	0.698919	-0.0857845	0.871639	0.261318	0.616945	0.235868	0.652759	0.217084	0.679489	-0.130361	0.805566	-0.63501	0.175515	0.46455	0.353301	-0.642046	0.169264	-0.611778	0.196819	0.600479	0.20754	-0.322011	0.533678	-0.467168	0.350226
Cs1g06710	turquoise	-0.0391805	0.941259	0.237594	0.650315	0.316945	0.540502	-0.512959	0.298049	-0.666194	0.148542	0.546713	0.261635	1.58657	2.19108	1.89529	1.49535	2.06605	1.93423	gi|255578656|ref|XP_002530189.1|/6.61391e-40/peptidyl-prolyl cis-trans isomerase, putative [Ricinus communis]	GO:0044436;GO:0009534//chloroplast thylakoid	GO:0016853//isomerase activity	0.001	-0.0599695	0.910154	-0.0253626	0.961964	-0.148722	0.778562	0.0167804	0.974832	-0.634436	0.176029	0.549009	0.259225	0.300098	0.563366	-0.0783539	0.88271	0.599358	0.208617	0.71884	0.107463	-0.589806	0.217879	0.614194	0.194557	0.299907	0.563626
Cs1g06720	yellow	0.816879	0.0472297	-0.540101	0.268625	-0.740726	0.0921199	0.559491	0.248332	0.47791	0.337712	-0.200826	0.70281	0.593701	0.721992	0.398847	0.67918	0.480745	0.333387	gi|225461744|ref|XP_002283414.1|/3.90564e-142/PREDICTED: probable disease resistance protein At4g27220-like [Vitis vinifera]	0.001	0.001	0.001	0.925965	0.00801889	-0.464655	0.353178	-0.288662	0.579033	-0.471936	0.344651	0.610784	0.197753	-0.854285	0.0303023	0.799299	0.0563794	-0.782112	0.0660405	-0.474018	0.342227	0.367145	0.474027	0.0244243	0.963371	-0.217706	0.678601	0.607322	0.201019
Cs1g06730	cyan	0.407743	0.42228	0.7049	0.117777	0.647848	0.164181	-0.484532	0.330079	-0.123133	0.816234	-0.290611	0.576356	0.72096	0.989153	0.761103	1.62837	0.951363	1.73185	gi|357443251|ref|XP_003591903.1|/1.227e-15/Endoplasmic reticulum metallopeptidase [Medicago truncatula]	GO:0044464//cell part	GO:0016787//hydrolase activity	GO:0019538//protein metabolic process	0.20815	0.692285	-0.622704	0.186674	-0.756333	0.0818267	-0.333588	0.518179	0.378068	0.459918	0.152226	0.773425	-0.439084	0.3837	0.190135	0.718234	-0.380748	0.456477	-0.0376667	0.943527	0.906473	0.0127118	-0.321519	0.53434	-0.351518	0.49444
Cs1g06740	blue	-0.494494	0.318717	-0.0536285	0.919634	0.248989	0.634235	-0.223831	0.669861	-0.691833	0.127817	0.724855	0.103142	23.4525	26.843	27.8083	17.9309	22.6639	26.6372	gi|118488904|gb|ABK96261.1|/3.06897e-65/unknown [Populus trichocarpa x Populus deltoides]	GO:0043231//intracellular membrane-bounded organelle	0.001	0.001	-0.419593	0.407546	0.0667896	0.899965	0.45107	0.369284	0.473253	0.343118	-0.975993	0.000857563	0.650358	0.162003	-0.0927658	0.86125	0.401143	0.43056	0.285617	0.583225	0.46397	0.353984	-0.626471	0.183228	0.768423	0.0742322	0.0632218	0.905294
Cs1g06750	turquoise	-0.496973	0.315912	0.546111	0.262269	0.717	0.108801	-0.771178	0.0725488	-0.929079	0.00736639	0.718211	0.10792	291.977	407.324	466.453	298.758	407.243	462.563	gi|224115022|ref|XP_002316919.1|/5.61888e-104/NAC domain protein, IPR003441 [Populus trichocarpa]	0.001	0.001	0.001	-0.534375	0.274734	0.133566	0.800843	0.0795453	0.880934	0.501391	0.310937	-0.794996	0.0587319	0.954775	0.00302166	-0.395065	0.438232	0.325082	0.529554	0.44947	0.371197	0.401184	0.430509	-0.329711	0.523355	0.750412	0.0856672	0.0179256	0.973114
Cs1g06760	yellow	-0.614957	0.193845	0.647618	0.164381	0.829426	0.0411616	-0.740893	0.0920071	-0.820572	0.0454032	0.571477	0.236103	41.6983	100.333	290.495	97.9502	130.297	301.328	gi|206584345|gb|ACI15345.1|/1.89838e-129/NAC domain protein NAC4 [Gossypium hirsutum]	0.001	0.001	0.001	-0.672569	0.143264	0.127382	0.80996	0.141436	0.78926	0.638118	0.172742	-0.621299	0.187966	0.943139	0.00475784	-0.798603	0.0567568	0.538829	0.269977	0.153548	0.771488	0.0446039	0.933139	0.0527107	0.921007	0.566021	0.241639	-0.233995	0.655414
Cs1g06770	turquoise	0.0603087	0.909647	-0.639968	0.171101	-0.686128	0.132312	0.837126	0.0376318	0.963167	0.00201002	-0.751427	0.0850035	0.954944	0.0982633	0.100812	0.462183	0.378037	0.0983104	gi|356505546|ref|XP_003521551.1|/1.02528e-32/PREDICTED: ubiquitin carboxyl-terminal hydrolase 12-like [Glycine max]	0.001	0.001	0.001	0.0898365	0.865608	0.248471	0.634963	0.278583	0.592935	-0.371989	0.467754	0.458568	0.360363	-0.766067	0.0756863	0.259773	0.619105	0.0544073	0.91847	-0.101069	0.848913	-0.66603	0.148679	0.0642467	0.903763	-0.757508	0.0810742	-0.332239	0.519978
Cs1g06790	salmon	0.591944	0.215792	-0.0751815	0.88744	-0.168602	0.749494	-0.123542	0.81563	-0.410709	0.418576	0.546891	0.261448	6.74465	13.0602	8.99734	9.49627	7.94941	7.57477	gi|356542268|ref|XP_003539591.1|/3.1639e-77/PREDICTED: beta-glucosidase 18-like [Glycine max]	0.001	GO:0016798//hydrolase activity, acting on glycosyl bonds	GO:0008152//metabolic process	0.701739	0.120173	-0.56475	0.242936	-0.339132	0.510804	-0.0325623	0.951174	0.0173814	0.973931	-0.103311	0.845585	0.552507	0.25557	-0.714541	0.1106	-0.296768	0.567916	0.935677	0.00607317	-0.201155	0.702338	0.544432	0.264039	0.86254	0.0270443
Cs1g06810	green	-0.183792	0.727416	-0.0402222	0.939699	-0.00493185	0.992602	0.208555	0.691704	0.137403	0.795192	-0.0412278	0.938193	5.07	4.22329	5.25672	5.4919	4.00221	4.97096	gi|224128390|ref|XP_002329150.1|/8.54558e-135/predicted protein [Populus trichocarpa]	0.001	0.001	GO:0044249//cellular biosynthetic process	-0.123079	0.816314	-0.0780626	0.883144	0.278091	0.593616	0.418129	0.409358	0.264849	0.612016	-0.116352	0.826259	-0.618523	0.19053	0.223969	0.669664	-0.738964	0.093316	-0.467596	0.349725	0.552788	0.255277	-0.121846	0.818136	-0.183653	0.727618
Cs1g06830	yellow	0.577842	0.229708	-0.706648	0.116461	-0.811306	0.0500491	0.869722	0.0243529	0.874712	0.0225624	-0.611588	0.196997	39.8485	24.7869	5.81637	31.9991	13.9489	8.31024	gi|351721561|ref|NP_001238493.1|/4.73036e-61/uncharacterized protein LOC100305647 precursor [Glycine max]	GO:0016020//membrane	0.001	0.001	0.647904	0.164133	-0.285536	0.583336	-0.0428938	0.935699	-0.552217	0.255872	0.635788	0.174819	-0.984278	0.000368808	0.573766	0.233795	-0.322921	0.532455	-0.485867	0.328549	-0.181323	0.730996	0.178204	0.735524	-0.629982	0.180039	0.0708334	0.893928
Cs1g06840	white	-0.803775	0.0539787	0.248526	0.634886	0.549877	0.258316	-0.263531	0.613855	-0.357519	0.486571	0.183956	0.727179	5.84459	4.7587	6.37968	4.69623	5.39119	6.86399	gi|225461381|ref|XP_002282052.1|/5.50067e-140/PREDICTED: WD repeat-containing protein 44-like [Vitis vinifera]	GO:0019897//extrinsic to plasma membrane	0.001	GO:0023060	-0.862781	0.0269518	0.32547	0.529033	0.47027	0.346597	0.462905	0.355238	-0.701153	0.120619	0.703039	0.119185	-0.739756	0.0927775	0.920259	0.00928443	0.257296	0.622572	-0.36513	0.476644	-0.0564039	0.915484	0.198645	0.705951	-0.663919	0.150445
Cs1g06860	pink	0.0303119	0.954546	0.30031	0.563077	0.188271	0.72093	-0.5333	0.275888	-0.4911	0.322571	0.414036	0.414434	5.75742	7.66017	7.00712	6.21202	8.12968	6.41799	gi|148909246|gb|ABR17723.1|/1.18976e-149/unknown [Picea sitchensis]	GO:0009536//plastid	GO:0016628//oxidoreductase activity, acting on the CH-CH group of donors, NAD or NADP as acceptor	GO:0006779//porphyrin biosynthetic process	0.0131358	0.980297	0.211763	0.687104	-0.241966	0.644135	0.00609809	0.990853	-0.259204	0.619901	0.372349	0.467288	0.367114	0.474068	-0.437178	0.386011	0.677333	0.139374	0.55871	0.249138	-0.535737	0.273277	0.464699	0.353126	0.475198	0.340856
Cs1g06870	orange	0.0997471	0.850876	0.164042	0.756144	0.05697	0.914637	-0.416489	0.411389	-0.444586	0.377059	0.432765	0.391378	14.0081	15.8911	15.0305	14.282	16.0227	14.3621	gi|224117214|ref|XP_002317510.1|/6.44531e-36/predicted protein [Populus trichocarpa]	0.001	GO:0016876//ligase activity, forming aminoacyl-tRNA and related compounds;GO:0032559//adenyl ribonucleotide binding	GO:0010467//gene expression	0.113805	0.830029	0.157672	0.765453	-0.207298	0.693507	-0.0230724	0.965398	-0.256572	0.623587	0.269706	0.60525	0.492347	0.321153	-0.506777	0.304911	0.618003	0.191012	0.63398	0.176438	-0.602798	0.205321	0.484664	0.329927	0.562241	0.245505
Cs1g06880	yellow	-0.412278	0.416621	0.663592	0.15072	0.875595	0.0222521	-0.757943	0.0807959	-0.830928	0.0404616	0.507042	0.304615	10.9497	37.1549	57.9345	20.8196	32.2522	81.8605	gi|4972070|emb|CAB43877.1|/7.08383e-86/putative protein [Arabidopsis thaliana]	GO:0016020//membrane;GO:0044444//cytoplasmic part;GO:0043231//intracellular membrane-bounded organelle	0.001	0.001	-0.510223	0.301078	-0.114506	0.828991	-0.0566931	0.915051	0.391466	0.442796	-0.661165	0.152763	0.920063	0.00932947	-0.643216	0.168234	0.572923	0.234644	0.165058	0.754661	0.222706	0.671464	0.0786465	0.882274	0.519885	0.29043	-0.274005	0.599279
Cs1g06900	red	-0.139845	0.791599	0.575439	0.232114	0.790682	0.0611358	-0.477674	0.337986	-0.343075	0.505577	-0.0843691	0.873747	0.001	0.001	0.001	0.001	0.001	0.740466	gi|343887286|dbj|BAK61832.1|/2.33987e-26/heat shock protein [Citrus unshiu]	0.001	0.001	0.001	-0.332946	0.519035	-0.34872	0.498123	-0.285507	0.583376	-0.117633	0.824364	-0.3544	0.490657	0.568965	0.238646	-0.578383	0.229168	0.785471	0.0640973	0.0231861	0.965227	-0.0736605	0.889709	0.447363	0.373722	-0.0680744	0.898046	-0.694412	0.125808
Cs1g06910	blue	0.778248	0.0683087	-0.468992	0.34809	-0.725045	0.103007	0.569676	0.237925	0.642476	0.168885	-0.402845	0.428421	7.39484	8.00455	3.2443	9.57507	5.70277	2.17512	gi|224128366|ref|XP_002329144.1|/9.33549e-87/predicted protein [Populus trichocarpa]	0.001	0.001	0.001	0.852874	0.0308766	-0.337907	0.51243	-0.317436	0.539839	-0.513113	0.297878	0.795877	0.0582469	-0.919083	0.0095565	0.687717	0.131054	-0.756122	0.081962	-0.449864	0.370725	0.111214	0.833866	0.175803	0.739013	-0.429456	0.395419	0.466402	0.351126
Cs1g06915	brown	0.55441	0.25359	-0.295354	0.569851	-0.526986	0.282696	0.500141	0.312341	0.875729	0.0222055	-0.835886	0.0381899	15.7538	12.6082	8.31548	15.6729	15.5913	10.3617	gi|255575340|ref|XP_002528573.1|/8.87149e-50/Ran GTPase binding protein, putative [Ricinus communis]	0.001	GO:0017016//Ras GTPase binding	0.001	0.493126	0.320269	-0.0240667	0.963907	-0.354653	0.490324	-0.763362	0.0773709	0.767751	0.0746457	-0.809678	0.0508865	0.542848	0.265712	-0.367019	0.47419	0.0161096	0.975838	-0.33133	0.521192	0.225312	0.667751	-0.830278	0.0407639	-0.0885826	0.867474
Cs1g06920	yellow	0.772323	0.0718541	-0.470757	0.346027	-0.634184	0.176255	0.555979	0.251961	0.690908	0.128542	-0.580643	0.226916	6.14857	6.25198	4.53212	5.91647	5.90511	5.05642	gi|255575340|ref|XP_002528573.1|/4.74776e-71/Ran GTPase binding protein, putative [Ricinus communis]	0.001	GO:0017016//Ras GTPase binding	0.001	0.764842	0.0764466	-0.340754	0.508652	-0.401627	0.429951	-0.835389	0.0384149	0.553288	0.254757	-0.829427	0.0411611	0.858622	0.0285688	-0.490746	0.322974	-0.0738681	0.889399	0.147509	0.780341	0.00560512	0.991592	-0.556809	0.251102	0.183598	0.727698
Cs1g06930	brown	0.621305	0.187961	-0.318897	0.537869	-0.569279	0.238327	0.494007	0.319269	0.831374	0.0402545	-0.761599	0.0784781	2.29304	1.8769	0.880262	2.37096	2.32096	1.18033	gi|255575338|ref|XP_002528572.1|/1.30964e-15/hypothetical protein RCOM_1125920 [Ricinus communis]	0.001	0.001	0.001	0.57963	0.227924	-0.0696663	0.89567	-0.381968	0.454912	-0.756503	0.0817177	0.77568	0.0698351	-0.832407	0.0397776	0.625621	0.184003	-0.479099	0.336336	-0.00947621	0.985786	-0.216974	0.679646	0.178801	0.734657	-0.756416	0.0817736	0.0395826	0.940657
Cs1g06950	tan	-0.423009	0.403332	-0.487973	0.326138	-0.447477	0.373584	0.610913	0.197631	0.722119	0.105098	-0.565783	0.241882	6.11206	4.4258	5.06632	4.90838	5.44411	4.84741	gi|1946300|emb|CAA73132.1|/3.22857e-20/hypothetical protein [Silene latifolia]	0.001	0.001	GO:0023060	-0.407838	0.422161	0.649992	0.162319	0.550673	0.257484	-0.071748	0.892563	0.0797309	0.880657	-0.35344	0.491916	-0.00284903	0.995726	0.336096	0.514839	0.288381	0.57942	-0.802079	0.0548824	-0.186288	0.723801	-0.553041	0.255013	-0.505106	0.306776
Cs1g06960	brown	0.362573	0.479973	-0.393708	0.439952	-0.582983	0.224594	0.571986	0.235589	0.905591	0.0129488	-0.821215	0.0450886	10.3096	8.60982	7.45292	9.54559	10.0923	7.8833	gi|224128358|ref|XP_002329142.1|/4.12629e-31/predicted protein [Populus trichocarpa]	GO:0044464//cell part	GO:0032561//guanyl ribonucleotide binding	0.001	0.319968	0.536428	0.173934	0.74173	-0.154803	0.76965	-0.674613	0.14159	0.6337	0.176689	-0.766704	0.0752915	0.526452	0.283276	-0.264094	0.613069	0.157813	0.765246	-0.432742	0.391406	0.059955	0.910175	-0.806199	0.0526986	-0.157786	0.765286
Cs1g06970	brown	0.259904	0.618922	0.382825	0.453814	0.56887	0.238742	-0.375358	0.463406	-0.467005	0.350417	0.175239	0.739833	9.06963	12.7263	9.57463	10.3754	8.16007	15.2789	0.001	0.001	0.001	0.001	0.154325	0.77035	-0.766991	0.0751146	-0.426276	0.399316	-0.170263	0.747073	-0.3019	0.560909	0.371103	0.468899	-0.222045	0.672406	0.39699	0.435799	-0.309228	0.550943	0.440498	0.38199	0.374965	0.463912	0.183232	0.728227	-0.212654	0.685827
Cs1g06980	magenta	-0.111713	0.833128	0.585391	0.222215	0.373616	0.465652	-0.344511	0.503678	0.233181	0.656567	-0.49377	0.319538	1.24551	0.943082	1.31486	1.66058	1.60478	1.4032	gi|224128354|ref|XP_002329141.1|/3.76776e-42/predicted protein [Populus trichocarpa]	GO:0031224//intrinsic to membrane	0.001	GO:0009987//cellular process;GO:0006950//response to stress	-0.272154	0.601848	0.338346	0.511847	-0.308513	0.551913	-0.061486	0.907887	0.564376	0.243319	0.0608081	0.9089	-0.518409	0.292048	0.0491269	0.926369	0.13511	0.798568	-0.683584	0.134339	0.599178	0.20879	-0.527956	0.281646	-0.400629	0.431207
Cs1g07000	white	0.696588	0.124122	-0.408698	0.421087	-0.683418	0.134472	0.375792	0.462847	0.370819	0.469267	-0.10299	0.846061	3.9747	4.70964	3.56025	4.54696	4.1721	2.85194	gi|297789475|ref|XP_002862701.1|/2.96853e-13/hypothetical protein ARALYDRAFT_497332 [Arabidopsis lyrata subsp. lyrata]	0.001	0.001	0.001	0.80348	0.0541354	-0.202016	0.701098	-0.281532	0.588859	-0.363028	0.47938	0.598235	0.209697	-0.723763	0.103921	0.806257	0.0526683	-0.932848	0.00661271	-0.205131	0.69662	0.369594	0.470853	-0.131693	0.803602	-0.113018	0.831194	0.729299	0.1
Cs1g07010	purple	-0.0322634	0.951622	-0.863217	0.0267848	-0.635115	0.175421	0.729653	0.0997514	0.219066	0.676658	0.126464	0.811315	3.54212	3.28632	2.81984	2.24833	2.35621	2.63032	gi|224128350|ref|XP_002329140.1|/3.97864e-40/predicted protein [Populus trichocarpa]	0.001	0.001	0.001	0.134787	0.799044	-0.0995532	0.851164	0.558342	0.249517	-0.017638	0.973546	-0.423301	0.402973	-0.33482	0.516538	0.489433	0.324471	0.133619	0.800764	-0.135369	0.798186	0.222698	0.671475	-0.565604	0.242064	0.156545	0.7671	0.106225	0.841262
Cs1g07020	brown	-0.0545078	0.918319	-0.0448554	0.932762	-0.0324506	0.951341	0.135422	0.798109	0.478549	0.336972	-0.65416	0.158726	7.37201	5.12552	3.78608	4.43587	8.4791	6.35869	gi|255575308|ref|XP_002528557.1|/2.2599e-07/ATP binding protein, putative [Ricinus communis]	0.001	0.001	0.001	-0.207223	0.693614	0.325184	0.529417	-0.105729	0.841998	-0.607442	0.200906	-0.0137442	0.979385	-0.111755	0.833066	0.2585	0.620887	0.31626	0.541426	0.706268	0.116746	-0.381706	0.455248	-0.16186	0.759331	-0.586096	0.221521	-0.573262	0.234302
Cs1g07030	turquoise	0.357514	0.486577	-0.474186	0.342032	-0.682498	0.135208	0.696842	0.123926	0.936942	0.00583913	-0.739294	0.0930914	14.9316	8.0748	6.9035	14.6645	11.0023	5.8346	gi|255575304|ref|XP_002528555.1|/1.42566e-121/conserved hypothetical protein [Ricinus communis]	GO:0031224//intrinsic to membrane	0.001	0.001	0.383282	0.453231	0.0969675	0.855005	-0.0271347	0.959308	-0.434479	0.38929	0.804123	0.053794	-0.88646	0.018605	0.337044	0.513577	-0.33743	0.513064	-0.264691	0.612236	-0.527815	0.2818	0.265946	0.610486	-0.768494	0.0741889	-0.0475181	0.928777
Cs1g07040	yellow	0.186878	0.722946	-0.755897	0.0821067	-0.877461	0.0216036	0.885425	0.0189391	0.880002	0.0207355	-0.516635	0.293995	4.10276	2.32195	2.27388	3.27639	2.48702	1.31992	gi|224114968|ref|XP_002316905.1|/3.35155e-59/predicted protein [Populus trichocarpa]	GO:0031224//intrinsic to membrane	0.001	0.001	0.307122	0.553802	0.191969	0.715584	0.309525	0.55054	-0.214306	0.683463	0.56239	0.245352	-0.884515	0.019235	0.407469	0.422623	-0.309714	0.550283	-0.293476	0.572424	-0.443465	0.378409	-0.0238082	0.964294	-0.542548	0.26603	0.0784796	0.882522
Cs1g07070	green	-0.42647	0.399077	-0.302879	0.559575	-0.0284136	0.957391	0.137054	0.795706	-0.444848	0.376744	0.670341	0.1451	0.432013	0.444539	0.684101	0.20909	0.001	0.444752	gi|356562050|ref|XP_003549288.1|/4.35624e-44/PREDICTED: uncharacterized protein LOC100791212 [Glycine max]	0.001	0.001	0.001	-0.254129	0.627012	-0.0794316	0.881103	0.641967	0.169334	0.687096	0.131545	-0.629232	0.180719	0.299985	0.563521	-0.288121	0.579778	0.316953	0.540491	-0.387043	0.448426	0.230021	0.661054	-0.279952	0.591043	0.649948	0.162357	0.144053	0.785415
Cs1g07080	blue	-0.842278	0.0353524	0.428379	0.396736	0.654314	0.158593	-0.453159	0.36679	-0.395319	0.437911	0.147788	0.779932	18.1747	16.6913	19.4265	16.7571	18.8866	20.0672	gi|24461860|gb|AAN62347.1|AF506028_14/8.61669e-11/CTV.20 [Citrus trifoliata]	0.001	0.001	0.001	-0.944349	0.00455936	0.508855	0.302598	0.360756	0.482342	0.422973	0.403377	-0.65671	0.156544	0.800499	0.0557306	-0.723925	0.103806	0.827957	0.0418519	0.53271	0.276521	-0.398558	0.433818	-0.111417	0.833566	0.174036	0.741582	-0.653239	0.159517
Cs1g07090	purple	-0.286234	0.582375	0.767365	0.0748833	0.578435	0.229116	-0.733171	0.0972975	-0.289388	0.578035	0.0107641	0.983854	4.18746	4.48841	6.26254	6.24895	7.51147	5.83774	gi|255573349|ref|XP_002527601.1|/4.02693e-147/pentatricopeptide repeat-containing protein, putative [Ricinus communis]	GO:0043231//intracellular membrane-bounded organelle	0.001	0.001	-0.419462	0.407709	0.485345	0.329147	-0.269614	0.605378	0.194188	0.712379	0.150744	0.775596	0.49025	0.32354	-0.443299	0.378609	-0.0810878	0.878635	0.508212	0.303313	-0.26432	0.612753	0.170136	0.747259	0.0049594	0.992561	-0.0903464	0.864849
Cs1g07110	yellow	-0.445133	0.3764	0.644822	0.166824	0.873472	0.0230012	-0.726357	0.102076	-0.785003	0.0643666	0.451359	0.368938	0.916188	1.74047	2.60401	1.09151	1.67398	3.70027	gi|255573345|ref|XP_002527599.1|/1.17087e-58/rnf5, putative [Ricinus communis]	GO:0031090//organelle membrane	GO:0019787//small conjugating protein ligase activity	GO:0006511//ubiquitin-dependent protein catabolic process;GO:0009725//response to hormone stimulus;GO:0032446//protein modification by small protein conjugation;GO:0006950//response to stress	-0.552801	0.255263	-0.0854589	0.872124	-0.0311768	0.95325	0.362975	0.479449	-0.679264	0.13781	0.91524	0.0104719	-0.65463	0.158323	0.641195	0.170015	0.199801	0.704286	0.163513	0.756917	0.0755986	0.886818	0.468099	0.349136	-0.351869	0.493979
Cs1g07120	turquoise	-0.164391	0.755635	0.386288	0.449388	0.436932	0.386309	-0.680865	0.136519	-0.935261	0.00615104	0.874832	0.0225199	57.1748	78.3149	78.2679	63.5096	71.427	71.405	gi|154721452|gb|ABS84825.1|/1.59352e-49/thioredoxin [Limonium bicolor]	GO:0044464//cell part	GO:0015036//disulfide oxidoreductase activity	GO:0018904;GO:0019725//cellular homeostasis	-0.120987	0.819405	-0.031582	0.952643	-0.0441296	0.933849	0.460008	0.358659	-0.592887	0.214874	0.703674	0.118704	-0.029534	0.955712	-0.187877	0.721501	0.279944	0.591053	0.744307	0.0897098	-0.435762	0.38773	0.896724	0.0154481	0.517951	0.292549
Cs1g07130	yellow	0.64677	0.16512	-0.631903	0.178305	-0.819844	0.0457608	0.776222	0.069512	0.832112	0.0399137	-0.560943	0.246838	15.6068	13.6116	9.61596	15.5002	11.8858	9.07875	gi|356543296|ref|XP_003540098.1|/1.51065e-27/PREDICTED: 3-deoxy-manno-octulosonate cytidylyltransferase-like [Glycine max]	GO:0044424//intracellular part	GO:0070567	GO:0009103//lipopolysaccharide biosynthetic process	0.722713	0.104672	-0.243458	0.642028	-0.134416	0.79959	-0.53646	0.272504	0.745551	0.0888796	-0.996446	1.8929e-05	0.636343	0.174324	-0.534753	0.274329	-0.444487	0.377177	-0.111787	0.833018	0.16287	0.757856	-0.58376	0.223825	0.240108	0.646759
Cs1g07140	royalblue	-0.406142	0.424284	0.677036	0.139615	0.649428	0.162808	-0.788858	0.0621652	-0.530394	0.279013	0.22494	0.668281	16.7325	18.5194	20.0768	17.5793	22.6991	20.2929	gi|359496575|ref|XP_002271481.2|/0/PREDICTED: uncharacterized protein LOC100263747 [Vitis vinifera]	0.001	GO:0005488//binding	0.001	-0.540166	0.268555	0.469085	0.347981	-0.160692	0.761037	0.149894	0.776844	-0.373297	0.466065	0.740801	0.0920692	-0.249524	0.633481	0.133817	0.800473	0.842909	0.0350779	0.044576	0.93318	-0.250408	0.632238	0.270407	0.604276	-0.126611	0.811098
Cs1g07150	green	0.11294	0.83131	-0.182413	0.729415	-0.367258	0.473881	0.0644057	0.903525	0.202392	0.700558	-0.0983892	0.852892	0.459411	0.590915	0.363743	0.333526	0.909344	0.11824	gi|225461429|ref|XP_002284913.1|/4.06237e-11/PREDICTED: 3-deoxy-manno-octulosonate cytidylyltransferase [Vitis vinifera]	0.001	0.001	0.001	0.129744	0.806476	0.435328	0.388258	-0.0608606	0.908822	-0.275276	0.597516	0.101666	0.848026	-0.213412	0.684742	0.660334	0.153465	-0.529623	0.279845	0.669889	0.145473	0.14115	0.789681	-0.57326	0.234305	-0.0483733	0.927497	0.349519	0.497071
Cs1g07160	cyan	-0.474501	0.341665	-0.175679	0.739192	-0.105427	0.842445	-0.165007	0.754736	-0.573473	0.23409	0.814587	0.0483797	3.04413	3.52703	3.84623	2.71464	3.39228	2.88713	gi|255563929|ref|XP_002522964.1|/3.79945e-172/Disease resistance protein RGA2, putative [Ricinus communis]	0.001	0.001	0.001	-0.305808	0.555587	0.471897	0.344697	0.537535	0.271356	0.636192	0.174459	-0.654428	0.158496	0.420795	0.406063	0.169654	0.747961	-0.22814	0.663727	0.434154	0.389686	0.454052	0.365727	-0.879813	0.0207994	0.842479	0.0352649	0.568017	0.239608
Cs1g07180	darkorange	0.2872	0.581045	-0.472003	0.344573	-0.573382	0.234182	0.429492	0.395375	0.0855613	0.871971	0.313822	0.54472	0.299012	0.341869	0.350735	0.385917	0.164404	0.171017	gi|255563929|ref|XP_002522964.1|/2.38179e-160/Disease resistance protein RGA2, putative [Ricinus communis]	0.001	0.001	0.001	0.507853	0.303712	-0.250455	0.632173	0.210848	0.688415	0.324376	0.530502	0.344303	0.503953	-0.48842	0.325627	0.201534	0.701792	-0.598558	0.209386	-0.774923	0.0702883	0.242458	0.64344	0.033209	0.950205	0.2473	0.636612	0.692343	0.127419
Cs1g07190	lightyellow	0.424764	0.401173	0.264819	0.612057	0.0974334	0.854312	-0.128813	0.80785	0.392314	0.441719	-0.678399	0.13851	2.99194	3.01773	2.40799	3.06819	3.60607	3.08017	gi|224128147|ref|XP_002329093.1|/6.20672e-40/predicted protein [Populus trichocarpa]	0.001	GO:0016772//transferase activity, transferring phosphorus-containing groups	0.001	0.222416	0.671877	-0.0335294	0.949725	-0.652235	0.160381	-0.824268	0.0436089	0.390075	0.444564	-0.210043	0.689568	0.364569	0.477374	-0.101446	0.848352	0.50151	0.310803	-0.118956	0.822408	0.177075	0.737164	-0.630482	0.179587	-0.29338	0.572555
Cs1g07210	turquoise	-0.255747	0.624744	0.558428	0.249428	0.625713	0.183919	-0.766551	0.0753863	-0.979691	0.000614518	0.859503	0.0282224	2.82422	7.66155	9.48649	5.96462	5.84426	7.92954	0.001	0.001	0.001	0.001	-0.231558	0.658871	-0.0986498	0.852505	-0.0384124	0.94241	0.626858	0.182875	-0.501345	0.310988	0.791738	0.0605432	-0.408969	0.420747	-0.0187276	0.971912	0.0121502	0.981776	0.546098	0.262283	-0.103721	0.844976	0.848503	0.0326885	0.358598	0.48516
Cs1g07240	turquoise	0.336162	0.514751	-0.746801	0.0880482	-0.81971	0.0458266	0.924155	0.00841057	0.935853	0.00604037	-0.647823	0.164203	21.7425	9.24865	4.83461	14.9561	7.62456	4.14186	gi|255563929|ref|XP_002522964.1|/2.15338e-169/Disease resistance protein RGA2, putative [Ricinus communis]	0.001	0.001	0.001	0.413758	0.414779	-0.0511578	0.92333	0.167111	0.751666	-0.417102	0.410629	0.568525	0.239092	-0.931883	0.00680181	0.426999	0.398429	-0.170658	0.746499	-0.397124	0.435629	-0.408921	0.420807	0.125326	0.812995	-0.667878	0.14714	-0.0734218	0.890065
Cs1g07245	green	-0.461188	0.357264	-0.169976	0.747492	0.191146	0.716774	0.123345	0.81592	-0.257944	0.621666	0.269289	0.60583	46.2068	41.1248	45.8022	35.5495	33.3771	49.6699	gi|343887286|dbj|BAK61832.1|/6.9158e-15/heat shock protein [Citrus unshiu]	0.001	0.001	0.001	-0.421811	0.404808	-0.123941	0.81504	0.501992	0.310262	0.351818	0.494046	-0.677587	0.139168	0.358704	0.485021	-0.417736	0.409844	0.771161	0.072559	-0.206529	0.694611	-0.0436319	0.934594	-0.0806865	0.879233	0.274423	0.598699	-0.411093	0.418097
Cs1g07290	lightcyan	0.069814	0.895449	0.329157	0.524095	0.469991	0.346922	-0.331002	0.521629	-0.140165	0.791129	-0.231784	0.65855	0.327409	0.505354	0.001	0.001	0.648064	0.842661	gi|356562050|ref|XP_003549288.1|/2.63902e-45/PREDICTED: uncharacterized protein LOC100791212 [Glycine max]	0.001	0.001	0.001	-0.128712	0.807999	-0.192519	0.714789	-0.39469	0.438707	-0.540343	0.268367	-0.382047	0.454811	0.349771	0.496739	0.0965263	0.85566	0.480804	0.334368	0.558223	0.24964	0.157253	0.766064	-0.0471334	0.929352	-0.155894	0.768054	-0.506452	0.305273
Cs1g07310	green	0.219822	0.675578	-0.141778	0.788758	-0.428323	0.396806	0.0906038	0.864466	0.30412	0.557884	-0.164358	0.755682	29.6279	30.3911	29.3104	30.4378	33.0567	26.617	gi|255581825|ref|XP_002531713.1|/3.94803e-64/ubiquitin conjugating enzyme, putative [Ricinus communis]	0.001	GO:0019787//small conjugating protein ligase activity	GO:0060255;GO:0006464//protein modification process	0.251674	0.63046	0.406682	0.423607	-0.135197	0.798441	-0.228925	0.662611	0.407765	0.422252	-0.366773	0.47451	0.582298	0.225273	-0.717984	0.108085	0.43809	0.384905	0.0341778	0.948753	-0.346955	0.50045	-0.146302	0.782113	0.451832	0.368373
Cs1g07320	green	-0.100316	0.85003	0.305002	0.556684	0.105178	0.842815	-0.360326	0.482903	-0.00142139	0.997868	-0.119904	0.821006	12.5639	12.9759	13.0677	12.9245	15.6002	12.5048	gi|255581825|ref|XP_002531713.1|/8.01666e-70/ubiquitin conjugating enzyme, putative [Ricinus communis]	0.001	GO:0016881//acid-amino acid ligase activity	GO:0019538//protein metabolic process	-0.186231	0.723883	0.565417	0.242255	-0.200613	0.703117	-0.152685	0.772752	0.0920941	0.862249	0.153391	0.771718	0.213211	0.68503	-0.305289	0.556294	0.815896	0.0477216	-0.0724297	0.891546	-0.314001	0.544478	-0.0781565	0.883004	0.0836695	0.874789
Cs1g07330	turquoise	-0.243843	0.641485	0.909654	0.0118749	0.963276	0.00199816	-0.967648	0.00155303	-0.813153	0.0491059	0.401772	0.429769	6992.36	11838.7	14020.7	11696.6	13607.6	16971.5	gi|12830830|gb|AAK08208.1|AF320905_1/1.92984e-15/metallothionein-like protein [Citrus unshiu]	0.001	0.001	0.001	-0.394385	0.439093	-0.0739278	0.88931	-0.355723	0.488922	0.262089	0.615868	-0.376214	0.462304	0.890472	0.0173376	-0.594485	0.213321	0.302298	0.560366	0.277985	0.593764	0.221275	0.673505	0.211658	0.687254	0.410035	0.419417	-0.164047	0.756138
Cs1g07340	turquoise	0.390383	0.444173	-0.169568	0.748085	-0.209535	0.690297	0.490694	0.323034	0.714118	0.110911	-0.749122	0.0865143	7.15871	5.05529	4.59366	7.47297	4.86216	6.35827	gi|224128123|ref|XP_002329087.1|/2.23458e-62/predicted protein [Populus trichocarpa]	GO:0044464//cell part	0.001	0.001	0.323981	0.531032	-0.394576	0.438852	-0.220183	0.675062	-0.461181	0.357272	0.65282	0.159877	-0.6179	0.191107	-0.11495	0.828334	0.178959	0.734427	-0.634276	0.176173	-0.522404	0.287677	0.755773	0.0821867	-0.793123	0.0597703	-0.452255	0.367869
Cs1g07350	brown	-0.475798	0.340159	0.422759	0.403641	0.603383	0.204763	-0.485945	0.328458	-0.713809	0.111138	0.611798	0.1968	5.571	5.81053	6.84139	6.01626	5.40101	6.67166	gi|359496170|ref|XP_002270005.2|/4.91971e-61/PREDICTED: uncharacterized protein LOC100256311 [Vitis vinifera]	0.001	0.001	0.001	-0.454294	0.365438	-0.0794422	0.881087	0.230815	0.659926	0.725686	0.102551	-0.460952	0.357543	0.696506	0.124186	-0.787868	0.062727	0.424224	0.401837	-0.296565	0.568193	0.0691313	0.896468	0.192778	0.714415	0.573227	0.234338	-0.0799481	0.880333
Cs1g07360	magenta	-0.0965255	0.855661	0.348086	0.498959	0.114239	0.829387	-0.156155	0.767672	0.423878	0.402263	-0.602344	0.205755	9.40611	8.49728	9.1303	9.909	10.4939	9.20561	gi|224114928|ref|XP_002316895.1|/5.19765e-57/predicted protein [Populus trichocarpa]	GO:0016020//membrane	GO:0004674//protein serine/threonine kinase activity;GO:0032559//adenyl ribonucleotide binding	GO:0006464//protein modification process	-0.2389	0.648467	0.530122	0.279307	-0.226421	0.666172	-0.234167	0.65517	0.529596	0.279874	-0.0996858	0.850967	-0.172838	0.743325	-0.0648294	0.902892	0.432796	0.39134	-0.667505	0.14745	0.278082	0.593629	-0.605797	0.202466	-0.343595	0.50489
Cs1g07370	green	-0.0230497	0.965432	0.148753	0.778517	0.0337402	0.949409	-0.218371	0.67765	0.0794895	0.881017	-0.211831	0.687007	0.67296	0.76172	0.568344	0.521129	1.26543	0.623524	gi|224114928|ref|XP_002316895.1|/2.11258e-51/predicted protein [Populus trichocarpa]	GO:0016020//membrane	GO:0004674//protein serine/threonine kinase activity;GO:0032559//adenyl ribonucleotide binding	GO:0006464//protein modification process	-0.124162	0.814713	0.439511	0.383183	-0.20556	0.696003	-0.368556	0.472197	-0.0556052	0.916678	0.0921386	0.862183	0.40009	0.431887	-0.16189	0.759286	0.88831	0.0180153	0.017224	0.974167	-0.425406	0.400384	-0.143482	0.786254	-0.0335506	0.949693
Cs1g07390	red	0.408522	0.421306	-0.552084	0.256011	-0.792993	0.0598423	0.654135	0.158747	0.822242	0.0445883	-0.562273	0.245472	15.8603	13.2737	11.0028	15.1477	14.9791	8.92595	gi|255585740|ref|XP_002533551.1|/0/ubiquitin ligase protein cop1, putative [Ricinus communis]	GO:0043234//protein complex;GO:0044464//cell part	GO:0016491//oxidoreductase activity;GO:0005515//protein binding	GO:0008152//metabolic process	0.469701	0.347261	0.175662	0.739217	-0.031141	0.953304	-0.454861	0.364763	0.681893	0.135693	-0.865175	0.0260412	0.641172	0.170036	-0.577234	0.230316	-0.0233005	0.965056	-0.249599	0.633377	-0.0733523	0.890169	-0.56705	0.240591	0.228662	0.662986
Cs1g07400	turquoise	0.332029	0.520258	-0.426806	0.398665	-0.523024	0.287002	0.708732	0.1149	0.977331	0.000764981	-0.90154	0.0140644	14.4263	10.5499	9.57833	13.3057	11.7183	11.1154	gi|359493840|ref|XP_002285024.2|/1.05761e-106/PREDICTED: xylosyltransferase oxt [Vitis vinifera]	GO:0031224//intrinsic to membrane	GO:0035252//UDP-xylosyltransferase activity	GO:0005975//carbohydrate metabolic process	0.291131	0.575641	-0.0478594	0.928266	-0.0715779	0.892817	-0.590655	0.21705	0.67641	0.140124	-0.811066	0.0501717	0.215618	0.681585	0.0257058	0.96145	-0.27028	0.604452	-0.622613	0.186758	0.402535	0.42881	-0.917736	0.00987272	-0.396252	0.436731
Cs1g07410	green	-0.772817	0.0715556	-0.251654	0.630487	0.0806538	0.879282	0.11045	0.834999	-0.336316	0.514546	0.474603	0.341548	40.2047	38.0171	41.658	35.9342	36.8451	40.041	gi|359493838|ref|XP_002285016.2|/2.73132e-41/PREDICTED: uncharacterized protein LOC100267528 [Vitis vinifera]	GO:0016020//membrane;GO:0043231//intracellular membrane-bounded organelle	0.001	0.001	-0.664337	0.150095	0.309914	0.550012	0.812965	0.0492018	0.665146	0.149418	-0.806841	0.0523621	0.462928	0.355212	-0.422984	0.403363	0.651644	0.160891	0.0440981	0.933896	-0.110533	0.834875	-0.418724	0.408622	0.482251	0.332701	-0.239791	0.647207
Cs1g07420	turquoise	-0.24949	0.63353	0.371839	0.467948	0.43316	0.390897	-0.668467	0.146651	-0.843551	0.0348	0.743691	0.0901225	2.04584	10.225	9.87314	2.68759	9.54516	7.67246	gi|53988164|gb|AAV28174.1|/3.62336e-101/aldo/keto reductase [Fragaria x ananassa]	0.001	GO:0016740//transferase activity	0.001	-0.241755	0.644432	0.138886	0.79301	-0.0198064	0.970294	0.340381	0.509146	-0.664737	0.14976	0.726234	0.102163	0.0467732	0.929891	-0.0958271	0.856699	0.561846	0.245911	0.647375	0.164593	-0.569153	0.238455	0.789795	0.0616353	0.375203	0.463606
Cs1g07430	tan	-0.363744	0.478447	-0.664782	0.149722	-0.435869	0.387601	0.684091	0.133934	0.507323	0.304302	-0.334812	0.516548	6.05762	4.74719	4.82795	4.27154	4.88345	4.99726	gi|255586534|ref|XP_002533905.1|/4.24185e-30/RNA binding protein, putative [Ricinus communis]	GO:0009536//plastid	0.001	0.001	-0.319118	0.537572	0.315126	0.542958	0.616216	0.192671	-0.117971	0.823864	-0.34079	0.508604	-0.243098	0.642536	0.151273	0.774822	0.545861	0.262532	0.209407	0.690482	-0.418693	0.40866	-0.386011	0.449742	-0.29555	0.569583	-0.493627	0.3197
Cs1g07460	turquoise	0.0453519	0.932019	-0.754553	0.0829731	-0.811022	0.0501947	0.799537	0.0562504	0.81604	0.0476492	-0.524488	0.285408	7.29724	4.60769	3.85177	4.33447	5.74474	2.90253	gi|224128296|ref|XP_002329129.1|/1.16334e-61/predicted protein [Populus trichocarpa]	0.001	0.001	0.001	0.120706	0.81982	0.389833	0.444871	0.344454	0.503754	-0.356846	0.487451	0.242711	0.643083	-0.702426	0.11965	0.590549	0.217153	-0.161644	0.759645	0.221008	0.673886	-0.365016	0.476793	-0.383411	0.453065	-0.498406	0.314295	-0.0476778	0.928538
Cs1g07470	midnightblue	0.78767	0.0628397	-0.594305	0.213496	-0.721169	0.105781	0.606733	0.201577	0.559824	0.247989	-0.353934	0.491268	0.751222	0.938648	0.113293	0.623287	0.531052	0.220964	gi|356544052|ref|XP_003540469.1|/6.2698e-33/PREDICTED: probable bifunctional methylthioribulose-1-phosphate dehydratase/enolase-phosphatase E1-like [Glycine max]	GO:0009532//plastid stroma	GO:0016787//hydrolase activity	0.001	0.845278	0.0340565	-0.433558	0.390412	-0.299398	0.564322	-0.700611	0.121033	0.434805	0.388894	-0.822202	0.0446079	0.930659	0.0070455	-0.572952	0.234614	-0.202053	0.701046	0.351871	0.493977	-0.119033	0.822293	-0.334279	0.517259	0.38341	0.453066
Cs1g07480	pink	-0.352244	0.493486	0.434741	0.388971	0.430357	0.394317	-0.653428	0.159355	-0.585329	0.222277	0.416889	0.410893	17.0422	21.1441	21.8533	16.8212	24.9225	20.5579	gi|356544052|ref|XP_003540469.1|/3.45045e-32/PREDICTED: probable bifunctional methylthioribulose-1-phosphate dehydratase/enolase-phosphatase E1-like [Glycine max]	GO:0009532//plastid stroma	GO:0043169//cation binding;GO:0016791//phosphatase activity	GO:0043102	-0.410543	0.418783	0.442625	0.379421	-0.0410245	0.938498	0.183769	0.72745	-0.514546	0.296296	0.666538	0.148255	0.0274597	0.958821	-0.0320287	0.951973	0.861961	0.027267	0.304504	0.557361	-0.548283	0.259986	0.475111	0.340956	0.133834	0.800448
Cs1g07500	turquoise	-0.404544	0.426287	0.782974	0.0655396	0.820641	0.0453696	-0.880479	0.0205742	-0.871916	0.0235575	0.6253	0.184296	1.81978	2.44472	3.20185	2.61781	2.60146	3.04435	gi|147858863|emb|CAN78692.1|/1.47544e-42/hypothetical protein VITISV_039561 [Vitis vinifera]	GO:0009536//plastid	0.001	GO:0003006//reproductive developmental process	-0.457059	0.362152	0.0711784	0.893413	-0.0838167	0.874569	0.61968	0.18946	-0.365854	0.475704	0.870611	0.0240292	-0.705218	0.117537	0.173415	0.742485	0.0926334	0.861447	0.181201	0.731173	0.14051	0.790622	0.604595	0.203608	0.0495862	0.925682
Cs1g07510	turquoise	-0.341309	0.507916	0.593799	0.213987	0.779718	0.0674419	-0.780048	0.0672479	-0.937174	0.00579659	0.677542	0.139204	124.733	267.985	300.428	156.125	225.844	341.328	gi|359807218|ref|NP_001241618.1|/1.36427e-30/uncharacterized protein LOC100795901 precursor [Glycine max]	0.001	0.001	0.001	-0.399682	0.432401	-0.111376	0.833626	-0.0637666	0.90448	0.404104	0.426839	-0.733512	0.0970616	0.918246	0.00975232	-0.421674	0.404978	0.361378	0.48153	0.260691	0.617822	0.467758	0.349535	-0.145647	0.783074	0.702265	0.119773	-0.0188979	0.971656
Cs1g07520	yellow	0.560152	0.247651	-0.605016	0.203207	-0.74323	0.0904319	0.806388	0.0525998	0.858774	0.0285087	-0.612789	0.195871	1.8273	1.48673	1.21126	1.80992	1.30376	1.22496	gi|224129974|ref|XP_002320717.1|/5.19134e-38/predicted protein [Populus trichocarpa]	0.001	GO:0016740//transferase activity	GO:0000394//RNA splicing, via endonucleolytic cleavage and ligation	0.625767	0.18387	-0.282574	0.587421	-0.0689786	0.896696	-0.464991	0.352783	0.745335	0.0890233	-0.966369	0.00167759	0.42054	0.406377	-0.340473	0.509025	-0.598562	0.209383	-0.268739	0.606596	0.332565	0.519543	-0.649989	0.162322	0.0658227	0.901409
Cs1g07540	yellow	-0.298034	0.566185	0.829552	0.0411028	0.968794	0.00144555	-0.858016	0.0288082	-0.764845	0.0764447	0.351264	0.494775	0.192256	1.12104	1.75899	1.05457	1.33191	2.90291	gi|356549709|ref|XP_003543234.1|/5.08321e-90/PREDICTED: MATE efflux family protein ALF5-like [Glycine max]	0.001	GO:0022857//transmembrane transporter activity	GO:0042221//response to chemical stimulus	-0.450106	0.370436	-0.153281	0.771878	-0.264036	0.613149	0.259648	0.619281	-0.462875	0.355274	0.885237	0.0190001	-0.683771	0.134189	0.518716	0.291711	0.167889	0.750532	0.14427	0.785096	0.272547	0.601303	0.358413	0.485401	-0.333509	0.518285
Cs1g07550	darkgreen	-0.10913	0.836955	-0.404792	0.425975	-0.168816	0.749181	0.56632	0.241334	0.412049	0.416906	-0.355265	0.489522	5.732	4.05058	4.22852	4.41203	3.34905	5.19007	gi|224114908|ref|XP_002316890.1|/6.10232e-87/predicted protein [Populus trichocarpa]	0.001	0.001	0.001	-0.100305	0.850047	-0.232003	0.658239	0.330904	0.52176	-0.0879419	0.868427	-0.0754027	0.88711	-0.253948	0.627267	-0.240842	0.645722	0.646954	0.16496	-0.471435	0.345236	-0.420379	0.406576	0.286792	0.581606	-0.37063	0.469511	-0.583258	0.224322
Cs1g07590	purple	-0.349618	0.496941	-0.810992	0.0502098	-0.543407	0.265121	0.710082	0.113895	0.204538	0.697471	0.1475	0.780355	18.8828	15.465	16.2051	12.1233	12.268	14.2822	gi|255574666|ref|XP_002528242.1|/2.53194e-54/3-hydroxyacyl-CoA dehyrogenase, putative [Ricinus communis]	GO:0042579//microbody	GO:0016616//oxidoreductase activity, acting on the CH-OH group of donors, NAD or NADP as acceptor;GO:0048037//cofactor binding	GO:0032787//monocarboxylic acid metabolic process	-0.17463	0.740718	0.133788	0.800515	0.796003	0.0581775	0.249898	0.632957	-0.48527	0.329232	-0.198865	0.705634	0.15926	0.76313	0.343633	0.50484	-0.147376	0.780536	-0.0652891	0.902206	-0.50817	0.30336	0.16087	0.760776	-0.0687632	0.897018
Cs1g07600	brown	0.202305	0.700682	-0.620843	0.188386	-0.697796	0.123191	0.766177	0.0756176	0.935089	0.00618341	-0.764008	0.076967	7.05985	4.76876	3.79506	5.15679	5.82967	4.10221	gi|224117138|ref|XP_002317487.1|/0/predicted protein [Populus trichocarpa]	GO:0031224//intrinsic to membrane	GO:0004871//signal transducer activity;GO:0016791//phosphatase activity;GO:0004672//protein kinase activity;GO:0016628//oxidoreductase activity, acting on the CH-CH group of donors, NAD or NADP as acceptor;GO:0032559//adenyl ribonucleotide binding	GO:0006464//protein modification process	0.205042	0.696747	0.220936	0.673988	0.114564	0.828906	-0.578496	0.229055	0.417401	0.410259	-0.767615	0.0747297	0.524535	0.285357	-0.0736223	0.889766	0.135348	0.798217	-0.467564	0.349763	-0.0998856	0.85067	-0.741905	0.0913233	-0.240555	0.646127
Cs1g07630	blue	0.580052	0.227504	-0.487021	0.327227	-0.755955	0.0820696	0.629039	0.180894	0.794336	0.0590972	-0.547638	0.260663	7.27449	6.80048	6.07336	7.59384	6.87007	5.629	gi|224128087|ref|XP_002329078.1|/1.69445e-40/predicted protein [Populus trichocarpa]	0.001	GO:0004721//phosphoprotein phosphatase activity	0.001	0.642818	0.168584	-0.0579794	0.913128	-0.172138	0.744344	-0.463975	0.353978	0.833521	0.0392658	-0.928912	0.00740057	0.581227	0.226336	-0.656184	0.156993	-0.302591	0.559967	-0.181051	0.73139	0.154533	0.770046	-0.574331	0.233227	0.301117	0.561975
Cs1g07650	turquoise	0.21392	0.684015	-0.513425	0.297534	-0.57967	0.227884	0.773326	0.0712481	0.980696	0.000555371	-0.852536	0.031015	6.70456	1.74216	1.21539	4.71992	3.15014	2.37048	gi|225461508|ref|XP_002285119.1|/2.52735e-96/PREDICTED: uncharacterized protein LOC100264152 isoform 1 [Vitis vinifera]	0.001	0.001	0.001	0.200597	0.703141	0.0541488	0.918856	0.0803037	0.879803	-0.492145	0.321383	0.59318	0.214589	-0.795124	0.0586615	0.19554	0.710429	0.0720343	0.892135	-0.243324	0.642217	-0.667136	0.147757	0.303562	0.558644	-0.867954	0.0250032	-0.401144	0.430559
Cs1g07670	greenyellow	0.191075	0.716876	-0.0846546	0.873321	-0.266972	0.609056	0.401419	0.430213	0.849503	0.0322697	-0.877774	0.0214959	5.37472	4.49819	4.64006	5.50322	5.15379	4.86923	gi|225461512|ref|XP_002285125.1|/1.46009e-30/PREDICTED: uncharacterized protein LOC100258981 isoform 1 [Vitis vinifera]	GO:0015630//microtubule cytoskeleton	GO:0004672//protein kinase activity	0.001	0.104919	0.843199	0.143898	0.785643	-0.159345	0.763006	-0.427363	0.397982	0.791698	0.0605657	-0.609296	0.199154	-0.0698116	0.895453	-0.0073901	0.988915	-0.172247	0.744185	-0.784888	0.0644327	0.562536	0.245203	-0.910566	0.01164	-0.428788	0.396237
Cs1g07680	blue	0.361785	0.480999	0.286328	0.582246	0.0280055	0.958003	-0.295933	0.569059	-0.262201	0.615712	0.330812	0.521883	4.40297	5.28574	5.42281	5.96678	4.93855	4.6839	gi|255584403|ref|XP_002532934.1|/1.05051e-37/conserved hypothetical protein [Ricinus communis]	GO:0043231//intracellular membrane-bounded organelle	0.001	GO:0006810//transport	0.429911	0.394862	-0.235144	0.653785	-0.336102	0.514831	0.262301	0.615571	0.506805	0.30488	-0.0847928	0.873116	-0.0544428	0.918417	-0.723291	0.104258	-0.485332	0.329161	0.303398	0.558867	0.327568	0.526223	0.264717	0.6122	0.675638	0.140753
Cs1g07690	skyblue	-0.341119	0.508168	0.00822849	0.987658	0.177952	0.735889	0.147266	0.780698	0.397978	0.434551	-0.618934	0.190149	3.19082	2.62668	2.69479	2.67683	3.05264	3.17542	gi|255584403|ref|XP_002532934.1|/8.63355e-36/conserved hypothetical protein [Ricinus communis]	GO:0043231//intracellular membrane-bounded organelle	0.001	GO:0006810//transport	-0.500422	0.312026	0.27411	0.599132	0.122285	0.817486	-0.355374	0.48938	-0.198254	0.706515	0.0819316	0.877378	-0.217094	0.679475	0.792117	0.0603311	0.448429	0.372443	-0.627997	0.181839	0.0687567	0.897027	-0.573092	0.234473	-0.920295	0.00927613
Cs1g07700	blue	0.526789	0.28291	0.110728	0.834586	-0.180714	0.731879	0.0920799	0.862271	0.349666	0.496877	-0.307113	0.553813	0.206128	0.212105	0.217605	1.59622	0.204002	0.001	gi|343887321|dbj|BAK61867.1|/1.28891e-17/hypothetical protein [Citrus unshiu]	0.001	0.001	0.001	0.53068	0.278706	-0.278864	0.592547	-0.416805	0.410997	-0.141107	0.789745	0.908567	0.0121577	-0.523358	0.286638	-0.0340967	0.948875	-0.559405	0.248421	-0.635033	0.175495	-0.173191	0.742811	0.675719	0.140687	-0.381712	0.455241	0.266943	0.609096
Cs1g07720	royalblue	0.36341	0.478882	-0.0771737	0.884469	-0.113201	0.830924	0.206394	0.694804	0.0706813	0.894155	0.0385321	0.942231	0.451402	0.464491	0.476536	0.655422	0.223373	0.464714	gi|359491404|ref|XP_002274414.2|/5.1067e-32/PREDICTED: probable disease resistance RPP8-like protein 2-like [Vitis vinifera]	0.001	0.001	0.001	0.438438	0.384483	-0.582837	0.224739	-0.112463	0.832017	0.130414	0.805488	0.43369	0.390251	-0.327147	0.526786	-0.223108	0.670891	-0.162302	0.758685	-0.982481	0.000457666	0.0344876	0.948289	0.616383	0.192516	-0.040729	0.93894	0.190786	0.717293
Cs1g07730	green	-0.11793	0.823925	0.311806	0.547448	0.144785	0.78434	-0.327359	0.526503	0.0832406	0.875427	-0.257206	0.622699	0.001	0.001	0.001	0.001	0.327468	0.001	0.001	0.001	0.001	0.001	-0.239779	0.647225	0.557856	0.25002	-0.217713	0.67859	-0.257116	0.622825	0.0768342	0.884975	0.148779	0.778478	0.179755	0.733271	-0.153719	0.771237	0.860515	0.0278271	-0.174844	0.740406	-0.259523	0.619455	-0.207815	0.692765	-0.0980925	0.853333
Cs1g07740	brown	0.298948	0.564936	-0.0877122	0.868769	-0.0554889	0.916852	-0.064376	0.903569	-0.506044	0.305728	0.683333	0.134539	1.42738	2.05627	1.88356	1.79617	1.20075	1.61641	gi|343887295|dbj|BAK61841.1|/1.69157e-09/monosacharide transport protein [Citrus unshiu]	0.001	0.001	0.001	0.451957	0.368224	-0.586263	0.221356	-0.0311242	0.953329	0.355469	0.489255	-0.107556	0.839289	0.0351633	0.947277	0.0759559	0.886285	-0.374622	0.464355	-0.67093	0.144614	0.711037	0.113185	0.00970991	0.985436	0.643134	0.168306	0.674465	0.141711
Cs1g07780	darkgreen	0.446	0.375358	-0.535006	0.274059	-0.429023	0.395949	0.70322	0.119048	0.569587	0.238015	-0.455443	0.364071	5.4355	4.61186	3.52343	4.70762	3.20878	4.61407	gi|297745275|emb|CBI40355.3|/2.69726e-25/unnamed protein product [Vitis vinifera]	0.001	0.001	0.001	0.471545	0.345107	-0.598109	0.209818	-0.0256814	0.961486	-0.447127	0.374005	0.264919	0.611917	-0.637922	0.172917	0.217079	0.679497	0.187321	0.722306	-0.675435	0.140918	-0.0979323	0.853571	0.359974	0.483361	-0.472713	0.343746	-0.238855	0.648531
Cs1g07790	darkgrey	0.245288	0.639448	-0.285208	0.583788	-0.180884	0.731633	0.245105	0.639705	0.267403	0.608456	-0.342665	0.50612	2.08489	2.14534	0.943276	1.00907	2.06338	1.83975	gi|359489792|ref|XP_002274076.2|/4.80299e-27/PREDICTED: probable disease resistance protein RDL6/RF9-like [Vitis vinifera]	0.001	0.001	0.001	0.167528	0.751059	-0.135443	0.798078	-0.160387	0.761483	-0.683934	0.134059	-0.244889	0.64001	-0.174424	0.741017	0.617099	0.19185	0.174031	0.741589	0.478817	0.336662	0.202533	0.700355	-0.364269	0.477764	-0.260353	0.618294	-0.238648	0.648824
Cs1g07810	blue	0.529417	0.280067	0.201511	0.701825	-0.0702299	0.894828	0.0259175	0.961132	0.318171	0.538848	-0.339711	0.510035	0.001	0.001	0.001	0.551504	0.001	0.001	gi|356567198|ref|XP_003551808.1|/1.55571e-06/PREDICTED: putative disease resistance RPP13-like protein 3-like [Glycine max]	0.001	0.001	0.001	0.502987	0.309146	-0.341775	0.507299	-0.479693	0.33565	-0.171363	0.745472	0.895517	0.0158048	-0.462443	0.355783	-0.119807	0.821149	-0.463035	0.355085	-0.653836	0.159004	-0.19499	0.711222	0.77186	0.0721344	-0.414529	0.413822	0.168958	0.748974
Cs1g07830	cyan	0.35057	0.495688	0.204278	0.697845	0.260346	0.618304	0.0626297	0.906178	0.225902	0.666912	-0.443785	0.378023	2.80734	2.16655	1.7288	3.62326	1.38919	3.8535	0.001	0.001	0.001	0.001	0.232313	0.657799	-0.655446	0.157624	-0.39257	0.441394	-0.330199	0.522702	0.358255	0.485608	-0.175073	0.740073	-0.377192	0.461044	0.383324	0.453176	-0.670228	0.145193	-0.242659	0.643156	0.868152	0.0249296	-0.484387	0.330245	-0.493154	0.320237
Cs1g07850	blue	0.446257	0.375049	0.336095	0.51484	0.14079	0.790211	-0.155616	0.76846	0.0216601	0.967515	-0.086657	0.87034	1.40133	1.49537	1.53415	1.9091	1.38688	1.54952	gi|359491404|ref|XP_002274414.2|/6.05848e-45/PREDICTED: probable disease resistance RPP8-like protein 2-like [Vitis vinifera]	0.001	0.001	0.001	0.42663	0.398882	-0.471573	0.345075	-0.459946	0.358732	0.0181459	0.972784	0.688188	0.130682	-0.217294	0.679188	-0.30336	0.558918	-0.341542	0.507608	-0.756814	0.0815183	-0.0387821	0.941856	0.800756	0.0555924	-0.167259	0.751451	0.191025	0.716947
Cs1g07860	tan	-0.0106999	0.983951	-0.413642	0.414924	-0.33908	0.510873	0.676561	0.140001	0.826968	0.0423197	-0.791138	0.0608796	1.57783	1.05533	1.08269	1.29821	1.17116	1.29949	gi|359491404|ref|XP_002274414.2|/1.34953e-58/PREDICTED: probable disease resistance RPP8-like protein 2-like [Vitis vinifera]	0.001	0.001	0.001	-0.0571589	0.914355	0.0332155	0.950195	0.1923	0.715106	-0.38247	0.45427	0.311286	0.548153	-0.534904	0.274168	-0.0737847	0.889524	0.465306	0.352413	-0.224673	0.668661	-0.739153	0.0931873	0.343442	0.505091	-0.799951	0.0560263	-0.680169	0.137079
Cs1g07920	black	0.0162432	0.975637	0.70147	0.120377	0.543519	0.265002	-0.61016	0.19834	-0.0393878	0.940949	-0.365538	0.476114	2.98123	3.14071	3.07229	3.57286	4.63646	3.83643	gi|225461520|ref|XP_002285142.1|/1.64564e-54/PREDICTED: uncharacterized protein LOC100248740 [Vitis vinifera]	GO:0044424//intracellular part	GO:0008168//methyltransferase activity	GO:0008213	-0.212033	0.686717	0.244271	0.64088	-0.561258	0.246514	-0.373452	0.465864	0.183241	0.728215	0.310026	0.54986	-0.124832	0.813724	0.042959	0.935601	0.671616	0.144048	-0.206028	0.695331	0.20295	0.699755	-0.330913	0.521749	-0.337619	0.512814
Cs1g07930	blue	0.181332	0.730984	0.617032	0.191913	0.369825	0.470553	-0.34604	0.501658	0.273527	0.599942	-0.580831	0.226729	0.867589	0.701443	0.850476	1.37969	1.22663	1.08457	gi|225461520|ref|XP_002285142.1|/9.06237e-55/PREDICTED: uncharacterized protein LOC100248740 [Vitis vinifera]	0.001	0.001	0.001	-0.00621317	0.99068	0.0604378	0.909454	-0.565212	0.242465	-0.289529	0.577842	0.708797	0.114852	-0.0634746	0.904916	-0.376774	0.461582	-0.0615864	0.907737	0.00477561	0.992837	-0.531199	0.278146	0.74488	0.0893268	-0.614972	0.19383	-0.344077	0.504251
Cs1g07940	orange	0.115078	0.828145	-0.151559	0.774403	-0.289506	0.577874	-0.104599	0.843673	-0.22118	0.67364	0.391827	0.442338	3.70267	4.25827	3.96632	3.68952	4.25726	3.47552	gi|356549697|ref|XP_003543228.1|/2.44092e-22/PREDICTED: protein yippee-like At5g53940-like [Glycine max]	0.001	0.001	0.001	0.208202	0.69221	0.257625	0.622112	-0.00915018	0.986275	0.0165948	0.97511	-0.140257	0.790994	-0.00300562	0.995492	0.656701	0.156552	-0.666416	0.148357	0.509946	0.301385	0.560916	0.246866	-0.720459	0.106292	0.433689	0.390252	0.702755	0.1194
Cs1g07950	blue	-0.603739	0.204423	-0.637914	0.172923	-0.372673	0.46687	0.422515	0.403941	-0.130414	0.805487	0.475209	0.340843	24.0045	17.9037	25.171	5.1462	11.3204	13.4342	gi|356549699|ref|XP_003543229.1|/3.54329e-21/PREDICTED: ethylene-responsive transcription factor 4-like [Glycine max]	GO:0044451//nucleoplasm part	GO:0030528//transcription regulator activity;GO:0005488//binding;GO:0001071	GO:0009743//response to carbohydrate stimulus;GO:0002218//activation of innate immune response;GO:0006351//transcription, DNA-dependent;GO:0009873//ethylene mediated signaling pathway	-0.408348	0.421524	0.382365	0.454404	0.90887	0.0120786	0.549186	0.25904	-0.72178	0.105341	0.13062	0.805184	0.0555633	0.916741	0.290736	0.576184	0.109716	0.836086	0.0519948	0.922078	-0.749483	0.0862771	0.496089	0.316912	0.0878117	0.868621
Cs1g07960	brown	-0.269818	0.605094	-0.102166	0.847284	0.0523631	0.921527	-0.108652	0.837663	-0.654088	0.158788	0.868945	0.0246377	6.29516	6.99591	7.57607	6.4592	5.7318	6.61041	gi|225461528|ref|XP_002282646.1|/4.53598e-176/PREDICTED: putative pentatricopeptide repeat-containing protein At3g15200-like [Vitis vinifera]	0.001	0.001	0.001	-0.0854164	0.872187	-0.14821	0.779313	0.433113	0.390953	0.768289	0.0743149	-0.48696	0.327296	0.358145	0.485751	-0.24669	0.637471	-0.0315577	0.952679	-0.432526	0.391669	0.462519	0.355694	-0.238242	0.649398	0.834385	0.0388714	0.477346	0.338364
Cs1g07970	turquoise	-0.162969	0.75771	0.234071	0.655306	0.346821	0.500627	-0.550964	0.25718	-0.864937	0.026131	0.824754	0.0433755	0.001	0.366546	0.300841	0.001	0.211525	0.220033	gi|147779878|emb|CAN65842.1|/2.75619e-47/hypothetical protein VITISV_027369 [Vitis vinifera]	0.001	0.001	0.001	-0.117339	0.824799	-0.0479413	0.928143	0.0197296	0.970409	0.346321	0.501287	-0.72169	0.105406	0.658108	0.155354	0.112397	0.832114	-0.0904309	0.864723	0.369823	0.470556	0.782574	0.0657716	-0.576556	0.230994	0.866834	0.025419	0.446486	0.374774
Cs1g07980	white	0.412998	0.415725	-0.230454	0.660439	-0.455099	0.36448	0.0366048	0.945117	-0.082977	0.87582	0.326496	0.527659	10.1026	12.5038	10.9635	11.0785	11.6765	8.87321	gi|255582939|ref|XP_002532240.1|/6.06211e-23/30S ribosomal protein S20, putative [Ricinus communis]	GO:0009532//plastid stroma;GO:0030529//ribonucleoprotein complex	GO:0003723//RNA binding	GO:0009987//cellular process	0.540377	0.268332	0.00412245	0.993816	-0.152352	0.773241	-0.0506642	0.924069	0.195697	0.710202	-0.289234	0.578247	0.728543	0.100532	-0.919226	0.00952306	0.114314	0.829276	0.6084	0.199999	-0.471223	0.345483	0.336192	0.514712	0.88957	0.0176189
Cs1g07990	brown	0.266736	0.609385	-0.215324	0.682005	-0.412917	0.415826	0.306826	0.554204	0.673475	0.142521	-0.663027	0.151194	10.1466	9.191	7.96019	9.40529	11.1938	8.28368	gi|356517098|ref|XP_003527227.1|/4.90873e-12/PREDICTED: uncharacterized protein LOC100785671 [Glycine max]	GO:0016020//membrane	0.001	0.001	0.197006	0.708315	0.313188	0.545578	-0.21141	0.68761	-0.637521	0.173273	0.445068	0.376479	-0.516392	0.294263	0.568419	0.2392	-0.300333	0.563045	0.49446	0.318755	-0.279671	0.59143	-0.148795	0.778455	-0.623662	0.185795	-0.0885815	0.867475
Cs1g08010	turquoise	-0.242849	0.642888	0.647676	0.164331	0.706745	0.116388	-0.870618	0.0240268	-0.929531	0.00727395	0.688116	0.130739	41.7953	64.0447	65.9105	50.352	63.9671	65.674	gi|224117120|ref|XP_002317481.1|/1.19259e-88/aminotransferase family protein [Populus trichocarpa]	0.001	GO:0070547	GO:0042360//vitamin E metabolic process	-0.298914	0.564983	0.0226513	0.966029	-0.186598	0.723352	0.346243	0.501391	-0.588659	0.219002	0.861887	0.0272956	-0.226199	0.666488	0.0420528	0.936958	0.451487	0.368785	0.554666	0.253324	-0.26487	0.611986	0.719182	0.107216	0.20865	0.691566
Cs1g08020	brown	-0.0457007	0.931497	-0.107859	0.838839	-0.292281	0.574063	0.224749	0.668553	0.640737	0.170419	-0.646058	0.165743	3.06474	2.38909	2.45105	2.78681	3.49269	2.39024	gi|359493821|ref|XP_003634673.1|/5.10161e-115/PREDICTED: branched-chain-amino-acid aminotransferase-like protein 3, chloroplastic-like [Vitis vinifera]	GO:0009536//plastid	GO:0016833//oxo-acid-lyase activity;GO:0008483//transaminase activity	GO:0009396//folic acid and derivative biosynthetic process	-0.120109	0.820703	0.590711	0.216995	-0.020584	0.969128	-0.391354	0.442938	0.398046	0.434465	-0.353721	0.491548	0.261241	0.617053	-0.135563	0.797902	0.568295	0.239326	-0.556014	0.251925	-0.114625	0.828815	-0.619081	0.190013	-0.243103	0.642528
Cs1g08030	salmon	-0.765515	0.0760285	-0.0917257	0.862797	0.0559651	0.91614	0.217679	0.678638	0.276863	0.595317	-0.258492	0.620898	2.30053	1.77543	2.22624	2.04129	2.08706	2.17101	gi|224121628|ref|XP_002330748.1|/1.98758e-27/predicted protein [Populus trichocarpa]	0.001	GO:0003677//DNA binding	GO:0010468//regulation of gene expression;GO:0006350//transcription	-0.776222	0.0695121	0.627739	0.182073	0.64048	0.170647	0.373301	0.466059	-0.171229	0.745667	0.149175	0.777898	-0.631705	0.178484	0.693025	0.126887	0.127991	0.809063	-0.872489	0.023352	0.0546659	0.918083	-0.273178	0.600426	-0.684153	0.133885
Cs1g08050	yellow	-0.502695	0.309473	0.75893	0.0801671	0.915074	0.0105123	-0.86146	0.0274603	-0.823982	0.0437469	0.469614	0.347362	2.13269	2.65653	3.25866	2.39036	2.9994	3.64004	gi|224115350|ref|XP_002317010.1|/1.52188e-18/predicted protein [Populus trichocarpa]	GO:0043231//intracellular membrane-bounded organelle	GO:0005488//binding;GO:0019787//small conjugating protein ligase activity	GO:0032446//protein modification by small protein conjugation;GO:0010015//root morphogenesis;GO:0008283//cell proliferation;GO:0009736//cytokinin mediated signaling pathway;GO:0007346//regulation of mitotic cell cycle	-0.623217	0.186203	0.105653	0.842111	-0.0673456	0.899134	0.398338	0.434096	-0.634777	0.175724	0.982018	0.000482101	-0.641357	0.169872	0.514844	0.295968	0.402983	0.428246	0.137374	0.795236	-0.00240809	0.996388	0.490919	0.322778	-0.279634	0.591481
Cs1g08060	turquoise	-0.471625	0.345015	0.606538	0.201762	0.76664	0.0753316	-0.78979	0.061638	-0.814343	0.0485033	0.518347	0.292115	1.66474	2.21034	2.43773	1.61144	2.44478	2.65368	gi|302142955|emb|CBI20250.3|/1.44602e-19/unnamed protein product [Vitis vinifera]	GO:0009536//plastid	GO:0005488//binding;GO:0004518//nuclease activity	0.001	-0.568636	0.23898	0.176823	0.73753	-0.025804	0.961303	0.307261	0.553612	-0.755494	0.0823664	0.93939	0.005399	-0.356854	0.487441	0.406951	0.423271	0.620204	0.188976	0.299214	0.564573	-0.298192	0.56597	0.566368	0.241285	-0.153792	0.771131
Cs1g08070	lightyellow	-0.340517	0.508966	0.481333	0.333758	0.394783	0.438589	-0.31008	0.549787	0.24371	0.641673	-0.552678	0.255391	3.16279	2.46494	2.98327	3.17021	3.87103	3.37165	gi|302142954|emb|CBI20249.3|/0/unnamed protein product [Vitis vinifera]	0.001	GO:0016462//pyrophosphatase activity;GO:0032559//adenyl ribonucleotide binding	0.001	-0.538407	0.270426	0.562292	0.245453	-0.146116	0.782385	-0.191456	0.716326	0.170612	0.746565	0.221238	0.673557	-0.377099	0.461164	0.351381	0.49462	0.626412	0.183282	-0.703463	0.118864	0.221337	0.673416	-0.532752	0.276476	-0.653493	0.159299
Cs1g08080	blue	0.74536	0.0890066	-0.136965	0.795838	-0.309122	0.551086	0.372	0.467739	0.517112	0.293471	-0.471642	0.344995	6.81865	6.7113	5.68562	8.17865	5.72139	6.35844	gi|28300299|gb|AAO37645.1|/0/NBS-LRR resistance protein RGH1 [Manihot esculenta]	0.001	0.001	0.001	0.739874	0.0926975	-0.639949	0.171117	-0.463585	0.354438	-0.443513	0.378351	0.829447	0.0411519	-0.717116	0.108716	0.156441	0.767253	-0.359888	0.483474	-0.821002	0.0451928	-0.0675534	0.898824	0.723138	0.104368	-0.530341	0.279071	0.102805	0.846336
Cs1g08110	turquoise	-0.126083	0.811878	-0.804295	0.0537031	-0.67908	0.137959	0.903371	0.0135546	0.767664	0.0746995	-0.498229	0.314494	0.3373	0.001	0.001	0.001	0.001	0.001	gi|359493630|ref|XP_002282825.2|/3.06325e-168/PREDICTED: UDP-glycosyltransferase 79B6-like [Vitis vinifera]	0.001	GO:0016758//transferase activity, transferring hexosyl groups	0.001	-0.0470873	0.929421	0.200966	0.702609	0.541327	0.267323	-0.204719	0.697211	0.0379325	0.943129	-0.59204	0.215698	0.243975	0.641298	0.299188	0.564609	-0.100736	0.849407	-0.502029	0.310221	-0.180034	0.732866	-0.488347	0.32571	-0.360848	0.482221
Cs1g08130	brown	-0.27389	0.599438	0.528119	0.28147	0.643831	0.167694	-0.744556	0.0895435	-0.991658	0.000104091	0.856627	0.0293602	4.44495	31.5354	39.8858	18.0031	19.2171	34.4406	gi|356546846|ref|XP_003541833.1|/1.22505e-41/PREDICTED: uncharacterized protein LOC100803315 [Glycine max]	0.001	0.001	0.001	-0.256802	0.623264	-0.136765	0.796132	-0.0160385	0.975944	0.592248	0.215496	-0.598016	0.209908	0.822255	0.044582	-0.397596	0.435033	0.0822797	0.876859	0.0367268	0.944935	0.569556	0.238046	-0.138542	0.793517	0.854401	0.0302555	0.28951	0.577868
Cs1g08140	magenta	0.205694	0.695811	-0.16821	0.750065	-0.0194745	0.970792	-0.0832123	0.87547	-0.606067	0.202209	0.739384	0.0930305	2.72865	4.18046	3.39269	2.69998	2.40045	3.18367	gi|255564539|ref|XP_002523265.1|/8.22283e-39/conserved hypothetical protein [Ricinus communis]	GO:0044464//cell part	0.001	0.001	0.334977	0.516328	-0.534941	0.274129	0.0310102	0.9535	0.218372	0.677648	-0.498561	0.31412	0.198182	0.706619	0.283791	0.585741	-0.182937	0.728656	-0.289151	0.578361	0.889187	0.0177388	-0.349095	0.497629	0.7498	0.0860685	0.570812	0.236775
Cs1g08150	greenyellow	0.445441	0.37603	-0.203903	0.698384	-0.373598	0.465675	0.497286	0.315559	0.924644	0.00830388	-0.964833	0.00183331	16.3653	10.7891	7.92774	16.1155	14.4436	11.8883	gi|224114581|ref|XP_002316801.1|/4.71967e-68/predicted protein [Populus trichocarpa]	0.001	0.001	0.001	0.342681	0.5061	-0.0645338	0.903334	-0.324639	0.530148	-0.735235	0.0958707	0.771475	0.0723682	-0.745663	0.0888051	0.254905	0.625924	-0.0739173	0.889326	-0.113314	0.830757	-0.565178	0.242499	0.468818	0.348293	-0.971927	0.00117111	-0.385138	0.450857
Cs1g08160	darkred	-0.486678	0.327619	-0.153341	0.771791	-0.236287	0.652165	-0.0669613	0.899708	-0.306551	0.554577	0.616105	0.192775	4.70663	4.91938	6.25978	4.80704	5.31828	3.92976	gi|302142942|emb|CBI20237.3|/7.10156e-31/unnamed protein product [Vitis vinifera]	GO:0043231//intracellular membrane-bounded organelle	GO:0046914//transition metal ion binding;GO:0016491//oxidoreductase activity	GO:0008152//metabolic process	-0.30008	0.56339	0.666262	0.148486	0.565593	0.242076	0.747701	0.0874521	-0.200911	0.702689	0.189573	0.719048	-0.00825383	0.98762	-0.425152	0.400696	0.231582	0.658837	0.0775565	0.883899	-0.602446	0.205658	0.599628	0.208357	0.59617	0.21169
Cs1g08170	skyblue	0.477963	0.33765	-0.151675	0.774232	-0.252579	0.629189	-0.0800167	0.880231	-0.413711	0.414838	0.622686	0.186691	2.67855	3.73541	3.16256	3.10452	2.89509	2.68498	gi|255554650|ref|XP_002518363.1|/5.55713e-26/DNA binding protein, putative [Ricinus communis]	0.001	0.001	0.001	0.625766	0.183871	-0.408625	0.421177	-0.191133	0.716792	0.0974538	0.854282	-0.0195287	0.970711	-0.100488	0.849775	0.557732	0.250147	-0.765471	0.0760555	-0.245615	0.638986	0.900827	0.0142652	-0.327759	0.525967	0.618177	0.19085	0.938159	0.00561823
Cs1g08180	magenta	-0.149404	0.777561	-0.624536	0.184994	-0.508749	0.302715	0.31761	0.539604	-0.18133	0.730986	0.529487	0.279992	0.454394	0.584462	0.479695	0.164942	0.393493	0.233897	gi|225447846|ref|XP_002271199.1|/1.13675e-58/PREDICTED: tRNA guanosine-2'-O-methyltransferase TRM11 homolog [Vitis vinifera]	0.001	GO:0005488//binding;GO:0016741//transferase activity, transferring one-carbon groups	GO:0006730//one-carbon metabolic process	0.0425977	0.936142	0.203516	0.69894	0.515693	0.295032	0.218655	0.677245	-0.568603	0.239013	-0.0265193	0.96023	0.608347	0.20005	-0.244004	0.641258	0.29256	0.57368	0.530011	0.279426	-0.943722	0.00466168	0.576391	0.23116	0.53089	0.27848
Cs1g08190	brown	0.385903	0.449881	-0.665002	0.149538	-0.834234	0.0389402	0.804163	0.053773	0.928869	0.00740951	-0.661797	0.15223	40.376	24.6836	15.0438	31.9562	28.9119	11.0029	0.001	0.001	0.001	0.001	0.444632	0.377003	0.10532	0.842604	0.0482269	0.927716	-0.506323	0.305417	0.635185	0.175359	-0.925516	0.00811515	0.602633	0.205478	-0.390003	0.444655	-0.118639	0.822876	-0.341836	0.507218	-0.0200719	0.969896	-0.665865	0.148817	0.0615176	0.90784
Cs1g08205	turquoise	0.304337	0.557589	0.752429	0.0843501	0.669479	0.145812	-0.82471	0.0433966	-0.742745	0.0907579	0.456953	0.362278	0.107716	0.554199	0.454856	0.521337	0.426421	0.554464	0.001	0.001	0.001	0.001	0.218969	0.676796	-0.484933	0.329618	-0.644054	0.167497	0.0748148	0.887987	-0.0192496	0.971129	0.506135	0.305626	-0.197787	0.707189	-0.24608	0.638331	-0.108627	0.837701	0.606809	0.201505	0.30946	0.550628	0.444361	0.37733	0.32992	0.523075
Cs1g08210	lightcyan	0.232514	0.657514	-0.310111	0.549745	-0.212603	0.6859	0.0974478	0.854291	-0.122536	0.817116	0.170532	0.746682	7.39345	9.12023	6.44158	5.51843	7.84614	7.06125	gi|307135939|gb|ADN33800.1|/2.57451e-15/RNA exonuclease [Cucumis melo subsp. melo]	GO:0005622//intracellular	GO:0004518//nuclease activity	0.001	0.254291	0.626785	-0.163943	0.756289	-0.0678705	0.898351	-0.373143	0.466263	-0.450609	0.369834	-0.0127967	0.980806	0.734951	0.0960662	-0.121989	0.817925	0.445554	0.375895	0.635807	0.174802	-0.656714	0.156541	0.249477	0.633548	0.243513	0.641951
Cs1g08230	darkgrey	0.279504	0.591662	-0.607894	0.200478	-0.595045	0.212779	0.725852	0.102433	0.830544	0.0406401	-0.731313	0.0985903	9.15857	7.94864	6.73867	7.56686	8.19431	7.57149	gi|224083490|ref|XP_002307048.1|/1.21747e-17/predicted protein [Populus trichocarpa]	GO:0010008//endosome membrane	0.001	GO:0006810//transport	0.252635	0.62911	0.00842703	0.98736	0.0258556	0.961225	-0.713166	0.111611	0.225788	0.667073	-0.677635	0.139129	0.591007	0.216705	0.0817	0.877723	0.157912	0.7651	-0.284916	0.58419	-0.130149	0.805878	-0.688931	0.130096	-0.325414	0.529109
Cs1g08240	lightcyan	-0.123481	0.81572	-0.221874	0.67265	-0.44797	0.372994	0.374138	0.464979	0.606045	0.20223	-0.399224	0.432978	5.68379	4.40037	5.42881	5.97337	5.57158	4.34675	gi|255550572|ref|XP_002516336.1|/3.52995e-18/RNA polymerase II transcriptional coactivator KIWI, putative [Ricinus communis]	0.001	GO:0003676//nucleic acid binding;GO:0003712//transcription cofactor activity	GO:0006351//transcription, DNA-dependent	-0.0651121	0.90247	0.546479	0.261882	0.245796	0.638731	0.115794	0.827086	0.630627	0.179456	-0.484473	0.330147	-0.0652941	0.902198	-0.312966	0.545878	-0.0796498	0.880778	-0.674625	0.14158	0.1418	0.788725	-0.446206	0.37511	0.0271649	0.959263
Cs1g08250	brown	-0.0617464	0.907498	-0.0328252	0.95078	-0.107268	0.839715	0.192926	0.714201	0.638667	0.172254	-0.779109	0.0678001	1.80552	1.28853	1.22971	1.46582	1.98864	1.52898	gi|297806957|ref|XP_002871362.1|/4.29739e-26/hypothetical protein ARALYDRAFT_350148 [Arabidopsis lyrata subsp. lyrata]	GO:0016585//chromatin remodeling complex	GO:0004407//histone deacetylase activity;GO:0003676//nucleic acid binding;GO:0046914//transition metal ion binding;GO:0051287//NAD or NADH binding	GO:0016458//gene silencing;GO:0006351//transcription, DNA-dependent;GO:0006464//protein modification process	-0.207406	0.693352	0.44177	0.380454	-0.0928275	0.861159	-0.557063	0.25084	0.242643	0.643179	-0.24476	0.640191	0.164379	0.755653	0.209691	0.690074	0.606928	0.201393	-0.601095	0.20695	-0.00912581	0.986312	-0.734687	0.0962486	-0.567556	0.240076
Cs1g08260	blue	0.791363	0.060753	-0.0431304	0.935345	-0.341657	0.507456	0.25166	0.630479	0.537624	0.271262	-0.50159	0.310713	0.83107	0.855168	0.722519	1.04107	0.822497	0.754922	gi|255587317|ref|XP_002534226.1|/2.29803e-34/conserved hypothetical protein [Ricinus communis]	GO:0009579//thylakoid;GO:0044425//membrane part;GO:0043231//intracellular membrane-bounded organelle	0.001	0.001	0.770964	0.0726789	-0.440587	0.381882	-0.581648	0.225918	-0.508156	0.303374	0.963969	0.00192392	-0.737356	0.0944138	0.313068	0.54574	-0.629615	0.180372	-0.555842	0.252103	-0.0457247	0.931461	0.604751	0.203459	-0.55048	0.257686	0.26211	0.615839
Cs1g08280	yellow	0.631047	0.179077	-0.600206	0.207802	-0.787685	0.0628309	0.698489	0.122659	0.618184	0.190844	-0.282781	0.587135	5.41442	5.10435	3.52537	6.24532	3.20872	2.33644	gi|255563845|ref|XP_002522923.1|/1.26445e-165/conserved hypothetical protein [Ricinus communis]	0.001	GO:0016787//hydrolase activity	0.001	0.765865	0.0758115	-0.335445	0.515705	-0.0744748	0.888494	-0.275815	0.596768	0.715312	0.110034	-0.915183	0.0104858	0.523904	0.286043	-0.644543	0.167069	-0.677763	0.139025	0.0380502	0.942952	0.194335	0.712166	-0.329665	0.523417	0.460218	0.358411
Cs1g08290	steelblue	0.274312	0.598852	-0.0952271	0.857591	-0.32062	0.535549	0.155975	0.767935	0.112335	0.832206	0.128147	0.808831	10.5456	10.7768	11.4388	12.4529	10.1499	9.81193	gi|255557090|ref|XP_002519577.1|/1.79171e-29/Eukaryotic translation initiation factor 3 subunit, putative [Ricinus communis]	0.001	0.001	0.001	0.40669	0.423598	-0.123816	0.815226	-0.0242634	0.963612	0.295691	0.56939	0.624514	0.185015	-0.402204	0.429226	-0.0506211	0.924133	-0.632423	0.177837	-0.692602	0.127217	-0.00980225	0.985297	0.34082	0.508564	0.0451477	0.932324	0.556476	0.251446
Cs1g08300	yellow	0.40704	0.423159	-0.663528	0.150774	-0.82282	0.0443081	0.649627	0.162636	0.397322	0.435378	0.0494086	0.925947	2.01094	2.02569	1.89945	2.13096	1.61311	1.3729	gi|225438373|ref|XP_002274569.1|/7.66176e-28/PREDICTED: probable E3 ubiquitin-protein ligase HERC1 [Vitis vinifera]	GO:0044444//cytoplasmic part;GO:0043231//intracellular membrane-bounded organelle	GO:0005488//binding	GO:0009411//response to UV	0.619855	0.189298	-0.150072	0.776582	0.182692	0.72901	0.0594531	0.910925	0.498757	0.3139	-0.755182	0.0825668	0.486057	0.32833	-0.712943	0.111776	-0.618003	0.191012	0.148677	0.778627	-0.0703925	0.894586	-5.57632e-05	0.999916	0.671364	0.144256
Cs1g08320	orange	-0.124919	0.813596	0.17777	0.736155	0.189677	0.718896	0.137109	0.795625	0.436705	0.386585	-0.590355	0.217343	2.6893	1.60211	2.24135	2.87721	2.10123	2.76861	gi|224110992|ref|XP_002332999.1|/3.44028e-31/cc-nbs-lrr resistance protein [Populus trichocarpa]	0.001	0.001	0.001	-0.231301	0.659235	-0.0126352	0.981048	-0.0169709	0.974546	-0.059103	0.911449	0.415147	0.413054	-0.141502	0.789164	-0.641694	0.169574	0.498808	0.313842	-0.397701	0.4349	-0.801993	0.0549285	0.770149	0.0731754	-0.640878	0.170296	-0.698161	0.12291
Cs1g08330	darkorange	-0.231236	0.659328	-0.452445	0.367642	-0.610805	0.197733	0.33202	0.520271	0.14843	0.778989	0.275057	0.597819	3.11473	3.0657	3.21668	3.11331	3.11611	2.85804	gi|255563252|ref|XP_002522629.1|/0/Disease resistance protein RPS5, putative [Ricinus communis]	0.001	0.001	0.001	-0.0209479	0.968583	0.586718	0.220909	0.534999	0.274066	0.48879	0.325205	0.165534	0.753967	-0.288743	0.578922	0.223033	0.670997	-0.588692	0.21897	0.0167344	0.974901	-0.0879147	0.868468	-0.473756	0.342532	0.245806	0.638716	0.602186	0.205906
Cs1g08340	turquoise	0.172132	0.744352	-0.654196	0.158695	-0.684977	0.133228	0.873967	0.0228255	0.906081	0.0128169	-0.661567	0.152424	0.433768	0.001	0.001	0.251927	0.001	0.001	gi|61967946|gb|AAX56952.1|/2.72874e-170/amino acid transporter [Pisum sativum]	GO:0016021//integral to membrane	GO:0005275//amine transmembrane transporter activity	GO:0006865//amino acid transport	0.232723	0.657218	0.00266295	0.996006	0.250459	0.632168	-0.289367	0.578064	0.530215	0.279207	-0.818559	0.0463946	0.166066	0.75319	0.0292254	0.956174	-0.456628	0.362663	-0.58533	0.222275	0.254564	0.626403	-0.693445	0.126559	-0.250165	0.632581
Cs1g08350	cyan	-0.332657	0.51942	-0.604822	0.203392	-0.547729	0.260568	0.33421	0.51735	-0.0344408	0.948359	0.394577	0.438851	0.933267	0.960328	0.985231	0.301128	0.92364	0.320263	gi|297824947|ref|XP_002880356.1|/1.68835e-63/hypothetical protein ARALYDRAFT_480959 [Arabidopsis lyrata subsp. lyrata]	GO:0044464//cell part	0.001	GO:0006950//response to stress;GO:0009699//phenylpropanoid biosynthetic process	-0.15085	0.775442	0.536761	0.272182	0.628145	0.181705	0.28103	0.589553	-0.467691	0.349614	-0.0444653	0.933346	0.523163	0.28685	-0.245377	0.639322	0.477904	0.337718	0.24153	0.644751	-0.974755	0.000947942	0.439012	0.383788	0.436617	0.386691
Cs1g08360	black	0.0172529	0.974123	0.746099	0.0885146	0.782427	0.0658572	-0.511116	0.300088	-0.0897128	0.865792	-0.39082	0.443617	16.8838	16.4495	16.7708	18.0572	17.4501	19.3073	gi|255577053|ref|XP_002529411.1|/0/neutral alpha-glucosidase ab precursor, putative [Ricinus communis]	GO:0009536//plastid	GO:0004558//alpha-glucosidase activity;GO:0005488//binding	GO:0006952//defense response;GO:0010038//response to metal ion;GO:0000902//cell morphogenesis;GO:0009250//glucan biosynthetic process	-0.225325	0.667733	-0.283498	0.586146	-0.519722	0.290608	-0.246374	0.637916	0.140531	0.790591	0.362081	0.480613	-0.659503	0.154169	0.57439	0.233167	-0.0627134	0.906053	-0.352608	0.493008	0.791964	0.0604167	-0.40233	0.429068	-0.720828	0.106026
Cs1g08370	turquoise	-0.536933	0.271998	0.216953	0.679677	0.392003	0.442115	-0.52706	0.282617	-0.89082	0.0172298	0.894992	0.0159612	8.31872	10.5321	11.7523	7.77605	9.76649	10.1593	gi|225438392|ref|XP_002275313.1|/1.6559e-15/PREDICTED: uncharacterized protein LOC100256147 [Vitis vinifera]	0.001	0.001	0.001	-0.462669	0.355517	0.231597	0.658815	0.347142	0.500204	0.663282	0.15098	-0.856182	0.0295382	0.802959	0.0544127	-0.194354	0.712139	0.134634	0.79927	0.383814	0.452549	0.508098	0.303439	-0.610298	0.19821	0.923746	0.00850036	0.292032	0.574404
Cs1g08380	turquoise	0.431266	0.393207	-0.566103	0.241556	-0.700571	0.121063	0.795966	0.0581977	0.894334	0.0161582	-0.662776	0.151406	4.8237	1.44771	0.45972	4.58818	1.01115	0.396586	gi|110737487|dbj|BAF00686.1|/4.95247e-40/beta-galactosidase [Arabidopsis thaliana]	GO:0005618//cell wall	GO:0005488//binding;GO:0015925	GO:0008152//metabolic process	0.486363	0.327979	-0.156627	0.766981	0.00583983	0.99124	-0.39544	0.437758	0.752344	0.0844054	-0.924044	0.00843495	0.287112	0.581165	-0.247824	0.635874	-0.562175	0.245572	-0.433052	0.391028	0.371865	0.467914	-0.704821	0.117836	-0.0446634	0.933049
Cs1g08400	blue	-0.565546	0.242124	-0.153468	0.771606	0.0466611	0.930059	-0.169239	0.748565	-0.706001	0.116947	0.913872	0.0108076	2.38624	2.76235	3.14888	2.0211	2.36162	2.4566	gi|24637539|gb|AAN63805.1|/2.01593e-06/heat shock protein 60 [Prunus dulcis]	GO:0016020//membrane;GO:0009536//plastid	GO:0046914//transition metal ion binding;GO:0032559//adenyl ribonucleotide binding	GO:0044267//cellular protein metabolic process	-0.394673	0.438729	0.274761	0.59823	0.627457	0.18233	0.766793	0.0752369	-0.830992	0.0404317	0.557497	0.250391	-0.0814572	0.878085	0.0697268	0.895579	0.186369	0.723683	0.453339	0.366575	-0.730781	0.0989617	0.929851	0.0072087	0.403409	0.427711
Cs1g08410	brown	0.602385	0.205716	-0.48656	0.327754	-0.711444	0.112884	0.674238	0.141896	0.901422	0.0140974	-0.72808	0.100858	1.03631	0.8825	0.679039	1.03771	0.919517	0.698981	gi|168019164|ref|XP_001762115.1|/5.77309e-07/predicted protein [Physcomitrella patens subsp. patens]	GO:0031980//mitochondrial lumen;GO:0005840//ribosome;GO:0016020//membrane	GO:0046914//transition metal ion binding;GO:0032559//adenyl ribonucleotide binding	GO:0006996//organelle organization;GO:0010038//response to metal ion;GO:0044267//cellular protein metabolic process;GO:0006950//response to stress	0.615598	0.193247	-0.110706	0.834619	-0.229089	0.662378	-0.644137	0.167425	0.808098	0.0517059	-0.947738	0.00402553	0.586134	0.221483	-0.474747	0.34138	-0.24024	0.646573	-0.266117	0.610248	0.214143	0.683695	-0.741149	0.0918338	0.0804907	0.879525
Cs1g08430	turquoise	0.425791	0.399911	-0.769687	0.0734576	-0.865301	0.0259936	0.911511	0.0113989	0.83638	0.037967	-0.490562	0.323184	5.82034	4.35571	3.53769	5.1787	3.49109	3.02625	gi|4490316|emb|CAB38807.1|/3.93641e-61/nucellin-like protein [Arabidopsis thaliana]	0.001	GO:0004175//endopeptidase activity	GO:0019538//protein metabolic process	0.545788	0.262609	-0.160822	0.760847	0.148977	0.778188	-0.328617	0.524818	0.598433	0.209507	-0.9567	0.00277169	0.469527	0.347464	-0.331643	0.520774	-0.552914	0.255146	-0.245929	0.638544	0.124403	0.814358	-0.52301	0.287017	0.136306	0.796807
Cs1g08450	white	0.255409	0.625217	-0.0589021	0.911749	-0.380524	0.456763	-0.0189818	0.971531	0.0812313	0.878421	0.121956	0.817973	1.03347	1.24838	1.23332	1.34834	1.37857	0.786396	gi|148615629|gb|ABQ96643.1|/1.11341e-90/NAC domain protein [Citrus sinensis]	0.001	GO:0003676//nucleic acid binding	GO:0010468//regulation of gene expression	0.348693	0.498159	0.270618	0.603983	-0.129675	0.806578	0.0596615	0.910614	0.477911	0.33771	-0.309882	0.550055	0.424674	0.401284	-0.899721	0.0145797	0.104485	0.843843	0.181227	0.731135	-0.215884	0.681204	0.103307	0.845591	0.724445	0.103434
Cs1g08470	lightcyan	-0.0999742	0.850538	-0.190797	0.717277	-0.376321	0.462165	0.224342	0.669132	0.15633	0.767415	0.151799	0.77405	0.465919	0.319619	0.710466	0.751667	0.358643	0.159886	gi|147819777|emb|CAN76196.1|/1.11503e-139/hypothetical protein VITISV_041073 [Vitis vinifera]	0.001	0.001	0.001	0.0610745	0.908502	0.284486	0.584782	0.318955	0.537792	0.517709	0.292816	0.462246	0.356016	-0.303816	0.558298	-0.172501	0.743815	-0.482523	0.332387	-0.460493	0.358085	-0.262014	0.615973	0.11942	0.821722	0.0750861	0.887582	0.439648	0.383018
Cs1g08480	red	-0.0339088	0.949156	-0.668909	0.146285	-0.730255	0.0993297	0.487709	0.326439	0.289098	0.578434	0.0702751	0.894761	6.4785	6.41479	5.97894	5.28504	6.53264	4.69804	gi|116786791|gb|ABK24239.1|/1.86981e-79/unknown [Picea sitchensis]	GO:0043231//intracellular membrane-bounded organelle	GO:0004030//aldehyde dehydrogenase [NAD(P)+] activity	GO:0009414//response to water deprivation;GO:0009725//response to hormone stimulus;GO:0006970//response to osmotic stress;GO:0008152//metabolic process	0.117767	0.824166	0.454808	0.364826	0.400452	0.43143	-0.0441336	0.933843	-0.0976748	0.853954	-0.378118	0.459853	0.741933	0.0913046	-0.456011	0.363396	0.427073	0.398338	0.157111	0.766272	-0.817398	0.046971	0.111695	0.833154	0.450849	0.369548
Cs1g08485	blue	0.623515	0.18593	-0.519392	0.29097	-0.723177	0.10434	0.720982	0.105916	0.896485	0.0155184	-0.70162	0.120263	6.38007	4.83362	2.96058	6.5151	4.64895	3.17584	gi|225457023|ref|XP_002282635.1|/9.77914e-10/PREDICTED: putative exosome complex component rrp40 [Vitis vinifera]	0.001	0.001	0.001	0.652746	0.159941	-0.204116	0.698078	-0.204425	0.697635	-0.599806	0.208186	0.821634	0.0448842	-0.975379	0.000901817	0.530875	0.278496	-0.446787	0.374413	-0.399614	0.432486	-0.261441	0.616773	0.291701	0.574859	-0.725728	0.102522	0.0837892	0.87461
Cs1g08490	turquoise	-0.100956	0.849081	-0.662411	0.151713	-0.672202	0.143566	0.844649	0.0343262	0.871548	0.0236903	-0.601776	0.206298	30.4345	21.4274	23.6741	25.7775	23.5812	22.0561	gi|224081064|ref|XP_002306281.1|/3.47753e-50/predicted protein [Populus trichocarpa]	0.001	0.001	0.001	-0.0279152	0.958138	0.307099	0.553832	0.4609	0.357604	-0.122283	0.817489	0.384341	0.451875	-0.687173	0.131485	0.0819849	0.877298	0.115101	0.828111	-0.22997	0.661126	-0.718037	0.108047	0.0685833	0.897286	-0.625234	0.184356	-0.306433	0.554737
Cs1g08500	brown	-0.260151	0.618577	0.259683	0.619232	0.453312	0.366607	-0.418738	0.408604	-0.814052	0.0486502	0.793027	0.0598234	7.63339	8.73638	9.37408	8.14294	7.32338	9.06132	gi|224083528|ref|XP_002307061.1|/1.44824e-92/predicted protein [Populus trichocarpa]	0.001	0.001	GO:0010074//maintenance of meristem identity	-0.187808	0.7216	-0.296407	0.56841	0.173563	0.74227	0.645749	0.166012	-0.555478	0.252481	0.615794	0.193064	-0.469424	0.347585	0.220962	0.673951	-0.350776	0.495416	0.451324	0.368979	-0.00247909	0.996281	0.767699	0.0746777	0.205592	0.695957
Cs1g08510	brown	-0.618989	0.190099	0.641846	0.169441	0.789288	0.0619216	-0.660408	0.153402	-0.680575	0.136753	0.448897	0.371882	0.40485	0.416589	5.69857	2.35132	1.6027	5.69612	gi|255574198|ref|XP_002528014.1|/6.38229e-76/conserved hypothetical protein [Ricinus communis]	0.001	0.001	0.001	-0.675289	0.141037	0.14856	0.7788	0.162765	0.758009	0.668938	0.14626	-0.437518	0.385598	0.833974	0.0390587	-0.923957	0.0084539	0.544831	0.263617	-0.00603991	0.99094	-0.152396	0.773175	0.236942	0.651238	0.42186	0.404748	-0.301645	0.561256
Cs1g08540	yellow	-0.58323	0.22435	0.655959	0.157186	0.780065	0.0672378	-0.840264	0.0362354	-0.902631	0.0137594	0.668097	0.146958	2.12578	2.78115	3.52652	2.38107	3.09567	3.3765	gi|255574196|ref|XP_002528013.1|/3.8806e-57/NADH dehydrogenase, putative [Ricinus communis]	GO:0043231//intracellular membrane-bounded organelle	GO:0016491//oxidoreductase activity	0.001	-0.635018	0.175508	0.263669	0.613662	0.0861087	0.871156	0.583766	0.22382	-0.686114	0.132324	0.985079	0.000332314	-0.548437	0.259825	0.320493	0.535721	0.459241	0.359566	0.232695	0.657257	-0.226036	0.666721	0.687175	0.131483	-0.0314806	0.952795
Cs1g08550	turquoise	-0.377687	0.460408	0.694428	0.125795	0.850735	0.0317571	-0.816941	0.0471988	-0.917803	0.00985695	0.641637	0.169625	13.9092	28.8164	39.1418	23.7867	25.3019	43.1708	gi|224081068|ref|XP_002306283.1|/4.97137e-54/predicted protein [Populus trichocarpa]	0.001	0.001	0.001	-0.441372	0.380934	-0.110829	0.834437	-0.0690725	0.896556	0.511298	0.299886	-0.589406	0.218271	0.91809	0.00978917	-0.639316	0.171678	0.383825	0.452536	0.0864029	0.870718	0.310333	0.549444	0.0749952	0.887718	0.640641	0.170505	-0.0714158	0.893058
Cs1g08560	yellow	-0.421109	0.405675	0.76554	0.076013	0.929432	0.00729413	-0.835691	0.0382784	-0.827524	0.0420565	0.474775	0.341347	5.45334	7.92619	10.5784	7.39021	8.36548	12.6669	gi|147866605|emb|CAN83687.1|/5.64425e-98/hypothetical protein VITISV_031800 [Vitis vinifera]	0.001	0.001	0.001	-0.53504	0.274023	-0.0563736	0.915529	-0.110371	0.835115	0.412554	0.416277	-0.564325	0.243371	0.936942	0.00583906	-0.712574	0.112048	0.524335	0.285575	0.181707	0.730439	0.152509	0.77301	0.155528	0.768589	0.480176	0.335093	-0.274282	0.598894
Cs1g08580	turquoise	-0.631124	0.179008	0.78977	0.0616492	0.897466	0.015231	-0.830346	0.040732	-0.711144	0.113106	0.381421	0.455613	2.03508	2.14395	2.98389	2.36078	2.68545	3.09276	gi|255574194|ref|XP_002528012.1|/3.44197e-44/conserved hypothetical protein [Ricinus communis]	0.001	0.001	0.001	-0.745924	0.0886309	0.287321	0.580878	0.0300195	0.954984	0.528888	0.280639	-0.476118	0.339788	0.940142	0.00526728	-0.829203	0.0412662	0.519394	0.290968	0.344057	0.504278	-0.132913	0.801804	0.122234	0.817563	0.380724	0.456508	-0.347141	0.500204
Cs1g08590	pink	-0.168625	0.749459	-0.75497	0.0827037	-0.637323	0.17345	0.845461	0.0339782	0.562672	0.245063	-0.206449	0.694726	0.478373	0.123061	0.252504	0.231528	0.001	0.12312	gi|255561242|ref|XP_002521632.1|/3.07988e-13/hypothetical protein RCOM_1110360 [Ricinus communis]	0.001	0.001	0.001	-0.0141903	0.978716	0.0830844	0.87566	0.643827	0.167697	0.172441	0.743902	0.0959741	0.856481	-0.533005	0.276204	-0.0207345	0.968903	0.199464	0.704771	-0.525512	0.284295	-0.443124	0.37882	-0.0020556	0.996917	-0.243007	0.642664	-0.144267	0.785101
Cs1g08600	turquoise	0.160362	0.761519	-0.7995	0.0562703	-0.794892	0.0587895	0.954633	0.00304053	0.849981	0.0320706	-0.522414	0.287666	2.05851	1.45798	1.41112	1.68206	1.32291	1.32107	gi|225438325|ref|XP_002272045.1|/2.16136e-126/PREDICTED: diacylglycerol kinase 1-like [Vitis vinifera]	GO:0044464//cell part	GO:0005488//binding;GO:0016301//kinase activity	GO:0006950//response to stress;GO:0048827//phyllome development;GO:0007186//G-protein coupled receptor protein signaling pathway	0.269931	0.604938	-0.0110631	0.983406	0.362565	0.479982	-0.224701	0.668621	0.406705	0.423578	-0.831011	0.0404229	0.280737	0.589957	-0.0179667	0.973053	-0.467916	0.349351	-0.446192	0.375128	0.082342	0.876766	-0.54859	0.259665	-0.121766	0.818253
Cs1g08620	blue	0.478354	0.337198	0.18687	0.722958	-0.0621543	0.906889	0.137453	0.79512	0.671489	0.144153	-0.825452	0.0430417	59.4761	56.3703	55.401	63.5304	59.9145	58.5857	gi|14210375|gb|AAK57011.1|AF378333_1/2.17153e-126/cinnamate 4-hydroxylase [Citrus x paradisi]	0.001	GO:0016709//oxidoreductase activity, acting on paired donors, with incorporation or reduction of molecular oxygen, NADH or NADPH as one donor, and incorporation of one atom of oxygen;GO:0005506//iron ion binding	GO:0008152//metabolic process	0.341681	0.507423	-0.158565	0.764146	-0.542681	0.265889	-0.566373	0.241281	0.918952	0.00958688	-0.54618	0.262197	-0.0418036	0.937331	-0.173636	0.742163	-0.270341	0.604367	-0.530947	0.278417	0.76911	0.0738108	-0.862879	0.0269142	-0.297373	0.567089
Cs1g08640	brown	0.0392032	0.941225	-0.475033	0.341047	-0.685716	0.13264	0.502097	0.310144	0.660006	0.153743	-0.400163	0.431795	7.56148	6.5642	6.60442	6.98558	7.80037	5.4263	gi|147801232|emb|CAN75572.1|/4.95717e-30/hypothetical protein VITISV_009507 [Vitis vinifera]	0.001	GO:0032559//adenyl ribonucleotide binding;GO:0042623//ATPase activity, coupled	0.001	0.108289	0.838201	0.560421	0.247374	0.202973	0.699721	-0.202451	0.700472	0.430516	0.394123	-0.591579	0.216148	0.50789	0.30367	-0.471553	0.345098	0.318848	0.537936	-0.344224	0.504058	-0.337334	0.513193	-0.390717	0.443748	0.189177	0.719619
Cs1g08650	salmon	-0.170942	0.746085	0.00524352	0.992135	-0.0642342	0.903781	0.28767	0.580398	0.733569	0.0970217	-0.839526	0.0365618	24.1363	20.1326	21.6469	23.4461	23.4645	22.781	gi|255565935|ref|XP_002523956.1|/0/RAB6-interacting protein, putative [Ricinus communis]	0.001	0.001	0.001	-0.291912	0.574569	0.385234	0.450734	0.0413579	0.937998	-0.290822	0.576066	0.471224	0.345482	-0.312624	0.546341	-0.292296	0.574043	0.356504	0.487899	0.106131	0.841401	-0.946985	0.00414131	0.428214	0.396939	-0.852518	0.0310226	-0.714439	0.110675
Cs1g08720	blue	0.564094	0.243607	-0.0492624	0.926166	-0.404685	0.42611	0.192793	0.714394	0.47924	0.336174	-0.361906	0.480841	5.51326	5.67312	5.05442	8.28597	6.31792	3.88347	gi|225434321|ref|XP_002265739.1|/8.72272e-40/PREDICTED: pathogenesis-related genes transcriptional activator PTI6 [Vitis vinifera]	0.001	0.001	GO:0048827//phyllome development;GO:0006606//protein import into nucleus;GO:0006350//transcription;GO:0009793//embryonic development ending in seed dormancy	0.586983	0.220648	-0.0726507	0.891216	-0.389221	0.445651	-0.27412	0.599119	0.922836	0.00870166	-0.653918	0.158933	0.301938	0.560856	-0.774501	0.0705416	-0.330615	0.522147	-0.115907	0.826918	0.369165	0.471407	-0.410708	0.418577	0.413144	0.415543
Cs1g08740	yellow	0.643508	0.167977	-0.521569	0.288589	-0.72157	0.105492	0.68607	0.132359	0.718526	0.107691	-0.451667	0.36857	7.88446	6.55287	4.20747	9.39324	4.45893	3.30031	gi|297745748|emb|CBI15804.3|/5.61814e-154/unnamed protein product [Vitis vinifera]	GO:0016020//membrane	GO:0016491//oxidoreductase activity;GO:0004672//protein kinase activity;GO:0032559//adenyl ribonucleotide binding	GO:0006464//protein modification process;GO:0007167//enzyme linked receptor protein signaling pathway	0.733312	0.0971997	-0.334923	0.5164	-0.152556	0.772941	-0.372969	0.466488	0.811831	0.0497802	-0.937845	0.00567473	0.442571	0.379487	-0.555665	0.252287	-0.670997	0.144558	-0.110251	0.835294	0.341533	0.50762	-0.500474	0.311967	0.297439	0.566999
Cs1g08760	cyan	0.0579823	0.913124	0.50181	0.310466	0.394412	0.439059	-0.333109	0.518818	-0.166298	0.752853	0.0357566	0.946388	0.001	0.001	0.202577	0.371496	0.001	0.197551	gi|255560681|ref|XP_002521354.1|/4.87293e-42/Mitochondrial carrier protein RIM2, putative [Ricinus communis]	GO:0019866//organelle inner membrane	0.001	GO:0046907//intracellular transport	0.0203085	0.969541	-0.241608	0.644639	-0.248854	0.634425	0.302567	0.559999	0.436083	0.38734	0.114905	0.8284	-0.668131	0.14693	-0.0261935	0.960719	-0.622879	0.186514	-0.224644	0.668703	0.777061	0.0690124	-0.0457367	0.931443	-0.0291817	0.95624
Cs1g08770	blue	0.229189	0.662236	0.4216	0.405069	0.07437	0.888651	-0.325643	0.528802	0.0532693	0.920172	-0.10469	0.843539	29.3244	30.3269	31.6598	34.5063	33.011	29.6562	gi|356570019|ref|XP_003553190.1|/4.40728e-73/PREDICTED: 26S protease regulatory subunit 6B homolog [Glycine max]	GO:0005838//proteasome regulatory particle;GO:0043231//intracellular membrane-bounded organelle;GO:0030312//external encapsulating structure	GO:0042623//ATPase activity, coupled;GO:0032559//adenyl ribonucleotide binding	GO:0019941//modification-dependent protein catabolic process	0.196124	0.709586	0.158193	0.76469	-0.402909	0.42834	0.0407484	0.938911	0.700514	0.121107	-0.128473	0.80835	-0.0985829	0.852605	-0.625579	0.184042	-0.0632641	0.905231	-0.143529	0.786185	0.374487	0.464529	-0.153052	0.772215	0.337441	0.51305
Cs1g08780	turquoise	0.100152	0.850275	-0.854793	0.0300969	-0.852288	0.031117	0.966126	0.00170177	0.885372	0.0189564	-0.552366	0.255717	0.44502	0.152641	0.1044	0.191453	0.14681	0.0509048	gi|147852277|emb|CAN80126.1|/4.58224e-142/hypothetical protein VITISV_013417 [Vitis vinifera]	0.001	0.001	0.001	0.202245	0.700769	0.156654	0.766941	0.404959	0.425767	-0.299873	0.563674	0.311394	0.548006	-0.814494	0.0484268	0.435859	0.387612	-0.0334204	0.949888	-0.186947	0.722846	-0.434434	0.389345	-0.140099	0.791226	-0.55381	0.254213	-0.126993	0.810535
Cs1g08810	turquoise	-0.0280331	0.957961	-0.873878	0.0228571	-0.797615	0.0572949	0.964978	0.00181837	0.740628	0.0921866	-0.366701	0.474603	37.5183	19.4112	20.5803	22.1259	14.6653	15.3633	gi|255586474|ref|XP_002533880.1|/4.80948e-103/Root phototropism protein, putative [Ricinus communis]	GO:0043231//intracellular membrane-bounded organelle	GO:0005488//binding;GO:0060089//molecular transducer activity	GO:0009314//response to radiation;GO:0009606//tropism	0.114838	0.828501	0.101987	0.847549	0.564057	0.243645	-0.0643836	0.903558	0.177509	0.736533	-0.705653	0.117209	0.247112	0.636877	0.0859629	0.871373	-0.380469	0.456834	-0.41583	0.412206	-0.108672	0.837634	-0.384368	0.451841	-0.119366	0.821801
Cs1g08820	purple	-0.0592127	0.911285	-0.969086	0.0014187	-0.834396	0.0388661	0.910395	0.0116838	0.454898	0.36472	0.00419727	0.993704	9.90638	7.50543	7.19261	5.8668	4.81936	5.01319	gi|297745743|emb|CBI15799.3|/2.73617e-57/unnamed protein product [Vitis vinifera]	GO:0031224//intrinsic to membrane	GO:0016491//oxidoreductase activity;GO:0004674//protein serine/threonine kinase activity;GO:0032559//adenyl ribonucleotide binding	GO:0006464//protein modification process	0.152235	0.773412	0.0537394	0.919468	0.676284	0.140227	0.0987186	0.852403	-0.116989	0.825318	-0.564347	0.243348	0.402985	0.428245	-0.0168702	0.974697	-0.330104	0.52283	-0.050426	0.924425	-0.424965	0.400926	0.000479697	0.99928	0.160977	0.76062
Cs1g08840	black	0.6193	0.189811	-0.744162	0.0898068	-0.8232	0.0441243	0.717034	0.108776	0.403237	0.427927	-0.0111821	0.983228	52.1486	54.8655	45.8293	51.525	42.4295	41.2616	gi|356500803|ref|XP_003519220.1|/2.4679e-93/PREDICTED: 60S ribosomal protein L10-like [Glycine max]	GO:0030529//ribonucleoprotein complex	GO:0005198//structural molecule activity	GO:0010467//gene expression	0.801723	0.0550734	-0.455465	0.364045	0.031941	0.952105	-0.22239	0.671915	0.375089	0.463753	-0.80221	0.0548124	0.694315	0.125883	-0.607838	0.200531	-0.632264	0.17798	0.370099	0.470199	-0.094317	0.858944	-0.0356459	0.946554	0.600226	0.207783
Cs1g08870	darkturquoise	0.888104	0.0180806	-0.330165	0.522748	-0.389189	0.445691	0.387922	0.447306	0.259938	0.618875	-0.162309	0.758675	9.50766	10.2061	8.73595	9.88494	8.77066	9.30467	gi|224127005|ref|XP_002319983.1|/1.4473e-34/predicted protein [Populus trichocarpa]	0.001	0.001	0.001	0.927854	0.0076199	-0.883175	0.019675	-0.467777	0.349513	-0.545716	0.262685	0.42162	0.405045	-0.631935	0.178277	0.562025	0.245727	-0.415562	0.412539	-0.691062	0.128421	0.494328	0.318905	0.304869	0.556865	-0.178593	0.734958	0.349733	0.496789
Cs1g08880	turquoise	-0.571769	0.235808	0.502533	0.309655	0.647662	0.164343	-0.724288	0.103546	-0.791588	0.0606269	0.578388	0.229163	5.26008	5.88539	6.33908	5.06098	6.30343	6.27967	gi|255584390|ref|XP_002532928.1|/6.86794e-32/Transporter ATM1, mitochondrial precursor, putative [Ricinus communis]	GO:0043231//intracellular membrane-bounded organelle;GO:0044444//cytoplasmic part;GO:0016020//membrane	GO:0016887//ATPase activity;GO:0005215//transporter activity	GO:0030005	-0.62886	0.181056	0.3509	0.495253	0.121826	0.818166	0.408827	0.420925	-0.786469	0.0635251	0.915689	0.010363	-0.300805	0.562401	0.32936	0.523824	0.705689	0.117182	0.272278	0.601675	-0.461062	0.357413	0.627961	0.181872	-0.0626723	0.906115
Cs1g08890	turquoise	0.376017	0.462557	-0.865296	0.0259955	-0.871104	0.0238506	0.970233	0.00131593	0.839922	0.0363864	-0.515972	0.294725	0.876787	0.400982	0.001	0.377205	0.0964158	0.001	gi|255584394|ref|XP_002532930.1|/1.3568e-45/conserved hypothetical protein [Ricinus communis]	GO:0043234//protein complex;GO:0009526//plastid envelope;GO:0009534//chloroplast thylakoid	GO:0016651//oxidoreductase activity, acting on NADH or NADPH	GO:0010257;GO:0008152//metabolic process;GO:0050832//defense response to fungus	0.480068	0.335217	-0.161579	0.75974	0.207406	0.693353	-0.442811	0.379198	0.374682	0.464277	-0.904809	0.0131607	0.582117	0.225452	-0.155538	0.768574	-0.375432	0.46331	-0.188604	0.720448	-0.05129	0.923133	-0.519434	0.290923	0.00859153	0.987113
Cs1g08900	green	-0.858671	0.0285494	0.0660178	0.901117	0.341998	0.507004	-0.106902	0.840258	-0.345503	0.502368	0.347479	0.499759	7.54205	6.78123	8.1166	6.92844	6.95697	7.83985	gi|147770062|emb|CAN72141.1|/0/hypothetical protein VITISV_017108 [Vitis vinifera]	0.001	0.001	0.001	-0.819615	0.0458734	0.386507	0.44911	0.688212	0.130663	0.723922	0.103807	-0.629535	0.180444	0.585527	0.222081	-0.763948	0.0770041	0.749727	0.086117	0.0179792	0.973034	-0.374009	0.465146	-0.0997348	0.850894	0.333883	0.517785	-0.433454	0.390539
Cs1g08920	turquoise	0.401283	0.430385	-0.900272	0.0144227	-0.921482	0.00900567	0.942267	0.00490341	0.671901	0.143814	-0.255887	0.624547	12.481	11.4641	10.1984	11.2327	9.61	9.37492	gi|3746069|gb|AAC63844.1|/1.12114e-89/putative non-LTR retroelement reverse transcriptase [Arabidopsis thaliana]	0.001	0.001	0.001	0.572735	0.234833	-0.229741	0.661452	0.265313	0.611369	-0.239312	0.647885	0.354586	0.490413	-0.884257	0.0193194	0.589838	0.217848	-0.336251	0.514633	-0.548379	0.259886	-0.000299301	0.999551	-0.103202	0.845746	-0.276117	0.596351	0.282325	0.587765
Cs1g08930	turquoise	-0.398236	0.434225	0.708924	0.114757	0.794752	0.058867	-0.746878	0.0879971	-0.778523	0.068146	0.547405	0.260908	0.001	0.267922	0.82461	0.50407	0.257686	0.804151	0.001	0.001	0.001	0.001	-0.444105	0.377638	-0.0487194	0.926979	-0.0267494	0.959885	0.630289	0.179762	-0.323034	0.532304	0.790181	0.0614172	-0.823999	0.0437385	0.315174	0.542893	-0.142802	0.787254	0.0698324	0.895422	0.308102	0.552471	0.511285	0.2999	-0.0762901	0.885787
Cs1g08940	darkgrey	0.0286532	0.957032	-0.441375	0.38093	-0.371392	0.468526	0.392189	0.441879	0.418906	0.408396	-0.376744	0.461621	2.51338	2.22418	1.592	1.45974	2.48746	1.91475	gi|225434283|ref|XP_002263097.1|/6.64905e-23/PREDICTED: transmembrane protein 56-like [Vitis vinifera]	GO:0031224//intrinsic to membrane	0.001	0.001	-0.00271256	0.995931	0.22452	0.668878	0.104114	0.844394	-0.534135	0.274992	-0.214646	0.682976	-0.25136	0.630901	0.618678	0.190387	0.121705	0.818344	0.617324	0.191641	-0.0237432	0.964392	-0.538894	0.269908	-0.29746	0.56697	-0.219489	0.676054
Cs1g08950	purple	-0.621913	0.187401	0.625306	0.184291	0.546013	0.262372	-0.698742	0.122464	-0.489049	0.324909	0.327794	0.525919	1.69874	1.748	2.86933	2.19247	2.85807	2.27349	gi|356569426|ref|XP_003552902.1|/4.77839e-65/PREDICTED: uncharacterized protein LOC100784357 [Glycine max]	GO:0043231//intracellular membrane-bounded organelle	0.001	0.001	-0.67428	0.141862	0.68117	0.136274	0.118177	0.82356	0.559956	0.247853	-0.199282	0.705034	0.68546	0.132844	-0.54984	0.258355	0.0496365	0.925606	0.558142	0.249724	-0.225494	0.667492	-0.122782	0.816752	0.324121	0.530844	-0.0247269	0.962917
Cs1g08990	black	-0.350901	0.495252	0.631994	0.178223	0.547887	0.260402	-0.526729	0.282975	0.00334164	0.994988	-0.363111	0.479271	1.87036	1.4969	1.9745	2.01163	2.87943	2.35341	gi|224061353|ref|XP_002300438.1|/5.48357e-37/predicted protein [Populus trichocarpa]	0.001	GO:0005488//binding	0.001	-0.557328	0.250565	0.535613	0.27341	-0.223527	0.670294	-0.126267	0.811606	0.0395194	0.940752	0.41327	0.415387	-0.379876	0.457595	0.303845	0.558258	0.729887	0.0995878	-0.508689	0.302782	0.139869	0.791565	-0.334687	0.516714	-0.544696	0.26376
Cs1g09020	darkorange	-0.307691	0.553029	-0.52225	0.287846	-0.616153	0.192731	0.396251	0.436733	0.10587	0.841788	0.35574	0.488899	2.8884	2.64191	3.2751	2.79592	2.64686	1.98239	gi|224061883|ref|XP_002300646.1|/7.66922e-93/predicted protein [Populus trichocarpa]	0.001	GO:0016740//transferase activity	0.001	-0.0689753	0.896701	0.537068	0.271854	0.662451	0.151679	0.606703	0.201606	0.0709606	0.893738	-0.259257	0.619828	0.125909	0.812134	-0.475721	0.340248	-0.121883	0.818081	-0.095702	0.856885	-0.460441	0.358147	0.318204	0.538803	0.570943	0.236643
Cs1g09030	turquoise	-0.434896	0.388782	0.452218	0.367913	0.557072	0.25083	-0.728517	0.10055	-0.895158	0.0159114	0.760171	0.0793794	30.9522	37.5038	39.4361	31.3004	37.8706	37.3183	gi|297748058|gb|ADI52619.1|/6.757e-69/mitogen-activated protein kinase kinase kinase [Gossypium hirsutum]	0.001	GO:0003824//catalytic activity	0.001	-0.439454	0.383253	0.232059	0.65816	0.0835515	0.874964	0.476418	0.339441	-0.744687	0.0894558	0.860319	0.0279035	-0.17668	0.737737	0.0873804	0.869263	0.56652	0.24113	0.50051	0.311926	-0.511522	0.299638	0.799981	0.0560105	0.225324	0.667734
Cs1g09040	darkturquoise	-0.495274	0.317834	-0.525276	0.284552	-0.531848	0.277448	0.552668	0.255402	0.584543	0.223052	-0.332531	0.519589	1.27033	0.435723	0.894044	0.614829	1.04769	0.435932	gi|125586971|gb|EAZ27635.1|/3.60429e-26/hypothetical protein OsJ_11579 [Oryza sativa Japonica Group]	GO:0044424//intracellular part	GO:0004812//aminoacyl-tRNA ligase activity;GO:0046872//metal ion binding;GO:0032559//adenyl ribonucleotide binding	GO:0006418//tRNA aminoacylation for protein translation	-0.420462	0.406473	0.814395	0.0484771	0.655616	0.157478	0.115291	0.827829	0.0192849	0.971076	-0.29987	0.563678	0.094715	0.858352	0.106415	0.84098	0.395749	0.437367	-0.661238	0.152702	-0.423176	0.403127	-0.31936	0.537246	-0.223643	0.670129
Cs1g09050	green	0.292179	0.574203	0.00363391	0.994549	-0.225744	0.667136	0.0967064	0.855393	0.553099	0.254953	-0.640245	0.170855	0.30201	0.248614	0.12753	0.29234	0.478231	0.18655	gi|225431465|ref|XP_002274308.1|/3.72984e-112/PREDICTED: 5' exonuclease Apollo-like [Vitis vinifera]	0.001	0.001	0.001	0.18003	0.732873	0.280993	0.589604	-0.367819	0.473153	-0.645901	0.16588	0.473341	0.343015	-0.388717	0.446292	0.478081	0.337514	-0.314168	0.544253	0.54303	0.265519	-0.2447	0.640277	-0.0485224	0.927274	-0.602004	0.20608	-0.098586	0.8526
Cs1g09060	green	0.278463	0.593102	0.0259075	0.961147	-0.049994	0.925072	-0.175979	0.738757	-0.0735701	0.889844	-0.0104249	0.984363	0.179655	0.369728	0.126439	0.115935	0.41487	0.184952	gi|225431465|ref|XP_002274308.1|/2.79786e-99/PREDICTED: 5' exonuclease Apollo-like [Vitis vinifera]	0.001	0.001	0.001	0.219036	0.6767	0.0394335	0.94088	-0.342419	0.506446	-0.476514	0.339329	-0.150727	0.775622	0.0237994	0.964308	0.675186	0.141121	-0.31962	0.536895	0.687875	0.130929	0.471921	0.34467	-0.5031	0.30902	0.0653317	0.902142	0.234875	0.654167
Cs1g09070	brown	-0.175355	0.739664	0.344987	0.503049	0.396894	0.435919	-0.609195	0.199249	-0.939704	0.00534386	0.947315	0.00409047	1.78968	2.45543	2.58908	2.11734	2.09922	2.25189	gi|296088545|emb|CBI37536.3|/8.23783e-23/unnamed protein product [Vitis vinifera]	GO:0009526//plastid envelope	GO:0019829//cation-transporting ATPase activity;GO:0032559//adenyl ribonucleotide binding	GO:0003006//reproductive developmental process	-0.0871869	0.869551	-0.110559	0.834837	0.0437022	0.934488	0.636655	0.174045	-0.500781	0.311622	0.646907	0.165001	-0.1872	0.72248	-0.205529	0.696047	-0.0301787	0.954746	0.688666	0.130305	-0.278545	0.592988	0.938288	0.0055951	0.576843	0.230708
Cs1g09080	grey60	-0.791581	0.0606308	0.205597	0.69595	0.405764	0.424758	-0.107212	0.839798	0.0335924	0.94963	-0.214052	0.683826	3.85545	2.71054	3.76676	3.15249	3.67348	4.06775	gi|255563681|ref|XP_002522842.1|/8.23104e-42/GDP-mannose transporter, putative [Ricinus communis]	GO:0043231//intracellular membrane-bounded organelle	GO:0015165//pyrimidine nucleotide sugar transmembrane transporter activity	GO:0015781//pyrimidine nucleotide-sugar transport	-0.892045	0.0168523	0.554799	0.253185	0.438893	0.383931	0.268291	0.607219	-0.387457	0.447897	0.460293	0.358322	-0.70454	0.118048	0.881042	0.020385	0.380619	0.456642	-0.739115	0.0932137	0.0529029	0.92072	-0.201445	0.70192	-0.842037	0.0354578
Cs1g09090	salmon	0.582874	0.224703	-0.290034	0.577148	-0.280763	0.589922	0.0796349	0.8808	-0.265197	0.61153	0.406096	0.424342	0.001	0.422492	0.001	0.001	0.001	0.001	0.001	0.001	0.001	0.001	0.678742	0.138232	-0.585371	0.222235	-0.253784	0.627497	-0.24382	0.641517	-0.169803	0.747744	-0.173011	0.743073	0.737904	0.0940391	-0.504159	0.307835	-0.145153	0.7838	0.934791	0.00623967	-0.375805	0.462829	0.435895	0.387569	0.672331	0.14346
Cs1g09110	lightyellow	0.586632	0.220992	-0.31438	0.543966	-0.327491	0.526325	0.160188	0.761774	-0.25485	0.626001	0.481105	0.334021	7.08153	9.43458	7.55453	7.86496	6.27075	6.9834	gi|356518767|ref|XP_003528049.1|/7.22628e-26/PREDICTED: GDP-mannose transporter GONST1-like [Glycine max]	0.001	0.001	0.001	0.738438	0.093675	-0.68784	0.130957	-0.166233	0.752948	-0.00661683	0.990075	0.0168637	0.974707	-0.266541	0.609656	0.504632	0.307305	-0.561398	0.24637	-0.584777	0.222821	0.832403	0.0397795	-0.115012	0.828243	0.464241	0.353665	0.760075	0.0794406
Cs1g09120	green	0.148766	0.778497	0.152828	0.772542	-0.0502922	0.924625	-0.119039	0.822285	0.318154	0.538872	-0.457731	0.361354	8.80556	8.74997	7.74655	8.73252	11.4488	8.22092	gi|225431451|ref|XP_002274170.1|/0/PREDICTED: uncharacterized protein LOC100247174 [Vitis vinifera]	0.001	GO:0046914//transition metal ion binding	0.001	0.0257686	0.961356	0.375822	0.462808	-0.346554	0.500979	-0.518064	0.292426	0.274852	0.598103	-0.137833	0.79456	0.402216	0.429211	-0.266313	0.609975	0.727331	0.101387	-0.148062	0.77953	-0.175621	0.739276	-0.408022	0.421932	-0.0738425	0.889438
Cs1g09130	yellow	-0.674474	0.141704	0.389418	0.4454	0.61095	0.197597	-0.591727	0.216003	-0.879699	0.0208381	0.787551	0.0629073	5.02541	7.93165	13.9611	4.71819	6.91812	11.6309	gi|296088539|emb|CBI37530.3|/9.92486e-101/unnamed protein product [Vitis vinifera]	GO:0043231//intracellular membrane-bounded organelle	GO:0004553//hydrolase activity, hydrolyzing O-glycosyl compounds	GO:0044238//primary metabolic process;GO:0045229//external encapsulating structure organization	-0.644902	0.166754	0.195616	0.710319	0.366212	0.475239	0.767374	0.0748782	-0.804744	0.0534652	0.906772	0.0126321	-0.599089	0.208876	0.429313	0.395593	0.187658	0.721817	0.226309	0.666332	-0.272473	0.601405	0.791706	0.0605608	-0.00903272	0.986451
Cs1g09150	green	-0.11793	0.823925	0.311806	0.547448	0.144785	0.78434	-0.327359	0.526503	0.0832406	0.875427	-0.257206	0.622699	0.001	0.001	0.001	0.001	0.386778	0.001	0.001	0.001	0.001	0.001	-0.239779	0.647225	0.557856	0.25002	-0.217713	0.67859	-0.257116	0.622825	0.0768342	0.884975	0.148779	0.778478	0.179755	0.733271	-0.153719	0.771237	0.860515	0.0278271	-0.174844	0.740406	-0.259523	0.619455	-0.207815	0.692765	-0.0980925	0.853333
Cs1g09160	turquoise	-0.0427538	0.935908	-0.787496	0.0629386	-0.70386	0.118563	0.925393	0.00814175	0.834381	0.0388729	-0.563123	0.2446	0.354908	0.001	0.001	0.0572573	0.001	0.001	gi|147853780|emb|CAN83822.1|/0/hypothetical protein VITISV_030954 [Vitis vinifera]	0.001	GO:0016301//kinase activity	0.001	0.033516	0.949745	0.14953	0.777377	0.474249	0.341958	-0.236535	0.651815	0.18384	0.727346	-0.678679	0.138283	0.229368	0.661982	0.230034	0.661036	-0.208707	0.691485	-0.543539	0.264981	-0.0584702	0.912395	-0.565174	0.242503	-0.340579	0.508884
Cs1g09170	brown	0.388139	0.447028	-0.394921	0.438415	-0.643247	0.168207	0.595581	0.21226	0.902493	0.0137978	-0.743638	0.0901581	0.970221	0.332784	0.113805	0.991329	0.800177	0.001	gi|359482058|ref|XP_002274540.2|/0/PREDICTED: probable LRR receptor-like serine/threonine-protein kinase At3g47570-like [Vitis vinifera]	0.001	GO:0003824//catalytic activity	0.001	0.391475	0.442784	0.153975	0.770862	-0.120536	0.820071	-0.502277	0.309942	0.809365	0.0510485	-0.845424	0.0339938	0.420513	0.40641	-0.421059	0.405736	-0.0961366	0.856239	-0.470559	0.346259	0.19659	0.708914	-0.760869	0.0789385	-0.00235199	0.996472
Cs1g09200	turquoise	0.502607	0.309572	-0.500602	0.311823	-0.703126	0.119119	0.71875	0.107529	0.944902	0.0044701	-0.762728	0.0777683	4.61295	2.30143	0.885418	4.46524	2.90523	1.00736	gi|359479976|ref|XP_002273252.2|/4.69659e-52/PREDICTED: uncharacterized protein LOC100253767 [Vitis vinifera]	0.001	GO:0005488//binding	GO:0000741//karyogamy	0.519215	0.291163	-0.0551739	0.917323	-0.134338	0.799706	-0.568128	0.239495	0.81076	0.0503289	-0.941414	0.00504796	0.457925	0.361124	-0.370517	0.469658	-0.297417	0.567028	-0.404991	0.425726	0.274624	0.598419	-0.784656	0.0645664	-0.0178861	0.973174
Cs1g09230	yellow	0.448569	0.372276	-0.621156	0.188098	-0.821436	0.0449809	0.784999	0.0643689	0.887914	0.0181408	-0.596998	0.21089	3.74778	2.62239	2.05736	3.62778	2.67057	1.54332	gi|224121624|ref|XP_002330747.1|/4.06297e-27/predicted protein [Populus trichocarpa]	0.001	0.001	0.001	0.529428	0.280056	-0.00304334	0.995435	0.0149724	0.977543	-0.402608	0.428718	0.759532	0.0797845	-0.959486	0.00242885	0.496668	0.316257	-0.475615	0.340372	-0.361505	0.481365	-0.329625	0.52347	0.145089	0.783893	-0.62638	0.183311	0.157247	0.766073
Cs1g09250	blue	0.777639	0.0686692	0.0375924	0.943638	-0.255445	0.625167	0.092673	0.861388	0.256721	0.623378	-0.194085	0.712528	5.99897	10.6775	5.64835	17.1852	6.65916	4.84055	gi|225445688|ref|XP_002268470.1|/1.75384e-79/PREDICTED: cytochrome P450 716B2 [Vitis vinifera]	0.001	0.001	0.001	0.798205	0.056973	-0.516556	0.294082	-0.571859	0.235717	-0.29759	0.566792	0.852562	0.0310043	-0.581543	0.226022	0.265012	0.611788	-0.74076	0.0920968	-0.645165	0.166524	0.186724	0.723168	0.547458	0.260853	-0.252314	0.62956	0.49016	0.323642
Cs1g09252	darkturquoise	0.331111	0.521484	0.509053	0.302378	0.604235	0.203951	-0.5522	0.255889	-0.647881	0.164152	0.380252	0.457113	1.29868	1.94376	1.62026	1.71422	1.40213	2.06624	gi|224121624|ref|XP_002330747.1|/2.01068e-20/predicted protein [Populus trichocarpa]	0.001	0.001	0.001	0.253992	0.627205	-0.770086	0.0732137	-0.520973	0.28924	-0.0348856	0.947693	-0.215722	0.681436	0.426877	0.398578	-0.202542	0.700342	0.110754	0.834548	-0.346365	0.501229	0.616292	0.192601	0.362231	0.480418	0.374682	0.464278	0.0835596	0.874952
Cs1g09254	brown	0.126965	0.810576	-0.290801	0.576094	-0.528987	0.280532	0.482394	0.332537	0.836684	0.0378303	-0.705897	0.117025	1.54048	0.352255	0.542085	1.49115	1.52459	0.176212	0.001	0.001	0.001	0.001	0.11846	0.823142	0.418377	0.409051	0.0150971	0.977356	-0.334611	0.516816	0.709937	0.114002	-0.66827	0.146815	0.238521	0.649004	-0.30504	0.556632	0.0904929	0.864631	-0.636367	0.174302	0.129651	0.806613	-0.721187	0.105768	-0.107171	0.839858
Cs1g09256	turquoise	0.29773	0.566601	-0.569399	0.238205	-0.646914	0.164995	0.783282	0.0653608	0.77097	0.0726754	-0.505563	0.306264	2.01821	0.865304	0.887743	1.95359	0.499347	0.692575	gi|224121624|ref|XP_002330747.1|/5.93724e-18/predicted protein [Populus trichocarpa]	0.001	0.001	0.001	0.386718	0.44884	-0.168448	0.749718	0.152431	0.773125	-0.176614	0.737834	0.643032	0.168396	-0.820165	0.0456028	0.107915	0.838756	-0.146827	0.781342	-0.708389	0.115156	-0.441284	0.38104	0.396189	0.43681	-0.562175	0.245572	-0.0428305	0.935794
Cs1g09260	turquoise	0.537035	0.27189	-0.435727	0.387773	-0.600031	0.20797	0.691893	0.12777	0.859557	0.0282012	-0.696368	0.124292	8.91482	5.87092	4.3668	9.66489	5.3643	4.99268	gi|224121624|ref|XP_002330747.1|/1.33102e-30/predicted protein [Populus trichocarpa]	0.001	0.001	0.001	0.559426	0.248399	-0.266207	0.610123	-0.158552	0.764166	-0.4691	0.347964	0.835509	0.0383606	-0.906161	0.0127954	0.25937	0.61967	-0.279806	0.591245	-0.604494	0.203704	-0.394176	0.439358	0.50437	0.307598	-0.742091	0.0911982	-0.0494269	0.92592
Cs1g09270	yellow	-0.481944	0.333054	0.590561	0.217141	0.835511	0.0383595	-0.681678	0.135866	-0.705248	0.117514	0.356266	0.48821	4.9892	6.12114	7.29276	4.2722	6.64694	9.67999	gi|225431629|ref|XP_002262838.1|/9.23268e-25/PREDICTED: uncharacterized protein LOC100255146 [Vitis vinifera]	0.001	0.001	0.001	-0.609806	0.198674	0.0133909	0.979915	-0.00892798	0.986608	0.248568	0.634827	-0.747584	0.0875293	0.905381	0.0130055	-0.54884	0.259402	0.701609	0.120272	0.402108	0.429346	0.125836	0.812242	-0.0516096	0.922654	0.393831	0.439796	-0.441643	0.380606
Cs1g09280	cyan	-0.0455434	0.931732	0.764674	0.0765517	0.680858	0.136525	-0.514105	0.296783	-0.0565802	0.91522	-0.321322	0.534604	14.7837	14.0256	15.5515	17.2536	15.7726	17.1626	gi|223973143|gb|ACN30759.1|/1.30174e-15/unknown [Zea mays]	GO:0043234//protein complex;GO:0044464//cell part	GO:0043169//cation binding;GO:0004620//phospholipase activity;GO:0032561//guanyl ribonucleotide binding;GO:0005515//protein binding;GO:0004721//phosphoprotein phosphatase activity;GO:0032559//adenyl ribonucleotide binding	GO:0006810//transport;GO:0035556;GO:0006351//transcription, DNA-dependent;GO:0006464//protein modification process	-0.233585	0.655995	-0.0896444	0.865894	-0.431231	0.393249	-0.00280504	0.995792	0.382551	0.454166	0.280806	0.589862	-0.767919	0.0745424	0.313291	0.545439	-0.186904	0.722909	-0.487714	0.326434	0.856999	0.0292119	-0.366974	0.474249	-0.510518	0.300751
Cs1g09290	yellow	-0.547466	0.260844	0.615331	0.193496	0.682179	0.135464	-0.827056	0.0422779	-0.917282	0.00998033	0.755084	0.0826305	32.4281	43.2648	54.2794	38.4316	47.1032	47.7283	gi|357519977|ref|XP_003630277.1|/4.52455e-46/hypothetical protein MTR_8g093750 [Medicago truncatula]	GO:0043231//intracellular membrane-bounded organelle	0.001	0.001	-0.55937	0.248457	0.306046	0.555264	0.106457	0.840918	0.66436	0.150076	-0.605308	0.20293	0.924232	0.00839376	-0.481959	0.333037	0.122921	0.816547	0.416727	0.411094	0.292597	0.573629	-0.278036	0.593692	0.764677	0.0765499	0.162493	0.758405
Cs1g09300	cyan	-0.325793	0.5286	-0.152339	0.77326	-0.0473292	0.929059	-0.205885	0.695536	-0.651524	0.160995	0.843537	0.0348059	0.112934	0.348627	0.357668	0.001	0.223539	0.116265	gi|255571387|ref|XP_002526642.1|/1.06325e-112/Spotted leaf protein, putative [Ricinus communis]	0.001	0.001	0.001	-0.176211	0.738419	0.250422	0.63222	0.398502	0.433889	0.50536	0.306491	-0.722036	0.105157	0.441671	0.380573	0.263313	0.614158	-0.207839	0.692731	0.395986	0.437067	0.645475	0.166252	-0.862837	0.0269303	0.882057	0.0200454	0.581181	0.226382
Cs1g09310	black	0.580738	0.226822	-0.462134	0.356147	-0.558199	0.249665	0.369913	0.470439	0.00529204	0.992062	0.333992	0.51764	8.57028	11.7584	9.04748	10.5081	6.22004	6.47021	gi|377829875|ref|YP_005296100.1|/4.80252e-32/psaA gene product (chloroplast) [Pentactina rupicola]	0.001	0.001	0.001	0.772443	0.0717813	-0.5346	0.274493	-0.0552347	0.917232	0.0404754	0.93932	0.285139	0.583883	-0.513752	0.297172	0.502985	0.309149	-0.705604	0.117246	-0.70891	0.114768	0.593012	0.214752	-0.0419859	0.937058	0.293838	0.571928	0.805232	0.0532078
Cs1g09320	darkred	-0.559933	0.247877	0.381914	0.454982	0.452085	0.368071	-0.429011	0.395963	-0.588244	0.21941	0.582818	0.224758	0.001	0.001	0.747377	0.342645	0.001	0.364418	0.001	0.001	0.001	0.001	-0.498911	0.313726	0.192784	0.714407	0.34027	0.509293	0.867835	0.025047	-0.251307	0.630975	0.581066	0.226496	-0.808193	0.0516568	0.208901	0.691207	-0.27479	0.59819	-0.115573	0.827413	0.169007	0.748904	0.525367	0.284452	0.0518182	0.922342
Cs1g09325	brown	0.47927	0.336139	-0.69182	0.127827	-0.847386	0.0331593	0.695407	0.125036	0.70238	0.119685	-0.417317	0.410364	1.67076	1.54728	0.881893	1.29381	1.48817	0.688011	gi|357519539|ref|XP_003630058.1|/1.68527e-12/L-myo inositol-1 phosphate synthase [Medicago truncatula]	0.001	GO:0003824//catalytic activity	GO:0044238//primary metabolic process;GO:0044237//cellular metabolic process	0.560988	0.246792	0.0353479	0.947	-0.0166621	0.975009	-0.547031	0.261301	0.416045	0.41194	-0.822275	0.0445724	0.88707	0.0184096	-0.555605	0.25235	0.0745151	0.888434	0.0559331	0.916188	-0.330066	0.52288	-0.392848	0.441042	0.318909	0.537854
Cs1g09330	brown	0.311227	0.548232	-0.112923	0.831335	-0.361634	0.481196	0.346599	0.50092	0.831036	0.0404114	-0.850012	0.0320574	0.901266	0.41733	0.285435	0.959649	1.02576	0.41753	gi|224115686|ref|XP_002332117.1|/0/cc-nbs-lrr resistance protein [Populus trichocarpa]	0.001	0.001	0.001	0.221432	0.67328	0.227532	0.664591	-0.276454	0.595884	-0.596191	0.21167	0.764173	0.0768641	-0.638754	0.172177	0.277769	0.594062	-0.254157	0.626973	0.146819	0.781353	-0.567421	0.240214	0.282055	0.588136	-0.852137	0.0311787	-0.228679	0.662961
Cs1g09350	turquoise	0.446109	0.375227	-0.650924	0.161513	-0.800152	0.0559181	0.838031	0.0372265	0.954851	0.00301158	-0.705905	0.11702	8.05327	5.3318	3.78951	7.04004	5.43703	3.66336	gi|224115686|ref|XP_002332117.1|/0/cc-nbs-lrr resistance protein [Populus trichocarpa]	0.001	0.001	0.001	0.498168	0.314564	-0.0453741	0.931986	0.00813579	0.987797	-0.518468	0.291983	0.698106	0.122953	-0.964737	0.00184328	0.505194	0.306677	-0.318228	0.538772	-0.319293	0.537336	-0.377232	0.460993	0.158656	0.764012	-0.723647	0.104004	-0.00619026	0.990715
Cs1g09360	yellow	-0.339216	0.510693	0.697388	0.123505	0.862183	0.0271815	-0.843639	0.0347619	-0.909635	0.0118797	0.590385	0.217314	14.9698	24.0821	26.9324	18.3682	23.0577	31.0395	gi|359477998|ref|XP_003632051.1|/0/PREDICTED: UDP-glycosyltransferase 92A1-like [Vitis vinifera]	0.001	GO:0016758//transferase activity, transferring hexosyl groups	0.001	-0.431907	0.392424	-0.0990063	0.851976	-0.139311	0.792385	0.361814	0.480962	-0.663134	0.151105	0.938755	0.0055115	-0.499006	0.313619	0.398562	0.433813	0.280957	0.589654	0.380266	0.457095	-0.0383079	0.942566	0.612494	0.196147	-0.107219	0.839787
Cs1g09363	blue	0.627408	0.182374	0.283661	0.58592	0.0231689	0.965253	-0.00305942	0.995411	0.415092	0.413122	-0.555679	0.252273	2.56341	2.47288	2.02961	4.49741	2.69553	2.80394	gi|343887286|dbj|BAK61832.1|/5.90768e-08/heat shock protein [Citrus unshiu]	0.001	0.001	0.001	0.526301	0.283439	-0.428009	0.39719	-0.657388	0.155966	-0.432021	0.392286	0.924627	0.00830756	-0.475936	0.34	-0.0796934	0.880713	-0.335352	0.515829	-0.545996	0.262389	-0.243298	0.642254	0.86911	0.0245769	-0.613426	0.195274	-0.0386131	0.942109
Cs1g09366	turquoise	-0.536086	0.272904	0.719113	0.107266	0.767352	0.0748917	-0.842586	0.0352185	-0.862227	0.0271646	0.660538	0.153292	2.49567	5.36953	10.5385	6.14921	6.9607	8.64208	0.001	0.001	0.001	0.001	-0.567454	0.24018	0.232254	0.657883	0.0566111	0.915174	0.708107	0.115368	-0.436614	0.386695	0.895748	0.0157361	-0.707351	0.115934	0.190587	0.717582	0.192828	0.714343	0.121942	0.817994	0.012197	0.981705	0.643916	0.167619	0.0520883	0.921938
Cs1g09370	lightcyan	-0.460542	0.358028	0.0936723	0.859902	0.093588	0.860028	-0.103512	0.845287	-0.287351	0.580837	0.449336	0.371358	1.17668	0.908098	2.17384	1.7085	0.873405	1.21138	gi|224114848|ref|XP_002332297.1|/2.10545e-46/cc-nbs resistance protein [Populus trichocarpa]	0.001	GO:0005488//binding	0.001	-0.334199	0.517364	0.250073	0.63271	0.45418	0.365574	0.839689	0.0364892	0.00125982	0.99811	0.228844	0.662726	-0.644752	0.166886	-0.000662167	0.999007	-0.446398	0.37488	-0.237029	0.651114	0.163842	0.756437	0.374521	0.464484	0.182549	0.729219
Cs1g09380	tan	0.108705	0.837585	0.923771	0.00849473	0.799264	0.0563982	-0.949795	0.00371759	-0.676357	0.140167	0.304113	0.557894	0.323235	0.831519	0.853082	0.938655	0.959702	0.998301	gi|224115686|ref|XP_002332117.1|/5.55974e-67/cc-nbs-lrr resistance protein [Populus trichocarpa]	0.001	GO:0005488//binding	0.001	-0.0335287	0.949726	-0.186345	0.723718	-0.631226	0.178915	0.0889869	0.866872	0.0275957	0.958617	0.613721	0.194999	-0.359196	0.484378	-0.146118	0.782383	0.156015	0.767877	0.325857	0.528515	0.33731	0.513224	0.296532	0.568239	0.130225	0.805766
Cs1g09400	blue	-0.885374	0.0189557	0.226728	0.665736	0.498213	0.314513	-0.391878	0.442273	-0.633064	0.17726	0.56352	0.244195	4.05829	3.74097	5.53383	3.0281	4.18378	5.04838	gi|359495426|ref|XP_002270830.2|/1.66226e-156/PREDICTED: uncharacterized protein LOC100251856 [Vitis vinifera]	GO:0043231//intracellular membrane-bounded organelle	0.001	GO:0044260;GO:0090304	-0.869084	0.0245866	0.46361	0.354408	0.583524	0.224059	0.71104	0.113183	-0.871223	0.0238076	0.843333	0.0348941	-0.607889	0.200483	0.655009	0.157998	0.395217	0.438041	-0.0790176	0.88172	-0.38945	0.445359	0.583807	0.223779	-0.283353	0.586345
Cs1g09402	blue	0.615867	0.192996	-0.355884	0.488712	-0.608123	0.200262	0.583757	0.223828	0.872801	0.0232405	-0.745928	0.0886284	2.4811	1.48927	0.436542	3.00207	1.84163	0.638567	gi|72384481|gb|AAZ67597.1|/2.24289e-07/80A08_12 [Brassica rapa subsp. pekinensis]	0.001	GO:0016853//isomerase activity	GO:0044237//cellular metabolic process;GO:0044238//primary metabolic process	0.60955	0.198915	-0.149418	0.777541	-0.305742	0.555677	-0.607684	0.200677	0.904545	0.0132326	-0.913613	0.0108718	0.44728	0.373821	-0.471701	0.344925	-0.333201	0.518695	-0.325393	0.529137	0.381747	0.455196	-0.773349	0.0712342	0.050789	0.923882
Cs1g09404	brown	0.376262	0.462242	-0.258993	0.620197	-0.498873	0.313768	0.466763	0.350702	0.876412	0.0219671	-0.828722	0.0414918	1.65456	0.701045	0.205493	1.60158	1.73382	0.400789	gi|255549784|ref|XP_002515943.1|/7.88784e-38/leucine-rich repeat containing protein, putative [Ricinus communis]	0.001	0.001	0.001	0.317933	0.539169	0.182	0.730014	-0.235732	0.652951	-0.632883	0.177423	0.748888	0.0866685	-0.737972	0.0939928	0.421106	0.405679	-0.321128	0.534866	0.111488	0.833461	-0.482675	0.332213	0.189518	0.719126	-0.826775	0.0424116	-0.141234	0.789558
Cs1g09406	turquoise	0.165915	0.753412	-0.638017	0.172832	-0.669771	0.145571	0.847941	0.0329248	0.976196	0.000843215	-0.796071	0.0581401	4.84285	1.46567	0.902206	2.75752	2.25548	1.46637	0.001	0.001	0.001	0.001	0.178153	0.735597	0.111373	0.833632	0.185863	0.724416	-0.483432	0.331343	0.46698	0.350447	-0.797712	0.0572417	0.309111	0.551101	0.0781388	0.88303	-0.148296	0.779187	-0.603163	0.204972	0.11882	0.822609	-0.798103	0.0570285	-0.361684	0.48113
Cs1g09408	darkred	0.632926	0.177385	-0.267505	0.608313	-0.479804	0.335523	0.33892	0.511085	0.619306	0.189805	-0.59524	0.21259	1.69025	1.73926	1.11523	1.63613	1.88192	1.30507	0.001	0.001	0.001	0.001	0.578643	0.228908	-0.0931896	0.86062	-0.447348	0.37374	-0.813716	0.0488202	0.525917	0.283856	-0.657067	0.15624	0.796533	0.0578866	-0.495754	0.31729	0.246198	0.638164	0.0633666	0.905077	-0.0703474	0.894653	-0.558301	0.24956	0.130842	0.804856
Cs1g09410	red	0.00137825	0.997933	-0.61901	0.190079	-0.778596	0.0681032	0.646688	0.165192	0.72431	0.103531	-0.411049	0.418152	1.41773	0.875303	0.898002	1.00638	1.30957	0.38921	gi|255549784|ref|XP_002515943.1|/9.32747e-26/leucine-rich repeat containing protein, putative [Ricinus communis]	0.001	0.001	0.001	0.0953572	0.857398	0.544902	0.263542	0.324873	0.529834	-0.184799	0.725956	0.371556	0.468314	-0.650406	0.161961	0.519888	0.290426	-0.386738	0.448815	0.248521	0.634893	-0.377356	0.460833	-0.375189	0.463624	-0.401678	0.429887	0.143508	0.786215
Cs1g09420	lightgreen	0.148501	0.778886	0.802369	0.0547273	0.829807	0.0409837	-0.7992	0.0564327	-0.710528	0.113563	0.344211	0.504074	347.034	634.958	612.626	663.373	524.447	810.022	gi|11596182|gb|AAG38519.1|AF283534_1/3.09662e-101/miraculin-like protein 3 [Citrus x paradisi]	0.001	0.001	0.001	0.0227643	0.965859	-0.533625	0.275539	-0.55775	0.250128	0.104926	0.843189	-0.119391	0.821764	0.605766	0.202494	-0.487624	0.326537	0.1438	0.785787	-0.214091	0.683769	0.383901	0.452438	0.501808	0.310468	0.325982	0.528348	-0.0237898	0.964322
Cs1g09430	pink	0.118718	0.82276	0.705119	0.117612	0.71552	0.109882	-0.691009	0.128462	-0.330828	0.521862	-0.14568	0.783026	0.383663	0.65798	0.405026	0.495171	0.88598	0.921614	gi|359496037|ref|XP_003635137.1|/7.11738e-41/PREDICTED: uncharacterized protein LOC100854370 [Vitis vinifera]	0.001	0.001	0.001	-0.119378	0.821784	-0.163724	0.756608	-0.639624	0.171405	-0.443149	0.37879	-0.188097	0.721182	0.504309	0.307666	-0.0718331	0.892436	0.269103	0.60609	0.572662	0.234907	0.18517	0.725419	0.145858	0.782765	-0.0892405	0.866495	-0.366842	0.474421
Cs1g09450	pink	-0.0753017	0.887261	0.406796	0.423465	0.273325	0.600222	-0.586887	0.220742	-0.41448	0.413882	0.275602	0.597064	1.40415	2.67301	2.44586	1.83491	3.68262	2.02379	gi|224080980|ref|XP_002306252.1|/0/predicted protein [Populus trichocarpa]	GO:0043231//intracellular membrane-bounded organelle	GO:0003676//nucleic acid binding;GO:0034061	GO:0006260//DNA replication;GO:0006396//RNA processing	-0.13366	0.800704	0.361581	0.481265	-0.245249	0.639502	-0.00296852	0.995547	-0.195582	0.710368	0.413077	0.415627	0.232842	0.657049	-0.341704	0.507392	0.784145	0.0648616	0.343937	0.504437	-0.451801	0.36841	0.325137	0.529481	0.306879	0.554132
Cs1g09460	brown	0.211749	0.687123	-0.19365	0.713155	-0.444683	0.376942	0.411615	0.417447	0.838272	0.0371187	-0.779578	0.0675242	14.8971	5.8958	6.04869	15.5294	15.8776	5.30876	0.001	0.001	0.001	0.001	0.164085	0.756081	0.335304	0.515893	-0.126469	0.811308	-0.448156	0.372771	0.757487	0.0810872	-0.656632	0.15661	0.23831	0.649302	-0.288403	0.579389	0.105364	0.842538	-0.621528	0.187755	0.222611	0.671599	-0.791324	0.0607748	-0.164576	0.755365
Cs1g09470	blue	0.408522	0.421307	0.212271	0.686376	-0.106299	0.841152	0.0196289	0.97056	0.593009	0.214755	-0.722215	0.105029	1.39571	0.59137	0.130008	3.05967	2.92514	0.718436	gi|224134406|ref|XP_002321815.1|/0/cc-nbs-lrr resistance protein [Populus trichocarpa]	0.001	0.001	0.001	0.281744	0.588566	0.110307	0.83521	-0.528083	0.281509	-0.543701	0.264811	0.850618	0.0318058	-0.469024	0.348053	0.15064	0.775749	-0.385451	0.450457	0.101083	0.848891	-0.427838	0.3974	0.457426	0.361717	-0.737037	0.0946327	-0.109406	0.836545
Cs1g09490	green	0.451163	0.369172	0.144437	0.784851	-0.169319	0.748449	-0.143768	0.785834	0.216982	0.679634	-0.262486	0.615313	4.87608	5.32863	4.78845	5.37855	5.87324	4.66965	gi|224093434|ref|XP_002309920.1|/5.07057e-31/predicted protein [Populus trichocarpa]	0.001	GO:0008252//nucleotidase activity	GO:0044237//cellular metabolic process	0.392073	0.442025	0.130737	0.805012	-0.513777	0.297144	-0.460822	0.357697	0.505309	0.306549	-0.289896	0.577337	0.54775	0.260546	-0.696467	0.124216	0.40895	0.420771	0.14742	0.780471	-0.0875524	0.869007	-0.240633	0.646017	0.363992	0.478125
Cs1g09500	yellow	-0.165169	0.7545	0.727384	0.101349	0.839072	0.036763	-0.869188	0.0245485	-0.830787	0.0405272	0.459149	0.359675	1.32968	2.99532	2.80743	1.87847	3.02316	3.7737	gi|224083452|ref|XP_002307033.1|/1.7676e-58/predicted protein [Populus trichocarpa]	0.001	GO:0016624//oxidoreductase activity, acting on the aldehyde or oxo group of donors, disulfide as acceptor	GO:0008152//metabolic process	-0.298144	0.566035	-0.141795	0.788733	-0.335796	0.515238	0.114318	0.82927	-0.577092	0.230458	0.858805	0.0284967	-0.292171	0.574214	0.286803	0.581592	0.434079	0.389777	0.458513	0.360428	-0.0673133	0.899182	0.499405	0.31317	-0.0878022	0.868635
Cs1g09520	salmon	-0.17079	0.746305	-0.100669	0.849507	-0.189824	0.718684	0.329818	0.523212	0.7639	0.0770341	-0.824854	0.0433278	1.52123	0.782667	0.9814	1.25437	1.50553	1.13106	gi|225431711|ref|XP_002267516.1|/8.79195e-45/PREDICTED: histone deacetylase 14 [Vitis vinifera]	GO:0009536//plastid	GO:0003824//catalytic activity	GO:0006476//protein amino acid deacetylation	-0.277616	0.594274	0.519848	0.290471	0.0767448	0.885109	-0.365282	0.476448	0.39982	0.432227	-0.347259	0.500049	-0.055926	0.916198	0.240949	0.645571	0.350297	0.496046	-0.856803	0.02929	0.166581	0.752439	-0.814623	0.0483616	-0.61201	0.196601
Cs1g09530	blue	0.593138	0.214629	-0.18232	0.729551	-0.479636	0.335716	0.415558	0.412544	0.800955	0.0554854	-0.740454	0.0923041	2.09969	1.18831	0.22166	3.15031	2.07803	0.432322	gi|224080986|ref|XP_002306254.1|/0/white-brown-complex ABC transporter family [Populus trichocarpa]	GO:0044464//cell part	GO:0015405//P-P-bond-hydrolysis-driven transmembrane transporter activity;GO:0015604//phosphonate transmembrane transporter activity;GO:0017111//nucleoside-triphosphatase activity;GO:0032559//adenyl ribonucleotide binding	0.001	0.555537	0.25242	-0.0827557	0.87615	-0.399802	0.43225	-0.591447	0.216276	0.946011	0.00429352	-0.81479	0.0482775	0.375992	0.462588	-0.510354	0.300932	-0.23381	0.655676	-0.34609	0.501592	0.426659	0.398846	-0.768361	0.0742706	0.0504977	0.924318
Cs1g09540	blue	-0.682807	0.13496	0.450531	0.369928	0.736549	0.0949672	-0.52251	0.287562	-0.64179	0.16949	0.39763	0.43499	2.77718	2.66062	3.74059	2.31746	2.84331	4.23932	gi|225425182|ref|XP_002264325.1|/0/PREDICTED: pentatricopeptide repeat-containing protein At2g13600 [Vitis vinifera]	0.001	0.001	0.001	-0.754688	0.0828856	0.139578	0.791993	0.272027	0.602024	0.488382	0.32567	-0.765231	0.0762047	0.872392	0.0233866	-0.730637	0.0990627	0.805112	0.0532712	0.23612	0.652402	-0.0714582	0.892995	-0.035202	0.947219	0.413557	0.41503	-0.488801	0.325192
Cs1g09550	yellow	-0.492392	0.321102	0.599308	0.208665	0.816961	0.047189	-0.754688	0.0828857	-0.856557	0.0293882	0.565213	0.242464	2.86239	5.1373	6.67599	2.77073	5.20455	8.01802	gi|359480884|ref|XP_003632538.1|/2.15509e-26/PREDICTED: uncharacterized protein LOC100853376 [Vitis vinifera]	0.001	0.001	0.001	-0.576256	0.231295	0.0355199	0.946743	0.0269302	0.959614	0.403258	0.427901	-0.782498	0.065816	0.960977	0.00225453	-0.520182	0.290105	0.536877	0.272058	0.379656	0.457877	0.275222	0.59759	-0.151252	0.774852	0.596329	0.211536	-0.217994	0.678189
Cs1g09570	turquoise	-0.399071	0.433171	0.809392	0.0510347	0.908852	0.0120833	-0.910032	0.0117772	-0.891688	0.0169618	0.569259	0.238348	1.63923	2.25579	2.79382	2.1985	2.38461	2.94816	gi|224061559|ref|XP_002300540.1|/2.70495e-47/predicted protein [Populus trichocarpa]	0.001	0.001	0.001	-0.492599	0.320867	0.00374373	0.994384	-0.137999	0.794316	0.486565	0.327748	-0.499742	0.31279	0.943092	0.00476559	-0.673267	0.142691	0.337069	0.513544	0.205509	0.696076	0.221112	0.673736	0.109966	0.835717	0.568736	0.238878	-0.0985364	0.852674
Cs1g09575	green	0.396676	0.436195	-0.159277	0.763104	-0.416133	0.411831	0.188666	0.720359	0.50924	0.302169	-0.46992	0.347005	5.77315	5.94055	3.25045	5.77457	8.57039	2.9717	0.001	0.001	0.001	0.001	0.356184	0.488318	0.225271	0.667809	-0.318983	0.537753	-0.583734	0.223851	0.477887	0.337739	-0.495058	0.318078	0.678183	0.138685	-0.557332	0.250561	0.452	0.368172	-0.0304972	0.954268	-0.202964	0.699735	-0.435281	0.388314	0.197862	0.70708
Cs1g09580	turquoise	0.242714	0.643078	-0.860977	0.0276478	-0.87412	0.0227713	0.970358	0.00130496	0.890726	0.0172588	-0.56724	0.240398	38.0596	17.1936	7.69977	18.2279	13.3869	5.59743	gi|357453161|ref|XP_003596857.1|/2.2507e-07/NAC domain protein [Medicago truncatula]	0.001	0.001	0.001	0.339167	0.510757	0.029934	0.955112	0.293137	0.572889	-0.406077	0.424365	0.356874	0.487415	-0.873239	0.023084	0.541109	0.267555	-0.109124	0.836964	-0.227666	0.664401	-0.325561	0.528912	-0.116869	0.825495	-0.565768	0.241897	-0.0665054	0.900389
Cs1g09590	tan	-0.124359	0.814423	-0.801305	0.0552975	-0.63112	0.179011	0.855151	0.0299525	0.675972	0.140481	-0.435522	0.388022	5.90518	3.1703	2.71043	2.361	2.92213	3.03966	0.001	0.001	0.001	0.001	-0.0555143	0.916814	0.157711	0.765394	0.522002	0.288116	-0.25442	0.626605	-0.117828	0.824076	-0.5062	0.305554	0.320884	0.535194	0.353843	0.491387	0.0094525	0.985822	-0.371431	0.468475	-0.294494	0.57103	-0.407758	0.422261	-0.366644	0.474678
Cs1g09600	midnightblue	0.60411	0.20407	-0.402732	0.428562	-0.516568	0.29407	0.206729	0.694324	-0.0426387	0.936081	0.279963	0.591028	6.95985	14.1528	6.47269	7.37862	8.20007	3.92374	0.001	0.001	0.001	0.001	0.72769	0.101133	-0.341695	0.507405	-0.211636	0.687285	-0.271906	0.602193	0.0672292	0.899308	-0.386508	0.449107	0.893127	0.0165225	-0.767588	0.074746	-0.0393598	0.940991	0.795169	0.0586368	-0.462379	0.355858	0.305058	0.556608	0.806851	0.052357
Cs1g09605	magenta	0.383088	0.453478	-0.447006	0.37415	-0.331762	0.520615	0.212712	0.685744	-0.243825	0.64151	0.431654	0.392733	0.765396	2.36277	0.538676	0.001	0.2525	0.525311	0.001	0.001	0.001	0.001	0.50229	0.309928	-0.484438	0.330187	-0.00787833	0.988183	-0.157935	0.765067	-0.390058	0.444585	-0.12257	0.817066	0.69344	0.126564	-0.277636	0.594246	-0.0890571	0.866768	0.852003	0.031234	-0.52326	0.286744	0.471871	0.344727	0.532061	0.277218
Cs1g09610	yellow	0.575412	0.232141	-0.699759	0.121684	-0.841571	0.0356612	0.848458	0.0327074	0.889238	0.017723	-0.617494	0.191484	9.43395	6.2629	2.00791	7.80628	4.66832	1.9581	gi|224130712|ref|XP_002320909.1|/1.29627e-12/NAC domain protein, IPR003441 [Populus trichocarpa]	0.001	GO:0030528//transcription regulator activity	GO:0009725//response to hormone stimulus	0.645787	0.165979	-0.19755	0.70753	-0.0542908	0.918644	-0.565083	0.242596	0.664523	0.149939	-0.994908	3.88299e-05	0.636481	0.1742	-0.408343	0.421529	-0.383275	0.453239	-0.179388	0.733804	0.110467	0.834973	-0.631262	0.178883	0.12484	0.813712
Cs1g09630	brown	0.394551	0.438883	-0.437254	0.385918	-0.631566	0.178609	0.650838	0.161588	0.959319	0.0024488	-0.83776	0.0373474	88.9982	52.3505	34.2938	79.1319	75.0607	40.2145	gi|224118488|ref|XP_002317831.1|/1.32052e-14/NAC domain protein, IPR003441 [Populus trichocarpa]	0.001	0.001	0.001	0.371976	0.46777	0.104889	0.843244	-0.127897	0.8092	-0.625756	0.18388	0.729846	0.0996161	-0.849975	0.0320728	0.457601	0.361509	-0.274431	0.598688	-0.0405009	0.939282	-0.488261	0.325809	0.182351	0.729505	-0.840775	0.0360105	-0.147699	0.780063
Cs1g09635	midnightblue	0.629777	0.180225	-0.26586	0.610605	-0.451361	0.368936	0.0935379	0.860102	-0.0421515	0.93681	0.235814	0.652835	5.50589	12.6104	5.81246	7.56459	8.43731	3.1084	0.001	0.001	0.001	0.001	0.728519	0.100549	-0.281354	0.589105	-0.318982	0.537755	-0.283781	0.585755	0.196993	0.708332	-0.372138	0.467561	0.85286	0.0308825	-0.86425	0.0263912	0.0119175	0.982125	0.744455	0.0896107	-0.38287	0.453758	0.255226	0.625473	0.831442	0.0402234
Cs1g09640	brown	0.483926	0.330775	-0.562779	0.244953	-0.747777	0.0874019	0.761671	0.0784324	0.955091	0.00297993	-0.750977	0.0852975	20.2545	12.7203	7.72973	18.4093	14.3989	7.92954	gi|224130704|ref|XP_002320907.1|/2.28835e-11/NAC domain protein, IPR003441 [Populus trichocarpa]	0.001	0.001	0.001	0.510153	0.301156	-0.0316558	0.952532	-0.0877361	0.868734	-0.576482	0.231068	0.75563	0.0822784	-0.950034	0.00368253	0.51317	0.297815	-0.359424	0.48408	-0.252993	0.628608	-0.383251	0.45327	0.193857	0.712857	-0.766186	0.0756124	-0.0119813	0.982029
Cs1g09650	darkgrey	0.22347	0.670375	-0.0926981	0.861351	0.0472126	0.929234	0.137658	0.794817	0.262222	0.615682	-0.47216	0.344391	4.47234	4.34275	3.12541	3.41453	4.36386	4.60422	gi|186516558|ref|NP_001119122.1|/4.42784e-17/NAC transcription factor-like 9 [Arabidopsis thaliana]	0.001	0.001	0.001	0.0781886	0.882956	-0.240297	0.646492	-0.26975	0.605189	-0.732639	0.0976671	-0.214068	0.683802	-0.0763234	0.885737	0.367841	0.473124	0.411896	0.417097	0.39349	0.440227	0.0525371	0.921267	-0.0898347	0.86561	-0.397732	0.434861	-0.504291	0.307687
Cs1g09660	brown	0.480267	0.334988	-0.610325	0.198184	-0.729874	0.0995969	0.560826	0.246959	0.551147	0.256989	-0.330051	0.5229	8.8986	9.15662	6.22868	7.30289	8.8068	5.97457	gi|356522462|ref|XP_003529865.1|/7.46972e-20/PREDICTED: NAC domain-containing protein 69-like [Glycine max]	0.001	0.001	0.001	0.537244	0.271667	-0.00508217	0.992377	-0.0867827	0.870153	-0.597401	0.210502	0.245633	0.63896	-0.674319	0.14183	0.947093	0.00412472	-0.509151	0.302268	0.234731	0.65437	0.217137	0.679413	-0.441287	0.381036	-0.285062	0.58399	0.319231	0.53742
Cs1g09665	green	0.1908	0.717274	-0.0326021	0.951114	-0.251781	0.630309	-0.112894	0.831379	0.020574	0.969143	0.0501829	0.924789	4.64618	8.24294	5.41229	5.27283	11.0992	2.30913	0.001	0.001	0.001	0.001	0.206852	0.694147	0.331029	0.521594	-0.188457	0.720661	-0.213472	0.684656	0.119865	0.821064	-0.11841	0.823215	0.629228	0.180723	-0.651517	0.161001	0.608449	0.199954	0.304556	0.55729	-0.517882	0.292625	0.0923735	0.861834	0.498671	0.313996
Cs1g09670	yellow	0.553188	0.254861	-0.584911	0.222688	-0.740866	0.092025	0.754389	0.0830789	0.932214	0.00673666	-0.758868	0.0802069	14.0982	9.585	3.63222	11.4536	10.1324	5.26996	gi|225453680|ref|XP_002268892.1|/1.20128e-16/PREDICTED: uncharacterized protein LOC100252386 [Vitis vinifera]	0.001	0.001	GO:0010468//regulation of gene expression	0.5618	0.245957	-0.104402	0.843966	-0.154591	0.769961	-0.710197	0.113809	0.659127	0.154488	-0.934383	0.0063171	0.650853	0.161575	-0.334736	0.516649	-0.146337	0.782062	-0.258232	0.621263	0.100434	0.849856	-0.754337	0.0831125	-0.0237985	0.964309
Cs1g09680	red	-0.139845	0.791599	0.575439	0.232114	0.790682	0.0611358	-0.477674	0.337986	-0.343075	0.505577	-0.0843691	0.873747	0.001	0.001	0.001	0.001	0.001	1.06265	gi|147804880|emb|CAN78054.1|/4.60132e-22/hypothetical protein VITISV_017198 [Vitis vinifera]	0.001	0.001	0.001	-0.332946	0.519035	-0.34872	0.498123	-0.285507	0.583376	-0.117633	0.824364	-0.3544	0.490657	0.568965	0.238646	-0.578383	0.229168	0.785471	0.0640973	0.0231861	0.965227	-0.0736605	0.889709	0.447363	0.373722	-0.0680744	0.898046	-0.694412	0.125808
Cs1g09690	turquoise	0.214595	0.683048	-0.615876	0.192988	-0.8018	0.0550319	0.766503	0.0754162	0.836073	0.0381057	-0.501755	0.310527	17.6774	13.7372	14.1907	17.2005	14.6703	11.469	gi|147779878|emb|CAN65842.1|/2.79781e-33/hypothetical protein VITISV_027369 [Vitis vinifera]	0.001	0.001	0.001	0.324144	0.530812	0.204085	0.698123	0.21774	0.678552	-0.163067	0.757567	0.69069	0.128713	-0.858475	0.0286268	0.321097	0.534908	-0.412608	0.416211	-0.336625	0.514134	-0.467633	0.349681	0.0926176	0.861471	-0.541524	0.267114	0.139412	0.792237
Cs1g09700	blue	0.256281	0.623994	0.281745	0.588565	0.00428687	0.99357	0.0099119	0.985133	0.580268	0.22729	-0.728078	0.100859	2.07094	0.877465	1.28603	3.53757	2.77295	1.75577	gi|224031541|gb|ACN34846.1|/1.25848e-19/unknown [Zea mays]	0.001	0.001	0.001	0.12746	0.809846	0.12235	0.817391	-0.421379	0.405341	-0.369259	0.471286	0.861377	0.0274927	-0.395254	0.437994	-0.160376	0.761498	-0.192601	0.71467	-0.0841223	0.874114	-0.630237	0.179809	0.657284	0.156055	-0.766395	0.0754826	-0.271184	0.603195
Cs1g09710	green	0.461068	0.357406	0.363041	0.479363	0.00281064	0.995784	-0.235508	0.65327	0.272621	0.6012	-0.405305	0.425333	0.001	0.22539	0.001	0.848101	0.867117	0.001	gi|168050803|ref|XP_001777847.1|/1.79867e-10/predicted protein [Physcomitrella patens subsp. patens]	0.001	0.001	0.001	0.358235	0.485634	0.0602032	0.909804	-0.629929	0.180087	-0.408348	0.421524	0.760559	0.0791339	-0.291547	0.57507	0.212385	0.686213	-0.617023	0.191921	0.153526	0.771521	-0.103259	0.845662	0.333141	0.518776	-0.418751	0.408589	0.201997	0.701126
Cs1g09720	green	-0.11793	0.823925	0.311806	0.547448	0.144785	0.78434	-0.327359	0.526503	0.0832406	0.875427	-0.257206	0.622699	0.001	0.001	0.001	0.001	1.11521	0.001	0.001	0.001	0.001	0.001	-0.239779	0.647225	0.557856	0.25002	-0.217713	0.67859	-0.257116	0.622825	0.0768342	0.884975	0.148779	0.778478	0.179755	0.733271	-0.153719	0.771237	0.860515	0.0278271	-0.174844	0.740406	-0.259523	0.619455	-0.207815	0.692765	-0.0980925	0.853333
Cs1g09780	greenyellow	0.472568	0.343915	-0.161305	0.760141	-0.253235	0.628268	0.426543	0.398988	0.836878	0.0377428	-0.967046	0.0016111	0.919169	0.472911	0.001	0.741448	0.758073	0.63085	gi|21105744|gb|AAM34771.1|AF509871_1/6.12971e-07/nam-like protein 8 [Petunia x hybrida]	0.001	0.001	0.001	0.32639	0.527801	-0.179569	0.733541	-0.407651	0.422395	-0.882931	0.0197555	0.572138	0.235435	-0.627647	0.182157	0.322658	0.532809	0.0913514	0.863354	0.0264791	0.960291	-0.433409	0.390593	0.397029	0.435749	-0.947593	0.00404772	-0.506224	0.305527
Cs1g09830	turquoise	0.483489	0.331277	-0.624666	0.184875	-0.754718	0.0828664	0.835201	0.0385001	0.919622	0.00943132	-0.678826	0.138164	1.95573	1.00622	0.488991	1.74365	0.814972	0.529843	gi|224101165|ref|XP_002334300.1|/5.04675e-132/predicted protein [Populus trichocarpa]	0.001	0.001	0.001	0.53907	0.269721	-0.176699	0.73771	-0.0142853	0.978573	-0.479138	0.336291	0.723266	0.104276	-0.962423	0.00209155	0.409671	0.419871	-0.276264	0.596147	-0.499953	0.312553	-0.365914	0.475626	0.291196	0.575551	-0.709804	0.114101	-0.0196124	0.970585
Cs1g09840	turquoise	0.419885	0.407186	-0.644255	0.167321	-0.743835	0.0900257	0.858862	0.0284741	0.918025	0.0098045	-0.672454	0.143359	56.6836	32.0498	22.5393	49.4384	27.3451	23.7041	gi|357464715|ref|XP_003602639.1|/1.4642e-88/Ankyrin-like protein [Medicago truncatula]	GO:0043231//intracellular membrane-bounded organelle	0.001	0.001	0.479313	0.33609	-0.160102	0.761899	0.050885	0.923738	-0.435296	0.388296	0.675402	0.140945	-0.937203	0.00579142	0.350596	0.495653	-0.19524	0.710861	-0.519397	0.290965	-0.410565	0.418755	0.293643	0.572195	-0.704775	0.117871	-0.0757838	0.886542
Cs1g09910	purple	-0.273247	0.60033	0.748979	0.0866089	0.592846	0.214914	-0.769853	0.0733565	-0.35536	0.489398	0.0533343	0.920074	10.7117	11.9725	14.0377	13.4078	17.0442	13.7845	gi|357464723|ref|XP_003602643.1|/1.60497e-37/E3 ubiquitin-protein ligase mib1 [Medicago truncatula]	0.001	0.001	0.001	-0.418051	0.409454	0.479419	0.335967	-0.295962	0.569019	0.104417	0.843943	-0.00357535	0.994637	0.555418	0.252543	-0.299112	0.564712	-0.0614769	0.907901	0.689851	0.129372	-0.122644	0.816956	-0.000912263	0.998632	0.0717948	0.892493	-0.0786886	0.882211
Cs1g09920	royalblue	-0.562211	0.245536	-0.126977	0.810558	-0.0802295	0.879914	0.174284	0.741221	0.398787	0.43353	-0.428217	0.396935	3.86038	3.15002	3.50427	3.22505	3.96657	3.49327	gi|255549385|ref|XP_002515746.1|/1.75163e-60/DNA polymerase delta catalytic subunit, putative [Ricinus communis]	GO:0043231//intracellular membrane-bounded organelle	GO:0043169//cation binding;GO:0003676//nucleic acid binding;GO:0004518//nuclease activity;GO:0034061	GO:0006259//DNA metabolic process	-0.62768	0.182128	0.790875	0.0610272	0.396753	0.436097	-0.069947	0.895251	-0.17029	0.747034	0.0523387	0.921564	-0.0641525	0.903903	0.41617	0.411785	0.740616	0.0921944	-0.665804	0.148868	-0.337442	0.513049	-0.382827	0.453813	-0.561437	0.246331
Cs1g09960	magenta	0.357933	0.486029	0.118438	0.823173	0.323476	0.531709	-0.10434	0.844058	-0.276106	0.596365	0.0848042	0.873099	0.572158	1.1775	0.302008	0.553838	0.001	1.47258	gi|297734547|emb|CBI16598.3|/1.39455e-24/unnamed protein product [Vitis vinifera]	0.001	GO:0046914//transition metal ion binding;GO:0003677//DNA binding;GO:0001071	GO:0006351//transcription, DNA-dependent	0.290457	0.576567	-0.833102	0.0394577	-0.346079	0.501607	-0.276781	0.59543	-0.260904	0.617524	0.143782	0.785813	-0.0367178	0.944948	0.363282	0.479049	-0.40959	0.419972	0.446209	0.375107	0.311203	0.548265	0.0953067	0.857473	-0.185634	0.724748
Cs1g09990	yellow	-0.234153	0.655189	0.685155	0.133086	0.826118	0.0427238	-0.832933	0.0395356	-0.814926	0.0482089	0.452098	0.368055	1.93267	2.34226	2.31232	2.00936	2.36612	2.57919	gi|356512856|ref|XP_003525131.1|/5.97253e-53/PREDICTED: tRNA uridine 5-carboxymethylaminomethyl modification enzyme MnmG-like [Glycine max]	GO:0009536//plastid	GO:0030554//adenyl nucleotide binding	GO:0006950//response to stress;GO:0002097//tRNA wobble base modification	-0.36445	0.477529	-0.0900048	0.865357	-0.262769	0.614918	0.130142	0.80589	-0.643419	0.168056	0.876833	0.0218209	-0.30197	0.560813	0.359402	0.484109	0.480105	0.335174	0.419552	0.407598	-0.12036	0.820331	0.497351	0.315485	-0.142884	0.787133
Cs1g10010	turquoise	-0.417556	0.410067	0.62725	0.182518	0.699788	0.121662	-0.797141	0.0575534	-0.945106	0.00443731	0.795846	0.0582637	1.28291	1.43708	1.57721	1.41475	1.41432	1.50465	gi|255550546|ref|XP_002516323.1|/3.61435e-86/ATP binding protein, putative [Ricinus communis]	0.001	GO:0003676//nucleic acid binding;GO:0003824//catalytic activity	GO:0010038//response to metal ion	-0.411484	0.41761	0.0529963	0.92058	0.0427529	0.93591	0.712275	0.112268	-0.493587	0.319746	0.858372	0.0286672	-0.590072	0.217619	0.106685	0.840579	0.059247	0.911234	0.339323	0.51055	-0.0410266	0.938495	0.778702	0.0680405	0.209979	0.68966
Cs1g10030	black	-0.0763745	0.885661	0.830903	0.0404732	0.934462	0.0063021	-0.722805	0.104606	-0.441694	0.380545	-0.0593384	0.911097	1.73359	2.06258	2.17326	2.41224	2.41271	3.73674	gi|224081016|ref|XP_002306265.1|/0/predicted protein [Populus trichocarpa]	0.001	0.001	0.001	-0.302206	0.56049	-0.304979	0.556714	-0.485638	0.328811	-0.0999748	0.850537	-0.188559	0.720513	0.645572	0.166168	-0.636538	0.174149	0.592899	0.214862	0.0863837	0.870747	-0.0509576	0.92363	0.55611	0.251826	-0.0523877	0.92149	-0.580926	0.226635
Cs1g10040	red	-0.135902	0.797401	0.51311	0.297882	0.713914	0.11106	-0.6328	0.177498	-0.64328	0.168177	0.285232	0.583755	11.196	12.5254	11.8194	10.8375	12.3045	13.4695	gi|225431253|ref|XP_002274615.1|/2.04855e-12/PREDICTED: uncharacterized protein LOC100243711 [Vitis vinifera]	0.001	0.001	0.001	-0.278496	0.593056	-0.21718	0.679351	-0.266202	0.610128	-0.0834449	0.875123	-0.671695	0.143983	0.732304	0.0978998	-0.162855	0.757876	0.48496	0.329588	0.45256	0.367505	0.409756	0.419765	-0.12774	0.809432	0.344767	0.503339	-0.282208	0.587926
Cs1g10070	purple	0.128001	0.809047	-0.919706	0.00941186	-0.79012	0.0614517	0.76083	0.0789628	0.221294	0.673478	0.220421	0.674724	8.95984	8.9524	7.95081	7.16461	6.93971	6.95146	gi|224083484|ref|XP_002307045.1|/3.35379e-35/predicted protein [Populus trichocarpa]	0.001	0.001	0.001	0.34723	0.500088	-0.141269	0.789506	0.502276	0.309943	0.0262887	0.960576	-0.239194	0.648051	-0.481539	0.333521	0.631025	0.179098	-0.200363	0.703478	-0.267776	0.607937	0.356376	0.488066	-0.577089	0.230461	0.234282	0.655006	0.414609	0.413722
Cs1g10100	turquoise	0.238855	0.648532	-0.44762	0.373414	-0.529235	0.280264	0.723291	0.104258	0.869433	0.0244586	-0.710955	0.113246	24.9719	17.5902	18.1029	24.2242	18.2441	18.8675	gi|224082346|ref|XP_002306655.1|/4.62711e-170/predicted protein [Populus trichocarpa]	0.001	GO:0004672//protein kinase activity	0.001	0.259268	0.619812	-0.0733382	0.89019	0.0811363	0.878563	-0.300539	0.562765	0.681393	0.136095	-0.777259	0.0688949	0.018023	0.972968	0.00710914	0.989336	-0.54821	0.260063	-0.636503	0.17418	0.487713	0.326435	-0.758176	0.0806477	-0.285555	0.58331
Cs1g10110	brown	0.286383	0.582169	-0.637855	0.172976	-0.761269	0.0786861	0.801431	0.0552297	0.967454	0.00157165	-0.754911	0.0827421	0.48774	0.143395	0.001	0.269784	0.275833	0.001	gi|225432830|ref|XP_002279629.1|/0/PREDICTED: putative calcium-transporting ATPase 13, plasma membrane-type-like [Vitis vinifera]	GO:0016020//membrane	GO:0042625//ATPase activity, coupled to transmembrane movement of ions;GO:0046873//metal ion transmembrane transporter activity;GO:0005515//protein binding;GO:0000166//nucleotide binding	GO:0008152//metabolic process;GO:0006812//cation transport	0.311445	0.547937	0.165315	0.754287	0.0840077	0.874285	-0.546754	0.261593	0.557673	0.250209	-0.862772	0.026955	0.524847	0.285018	-0.202222	0.700803	-0.0194755	0.97079	-0.461011	0.357473	-0.0108973	0.983655	-0.749429	0.0863128	-0.133807	0.800488
Cs1g10115	grey60	-0.812655	0.0493596	0.0618697	0.907314	0.185016	0.725642	0.011737	0.982395	0.1852	0.725377	-0.267121	0.608848	1.78902	0.690335	1.65255	1.08233	1.77056	1.61155	gi|224083488|ref|XP_002307047.1|/1.64084e-16/predicted protein [Populus trichocarpa]	GO:0043232	GO:0046914//transition metal ion binding;GO:0003916//DNA topoisomerase activity	GO:0006261//DNA-dependent DNA replication	-0.879321	0.0209665	0.792132	0.0603227	0.528528	0.281028	0.255168	0.625554	-0.291416	0.57525	0.314407	0.54393	-0.515604	0.29513	0.676775	0.139827	0.54842	0.259842	-0.800105	0.0559435	-0.139138	0.79264	-0.248365	0.635113	-0.709711	0.11417
Cs1g10130	brown	0.0584459	0.912431	-0.324027	0.53097	-0.580269	0.227288	0.428909	0.396089	0.701641	0.120248	-0.501612	0.310689	0.73404	0.528727	0.588933	0.724747	0.784586	0.408071	gi|225431699|ref|XP_002264607.1|/3.33648e-56/PREDICTED: DNA topoisomerase 3-alpha [Vitis vinifera]	GO:0043232	GO:0046914//transition metal ion binding;GO:0003916//DNA topoisomerase activity	GO:0006261//DNA-dependent DNA replication	0.0956159	0.857013	0.536159	0.272826	0.106334	0.841101	-0.189796	0.718725	0.610235	0.198269	-0.597869	0.21005	0.322711	0.532737	-0.454563	0.365118	0.195884	0.709933	-0.497523	0.315292	-0.0855716	0.871956	-0.512338	0.298735	0.102911	0.846179
Cs1g10140	blue	0.642457	0.168902	-0.0725094	0.891427	-0.337171	0.51341	0.352391	0.493293	0.795804	0.0582868	-0.835312	0.03845	12.0912	10.2126	7.87141	14.2887	11.8668	9.85448	gi|147807580|emb|CAN77670.1|/0/hypothetical protein VITISV_024978 [Vitis vinifera]	0.001	0.001	0.001	0.55359	0.254442	-0.21746	0.678952	-0.521163	0.289032	-0.700292	0.121276	0.943608	0.00468046	-0.765491	0.0760432	0.287781	0.580245	-0.359062	0.484553	-0.272507	0.601357	-0.373835	0.46537	0.583855	0.223732	-0.860964	0.0276525	-0.116874	0.825487
Cs1g10150	turquoise	0.285604	0.583242	0.721057	0.105862	0.639084	0.171884	-0.825933	0.042812	-0.774307	0.0706579	0.511732	0.299406	3.0883	4.93789	4.5142	4.64509	4.42008	4.79351	gi|255550566|ref|XP_002516333.1|/1.57254e-70/conserved hypothetical protein [Ricinus communis]	GO:0043231//intracellular membrane-bounded organelle;GO:0016020//membrane	GO:0016670//oxidoreductase activity, acting on sulfur group of donors, oxygen as acceptor	GO:0006644//phospholipid metabolic process;GO:0009755//hormone-mediated signaling pathway;GO:0030329//prenylcysteine metabolic process	0.213634	0.684423	-0.444946	0.376625	-0.611057	0.197496	0.0961154	0.856271	-0.0701949	0.894881	0.521871	0.288259	-0.139971	0.791414	-0.28493	0.584172	-0.0475633	0.928709	0.66037	0.153435	0.212276	0.686369	0.504803	0.307114	0.388548	0.446507
Cs1g10160	pink	0.425612	0.400131	0.736207	0.0952021	0.646512	0.165346	-0.720424	0.106318	-0.367775	0.47321	-0.0721163	0.892013	0.001	1.22053	0.250437	0.918528	1.40869	1.46534	0.001	0.001	0.001	0.001	0.2141	0.683756	-0.412236	0.416674	-0.859502	0.0282227	-0.489422	0.324484	0.0545352	0.918278	0.353154	0.492291	0.0531666	0.920325	-0.0639856	0.904153	0.312123	0.54702	0.402938	0.428304	0.290034	0.577148	-0.0367902	0.94484	-0.0674963	0.898909
Cs1g10170	brown	0.463161	0.354937	-0.370142	0.470142	-0.569451	0.238153	0.531898	0.277394	0.863265	0.0267666	-0.797444	0.0573879	2.92507	2.44393	1.82109	2.68621	2.91964	2.05903	gi|224081036|ref|XP_002306272.1|/2.63678e-13/predicted protein [Populus trichocarpa]	0.001	0.001	0.001	0.413413	0.415209	0.0816136	0.877851	-0.252133	0.629814	-0.74652	0.0882345	0.634412	0.17605	-0.769767	0.073409	0.611399	0.197175	-0.326845	0.52719	0.163815	0.756476	-0.3126	0.546373	0.0502204	0.924733	-0.777029	0.0690317	-0.0949802	0.857958
Cs1g10180	black	-0.177901	0.735963	0.921481	0.00900583	0.981083	0.000533399	-0.88786	0.018158	-0.581212	0.226351	0.0776236	0.883798	8.05947	8.63871	8.86273	8.77658	9.30572	10.0257	0.001	0.001	0.001	0.001	-0.399645	0.432448	-0.097781	0.853796	-0.469715	0.347244	-0.01036	0.984461	-0.274845	0.598114	0.786877	0.0632921	-0.579511	0.228043	0.465274	0.35245	0.35479	0.490145	0.0291761	0.956248	0.34846	0.498466	0.0976747	0.853954	-0.445911	0.375465
Cs1g10220	green	-0.128529	0.808268	0.295815	0.569221	0.102959	0.846107	-0.246248	0.638093	0.230993	0.659673	-0.397966	0.434566	5.63239	5.26882	5.47302	5.69986	7.15789	5.46902	gi|359497677|ref|XP_003635604.1|/1.7816e-15/PREDICTED: uncharacterized protein LOC100852669, partial [Vitis vinifera]	0.001	0.001	0.001	-0.257263	0.622619	0.600935	0.207103	-0.199098	0.7053	-0.268964	0.606282	0.221784	0.672778	0.0499984	0.925065	0.0983665	0.852926	-0.128161	0.808811	0.77831	0.0682722	-0.360687	0.482432	-0.127792	0.809356	-0.361466	0.481415	-0.188782	0.720191
Cs1g10230	brown	-0.1987	0.705873	0.281364	0.589092	0.130372	0.80555	-0.0757671	0.886567	0.488445	0.325598	-0.693903	0.126203	1.83612	1.13362	1.48607	1.83657	2.30176	1.70124	gi|225443409|ref|XP_002267486.1|/0/PREDICTED: putative pentatricopeptide repeat-containing protein At1g16830 [Vitis vinifera]	0.001	0.001	0.001	-0.361944	0.480792	0.560585	0.247206	-0.133873	0.80039	-0.293226	0.572767	0.389912	0.444771	-0.0674211	0.899022	-0.203082	0.699565	0.170982	0.746027	0.515428	0.295324	-0.764344	0.0767569	0.234454	0.654763	-0.682912	0.134876	-0.557047	0.250855
Cs1g10240	yellow	0.501359	0.310973	-0.591348	0.216373	-0.746514	0.088239	0.791071	0.0609169	0.964706	0.00184651	-0.770888	0.0727253	8.07101	6.08362	4.53213	7.3139	6.31251	4.89954	gi|39726086|gb|AAR29980.1|/3.85635e-36/sterol delta-7 reductase [Tropaeolum majus]	GO:0031227//intrinsic to endoplasmic reticulum membrane	GO:0016628//oxidoreductase activity, acting on the CH-CH group of donors, NAD or NADP as acceptor	GO:0016129	0.521445	0.288724	-0.0848883	0.872973	-0.0915804	0.863013	-0.624761	0.184789	0.711266	0.113016	-0.953782	0.00315482	0.535292	0.273753	-0.299268	0.564499	-0.258248	0.62124	-0.362485	0.480087	0.188973	0.719915	-0.780798	0.0668079	-0.0581543	0.912867
Cs1g10245	lightyellow	0.0239655	0.964059	0.23709	0.651028	0.170004	0.747451	0.0284463	0.957342	0.59052	0.217181	-0.886364	0.0186359	3.38734	2.42933	2.38397	3.17952	3.65716	3.38156	0.001	0.001	0.001	0.001	-0.193315	0.71364	0.202333	0.700643	-0.313889	0.54463	-0.607607	0.200749	0.371089	0.468918	-0.162102	0.758976	-0.125838	0.81224	0.378521	0.459335	0.374018	0.465133	-0.695247	0.12516	0.405495	0.425094	-0.862834	0.0269315	-0.773145	0.0713574
Cs1g10260	turquoise	0.416181	0.411771	-0.711894	0.112551	-0.814252	0.0485493	0.892213	0.0168009	0.893986	0.0162628	-0.596379	0.211488	5.2413	2.99626	2.02003	4.42922	2.30544	1.71297	gi|255539505|ref|XP_002510817.1|/2.31744e-18/leucine-rich repeat receptor protein kinase exs precursor, putative [Ricinus communis]	GO:0016020//membrane	GO:0004674//protein serine/threonine kinase activity;GO:0004871//signal transducer activity;GO:0004175//endopeptidase activity;GO:0016491//oxidoreductase activity;GO:0000166//nucleotide binding	GO:0019538//protein metabolic process;GO:0009555//pollen development;GO:0001708//cell fate specification	0.504987	0.306909	-0.138342	0.793812	0.105184	0.842805	-0.387421	0.447944	0.645319	0.166388	-0.955159	0.00297095	0.415869	0.412158	-0.267084	0.6089	-0.518333	0.292131	-0.345465	0.502417	0.201622	0.701666	-0.628071	0.181772	0.024795	0.962815
Cs1g10270	turquoise	-0.153344	0.771787	0.237583	0.65033	0.326089	0.528204	-0.557013	0.250891	-0.895838	0.0157095	0.890745	0.0172529	30.0762	32.5656	32.3244	30.3904	31.4175	31.4825	gi|356542322|ref|XP_003539617.1|/3.63819e-132/PREDICTED: uncharacterized protein LOC100778503 [Glycine max]	0.001	GO:0017111//nucleoside-triphosphatase activity;GO:0000166//nucleotide binding	0.001	-0.0839758	0.874332	-0.0589921	0.911615	0.0356982	0.946476	0.435322	0.388265	-0.666002	0.148703	0.641576	0.169679	0.0756448	0.886749	-0.171899	0.744691	0.268138	0.607432	0.797737	0.0572281	-0.539482	0.269283	0.919828	0.00938371	0.5396	0.269157
Cs1g10310	yellow	-0.67162	0.144045	0.629473	0.1805	0.728959	0.100239	-0.806949	0.0523056	-0.8456	0.0339185	0.64629	0.16554	2.44949	3.10454	4.41492	2.77588	3.81372	3.93635	gi|255575351|ref|XP_002528578.1|/0/pentatricopeptide repeat-containing protein, putative [Ricinus communis]	0.001	0.001	0.001	-0.710377	0.113675	0.411719	0.417318	0.173782	0.741951	0.654213	0.15868	-0.644956	0.166707	0.963073	0.00202023	-0.582923	0.224653	0.29544	0.569733	0.5021	0.310141	0.11953	0.821558	-0.257075	0.622882	0.660666	0.153185	-0.0309545	0.953583
Cs1g10389	brown	-0.102836	0.84629	-0.209227	0.69074	-0.358168	0.485721	0.182173	0.729763	0.42231	0.404194	-0.346131	0.501538	0.32364	0.214087	0.195235	0.179016	0.503331	0.0951955	gi|195642494|gb|ACG40715.1|/1.84723e-28/carboxy-lyase [Zea mays]	GO:0044424//intracellular part	0.001	0.001	-0.119469	0.821649	0.64628	0.165548	0.0967415	0.85534	-0.271958	0.60212	0.131695	0.803599	-0.235841	0.652798	0.456594	0.362703	-0.254775	0.626106	0.733553	0.0970326	-0.256659	0.623465	-0.47654	0.339299	-0.298796	0.565144	0.00810089	0.987849
Cs1g10400	green	-0.250776	0.631721	0.378563	0.459282	0.198151	0.706663	-0.376185	0.46234	0.0520404	0.92201	-0.217455	0.678958	0.65961	0.509052	0.870421	0.798111	1.95842	0.679061	gi|147862302|emb|CAN79325.1|/3.37101e-97/hypothetical protein VITISV_003642 [Vitis vinifera]	0.001	0.001	0.001	-0.363051	0.47935	0.671736	0.14395	-0.131596	0.803746	-0.0879377	0.868433	0.108418	0.83801	0.21197	0.686807	-0.00245709	0.996314	-0.127723	0.809457	0.815141	0.0481008	-0.305072	0.556588	-0.193589	0.713245	-0.184024	0.72708	-0.118425	0.823193
Cs1g10405	brown	0.14638	0.781998	-0.314947	0.5432	-0.595167	0.21266	0.428027	0.397168	0.700022	0.121483	-0.493086	0.320314	7.95412	5.79753	6.29775	8.34105	8.52807	4.09434	0.001	0.001	0.001	0.001	0.189048	0.719806	0.453281	0.366645	0.0436827	0.934518	-0.205978	0.695403	0.684585	0.13354	-0.645099	0.166581	0.342436	0.506424	-0.530859	0.278512	0.102322	0.847053	-0.449848	0.370745	-0.0228115	0.965789	-0.511115	0.300089	0.168825	0.749169
Cs1g10425	salmon	0.280767	0.589916	0.0142692	0.978598	0.110158	0.835431	-0.265694	0.610837	-0.531598	0.277717	0.486152	0.328221	0.769916	1.49645	0.903094	0.662456	1.01596	1.05683	gi|224066981|ref|XP_002302310.1|/6.66152e-07/hypothetical protein POPTRDRAFT_754747 [Populus trichocarpa]	0.001	0.001	0.001	0.293773	0.572017	-0.395717	0.437407	-0.24613	0.63826	-0.172683	0.74355	-0.51424	0.296634	0.268572	0.606828	0.512056	0.299047	-0.173929	0.741737	0.259587	0.619366	0.892837	0.0166106	-0.483642	0.331101	0.545614	0.262792	0.404133	0.426802
Cs1g10430	yellow	-0.74828	0.0870698	0.659025	0.154575	0.768243	0.0743431	-0.749216	0.0864528	-0.627043	0.182707	0.345261	0.502687	0.001	0.001	1.01002	0.001	0.946876	0.984959	0.001	0.001	0.001	0.001	-0.852627	0.0309779	0.536978	0.271951	0.163307	0.757218	0.490165	0.323636	-0.582796	0.22478	0.923735	0.00850281	-0.658981	0.154612	0.5049	0.307006	0.648504	0.163611	-0.172618	0.743644	-0.161792	0.759429	0.369536	0.470928	-0.350648	0.495585
Cs1g10440	lightyellow	-0.298015	0.566211	0.424552	0.401433	0.272487	0.601385	-0.272227	0.601747	0.279618	0.591505	-0.518057	0.292433	0.882829	0.454214	0.815487	0.961381	1.4198	0.908863	gi|24461865|gb|AAN62352.1|AF506028_19/4.72204e-128/NBS-LRR type disease resistance protein [Citrus trifoliata]	0.001	0.001	0.001	-0.462519	0.355693	0.632136	0.178096	-0.131869	0.803343	-0.154261	0.770444	0.273948	0.599358	0.129409	0.80697	-0.2807	0.590009	0.151783	0.774074	0.622574	0.186794	-0.675362	0.140978	0.159705	0.76248	-0.504414	0.307549	-0.483175	0.331638
Cs1g10450	brown	0.763414	0.0773384	-0.354813	0.490115	-0.630173	0.179867	0.425335	0.400471	0.612835	0.195827	-0.466416	0.351109	0.838455	0.941201	0.482804	0.959173	0.905243	0.470826	gi|24461866|gb|AAN62353.1|AF506028_20/0/NBS-LRR type disease resistance protein [Citrus trifoliata]	0.001	0.001	0.001	0.781835	0.0662021	-0.214543	0.683122	-0.431249	0.393228	-0.668547	0.146585	0.714273	0.110797	-0.813053	0.049157	0.807123	0.0522148	-0.751273	0.0851042	-0.0905827	0.864498	0.150555	0.775874	0.0293653	0.955965	-0.462472	0.355749	0.406815	0.423442
Cs1g10460	turquoise	0.431269	0.393202	-0.793054	0.0598088	-0.864971	0.0261183	0.936238	0.00596876	0.900156	0.0144557	-0.594132	0.213664	1.88096	1.37098	0.992845	1.51728	1.16347	0.968213	gi|24461866|gb|AAN62353.1|AF506028_20/2.77482e-128/NBS-LRR type disease resistance protein [Citrus trifoliata]	0.001	0.001	0.001	0.520599	0.289649	-0.138151	0.794092	0.120388	0.82029	-0.472667	0.343799	0.53817	0.270679	-0.960123	0.00235359	0.557826	0.250051	-0.249067	0.634124	-0.398106	0.434388	-0.259958	0.618846	0.0554456	0.916917	-0.607169	0.201164	0.0265382	0.960202
Cs1g10470	red	-0.0901057	0.865207	0.505373	0.306477	0.63068	0.179408	-0.305377	0.556173	-0.161154	0.760361	-0.146912	0.781218	0.730082	0.61466	0.770733	0.899442	0.591178	1.09325	gi|24461866|gb|AAN62353.1|AF506028_20/8.53836e-124/NBS-LRR type disease resistance protein [Citrus trifoliata]	0.001	GO:0005488//binding	GO:0006952//defense response;GO:0009987//cellular process	-0.224241	0.669276	-0.375366	0.463396	-0.210216	0.689322	0.0704427	0.894511	0.0262403	0.960649	0.321049	0.534973	-0.777685	0.068642	0.623015	0.186388	-0.442468	0.379611	-0.309384	0.550732	0.770929	0.0727002	-0.186508	0.723481	-0.594897	0.212922
Cs1g10530	midnightblue	0.692162	0.12756	-0.461877	0.35645	-0.650646	0.161754	0.341321	0.5079	0.14817	0.779372	0.148708	0.778582	1.14229	2.0193	0.989452	1.44594	1.1595	0.452299	gi|299507806|gb|ADJ21814.1|/1.55426e-06/homogentisate phytyltransferase [Solanum tuberosum]	0.001	0.001	GO:0044249//cellular biosynthetic process;GO:0044283	0.83548	0.0383736	-0.351678	0.49423	-0.22179	0.672769	-0.269019	0.606207	0.349455	0.497154	-0.599383	0.208593	0.854639	0.030159	-0.893381	0.0164453	-0.259818	0.619043	0.636214	0.174438	-0.273344	0.600196	0.146888	0.781253	0.844327	0.0344647
Cs1g10540	turquoise	0.279523	0.591635	-0.719566	0.106938	-0.669345	0.145923	0.878588	0.0212166	0.877915	0.0214473	-0.704112	0.118372	4.79008	2.77255	1.50124	2.75304	2.44441	2.46567	gi|224137318|ref|XP_002327096.1|/1.98613e-84/cytochrome P450 [Populus trichocarpa]	0.001	GO:0016491//oxidoreductase activity;GO:0005506//iron ion binding	0.001	0.297371	0.567091	-0.120858	0.819595	0.141658	0.788935	-0.584546	0.223049	0.286142	0.582501	-0.773857	0.0709287	0.452315	0.367797	0.141444	0.789249	-0.188239	0.720976	-0.354673	0.490299	0.0312362	0.953161	-0.689429	0.129703	-0.332113	0.520146
Cs1g10550	turquoise	0.268952	0.606299	-0.861769	0.0273411	-0.848858	0.0325395	0.983204	0.00042078	0.836667	0.0378379	-0.498861	0.313783	63.501	49.0238	42.9795	51.0833	42.205	41.6388	gi|359483254|ref|XP_003632932.1|/3.99111e-50/PREDICTED: 60S ribosomal protein L7-4-like [Vitis vinifera]	GO:0030529//ribonucleoprotein complex	0.001	0.001	0.383262	0.453256	-0.104959	0.84314	0.304819	0.556932	-0.327675	0.526078	0.362761	0.479727	-0.870687	0.0240014	0.446179	0.375143	-0.0778752	0.883423	-0.436822	0.386443	-0.293058	0.572998	-0.00536585	0.991951	-0.512712	0.298321	-0.0471561	0.929318
Cs1g10560	brown	0.249593	0.633385	-0.483622	0.331124	-0.624233	0.185272	0.730981	0.0988223	0.985361	0.000319871	-0.83337	0.0393353	3.06892	1.50652	1.36725	2.64361	2.17345	1.47826	gi|358248576|ref|NP_001239649.1|/2.76799e-36/uncharacterized protein LOC100812806 [Glycine max]	GO:0044464//cell part	GO:0015075//ion transmembrane transporter activity	GO:0006811//ion transport	0.246339	0.637966	0.136002	0.797255	0.0383517	0.942501	-0.474838	0.341274	0.697472	0.123441	-0.831698	0.0401049	0.257674	0.622043	-0.109161	0.836908	-0.190679	0.717448	-0.648686	0.163452	0.269915	0.60496	-0.852389	0.0310753	-0.266457	0.609773
Cs1g10570	blue	0.773367	0.0712237	-0.331517	0.520941	-0.54243	0.266155	0.547102	0.261227	0.700336	0.121243	-0.569188	0.238419	8.23962	8.07203	7.38768	8.74059	7.67055	7.59173	gi|351723733|ref|NP_001238057.1|/5.1427e-40/mannosyl-oligosaccharide 1,2-alpha-mannosidase [Glycine max]	GO:0044464//cell part	GO:0046872//metal ion binding;GO:0015924	0.001	0.792401	0.0601727	-0.494789	0.318383	-0.393557	0.440143	-0.547698	0.260601	0.880687	0.0205042	-0.891445	0.0170365	0.3954	0.437809	-0.490418	0.323348	-0.671779	0.143914	-0.0950685	0.857827	0.532761	0.276467	-0.614252	0.194502	0.173205	0.74279
Cs1g10590	lightcyan	-0.0576802	0.913576	0.127414	0.809914	-0.139623	0.791927	0.0819782	0.877308	0.518673	0.291757	-0.508702	0.302768	10.9548	9.55405	10.789	11.9295	11.5359	10.0744	gi|356526306|ref|XP_003531759.1|/1.3516e-22/PREDICTED: GATA transcription factor 28-like [Glycine max]	0.001	GO:0046914//transition metal ion binding;GO:0003677//DNA binding;GO:0001071	GO:0006351//transcription, DNA-dependent	-0.0984611	0.852786	0.475963	0.339967	-0.0472568	0.929168	-0.01669	0.974967	0.713705	0.111214	-0.32613	0.528149	-0.21205	0.686692	-0.245289	0.639445	0.01983	0.970259	-0.709109	0.114619	0.36932	0.471207	-0.552617	0.255455	-0.12653	0.811218
Cs1g10600	steelblue	-0.626079	0.183585	0.138917	0.792965	0.395542	0.437628	-0.200155	0.703777	-0.180557	0.732107	-0.0268092	0.959796	9.78968	9.4046	9.64848	8.92097	9.91577	10.0784	gi|225443339|ref|XP_002264125.1|/1.92471e-41/PREDICTED: KH domain-containing protein At4g18375 [Vitis vinifera]	0.001	0.001	0.001	-0.732839	0.0975285	0.41196	0.417018	0.301246	0.5618	0.0353286	0.947029	-0.724198	0.10361	0.569678	0.237923	-0.254606	0.626343	0.785256	0.0642212	0.724474	0.103414	-0.231465	0.659003	-0.366114	0.475366	0.040803	0.93883	-0.651475	0.161037
Cs1g10610	blue	-0.717739	0.108263	0.407189	0.422973	0.680357	0.136928	-0.56355	0.244164	-0.725497	0.102685	0.519623	0.290716	23.9618	26.3971	39.2833	15.2811	29.8526	42.2266	gi|224113263|ref|XP_002316440.1|/2.16215e-41/predicted protein [Populus trichocarpa]	0.001	GO:0005488//binding	0.001	-0.767962	0.0745159	0.260392	0.618239	0.314382	0.543963	0.508949	0.302493	-0.88382	0.0194626	0.925304	0.00816084	-0.561951	0.245802	0.685181	0.133066	0.451411	0.368876	0.0717584	0.892547	-0.292265	0.574084	0.554011	0.254004	-0.339128	0.510809
Cs1g10620	blue	0.448798	0.372001	0.16013	0.761858	-0.0071149	0.989328	0.190769	0.717318	0.680094	0.13714	-0.865119	0.0260625	1.02736	0.528574	0.387344	1.42066	0.871509	0.982108	gi|356523099|ref|XP_003530179.1|/1.67505e-46/PREDICTED: xylosyltransferase 1-like [Glycine max]	GO:0044464//cell part	GO:0008194//UDP-glycosyltransferase activity	0.001	0.298186	0.565977	-0.268707	0.60664	-0.505799	0.306002	-0.590087	0.217605	0.826443	0.0425691	-0.517324	0.293239	-0.132315	0.802686	0.0379829	0.943053	-0.362824	0.479645	-0.570587	0.237002	0.845822	0.0338239	-0.901572	0.0140553	-0.463638	0.354375
Cs1g10630	green	-0.0271511	0.959283	0.0984844	0.852751	-0.13015	0.805878	-0.170251	0.747091	0.114815	0.828535	-0.113364	0.830682	6.94081	7.18088	7.12816	7.0837	8.73584	6.3688	gi|225443347|ref|XP_002264902.1|/6.30297e-35/PREDICTED: uncharacterized protein LOC100253108 isoform 1 [Vitis vinifera]	GO:0043231//intracellular membrane-bounded organelle	GO:0000166//nucleotide binding	0.001	-0.0570083	0.91458	0.572211	0.235362	-0.11703	0.825256	-0.150191	0.776407	0.173866	0.741829	-0.0363964	0.94543	0.37518	0.463635	-0.467556	0.349772	0.725944	0.102368	-0.0377677	0.943375	-0.401321	0.430337	-0.0771854	0.884452	0.240143	0.64671
Cs1g10640	blue	-0.879846	0.0207882	0.116952	0.825371	0.342021	0.506973	-0.337063	0.513552	-0.566658	0.24099	0.555987	0.251954	4.82429	4.58647	6.36614	3.29933	5.44919	5.39843	gi|225443349|ref|XP_002264976.1|/3.41289e-141/PREDICTED: F-box/kelch-repeat protein At1g51550 [Vitis vinifera]	0.001	GO:0003824//catalytic activity	GO:0019941//modification-dependent protein catabolic process	-0.845318	0.0340391	0.635619	0.17497	0.619019	0.190071	0.64302	0.168407	-0.882652	0.0198477	0.772538	0.0717241	-0.366923	0.474315	0.489507	0.324387	0.636153	0.174493	-0.0237332	0.964407	-0.639459	0.171552	0.595614	0.212228	-0.15688	0.76661
Cs1g10650	brown	0.70314	0.119109	-0.348245	0.498749	-0.576161	0.231391	0.507064	0.304591	0.801095	0.0554101	-0.735505	0.0956846	4.19022	3.95241	2.72785	4.21379	4.147	3.16344	gi|356526296|ref|XP_003531754.1|/3.56262e-40/PREDICTED: kelch repeat-containing protein At3g27220-like [Glycine max]	GO:0043231//intracellular membrane-bounded organelle;GO:0031410//cytoplasmic vesicle	0.001	0.001	0.662163	0.151921	-0.188109	0.721164	-0.430032	0.394714	-0.820085	0.0456424	0.732288	0.0979113	-0.844079	0.0345718	0.701675	0.120222	-0.480847	0.334319	-0.0422251	0.9367	-0.103037	0.845991	0.161618	0.759684	-0.724544	0.103364	0.0678622	0.898363
Cs1g10660	turquoise	0.252255	0.629644	-0.880873	0.0204417	-0.853885	0.0304648	0.97539	0.000901043	0.84599	0.0337523	-0.52959	0.279881	116.174	81.5001	60.9877	77.4011	68.8017	61.1218	gi|255544532|ref|XP_002513327.1|/3.08749e-139/conserved hypothetical protein [Ricinus communis]	0.001	0.001	0.001	0.349498	0.497098	-0.043817	0.934317	0.297919	0.566342	-0.418264	0.40919	0.274303	0.598865	-0.842456	0.0352751	0.553308	0.254736	-0.0499926	0.925074	-0.248172	0.635384	-0.259365	0.619677	-0.137395	0.795205	-0.523322	0.286677	-0.0832929	0.87535
Cs1g10670	turquoise	0.390136	0.444487	-0.644305	0.167278	-0.729409	0.0999233	0.860882	0.0276847	0.901306	0.0141302	-0.652418	0.160224	10.677	6.45247	5.15271	9.4493	5.53505	5.30403	gi|224097428|ref|XP_002310930.1|/2.00034e-111/predicted protein [Populus trichocarpa]	0.001	0.001	0.001	0.454021	0.365763	-0.164784	0.755062	0.0813322	0.878271	-0.395416	0.437789	0.65534	0.157714	-0.917868	0.00984142	0.304844	0.556899	-0.160189	0.761772	-0.553857	0.254165	-0.425316	0.400495	0.309737	0.550253	-0.687965	0.130858	-0.0921776	0.862125
Cs1g10680	red	-0.0700163	0.895147	0.710823	0.113344	0.851955	0.0312537	-0.764227	0.0768301	-0.633859	0.176547	0.187424	0.722155	0.149249	2.61081	1.5756	0.722352	2.80649	5.07047	0.001	0.001	0.001	0.001	-0.258894	0.620335	-0.262362	0.615487	-0.437931	0.385098	-0.125448	0.812815	-0.495042	0.318096	0.748244	0.0870932	-0.296841	0.567816	0.463632	0.354382	0.391667	0.442541	0.318954	0.537793	0.104937	0.843173	0.233347	0.656332	-0.342939	0.505758
Cs1g10690	turquoise	-0.240971	0.64554	0.782492	0.0658194	0.837433	0.037494	-0.943625	0.00467757	-0.907472	0.0124461	0.582871	0.224706	29.2134	40.4686	42.4313	35.5568	41.8203	44.5985	gi|224113249|ref|XP_002316436.1|/6.69137e-36/predicted protein [Populus trichocarpa]	0.001	0.001	0.001	-0.341352	0.507859	-0.0183158	0.972529	-0.27676	0.59546	0.306955	0.554029	-0.513858	0.297055	0.89871	0.0148698	-0.375194	0.463617	0.144971	0.784068	0.405634	0.42492	0.438239	0.384724	-0.0763534	0.885693	0.606649	0.201657	0.0607195	0.909033
Cs1g10700	lightyellow	-0.472546	0.343941	-0.683152	0.134685	-0.566119	0.241539	0.492587	0.320881	-0.0471948	0.92926	0.524008	0.28593	4.29571	3.88771	4.69881	3.45679	3.32941	3.14362	gi|358248317|ref|NP_001240116.1|/1.39834e-19/uncharacterized protein LOC100789593 [Glycine max]	0.001	GO:0046914//transition metal ion binding	0.001	-0.2092	0.690778	0.402498	0.428857	0.894193	0.0162005	0.693562	0.126469	-0.366881	0.47437	-0.091227	0.863539	0.0710159	0.893655	-0.0995834	0.851119	-0.164614	0.75531	0.0272021	0.959207	-0.621695	0.187601	0.504982	0.306914	0.407805	0.422202
Cs1g10710	lightcyan	-0.469228	0.347814	-0.610054	0.198439	-0.63961	0.171417	0.603538	0.204615	0.444038	0.377719	-0.038231	0.942681	11.3366	9.50603	11.1303	10.3048	10.2572	9.06272	gi|255544520|ref|XP_002513321.1|/4.76654e-37/conserved hypothetical protein [Ricinus communis]	0.001	0.001	0.001	-0.29032	0.576754	0.695447	0.125005	0.783929	0.064986	0.443993	0.377772	0.0968237	0.855218	-0.352988	0.492509	-0.00480514	0.992792	-0.10464	0.843613	-0.0205063	0.969245	-0.532977	0.276235	-0.35147	0.494504	-0.0665451	0.90033	0.0993291	0.851496
Cs1g10745	turquoise	-0.108845	0.837378	-0.423191	0.403108	-0.439587	0.383091	0.668652	0.146498	0.756622	0.0816412	-0.578592	0.22896	2.8034	1.40336	1.99966	2.49361	1.72468	1.87205	gi|224071850|ref|XP_002303583.1|/3.42062e-08/glutathione peroxidase [Populus trichocarpa]	0.001	0.001	0.001	-0.0680292	0.898114	0.184839	0.725898	0.353845	0.491385	-0.0143543	0.97847	0.474823	0.341292	-0.567253	0.240385	-0.221238	0.673557	0.201948	0.701196	-0.442102	0.380053	-0.79358	0.0595161	0.376987	0.461308	-0.628158	0.181693	-0.390452	0.444085
Cs1g10760	grey60	0.998098	5.42247e-06	-0.0598235	0.910372	-0.236652	0.651649	0.163757	0.75656	0.307583	0.553176	-0.358712	0.48501	0.466276	0.959592	0.001	0.902691	0.461466	0.480026	0.001	0.001	0.001	0.001	0.947052	0.00413105	-0.799705	0.0561592	-0.770541	0.0729363	-0.767364	0.074884	0.615504	0.193334	-0.602987	0.20514	0.604518	0.203681	-0.531734	0.27757	-0.429276	0.395639	0.432375	0.391853	0.404259	0.426645	-0.363085	0.479305	0.292772	0.573389
Cs1g10770	brown	0.0768307	0.884981	0.00482537	0.992762	-0.231998	0.658247	0.14068	0.790371	0.626197	0.183477	-0.674986	0.141284	0.185742	0.001	0.001	0.179794	0.367651	0.001	gi|225455406|ref|XP_002273978.1|/3.27317e-53/PREDICTED: leucine-rich repeat receptor protein kinase EXS-like [Vitis vinifera]	0.001	GO:0003824//catalytic activity	0.001	-0.0182564	0.972618	0.493244	0.320135	-0.179165	0.734128	-0.444544	0.377109	0.533495	0.275678	-0.375638	0.463046	0.244656	0.640339	-0.229133	0.662315	0.491711	0.321876	-0.523725	0.286239	0.0261972	0.960713	-0.657072	0.156235	-0.197837	0.707116
Cs1g10860	black	-0.58065	0.226909	0.723268	0.104275	0.853263	0.0307179	-0.665823	0.148852	-0.37398	0.465182	-0.0465176	0.930274	0.498762	0.34215	0.702045	0.482792	0.822695	1.02694	gi|225455406|ref|XP_002273978.1|/4.40317e-15/PREDICTED: leucine-rich repeat receptor protein kinase EXS-like [Vitis vinifera]	GO:0031410//cytoplasmic vesicle;GO:0016020//membrane	GO:0004674//protein serine/threonine kinase activity;GO:0004871//signal transducer activity;GO:0016491//oxidoreductase activity;GO:0000166//nucleotide binding;GO:0016787//hydrolase activity	GO:0009555//pollen development;GO:0008152//metabolic process;GO:0001708//cell fate specification	-0.777821	0.0685617	0.320692	0.535453	-0.0525337	0.921272	0.157629	0.765515	-0.401453	0.430171	0.785446	0.0641115	-0.734315	0.0965057	0.740242	0.0924478	0.528286	0.281289	-0.381818	0.455104	0.188209	0.72102	-0.0224391	0.966347	-0.714926	0.110317
Cs1g10875	yellow	-0.893445	0.016426	0.399082	0.433157	0.463434	0.354615	-0.461128	0.357335	-0.435529	0.388014	0.37298	0.466474	4.27011	3.29544	6.53641	4.34005	5.28257	5.05543	0.001	0.001	0.001	0.001	-0.890824	0.0172285	0.744564	0.0895377	0.498415	0.314285	0.788204	0.0625362	-0.397967	0.434563	0.69996	0.121531	-0.759665	0.0797005	0.371429	0.468478	0.378518	0.459339	-0.42068	0.406205	-0.150603	0.775804	0.357896	0.486077	-0.215253	0.682107
Cs1g10900	grey60	0.87705	0.0217458	-0.300597	0.562686	-0.491585	0.32202	0.266911	0.609141	0.151543	0.774426	0.0357289	0.946429	2.54645	3.87346	2.22071	3.42944	2.41061	2.05164	gi|224110812|ref|XP_002333023.1|/1.7342e-89/predicted protein [Populus trichocarpa]	0.001	0.001	0.001	0.967782	0.00154031	-0.645247	0.166451	-0.457754	0.361328	-0.395891	0.437188	0.498513	0.314174	-0.620269	0.188916	0.721495	0.105546	-0.8176	0.0468706	-0.506861	0.304817	0.6311	0.17903	0.0719692	0.892233	0.0181475	0.972782	0.72739	0.101345
Cs1g10910	greenyellow	0.404714	0.426074	-0.353913	0.491296	-0.453831	0.36599	0.637182	0.173575	0.96032	0.00233056	-0.95058	0.00360316	5.76017	4.07494	3.26848	5.22725	4.70312	4.3734	gi|302142868|emb|CBI20163.3|/3.07211e-104/unnamed protein product [Vitis vinifera]	0.001	GO:0005488//binding	0.001	0.327518	0.526289	-0.105125	0.842893	-0.197073	0.708217	-0.717618	0.108351	0.665982	0.148719	-0.781496	0.0663998	0.273383	0.600141	0.0369094	0.944661	-0.180951	0.731536	-0.563948	0.243756	0.410769	0.418502	-0.954786	0.00302018	-0.434863	0.388823
Cs1g10920	darkturquoise	0.765528	0.0760202	-0.0736375	0.889743	-0.137588	0.794921	0.211112	0.688036	0.164167	0.755961	-0.15325	0.771925	1.15326	1.63172	0.760923	1.95359	0.428012	1.33568	gi|224162676|ref|XP_002338470.1|/8.54342e-27/predicted protein [Populus trichocarpa]	0.001	GO:0005488//binding	0.001	0.774678	0.0704354	-0.894234	0.0161881	-0.490936	0.322758	-0.349782	0.496725	0.515367	0.295392	-0.479728	0.33561	0.148317	0.779156	-0.271083	0.603336	-0.890012	0.0174807	0.292337	0.573987	0.632499	0.177769	-0.201795	0.701416	0.203675	0.698712
Cs1g10925	darkgreen	-0.0815322	0.877973	0.237902	0.649879	0.00992922	0.985107	-0.412389	0.416483	-0.415941	0.412069	0.532924	0.276292	1.07431	1.98983	2.49508	2.07982	2.3391	1.10599	0.001	0.001	0.001	0.001	0.00997066	0.985045	0.365594	0.476042	-0.00740166	0.988898	0.458178	0.360825	0.0933605	0.860366	0.20427	0.697856	0.0703041	0.894718	-0.695322	0.125102	0.21391	0.684029	0.300385	0.562975	-0.303231	0.559095	0.514053	0.29684	0.720297	0.10641
Cs1g10940	paleturquoise	0.752294	0.084438	0.565071	0.242608	0.315399	0.542588	-0.401187	0.430506	0.00694558	0.989582	-0.293581	0.572281	0.359628	0.740111	0.379652	1.04434	0.711836	0.740466	gi|224122926|ref|XP_002330398.1|/8.19861e-23/BED finger-nbs-lrr resistance protein [Populus trichocarpa]	0.001	0.001	0.001	0.602207	0.205885	-0.60627	0.202017	-0.94494	0.00446398	-0.515707	0.295016	0.682641	0.135093	-0.163444	0.757017	0.0514654	0.92287	-0.416862	0.410927	-0.302072	0.560673	0.210281	0.689228	0.722991	0.104473	-0.320354	0.535908	0.124734	0.813869
Cs1g10950	skyblue	0.379837	0.457646	-0.151999	0.773757	-0.251497	0.630708	-0.0658439	0.901377	-0.437259	0.385912	0.688927	0.130099	6.60515	8.62948	7.91309	7.68675	6.83081	6.57072	0.001	0.001	0.001	0.001	0.556782	0.25113	-0.361523	0.481341	-0.0792737	0.881339	0.277339	0.594657	0.00909466	0.986358	-0.0828516	0.876007	0.399608	0.432494	-0.749771	0.0860878	-0.384076	0.452215	0.809737	0.0508562	-0.257832	0.621822	0.66453	0.149933	0.953839	0.00314702
Cs1g10970	brown	0.351234	0.494814	-0.641509	0.169738	-0.819946	0.0457106	0.718013	0.108064	0.839363	0.0366336	-0.57799	0.22956	8.38771	7.15397	5.96629	7.33761	7.81288	5.3565	gi|224117250|ref|XP_002317519.1|/2.53104e-143/nbs-lrr resistance protein [Populus trichocarpa]	0.001	0.001	0.001	0.409139	0.420535	0.202572	0.700298	0.0442862	0.933614	-0.50988	0.301459	0.528821	0.280712	-0.8402	0.0362637	0.711975	0.112491	-0.455708	0.363756	0.0938341	0.859662	-0.233111	0.656667	-0.20628	0.694968	-0.564382	0.243313	0.142844	0.787191
Cs1g10980	blue	0.659848	0.153877	0.273302	0.600253	-0.0427501	0.935914	-0.0170287	0.974459	0.472883	0.343549	-0.612166	0.196455	0.167628	0.172489	0.001	0.649043	0.331798	0.172571	gi|356498290|ref|XP_003517986.1|/2.57539e-21/PREDICTED: uncharacterized protein LOC100819936 [Glycine max]	0.001	0.001	0.001	0.547806	0.260487	-0.300815	0.562388	-0.707924	0.115504	-0.537046	0.271878	0.959639	0.00241062	-0.516753	0.293865	0.0914965	0.863138	-0.464535	0.353319	-0.324857	0.529856	-0.220883	0.674063	0.729008	0.100205	-0.653692	0.159128	0.0240245	0.96397
Cs1g10990	blue	0.879505	0.0209038	-0.480178	0.335091	-0.663042	0.151182	0.586929	0.220701	0.601164	0.206884	-0.409199	0.42046	1.13462	1.30487	0.422752	1.35671	0.726592	0.549684	gi|224128410|ref|XP_002329155.1|/5.83883e-149/BED finger-nbs-lrr resistance protein [Populus trichocarpa]	0.001	0.001	0.001	0.934986	0.0062029	-0.5766	0.23095	-0.395311	0.437921	-0.624002	0.185483	0.703326	0.118967	-0.903154	0.0136146	0.705312	0.117466	-0.621254	0.188008	-0.554981	0.252996	0.226294	0.666353	0.243081	0.64256	-0.429	0.395977	0.382235	0.454571
Cs1g11000	brown	0.570079	0.237517	-0.565314	0.242361	-0.758862	0.0802104	0.638184	0.172683	0.778876	0.0679378	-0.57939	0.228164	2.85676	2.48735	0.927946	2.33986	2.60981	0.904924	0.001	0.001	0.001	0.001	0.600059	0.207943	-0.02878	0.956842	-0.181822	0.730273	-0.677083	0.139577	0.566351	0.241303	-0.855288	0.0298973	0.827312	0.0421569	-0.533284	0.275905	0.048167	0.927805	-0.0366357	0.945071	-0.135845	0.797485	-0.55946	0.248365	0.206851	0.694148
Cs1g11020	midnightblue	0.634754	0.175745	-0.59703	0.210859	-0.721655	0.105432	0.459533	0.35922	0.228074	0.663821	0.0803518	0.879732	9.68681	12.6122	7.93051	9.18528	9.19559	6.30911	gi|224075094|ref|XP_002335862.1|/4.10064e-22/predicted protein [Populus trichocarpa]	0.001	0.001	0.001	0.774108	0.0707773	-0.301875	0.560943	-0.127334	0.810031	-0.361523	0.48134	0.208474	0.69182	-0.61817	0.190857	0.956843	0.00275356	-0.758732	0.0802933	-0.122267	0.817513	0.615023	0.193782	-0.422112	0.404437	0.0997013	0.850944	0.728223	0.100757
Cs1g11040	cyan	-0.716821	0.108932	-0.060084	0.909982	0.162517	0.75837	-0.242654	0.643162	-0.692742	0.127108	0.827532	0.0420526	0.501806	0.585204	0.776962	0.323825	0.529738	0.551044	gi|224117250|ref|XP_002317519.1|/6.34944e-89/nbs-lrr resistance protein [Populus trichocarpa]	0.001	GO:0005488//binding	0.001	-0.589234	0.218439	0.427165	0.398225	0.658573	0.154958	0.757798	0.0808885	-0.902496	0.013797	0.672285	0.143498	-0.190555	0.717627	0.237019	0.651129	0.374462	0.464561	0.29964	0.563991	-0.74154	0.0915695	0.854327	0.0302854	0.209635	0.690154
Cs1g11060	tan	-0.230617	0.660207	-0.437766	0.385298	-0.24011	0.646756	0.585512	0.222096	0.621015	0.188227	-0.614372	0.19439	1.91801	0.001	0.001	0.001	0.474557	0.987287	gi|164652938|gb|ABY65002.1|/7.5672e-17/14-3-3c protein [Gossypium hirsutum]	0.001	GO:0005515//protein binding	0.001	-0.281837	0.588437	0.161781	0.759446	0.345833	0.501931	-0.333752	0.51796	-0.127329	0.810038	-0.266551	0.609643	-0.009333	0.986001	0.675446	0.140909	0.125646	0.812522	-0.591982	0.215755	-0.0141919	0.978714	-0.583443	0.224139	-0.753633	0.0835685
Cs1g11080	darkturquoise	-0.804397	0.053649	0.369678	0.470744	0.358786	0.484914	-0.376073	0.462485	-0.147108	0.78093	0.039793	0.940342	1.3969	1.14992	1.62215	1.35217	1.65899	1.43809	gi|302142868|emb|CBI20163.3|/4.3574e-90/unnamed protein product [Vitis vinifera]	0.001	GO:0016787//hydrolase activity;GO:0005488//binding	0.001	-0.858718	0.0285309	0.891265	0.017092	0.375455	0.46328	0.479719	0.33562	-0.222875	0.671223	0.525514	0.284293	-0.563344	0.244374	0.317626	0.539583	0.644573	0.167042	-0.586493	0.22113	-0.179638	0.733441	0.0457362	0.931444	-0.344198	0.504091
Cs1g11100	lightcyan	-0.0572339	0.914243	0.177688	0.736274	0.45787	0.36119	-0.323224	0.532048	-0.561644	0.246117	0.354889	0.490015	39.9971	43.3743	40.4951	37.4648	39.8404	44.6375	gi|255572747|ref|XP_002527306.1|/9.74148e-141/ccr4-associated factor, putative [Ricinus communis]	GO:0043231//intracellular membrane-bounded organelle	GO:0000175//3'-5'-exoribonuclease activity;GO:0005488//binding	GO:0016070//RNA metabolic process	-0.120413	0.820254	-0.400915	0.430848	-0.0919135	0.862518	-0.0626079	0.906211	-0.742428	0.0909708	0.541572	0.267063	-0.0230965	0.965361	0.494486	0.318726	0.179544	0.733579	0.523427	0.286563	-0.204924	0.696917	0.408577	0.421237	-0.189341	0.719382
Cs1g11110	turquoise	0.358238	0.48563	-0.676015	0.140446	-0.805404	0.0531168	0.860521	0.0278248	0.967422	0.00157475	-0.708342	0.115192	9.69736	6.66567	5.52815	8.33552	7.02524	5.2712	gi|255572749|ref|XP_002527307.1|/6.18247e-109/conserved hypothetical protein [Ricinus communis]	0.001	0.001	0.001	0.414135	0.414311	0.0331603	0.950278	0.0891284	0.866661	-0.475064	0.341012	0.648623	0.163507	-0.93891	0.0054839	0.468131	0.349098	-0.255568	0.624995	-0.274981	0.597925	-0.439631	0.383038	0.117237	0.824949	-0.724089	0.103688	-0.0564667	0.91539
Cs1g11120	brown	0.689158	0.129917	-0.474891	0.341212	-0.707581	0.115761	0.544093	0.264396	0.701571	0.120301	-0.526071	0.283688	0.509623	0.5244	0.001	0.493305	0.504366	0.001	0.001	0.001	0.001	0.001	0.714108	0.110917	-0.14278	0.787286	-0.316736	0.540783	-0.694311	0.125886	0.638887	0.172059	-0.848477	0.0326994	0.844362	0.0344497	-0.649909	0.162392	-0.0248449	0.96274	0.077797	0.88354	-0.0606385	0.909154	-0.512589	0.298457	0.315055	0.543054
Cs1g11130	green	0.0149667	0.977552	0.219197	0.67647	0.0576779	0.913579	-0.188241	0.720974	0.256395	0.623835	-0.438916	0.383903	0.765396	0.52506	0.001	0.493926	3.03	0.525311	0.001	0.001	0.001	0.001	-0.126212	0.811687	0.448952	0.371816	-0.289688	0.577623	-0.458015	0.361018	0.162246	0.758767	-0.00841034	0.987385	0.286112	0.582542	-0.120274	0.820459	0.811819	0.0497863	-0.211431	0.687579	-0.191519	0.716234	-0.384208	0.452046	-0.189922	0.718542
Cs1g11140	lightyellow	0.495578	0.317489	0.298367	0.56573	0.17447	0.740951	-0.0590259	0.911564	0.491655	0.32194	-0.836158	0.0380674	0.575731	0.47394	0.0607788	0.668755	0.797709	0.711251	gi|300793633|tpg|DAA33875.1|/4.42353e-57/TPA: TPA_inf: aquaporin NIP6;1 [Gossypium hirsutum]	GO:0031224//intrinsic to membrane	GO:0042887;GO:0015166//polyol transmembrane transporter activity;GO:0005372//water transmembrane transporter activity	GO:0006810//transport;GO:0010036//response to boron	0.261369	0.616874	-0.250794	0.631696	-0.718655	0.107598	-0.892851	0.0166063	0.495624	0.317438	-0.275404	0.597339	0.176474	0.738037	0.0958956	0.856597	0.216667	0.680086	-0.259664	0.619258	0.497354	0.315481	-0.806863	0.0523507	-0.510145	0.301165
Cs1g11150	royalblue	0.0280746	0.957899	-0.0531275	0.920384	0.0729192	0.890815	0.0286719	0.957004	0.154474	0.770132	-0.346598	0.500921	1.40003	1.35059	0.831369	0.762303	1.55879	1.44132	gi|255572753|ref|XP_002527309.1|/1.63071e-31/conserved hypothetical protein [Ricinus communis]	GO:0031224//intrinsic to membrane	GO:0042887;GO:0015166//polyol transmembrane transporter activity;GO:0005372//water transmembrane transporter activity	GO:0006810//transport;GO:0010036//response to boron	-0.104377	0.844003	0.0325958	0.951124	-0.148635	0.778689	-0.590537	0.217165	-0.347986	0.49909	0.0731615	0.890454	0.371373	0.468551	0.370776	0.469322	0.666042	0.148669	0.0496925	0.925523	-0.32148	0.534392	-0.259667	0.619254	-0.437147	0.386049
Cs1g11160	darkgreen	-0.00808043	0.98788	-0.525416	0.284399	-0.36966	0.470766	0.719098	0.107277	0.599515	0.208466	-0.457819	0.361251	9.27937	6.70422	6.94755	7.70817	5.8619	7.79147	gi|147811916|emb|CAN77137.1|/8.84647e-37/hypothetical protein VITISV_038275 [Vitis vinifera]	GO:0005840//ribosome	0.001	0.001	0.0303685	0.954461	-0.191665	0.716023	0.333367	0.518474	-0.128695	0.808024	0.149615	0.777252	-0.478978	0.336477	-0.134464	0.79952	0.453258	0.366672	-0.562795	0.244937	-0.495469	0.317613	0.320595	0.535583	-0.486101	0.32828	-0.473568	0.342751
Cs1g11170	royalblue	0.504263	0.307718	-0.385013	0.451017	-0.510658	0.300596	0.42038	0.406575	0.18562	0.724767	0.122341	0.817404	4.90883	5.33178	4.96623	5.93956	3.71112	4.07094	gi|255572761|ref|XP_002527313.1|/2.31253e-33/golgi snare 11 protein, putative [Ricinus communis]	GO:0031224//intrinsic to membrane	GO:0005515//protein binding	GO:0048193//Golgi vesicle transport	0.669514	0.145784	-0.472934	0.343489	-0.0309306	0.953619	0.0919001	0.862538	0.513967	0.296935	-0.587572	0.220069	0.215603	0.681607	-0.58105	0.226512	-0.891976	0.0168736	0.233001	0.656823	0.274641	0.598396	0.0528242	0.920837	0.587703	0.219941
Cs1g11180	yellow	0.653578	0.159225	-0.332362	0.519814	-0.509923	0.301411	0.532629	0.276608	0.857242	0.029115	-0.845121	0.0341236	18.5026	15.806	9.21358	17.5722	17.2752	13.2978	gi|224057553|ref|XP_002299264.1|/3.4559e-11/predicted protein [Populus trichocarpa]	GO:0031224//intrinsic to membrane	GO:0005515//protein binding	GO:0048193//Golgi vesicle transport	0.580175	0.227381	-0.208224	0.692178	-0.419184	0.408053	-0.878663	0.0211909	0.690565	0.128811	-0.818597	0.046376	0.611562	0.197022	-0.28677	0.581637	-0.0382173	0.942702	-0.21584	0.681268	0.238797	0.648613	-0.830163	0.0408175	-0.132982	0.801703
Cs1g11190	turquoise	0.157182	0.766168	-0.626957	0.182785	-0.636532	0.174155	0.857433	0.0290391	0.89726	0.0152909	-0.681455	0.136045	2.15968	0.001	0.001	1.21947	0.001	0.185281	gi|255572763|ref|XP_002527314.1|/9.01394e-66/zinc finger protein, putative [Ricinus communis]	0.001	GO:0005488//binding	GO:0009639//response to red or far red light	0.203701	0.698674	-0.0212293	0.968161	0.240636	0.646013	-0.30446	0.557421	0.501579	0.310725	-0.786348	0.0635944	0.12411	0.81479	0.102514	0.846768	-0.457263	0.36191	-0.60443	0.203765	0.287206	0.581036	-0.711715	0.112683	-0.317433	0.539844
Cs1g11200	paleturquoise	0.487634	0.326526	0.779193	0.0677509	0.598955	0.209005	-0.662368	0.151749	-0.157971	0.765014	-0.287989	0.579959	1.8731	2.61577	1.9774	2.91395	3.04549	2.96137	gi|224057557|ref|XP_002299266.1|/2.52544e-35/predicted protein [Populus trichocarpa]	GO:0031980//mitochondrial lumen	0.001	0.001	0.257089	0.622862	-0.364855	0.477002	-0.932771	0.00662769	-0.54106	0.267606	0.363009	0.479405	0.187121	0.722595	-0.0345166	0.948246	-0.140568	0.790537	0.195383	0.710655	0.163669	0.756688	0.524948	0.284908	-0.274794	0.598184	-0.128705	0.808008
Cs1g11210	lightgreen	0.0867368	0.870221	-0.67117	0.144416	-0.524812	0.285056	0.508922	0.302523	0.21101	0.688182	-0.00721424	0.989179	5.1636	5.22011	4.20788	3.68293	4.66206	4.29	gi|255572767|ref|XP_002527316.1|/2.26974e-14/conserved hypothetical protein [Ricinus communis]	0.001	0.001	0.001	0.165709	0.753711	0.00252268	0.996216	0.267293	0.608608	-0.328288	0.525259	-0.411222	0.417937	-0.263141	0.614398	0.73832	0.0937554	0.00916754	0.986249	0.337761	0.512625	0.331291	0.521243	-0.712029	0.112451	0.0631492	0.905402	0.0996693	0.850991
Cs1g11225	red	-0.0392987	0.941082	0.794489	0.0590126	0.916609	0.0101412	-0.789263	0.0619356	-0.698352	0.122764	0.276006	0.596504	9.25979	11.3125	11.3332	11.1416	10.7342	13.9385	gi|255572771|ref|XP_002527318.1|/4.09029e-29/Defective in cullin neddylation protein, putative [Ricinus communis]	0.001	GO:0046872//metal ion binding	0.001	-0.198552	0.706085	-0.426351	0.399224	-0.441699	0.380539	0.0835316	0.874994	-0.327779	0.525939	0.73127	0.0986208	-0.569486	0.238118	0.435933	0.387522	-0.0317714	0.952359	0.261923	0.6161	0.418922	0.408377	0.277649	0.594228	-0.282624	0.587352
Cs1g11230	yellow	0.549501	0.25871	-0.495505	0.317572	-0.477952	0.337663	0.683389	0.134495	0.790779	0.0610812	-0.765357	0.0761265	16.5295	16.0296	15.1059	15.9661	15.766	15.9284	gi|225443088|ref|XP_002271967.1|/0/PREDICTED: nuclear pore complex protein Nup98-Nup96 [Vitis vinifera]	GO:0005635//nuclear envelope	0.001	GO:0051234//establishment of localization	0.495567	0.317502	-0.413109	0.415586	-0.225478	0.667515	-0.822816	0.0443102	0.3773	0.460905	-0.737635	0.094223	0.50293	0.30921	0.0941909	0.859131	-0.223532	0.670286	-0.172379	0.743992	0.22742	0.664751	-0.744807	0.0893758	-0.338887	0.511129
Cs1g11240	turquoise	-0.000479607	0.999281	0.599073	0.208891	0.666775	0.148058	-0.803038	0.0543705	-0.940171	0.00526225	0.715379	0.109985	5.16465	15.6533	14.0766	9.99856	11.7097	15.2742	gi|356514857|ref|XP_003526119.1|/3.1083e-84/PREDICTED: G-type lectin S-receptor-like serine/threonine-protein kinase At1g11300-like [Glycine max]	0.001	GO:0005488//binding	0.001	-0.0402717	0.939625	-0.313719	0.54486	-0.317475	0.539787	0.267391	0.608473	-0.498969	0.31366	0.740503	0.092271	-0.168274	0.749971	-0.0275448	0.958693	0.136053	0.79718	0.72514	0.10294	-0.101124	0.848831	0.732473	0.0977822	0.30647	0.554687
Cs1g11280	blue	0.615528	0.193312	-0.182443	0.729372	-0.473476	0.342858	0.426158	0.399461	0.768702	0.074061	-0.689458	0.129681	2.71222	1.88572	1.08339	3.97354	2.39405	1.20744	gi|224084425|ref|XP_002307290.1|/0/predicted protein [Populus trichocarpa]	0.001	GO:0004672//protein kinase activity	0.001	0.594843	0.212975	-0.167967	0.750418	-0.390876	0.443546	-0.522639	0.287421	0.97638	0.000830284	-0.82582	0.0428657	0.306545	0.554585	-0.516382	0.294274	-0.394851	0.438504	-0.330298	0.52257	0.513313	0.297656	-0.731041	0.0987804	0.0855702	0.871958
Cs1g11290	blue	0.410995	0.418219	-0.234643	0.654495	-0.454813	0.364821	0.512705	0.298329	0.789713	0.0616817	-0.676918	0.139711	0.976083	0.401754	0.412173	1.32276	0.579608	0.401947	gi|224084425|ref|XP_002307290.1|/4.7447e-42/predicted protein [Populus trichocarpa]	0.001	GO:0004672//protein kinase activity;GO:0000166//nucleotide binding	0.001	0.412115	0.416824	-0.100805	0.849305	-0.172685	0.743547	-0.330408	0.522423	0.909069	0.0120267	-0.780392	0.0670462	0.0603954	0.909517	-0.299201	0.564591	-0.538816	0.269991	-0.530408	0.278999	0.592382	0.215365	-0.735137	0.0959382	-0.0701262	0.894983
Cs1g11320	yellow	0.501986	0.310268	-0.641314	0.16991	-0.799911	0.0560482	0.808341	0.0515796	0.943526	0.00469399	-0.714738	0.110455	8.09992	4.85057	1.82233	6.49096	5.05951	1.98217	gi|24461861|gb|AAN62348.1|AF506028_15/0/NBS-LRR type disease resistance protein [Citrus trifoliata]	0.001	0.001	0.001	0.541191	0.267468	-0.0588531	0.911822	-0.0594584	0.910918	-0.60656	0.201741	0.676248	0.140256	-0.961825	0.00215814	0.610125	0.198373	-0.36023	0.483027	-0.220381	0.67478	-0.298583	0.565435	0.093543	0.860095	-0.720438	0.106308	0.0216216	0.967573
Cs1g11330	darkturquoise	-0.641072	0.170124	0.00942664	0.98586	0.00276465	0.995853	-0.149719	0.7771	-0.0746991	0.88816	0.112549	0.83189	3.57235	2.85906	4.19029	2.30531	5.10683	2.86043	gi|357157660|ref|XP_003577872.1|/3.52724e-23/PREDICTED: alpha-L-arabinofuranosidase 1-like [Brachypodium distachyon]	0.001	0.001	0.001	-0.633742	0.176652	0.901086	0.014192	0.430935	0.393611	0.275305	0.597475	-0.373887	0.465302	0.335804	0.515227	0.010568	0.984149	0.0687896	0.896978	0.889775	0.0175548	-0.249181	0.633964	-0.664099	0.150295	0.159637	0.762578	-0.062188	0.906838
Cs1g11340	blue	-0.628284	0.181579	-0.274869	0.598081	-0.043644	0.934576	0.124292	0.814522	-0.0384067	0.942418	0.0797826	0.88058	11.0196	9.99263	10.4699	8.20009	10.906	10.3519	gi|24461854|gb|AAN62341.1|AF506028_8/7.88407e-55/CTV.12 [Citrus trifoliata]	0.001	0.001	0.001	-0.617453	0.191522	0.575101	0.232453	0.573614	0.233948	0.116818	0.82557	-0.735906	0.0954087	0.31909	0.53761	0.079521	0.88097	0.514182	0.296698	0.74187	0.0913466	-0.137663	0.79481	-0.728797	0.100353	0.151431	0.77459	-0.342529	0.5063
Cs1g11350	brown	0.267001	0.609015	0.00708449	0.989373	-0.192342	0.715045	0.16354	0.756876	0.670964	0.144586	-0.797759	0.0572163	8.30832	6.12047	4.25257	7.79858	10.5897	6.253	gi|24461856|gb|AAN62343.1|AF506028_10/3.65273e-151/nodulin-like protein [Citrus trifoliata]	GO:0043231//intracellular membrane-bounded organelle	0.001	0.001	0.126222	0.811672	0.251989	0.630017	-0.36103	0.481984	-0.702858	0.119322	0.52183	0.288304	-0.427009	0.398416	0.360047	0.483266	-0.144586	0.784632	0.467828	0.349454	-0.418343	0.409093	0.10383	0.844815	-0.764837	0.0764499	-0.302849	0.559615
Cs1g11380	brown	0.214837	0.682702	0.0833748	0.875228	0.219765	0.67566	-0.152482	0.77305	-0.519691	0.290642	0.53079	0.278587	10.3392	13.6116	12.6805	12.3629	7.97533	13.3051	gi|24461857|gb|AAN62344.1|AF506028_11/7.85297e-91/CTV.15 [Citrus trifoliata]	0.001	0.001	0.001	0.283861	0.585645	-0.708282	0.115237	-0.0954577	0.857248	0.272573	0.601267	-0.210454	0.688979	0.194039	0.712594	-0.198929	0.705543	0.0360726	0.945915	-0.703825	0.118589	0.544841	0.263607	0.250664	0.631879	0.494174	0.319079	0.27296	0.600728
Cs1g11390	greenyellow	-0.577905	0.229645	0.262662	0.615068	0.411572	0.4175	-0.54001	0.268722	-0.908266	0.0122367	0.940824	0.00514915	3.75971	7.40395	11.2228	4.1413	5.90216	7.27403	gi|24461866|gb|AAN62353.1|AF506028_20/0/NBS-LRR type disease resistance protein [Citrus trifoliata]	0.001	0.001	0.001	-0.481595	0.333456	0.234617	0.654531	0.391623	0.442597	0.825398	0.0430672	-0.747522	0.0875704	0.797005	0.0576282	-0.369272	0.471269	0.103105	0.84589	0.18985	0.718646	0.416645	0.411196	-0.460736	0.357798	0.943094	0.00476537	0.328813	0.524555
Cs1g11400	royalblue	0.81294	0.0492144	-0.0890572	0.866767	-0.230707	0.66008	0.173387	0.742526	0.108247	0.838264	-0.0276944	0.958469	0.770119	1.08962	0.711374	1.21137	0.571631	0.792829	gi|296087190|emb|CBI33564.3|/2.66307e-33/unnamed protein product [Vitis vinifera]	0.001	0.001	0.001	0.86174	0.0273523	-0.81967	0.0458462	-0.49981	0.312714	-0.275407	0.597335	0.582784	0.224791	-0.51499	0.295806	0.271573	0.602656	-0.537362	0.271541	-0.852071	0.0312057	0.412526	0.416313	0.515036	0.295756	-0.0801075	0.880096	0.462536	0.355673
Cs1g11410	blue	0.95313	0.0032437	-0.228698	0.662933	-0.449019	0.371737	0.304118	0.557886	0.450263	0.370248	-0.405095	0.425596	1.36846	1.77548	0.816547	1.6702	1.41323	1.10255	gi|24461866|gb|AAN62353.1|AF506028_20/0/NBS-LRR type disease resistance protein [Citrus trifoliata]	0.001	0.001	0.001	0.935964	0.0060197	-0.583912	0.223675	-0.64884	0.163319	-0.780167	0.0671781	0.650449	0.161924	-0.729453	0.0998924	0.782091	0.0660529	-0.666072	0.148644	-0.2671	0.608877	0.37564	0.463043	0.197596	0.707464	-0.400172	0.431783	0.381584	0.455405
Cs1g11420	blue	0.325676	0.528757	0.655814	0.157309	0.410397	0.418965	-0.425303	0.40051	0.229697	0.661514	-0.60854	0.199868	21.5638	21.3654	20.018	29.2517	29.8581	26.3203	gi|24461867|gb|AAN62354.1|AF506028_23/9.15395e-12/CTV.22 [Citrus trifoliata]	0.001	GO:0008134//transcription factor binding	GO:0006351//transcription, DNA-dependent	0.0974425	0.854299	-0.0324336	0.951367	-0.74628	0.088394	-0.521012	0.289198	0.627382	0.182398	-0.0349246	0.947634	-0.152666	0.772779	-0.0999312	0.850602	0.210826	0.688447	-0.331796	0.520569	0.626136	0.183533	-0.612966	0.195705	-0.325326	0.529227
Cs1g11430	blue	0.625367	0.184235	-0.41698	0.410781	-0.63392	0.176492	0.651416	0.161088	0.865285	0.0259997	-0.706752	0.116382	5.74472	4.17268	2.65574	6.4694	4.05043	2.97639	gi|24461866|gb|AAN62353.1|AF506028_20/0/NBS-LRR type disease resistance protein [Citrus trifoliata]	0.001	0.001	0.001	0.640777	0.170385	-0.245431	0.639246	-0.25439	0.626646	-0.556885	0.251023	0.886945	0.0184497	-0.940298	0.00524014	0.402	0.429483	-0.425785	0.399919	-0.49317	0.320219	-0.310411	0.549339	0.433908	0.389985	-0.743522	0.0902359	0.0515905	0.922683
Cs1g11440	turquoise	-0.433843	0.390064	0.649099	0.163094	0.710671	0.113457	-0.857371	0.0290639	-0.848792	0.032567	0.600864	0.207171	33.8889	51.3784	59.1438	39.1226	59.7591	57.1045	gi|224054330|ref|XP_002298206.1|/3.09064e-172/predicted protein [Populus trichocarpa]	0.001	0.001	0.001	-0.503808	0.308227	0.272513	0.601349	-0.0609612	0.908672	0.391198	0.443137	-0.621367	0.187903	0.905686	0.0129231	-0.303417	0.558841	0.145485	0.783312	0.637839	0.172991	0.346445	0.501123	-0.33514	0.516111	0.638376	0.172513	0.0689929	0.896675
Cs1g11450	turquoise	-0.0349426	0.947607	0.408659	0.421134	0.452667	0.367377	-0.64854	0.163579	-0.688711	0.130269	0.48656	0.327754	8.54299	10.7392	9.80896	8.61045	10.6775	10.155	0.001	0.001	0.001	0.001	-0.0984477	0.852806	-0.0106355	0.984047	-0.265375	0.611281	-0.0109924	0.983512	-0.558555	0.249297	0.614513	0.194259	0.199608	0.704565	-0.0646457	0.903166	0.640735	0.170421	0.653227	0.159527	-0.46745	0.349897	0.550741	0.257413	0.231875	0.658421
Cs1g11480	red	-0.280887	0.58975	0.588301	0.219354	0.824847	0.0433309	-0.526148	0.283605	-0.456489	0.362828	0.060606	0.909202	0.001	0.001	0.265333	0.001	0.001	1.42313	gi|224105765|ref|XP_002313925.1|/6.77896e-180/predicted protein [Populus trichocarpa]	0.001	0.001	0.001	-0.446364	0.374921	-0.257799	0.621869	-0.159463	0.762833	0.0686237	0.897226	-0.453872	0.36594	0.677329	0.139377	-0.678157	0.138706	0.808462	0.0515169	0.0267013	0.959958	-0.0731358	0.890492	0.379934	0.45752	0.0714404	0.893022	-0.649464	0.162778
Cs1g11520	green	-0.0239668	0.964057	0.0950559	0.857846	-0.0521941	0.92178	-0.136236	0.79691	0.192095	0.715402	-0.287559	0.580551	0.126848	0.130526	0.001	0.001	0.627698	0.001	gi|224105765|ref|XP_002313925.1|/2.15412e-178/predicted protein [Populus trichocarpa]	0.001	0.001	0.001	-0.114626	0.828814	0.502082	0.310161	-0.16987	0.747646	-0.366775	0.474507	0.0519272	0.922179	-0.00617284	0.990741	0.401115	0.430596	-0.208143	0.692295	0.852487	0.0310352	-0.0867488	0.870203	-0.392793	0.441112	-0.227029	0.665308	-0.033243	0.950154
Cs1g11580	brown	-0.316081	0.541668	-0.373931	0.465246	-0.408072	0.421868	0.369975	0.470359	0.522829	0.287214	-0.40686	0.423384	2.31934	1.30878	1.50068	1.15875	2.51755	1.15536	gi|147832946|emb|CAN66122.1|/7.85217e-61/hypothetical protein VITISV_038839 [Vitis vinifera]	0.001	0.001	0.001	-0.317372	0.539926	0.730794	0.0989531	0.360254	0.482997	-0.191273	0.71659	-0.028419	0.957383	-0.228778	0.662819	0.32546	0.529047	0.0489633	0.926614	0.700093	0.121429	-0.45687	0.362377	-0.511955	0.299158	-0.357832	0.486161	-0.231222	0.659348
Cs1g11595	red	0.00344992	0.994825	-0.673182	0.142762	-0.836355	0.0379785	0.7129	0.111807	0.6373	0.173471	-0.206763	0.694276	6.1613	3.80397	4.94332	5.48689	4.39037	1.52232	0.001	0.001	0.001	0.001	0.17939	0.733802	0.404429	0.426432	0.448222	0.372692	0.120516	0.820102	0.476232	0.339655	-0.704177	0.118323	0.319075	0.53763	-0.480907	0.33425	-0.217945	0.678258	-0.360077	0.483227	-0.190473	0.717745	-0.243337	0.642199	0.330521	0.522273
Cs1g11630	red	-0.361563	0.481288	0.53623	0.27275	0.797116	0.0575671	-0.524799	0.28507	-0.467776	0.349514	0.0751323	0.887514	0.223013	0.229479	0.353145	0.001	0.331068	1.14795	gi|224105765|ref|XP_002313925.1|/0/predicted protein [Populus trichocarpa]	0.001	0.001	0.001	-0.53027	0.279148	-0.12671	0.810952	-0.0951235	0.857745	0.0302311	0.954667	-0.600794	0.207238	0.732316	0.0978916	-0.561425	0.246343	0.839491	0.0365772	0.268849	0.606442	-0.0374216	0.943894	0.16435	0.755695	0.109403	0.836551	-0.665522	0.149103
Cs1g11670	brown	0.328776	0.524605	-0.444301	0.377401	-0.604135	0.204046	0.5392	0.269583	0.795911	0.0582281	-0.690671	0.128728	12.34	11.6652	10.8298	11.6571	12.3967	10.982	gi|255579212|ref|XP_002530452.1|/3.036e-31/3-isopropylmalate dehydrogenase, putative [Ricinus communis]	GO:0009536//plastid	GO:0046872//metal ion binding;GO:0004470//malic enzyme activity;GO:0016616//oxidoreductase activity, acting on the CH-OH group of donors, NAD or NADP as acceptor;GO:0000166//nucleotide binding	GO:0008652//cellular amino acid biosynthetic process;GO:0006551//leucine metabolic process	0.302152	0.560564	0.21947	0.67608	-0.109449	0.836482	-0.669093	0.146132	0.449664	0.370965	-0.68533	0.132947	0.671578	0.14408	-0.294713	0.57073	0.334445	0.517037	-0.263646	0.613695	-0.177837	0.736057	-0.654714	0.15825	-0.0640431	0.904067
[truncated: 18,198 more rows]
[truncated: 38 more columns]
