# Supplementary material for: Genome-Wide Identification of the Transcription Factors Involved in Citrus Fruit Ripening from the Transcriptomes of a Late-Ripening Sweet Orange Mutant and Its Wild Type
Source: PLoS One. 2016 Apr 22;11(4):e0154330. doi: 10.1371/journal.pone.0154330 (PMC4841598; doi:10.1371/journal.pone.0154330)
Supplement: S3 Table — (XLSX) [file pone.0154330.s008.xlsx]

## Sheet: Sheet1
S3 Table. Primer sequences for real-time PCR.
Gene ID	Forward primers(5'-3')	Reverse primers (5'-3')
Cs7g01850	TTTGCACTCAAGGCTGATTAATTT	CTTCACTCGCTACTTCATCCTCAA
Cs7g03670	TGAGACCGGGTGGTGAAATATC	TCAGCAGTGAGAAGCATCAGAGA
Cs5g01740	GGGCATGCAATATGCTCTTTAAT	TGACACATGATACTGGGCAGTTG
Cs8g18320	AGCTTCTTGGCTTGCATATTCG	GTCTTTGGTGCTTCATGGATCA
Cs3g19420	TTTTCAACACCCTCTTTTCATCAA	GCTCAGCCTTCACCATCGTAA
Cs5g26420	TTCCAAAGTTTCGACGCAATG	GTGGTTGCTGAGGGCAGAA
Cs5g26470	GACCAGTACCAGCAAGACCAAGT	GGGTCAGCAAGAGCAAGATTG
Cs1g23790	AATTGGATTGTCGGCTTTAGGTT	TTCGGTCGATCCAAGTACATATACA
Cs4g13650	GTGGAAGTTGTTGGCAGCATT	TGGATGAATTCTTTCTGTGAGCTAA
Cs8g04300	TCGGGAACCGGGTCTGATA	CTGTTGTTTCAGAGGAAGAGTCTCAA
Cs7g26710	ACGTGTGCGGTGATTGTTTAAT	CCTCTCATCCAAGCCGTCAA
Cs3g23950	GGCGTCGTGCTTGTGTTATG	AGACGAACAAAAAGGAGGAATAAGG
Cs2g12700	TTCACATTCGCTCTCATTTTGC	TTGTGTCCTACGAGGTTTTTGTTG
Cs2g27940	AGCAAGCTCAAGCCAAATGTC	TTGTGGTGCTGAATAATCTTCCA
Cs1g06760	CCCCAAATGTGCCACGTAA	CGTTGATTCCTAAGCCCACTCT
Cs2g02790	GAGAGACAAGGAAGCCAGACGTA	GCCGTATTTTCTTGACCTCTATCC
GAPDH	TGTGTTTCTATGTAGAGGGTCTGAGTTT	TCTAAGCACAACCCTGCATGAG
