# Supplementary material for: Genome-Wide Identification of the Transcription Factors Involved in Citrus Fruit Ripening from the Transcriptomes of a Late-Ripening Sweet Orange Mutant and Its Wild Type
Source: PLoS One. 2016 Apr 22;11(4):e0154330. doi: 10.1371/journal.pone.0154330 (PMC4841598; doi:10.1371/journal.pone.0154330)
Supplement: S4 Table — (XLSX) [file pone.0154330.s009.xlsx]

## Sheet: allTF
S4 Table. Identified transcription factors in WT and MT.
Gene ID	Family	Best hit in A.thaliana	e-value	Description for the best hit	moduleColor	Length	MT1_RPKM	MT2_RPKM	MT3_RPKM	WT1_RPKM	WT2_RPKM	WT3_RPKM	GO Component	GO Function	GO Process	Blast nr
Cs1g20480	AP2	AT5G10510.2	0	AINTEGUMENTA-like 6	red	4982	0.12	1.51	2.15	0.79	1.13	3.14	GO:0043231//intracellular membrane-bounded organelle	GO:0003676//nucleic acid binding;GO:0001071	GO:0010468//regulation of gene expression;GO:0040007//growth;GO:0009909//regulation of flower development;GO:0048513//organ development;GO:0006351//transcription, DNA-dependent;GO:0009653//anatomical structure morphogenesis	gi|359497499|ref|XP_003635541.1|/7.32029e-51/PREDICTED: AP2-like ethylene-responsive transcription factor AIL6-like [Vitis vinifera]
Cs1g21310	AP2	AT4G37750.1	1e-147	Integrase-type DNA-binding superfamily protein	turquoise	3808	0.69	0.05	-	0.46	0.05	-	-	-	GO:0006350//transcription	gi|359494798|ref|XP_002263597.2|/3.52226e-90/PREDICTED: AP2-like ethylene-responsive transcription factor ANT-like [Vitis vinifera]
Cs4g03550	AP2	AT5G57390.1	1e-163	AINTEGUMENTA-like 5	yellow	3932	1.75	2.49	5.01	1.5	2.86	5.26	-	-	GO:0008152//metabolic process	gi|224143705|ref|XP_002325046.1|/4.04862e-91/AP2 domain-containing transcription factor [Populus trichocarpa]
Cs6g04120	AP2	AT4G36920.2	1e-82	Integrase-type DNA-binding superfamily protein	red	2952	1.37	0.99	0.8	0.93	1.09	0.42	-	-	GO:0009791//post-embryonic development;GO:0003006//reproductive developmental process;GO:0006350//transcription	gi|224068644|ref|XP_002326164.1|/6.70272e-55/AP2 domain-containing transcription factor [Populus trichocarpa]
Cs7g04300	AP2	AT3G54320.3	4e-79	Integrase-type DNA-binding superfamily protein	turquoise	2010	-	0.52	0.64	0.1	0.3	0.42	-	-	GO:0008152//metabolic process	gi|224111258|ref|XP_002315794.1|/1.00694e-63/AP2 domain-containing transcription factor [Populus trichocarpa]
Cs8g17390	AP2	AT2G28550.3	1e-137	related to AP2.7	lightgreen	4083	2.14	1.89	1.05	0.82	1.47	1.48	GO:0043231//intracellular membrane-bounded organelle	GO:0003676//nucleic acid binding;GO:0001071	GO:0010468//regulation of gene expression;GO:0006351//transcription, DNA-dependent	gi|224068644|ref|XP_002326164.1|/1.9443e-36/AP2 domain-containing transcription factor [Populus trichocarpa]
orange1.1t02314	AP2	AT2G41710.1	1e-178	Integrase-type DNA-binding superfamily protein	royalblue	4279	37.16	41.31	43.84	37.26	47.05	42.6	-	-	-	gi|224090105|ref|XP_002308938.1|/5.05872e-77/AP2 domain-containing transcription factor [Populus trichocarpa]
orange1.1t02867	AP2	AT1G16060.1	1e-122	ARIA-interacting double AP2 domain protein	turquoise	3549	8.06	12.23	11.89	8.8	9.79	15.12	-	-	GO:0006350//transcription	gi|255543387|ref|XP_002512756.1|/6.03759e-28/conserved hypothetical protein [Ricinus communis]
orange1.1t04055	AP2	AT4G36920.2	1e-129	Integrase-type DNA-binding superfamily protein	green	3513	66.4	68.98	59.61	59.58	85.48	63.9	-	-	GO:0008152//metabolic process	gi|195979199|gb|ACG63707.1|/6.30969e-104/transcription factor APETALA2 [Citrus trifoliata]
Cs2g05440	ARF	AT2G33860.1	0	Transcriptional factor B3 family protein / auxin-responsive factor AUX/IAA-related	turquoise	7152	0.99	0.29	0.09	1.04	0.84	0.41	-	-	-	gi|359483904|ref|XP_002273401.2|/3.98056e-106/PREDICTED: auxin response factor 3-like [Vitis vinifera]
Cs2g09440	ARF	AT1G30330.1	0	auxin response factor 6	turquoise	6566	62.59	41.83	33.39	54.48	42.92	32.6	-	-	-	gi|224114483|ref|XP_002316773.1|/6.39281e-153/predicted protein [Populus trichocarpa]
Cs2g15130	ARF	AT5G37020.1	0	auxin response factor 8	brown	9451	18.09	16.19	16.61	16.87	18.52	15.09	-	GO:0005488//binding	GO:0010468//regulation of gene expression;GO:0009719;GO:0006350//transcription	gi|224056403|ref|XP_002298839.1|/8.75898e-93/predicted protein [Populus trichocarpa]
Cs3g01570	ARF	AT1G59750.4	0	auxin response factor 1	pink	7418	20.64	17.28	18.91	18.24	16.56	16.16	-	-	-	gi|269986107|gb|ACX68650.3|/8.37383e-91/auxin response factor [Dimocarpus longan]
Cs3g05470	ARF	AT2G33860.1	0	Transcriptional factor B3 family protein / auxin-responsive factor AUX/IAA-related	brown	5327	1.22	1.21	0.56	1.14	1.09	0.59	-	-	GO:0006350//transcription	gi|255562988|ref|XP_002522498.1|/2.13976e-61/Auxin response factor, putative [Ricinus communis]
Cs3g18940	ARF	AT1G77850.1	0	auxin response factor 17	green	4716	5.89	5.71	6.67	7.08	8.94	6.64	-	GO:0005488//binding	GO:0048364//root development;GO:0010468//regulation of gene expression;GO:0009755//hormone-mediated signaling pathway;GO:0006350//transcription	gi|255545568|ref|XP_002513844.1|/2.571e-114/Auxin response factor, putative [Ricinus communis]
Cs3g25860	ARF	AT1G19850.1	0	Transcriptional factor B3 family protein / auxin-responsive factor AUX/IAA-related	magenta	6563	13.6	11.99	14.88	13.97	16.55	13.78	GO:0044464//cell part	GO:0001071;GO:0043565//sequence-specific DNA binding;GO:0005515//protein binding	GO:0009888//tissue development;GO:0009725//response to hormone stimulus;GO:0010468//regulation of gene expression;GO:0010051//xylem and phloem pattern formation;GO:0048513//organ development;GO:0009791//post-embryonic development;GO:0000578//embryonic axis specification;GO:0006350//transcription	gi|255538886|ref|XP_002510508.1|/5.00936e-164/Auxin response factor, putative [Ricinus communis]
Cs4g04520	ARF	AT1G19220.1	0	auxin response factor 19	turquoise	7897	18.08	13.24	12.85	18.4	12.94	10.18	-	-	GO:0006350//transcription	gi|359484941|ref|XP_002266603.2|/0/PREDICTED: auxin response factor 5-like [Vitis vinifera]
Cs4g07020	ARF	AT1G19220.1	0	auxin response factor 19	black	8225	9.17	8.78	10.21	9.41	10.49	11.42	GO:0043231//intracellular membrane-bounded organelle	GO:0030528//transcription regulator activity;GO:0003676//nucleic acid binding;GO:0001071;GO:0005515//protein binding	GO:0048827//phyllome development;GO:0030522//intracellular receptor-mediated signaling pathway;GO:0010468//regulation of gene expression;GO:0040007//growth;GO:0009606//tropism;GO:0009755//hormone-mediated signaling pathway;GO:0048527//lateral root development;GO:0006351//transcription, DNA-dependent	gi|255550359|ref|XP_002516230.1|/6.02517e-90/Auxin response factor, putative [Ricinus communis]
Cs5g01980	ARF	AT4G23980.1	0	auxin response factor 9	royalblue	3706	9.96	11.04	10.69	9.59	12.57	10.54	-	-	GO:0006350//transcription	gi|255555629|ref|XP_002518850.1|/0/hypothetical protein RCOM_1311830 [Ricinus communis]
Cs5g32400	ARF	AT1G59750.4	1e-160	auxin response factor 1	yellow	4970	1.39	5.29	5.95	3.36	5.74	7.69	-	GO:0005488//binding	GO:0010468//regulation of gene expression;GO:0009725//response to hormone stimulus;GO:0006350//transcription	gi|359479836|ref|XP_002270286.2|/2.40218e-59/PREDICTED: auxin response factor 23-like [Vitis vinifera]
Cs6g11800	ARF	AT4G30080.1	0	auxin response factor 16	tan	3991	0.25	1.2	0.91	0.93	0.55	1.15	GO:0043231//intracellular membrane-bounded organelle	GO:0003676//nucleic acid binding;GO:0005515//protein binding	GO:0010468//regulation of gene expression;GO:0006351//transcription, DNA-dependent;GO:0009755//hormone-mediated signaling pathway	gi|206572097|gb|ACI13681.1|/6.60928e-172/putative auxin response factor ARF16 [Malus x domestica]
Cs6g16030	ARF	AT5G37020.2	0	auxin response factor 8	turquoise	9379	17.45	7.88	5.62	14.03	8.95	5.48	-	GO:0005488//binding;GO:0001071	GO:0009725//response to hormone stimulus;GO:0010468//regulation of gene expression;GO:0009791//post-embryonic development;GO:0006351//transcription, DNA-dependent	gi|224079698|ref|XP_002305917.1|/2.05312e-118/predicted protein [Populus trichocarpa]
Cs7g02210	ARF	AT5G60450.1	1e-124	auxin response factor 4	black	5891	5.47	6.41	5.92	4.23	4.87	3.58	-	-	-	gi|359494648|ref|XP_002263541.2|/4.05716e-48/PREDICTED: putative disease resistance protein At3g14460 [Vitis vinifera]
Cs7g19770	ARF	AT5G62000.3	0	auxin response factor 2	turquoise	6105	51.1	38.22	41.14	41.1	40.54	38.21	GO:0043231//intracellular membrane-bounded organelle	GO:0005515//protein binding	GO:0009725//response to hormone stimulus;GO:0006355//regulation of transcription, DNA-dependent;GO:0009908//flower development;GO:0009900;GO:0010260//organ senescence;GO:0008283//cell proliferation	gi|359386136|gb|AEV43357.1|/0/auxin-response factor [Citrus sinensis]
Cs7g25670	ARF	AT4G30080.1	0	auxin response factor 16	turquoise	3500	6.37	8.11	8.75	7.63	9.12	9.07	-	-	-	gi|224113039|ref|XP_002316370.1|/1.73794e-144/predicted protein [Populus trichocarpa]
Cs8g16440	ARF	AT2G28350.1	0	auxin response factor 10	cyan	6289	2.68	2.79	2.25	2.93	2.68	3.12	-	GO:0003676//nucleic acid binding	GO:0048827//phyllome development;GO:0048437//floral organ development;GO:0009718//anthocyanin biosynthetic process;GO:0010468//regulation of gene expression;GO:0040007//growth;GO:0009755//hormone-mediated signaling pathway;GO:0006350//transcription	gi|255578143|ref|XP_002529941.1|/2.38548e-147/Auxin response factor, putative [Ricinus communis]
Cs8g16930	ARF	AT5G60450.1	0	auxin response factor 4	turquoise	6001	5.1	1.29	1	3.66	2.24	1.67	GO:0043231//intracellular membrane-bounded organelle	GO:0003676//nucleic acid binding;GO:0001071;GO:0005515//protein binding	GO:0010468//regulation of gene expression;GO:0009755//hormone-mediated signaling pathway;GO:0009791//post-embryonic development;GO:0006351//transcription, DNA-dependent;GO:0001708//cell fate specification	gi|359479063|ref|XP_002285019.2|/3.87923e-127/PREDICTED: auxin response factor 4-like [Vitis vinifera]
orange1.1t00508	ARF	AT4G23980.1	0	auxin response factor 9	cyan	4810	11.47	10.54	9.57	8.16	9.47	8.38	-	GO:0005488//binding	GO:0009725//response to hormone stimulus;GO:0010468//regulation of gene expression;GO:0006351//transcription, DNA-dependent	gi|359489584|ref|XP_002264072.2|/0/PREDICTED: auxin response factor 18-like [Vitis vinifera]
Cs2g17540	ARR-B	AT4G16110.1	1e-128	response regulator 2	turquoise	5086	27.12	16.09	15.28	23.39	20.84	16.75	GO:0043231//intracellular membrane-bounded organelle	GO:0004871//signal transducer activity;GO:0003676//nucleic acid binding;GO:0016772//transferase activity, transferring phosphorus-containing groups	GO:0010468//regulation of gene expression;GO:0006351//transcription, DNA-dependent;GO:0023060	gi|255584969|ref|XP_002533196.1|/1.3799e-129/two-component sensor histidine kinase bacteria, putative [Ricinus communis]
Cs4g01640	ARR-B	AT2G25180.1	1e-117	response regulator 12	brown	3991	5.74	5.91	4.61	5.95	5.94	5.08	-	-	-	gi|255565035|ref|XP_002523510.1|/1.55453e-96/two-component system sensor histidine kinase/response regulator, putative [Ricinus communis]
Cs7g06180	ARR-B	AT2G25180.1	1e-154	response regulator 12	turquoise	4029	8.91	4.3	2.98	8.28	6.08	2.8	-	-	-	gi|255548782|ref|XP_002515447.1|/2.7269e-106/two-component system sensor histidine kinase/response regulator, putative [Ricinus communis]
Cs7g22610	ARR-B	AT4G18020.6	1e-143	CheY-like two-component responsive regulator family protein	turquoise	6247	6.72	4.34	3.8	4.78	3.5	3.54	-	-	-	gi|147794999|emb|CAN71929.1|/2.1488e-60/hypothetical protein VITISV_001044 [Vitis vinifera]
Cs7g28560	ARR-B	AT5G58080.1	1e-108	response regulator 18	green	3049	3.19	3.42	3.02	3.8	4.02	3.36	-	-	-	gi|359484783|ref|XP_002270833.2|/6.19507e-117/PREDICTED: two-component response regulator ARR12-like [Vitis vinifera]
Cs9g02730	ARR-B	AT4G16110.1	0	response regulator 2	blue	4083	14.56	14.67	15.37	18.13	14.26	15.75	GO:0043231//intracellular membrane-bounded organelle	GO:0005488//binding;GO:0001071	GO:0010118//stomatal movement;GO:0000160//two-component signal transduction system (phosphorelay);GO:0010468//regulation of gene expression;GO:0009755//hormone-mediated signaling pathway;GO:0010260//organ senescence;GO:0006350//transcription	gi|255556280|ref|XP_002519174.1|/1.61563e-149/sensor histidine kinase, putative [Ricinus communis]
Cs9g02760	ARR-B	AT4G16110.1	1e-111	response regulator 2	blue	1653	2.58	1.52	1.55	3.68	2.43	1.39	GO:0043231//intracellular membrane-bounded organelle	GO:0016772//transferase activity, transferring phosphorus-containing groups;GO:0003676//nucleic acid binding;GO:0004871//signal transducer activity;GO:0001071	GO:0010118//stomatal movement;GO:0000160//two-component signal transduction system (phosphorelay);GO:0010468//regulation of gene expression;GO:0009755//hormone-mediated signaling pathway;GO:0006351//transcription, DNA-dependent;GO:0010260//organ senescence	gi|255556280|ref|XP_002519174.1|/1.74539e-73/sensor histidine kinase, putative [Ricinus communis]
orange1.1t00294	ARR-B	AT4G16110.1	5e-35	response regulator 2	midnightblue	2019	0.4	-	0.42	0.58	0.3	0.62	-	-	-	gi|255541448|ref|XP_002511788.1|/5.84841e-46/sensor histidine kinase, putative [Ricinus communis]
Cs1g06390	B3	AT2G30470.1	7e-48	high-level expression of sugar-inducible gene 2	cyan	3085	1.18	1.22	0.97	0.57	1.17	0.68	-	GO:0005488//binding	GO:0010468//regulation of gene expression;GO:0006350//transcription	gi|356506455|ref|XP_003521998.1|/9.53e-14/PREDICTED: B3 domain-containing transcription repressor VAL2-like [Glycine max]
Cs1g22760	B3	AT3G19184.1	8e-36	AP2/B3-like transcriptional factor family protein	turquoise	4896	16.12	12.49	12.03	14.56	13	11.77	-	-	GO:0010468//regulation of gene expression;GO:0006350//transcription	gi|255565140|ref|XP_002523562.1|/2.78665e-95/hypothetical protein RCOM_1407360 [Ricinus communis]
Cs1g23300	B3	AT5G66980.1	2e-41	AP2/B3-like transcriptional factor family protein	purple	2709	2.25	2.62	3.4	4.57	5.63	4.32	-	-	-	gi|147819688|emb|CAN76392.1|/7.68862e-20/hypothetical protein VITISV_011465 [Vitis vinifera]
Cs2g06770	B3	AT2G30470.1	0	high-level expression of sugar-inducible gene 2	yellow	11702	9.24	12.9	18.74	10.64	11.89	15.01	-	-	-	gi|255560846|ref|XP_002521436.1|/2.67655e-99/transcription factor, putative [Ricinus communis]
Cs3g24130	B3	AT5G66980.1	1e-18	AP2/B3-like transcriptional factor family protein	brown	4462	10.14	7.11	5.71	9.2	8.05	5.15	-	-	GO:0010468//regulation of gene expression;GO:0006350//transcription	gi|302142388|emb|CBI19591.3|/3.2441e-42/unnamed protein product [Vitis vinifera]
Cs3g24140	B3	AT4G33280.1	9e-49	AP2/B3-like transcriptional factor family protein	turquoise	3421	11.68	6.16	6.82	9.01	7.75	5.92	-	-	GO:0010468//regulation of gene expression;GO:0006350//transcription	gi|255538456|ref|XP_002510293.1|/8.66536e-40/DNA binding protein, putative [Ricinus communis]
Cs5g01200	B3	AT2G46870.1	4e-75	AP2/B3-like transcriptional factor family protein	red	2503	0.16	0.83	0.68	0.86	1.12	1.33	-	-	-	gi|255555825|ref|XP_002518948.1|/2.79356e-85/transcription factor, putative [Ricinus communis]
Cs5g06730	B3	AT5G66980.1	3e-14	AP2/B3-like transcriptional factor family protein	turquoise	4233	5.46	3.45	3.59	5.7	4.13	3.7	-	-	-	gi|297733628|emb|CBI14875.3|/1.41559e-55/unnamed protein product [Vitis vinifera]
Cs5g28563	B3	AT5G66980.1	4e-25	AP2/B3-like transcriptional factor family protein	saddlebrown	4085	2.09	2.15	2.36	3.12	3.19	3.17	-	-	-	gi|297741373|emb|CBI32504.3|/1.37594e-15/unnamed protein product [Vitis vinifera]
Cs5g28570	B3	AT3G18990.1	5e-44	AP2/B3-like transcriptional factor family protein	brown	4365	6.18	4.02	3.48	5.53	5.29	4.16	GO:0031981//nuclear lumen	GO:0003676//nucleic acid binding	GO:0050789//regulation of biological process;GO:0009409//response to cold;GO:0009908//flower development;GO:0006350//transcription	gi|224109350|ref|XP_002315168.1|/1.17116e-20/predicted protein [Populus trichocarpa]
Cs5g28590	B3	AT3G18990.1	3e-40	AP2/B3-like transcriptional factor family protein	blue	2311	0.18	0.18	0.09	0.85	0.35	-	-	-	-	gi|224109350|ref|XP_002315168.1|/1.28307e-36/predicted protein [Populus trichocarpa]
Cs5g28610	B3	AT3G18990.1	3e-40	AP2/B3-like transcriptional factor family protein	red	1912	4.03	3.06	2.69	2.98	4.09	1.09	GO:0005634//nucleus	-	GO:0050789//regulation of biological process;GO:0006350//transcription	gi|224123414|ref|XP_002330309.1|/1.17188e-24/predicted protein [Populus trichocarpa]
Cs5g28650	B3	AT3G18990.1	3e-48	AP2/B3-like transcriptional factor family protein	turquoise	2299	6.35	3.99	3.45	5.89	4.28	4.81	-	-	-	gi|224109350|ref|XP_002315168.1|/2.07834e-41/predicted protein [Populus trichocarpa]
Cs5g28680	B3	AT3G18990.1	5e-84	AP2/B3-like transcriptional factor family protein	yellow	2647	0.77	0.47	0.08	0.67	0.23	0.08	GO:0031981//nuclear lumen	GO:0003676//nucleic acid binding	GO:0009409//response to cold;GO:0010468//regulation of gene expression;GO:0009908//flower development;GO:0006350//transcription	gi|225428645|ref|XP_002281517.1|/1.11241e-31/PREDICTED: B3 domain-containing transcription factor VRN1-like [Vitis vinifera]
Cs5g28690	B3	AT3G18990.1	5e-36	AP2/B3-like transcriptional factor family protein	blue	2293	0.44	-	-	0.6	0.44	0.09	-	-	GO:0006350//transcription	gi|225428645|ref|XP_002281517.1|/5.66152e-69/PREDICTED: B3 domain-containing transcription factor VRN1-like [Vitis vinifera]
Cs5g28700	B3	AT1G49480.1	1e-76	related to vernalization1 1	lightyellow	3734	15.16	13.47	13.48	14.09	15.38	14.99	GO:0031981//nuclear lumen	GO:0003676//nucleic acid binding	GO:0009409//response to cold;GO:0010468//regulation of gene expression;GO:0009908//flower development;GO:0006350//transcription	gi|356545379|ref|XP_003541121.1|/2.90928e-97/PREDICTED: B3 domain-containing transcription factor VRN1-like [Glycine max]
Cs5g34340	B3	AT5G18090.1	5e-15	AP2/B3-like transcriptional factor family protein	salmon	1089	-	0.38	-	-	-	0.19	-	-	-	gi|147855061|emb|CAN82372.1|/3.0029e-18/hypothetical protein VITISV_027623 [Vitis vinifera]
Cs6g10020	B3	AT4G32010.1	0	HSI2-like 1	turquoise	7312	3.8	5.85	7.41	4.89	6.81	7.65	-	GO:0005488//binding	GO:0010468//regulation of gene expression;GO:0006350//transcription	gi|255575574|ref|XP_002528687.1|/2.03159e-89/transcription factor, putative [Ricinus communis]
Cs7g15900	B3	AT5G58280.1	4e-06	AP2/B3-like transcriptional factor family protein	turquoise	3327	1.46	0.75	0.39	0.77	0.72	0.25	-	-	-	gi|225436200|ref|XP_002271112.1|/3.07363e-50/PREDICTED: uncharacterized protein LOC100262611 [Vitis vinifera]
Cs7g19510	B3	AT4G01580.1	6e-29	AP2/B3-like transcriptional factor family protein	turquoise	1700	3.22	6.51	8.19	6.58	6.61	8.11	-	-	GO:0010468//regulation of gene expression;GO:0006350//transcription	gi|224109350|ref|XP_002315168.1|/4.2699e-23/predicted protein [Populus trichocarpa]
Cs8g05760	B3	AT3G19184.1	3e-33	AP2/B3-like transcriptional factor family protein	pink	4199	9.95	11.28	10.91	11.13	12.19	10.74	-	-	GO:0006350//transcription	gi|224103581|ref|XP_002313110.1|/2.55553e-57/predicted protein [Populus trichocarpa]
Cs8g06710	B3	AT3G18990.1	7e-45	AP2/B3-like transcriptional factor family protein	blue	2233	-	-	0.1	0.35	0.09	0.09	GO:0031981//nuclear lumen	GO:0003676//nucleic acid binding	GO:0050789//regulation of biological process;GO:0009409//response to cold;GO:0009908//flower development;GO:0006350//transcription	gi|297741372|emb|CBI32503.3|/5.17942e-35/unnamed protein product [Vitis vinifera]
Cs8g09710	B3	AT3G18990.1	2e-49	AP2/B3-like transcriptional factor family protein	blue	2947	1.65	1.35	1.16	2.33	1.7	1.49	-	-	-	gi|224109350|ref|XP_002315168.1|/1.99998e-37/predicted protein [Populus trichocarpa]
Cs8g12500	B3	AT3G18990.1	2e-37	AP2/B3-like transcriptional factor family protein	turquoise	2179	4.56	2.78	2.46	3.51	2.12	1.82	-	-	-	gi|224109350|ref|XP_002315168.1|/1.79222e-24/predicted protein [Populus trichocarpa]
Cs8g14400	B3	AT3G18990.1	2e-21	AP2/B3-like transcriptional factor family protein	midnightblue	3157	2.83	2.64	3.26	2.86	2.92	2.98	-	-	GO:0006350//transcription	gi|255556221|ref|XP_002519145.1|/1.76977e-23/DNA binding protein, putative [Ricinus communis]
orange1.1t00585	B3	AT2G46870.1	4e-83	AP2/B3-like transcriptional factor family protein	pink	1880	47.9	39.97	46.7	36.87	34.49	44.54	-	-	GO:0010468//regulation of gene expression;GO:0048827//phyllome development;GO:0009791//post-embryonic development	gi|255548087|ref|XP_002515100.1|/9.62726e-80/hypothetical protein RCOM_1340820 [Ricinus communis]
orange1.1t01222	B3	AT2G30470.1	0	high-level expression of sugar-inducible gene 2	blue	6704	2.09	1.84	2.08	3.57	2.46	2.15	-	GO:0005488//binding	GO:0009845//seed germination;GO:0010431//seed maturation;GO:0010468//regulation of gene expression;GO:0006350//transcription	gi|255565913|ref|XP_002523945.1|/9.20205e-99/transcription factor, putative [Ricinus communis]
Cs3g25750	BBR-BPC	AT5G42520.1	1e-161	basic pentacysteine 6	royalblue	3121	21.38	22	20.79	19.38	23.28	21.81	GO:0043231//intracellular membrane-bounded organelle	GO:0001071	GO:0006351//transcription, DNA-dependent	gi|183604863|gb|ACC64529.1|/5.59327e-147/GAGA-binding transcriptional activator BBR/BPC6-like [Vitis vinifera]
Cs8g07610	BBR-BPC	AT2G21240.2	1e-135	basic pentacysteine 4	turquoise	3259	15.12	12.68	12.55	15.06	12.69	11.85	GO:0043231//intracellular membrane-bounded organelle	GO:0001071	GO:0006351//transcription, DNA-dependent	gi|255543891|ref|XP_002513008.1|/1.78097e-114/conserved hypothetical protein [Ricinus communis]
orange1.1t01638	BBR-BPC	AT2G01930.2	1e-117	basic pentacysteine1	white	2278	31.79	26.84	31.02	26.2	27.49	33.82	-	-	-	gi|255561799|ref|XP_002521909.1|/6.7555e-123/conserved hypothetical protein [Ricinus communis]
Cs1g23700	BES1	AT1G75080.2	1e-110	Brassinosteroid signalling positive regulator (BZR1) family protein	turquoise	2483	21.97	35.89	38.63	30.05	33.47	41.71	GO:0044444//cytoplasmic part	GO:0030528//transcription regulator activity;GO:0003676//nucleic acid binding	GO:0043401	gi|225430842|ref|XP_002273547.1|/2.26249e-87/PREDICTED: BES1/BZR1 homolog protein 2-like [Vitis vinifera]
Cs2g04390	BES1	AT1G78700.1	1e-139	BES1/BZR1 homolog 4	blue	3481	12.64	12.83	11.26	18.22	12.63	8.52	-	-	-	gi|255562530|ref|XP_002522271.1|/4.02977e-101/BRASSINAZOLE-RESISTANT 2 protein, putative [Ricinus communis]
Cs2g09750	BES1	AT2G45880.1	6e-21	beta-amylase 7	turquoise	1301	5.61	4.49	-	1.81	1.54	0.48	-	-	-	gi|255564399|ref|XP_002523196.1|/1.1541e-22/BRASSINAZOLE-RESISTANT 1 protein, putative [Ricinus communis]
Cs3g24470	BES1	AT1G75080.2	1e-134	Brassinosteroid signalling positive regulator (BZR1) family protein	blue	2166	38.39	40.08	35.69	29.82	31.23	38.27	GO:0043231//intracellular membrane-bounded organelle;GO:0044444//cytoplasmic part	GO:0030528//transcription regulator activity;GO:0003676//nucleic acid binding;GO:0001071	GO:0043401	gi|255538564|ref|XP_002510347.1|/6.69083e-56/BRASSINAZOLE-RESISTANT 1 protein, putative [Ricinus communis]
Cs5g13630	BES1	AT1G78700.1	1e-146	BES1/BZR1 homolog 4	turquoise	3671	16.02	10.35	10.56	15.3	11.92	10.81	-	-	-	gi|359493995|ref|XP_002285537.2|/7.25818e-101/PREDICTED: BES1/BZR1 homolog protein 4-like [Vitis vinifera]
Cs6g09240	BES1	AT3G50750.1	2e-21	BES1/BZR1 homolog 1	blue	603	-	-	-	0.33	-	-	-	-	-	gi|224140485|ref|XP_002323613.1|/3.61199e-30/predicted protein [Populus trichocarpa]
orange1.1t00361	BES1	AT2G45880.1	0	beta-amylase 7	brown	8846	2.09	1.65	1.74	1.71	2.22	1.77	-	GO:0043167//ion binding;GO:0016160//amylase activity	GO:0005976//polysaccharide metabolic process	gi|225454224|ref|XP_002273843.1|/5.96585e-43/PREDICTED: beta-amylase 7-like [Vitis vinifera]
orange1.1t03597	BES1	AT5G45300.1	0	beta-amylase 2	brown	8296	7.97	7.42	6.45	7.29	8.4	7.2	-	GO:0016160//amylase activity	GO:0005975//carbohydrate metabolic process	gi|356531537|ref|XP_003534334.1|/1.20554e-67/PREDICTED: beta-amylase 8-like [Glycine max]
Cs1g02580	bHLH	AT2G31210.1	1e-92	basic helix-loop-helix (bHLH) DNA-binding superfamily protein	tan	2169	6.36	12.32	12.64	13.4	13.88	13.09	-	-	-	gi|147798863|emb|CAN77001.1|/1.27977e-98/hypothetical protein VITISV_003899 [Vitis vinifera]
Cs1g15360	bHLH	AT4G29100.1	4e-71	basic helix-loop-helix (bHLH) DNA-binding superfamily protein	brown	3173	1.79	0.66	-	1.61	1.08	0.07	-	-	-	gi|224073997|ref|XP_002304211.1|/2.32937e-15/predicted protein [Populus trichocarpa]
Cs1g20840	bHLH	AT5G65640.1	5e-92	beta HLH protein 93	cyan	1919	0.42	0.22	0.67	1.02	0.1	0.98	-	-	-	gi|255575991|ref|XP_002528891.1|/1.84095e-89/DNA binding protein, putative [Ricinus communis]
Cs1g22470	bHLH	AT4G36930.1	6e-58	basic helix-loop-helix (bHLH) DNA-binding superfamily protein	turquoise	3269	75.82	34.54	21.42	78.44	26.83	23.31	-	-	GO:0050789//regulation of biological process;GO:0009628//response to abiotic stimulus;GO:0009908//flower development	gi|295881692|gb|ADG56590.1|/4.51742e-29/ALCATRAZ/SPATULA-like protein [Prunus persica]
Cs2g04900	bHLH	AT3G56770.1	5e-43	basic helix-loop-helix (bHLH) DNA-binding superfamily protein	blue	3201	0.76	0.91	0.47	1.78	0.94	0.65	-	-	-	gi|255563124|ref|XP_002522566.1|/1.23567e-48/DNA binding protein, putative [Ricinus communis]
Cs2g07180	bHLH	AT1G61660.1	5e-69	basic helix-loop-helix (bHLH) DNA-binding superfamily protein	brown	2326	1.4	0.9	-	1.52	1.55	0.09	-	-	-	gi|359496230|ref|XP_003635184.1|/3.7416e-47/PREDICTED: transcription factor bHLH123-like [Vitis vinifera]
Cs2g07210	bHLH	AT4G21330.1	9e-46	basic helix-loop-helix (bHLH) DNA-binding superfamily protein	blue	1349	-	0.15	0.16	0.44	0.3	-	-	-	-	gi|359496236|ref|XP_003635187.1|/2.03363e-22/PREDICTED: transcription factor DYSFUNCTIONAL TAPETUM 1-like [Vitis vinifera]
Cs2g07360	bHLH	AT5G54680.1	1e-90	basic helix-loop-helix (bHLH) DNA-binding superfamily protein	turquoise	2495	0.98	0.17	0.17	0.47	0.4	0.08	-	-	-	gi|224114243|ref|XP_002316706.1|/7.69905e-27/predicted protein [Populus trichocarpa]
Cs2g14440	bHLH	AT3G26744.4	1e-123	basic helix-loop-helix (bHLH) DNA-binding superfamily protein	magenta	5031	0.65	0.46	0.89	1.17	1.04	0.79	-	-	-	gi|147772766|emb|CAN62843.1|/1.00111e-57/hypothetical protein VITISV_021185 [Vitis vinifera]
Cs2g15630	bHLH	AT1G68810.1	3e-32	basic helix-loop-helix (bHLH) DNA-binding superfamily protein	tan	4401	3.09	1.75	1.8	2.45	1.96	2.14	GO:0044464//cell part	GO:0017111//nucleoside-triphosphatase activity	-	gi|147776027|emb|CAN60804.1|/0/hypothetical protein VITISV_020682 [Vitis vinifera]
Cs2g16420	bHLH	AT4G34530.1	2e-65	cryptochrome-interacting basic-helix-loop-helix 1	turquoise	3076	0.59	0.07	-	0.7	0.13	-	-	-	GO:0010468//regulation of gene expression	gi|356508360|ref|XP_003522925.1|/6.25056e-59/PREDICTED: transcription factor bHLH63-like [Glycine max]
Cs2g22030	bHLH	AT5G54680.1	7e-95	basic helix-loop-helix (bHLH) DNA-binding superfamily protein	midnightblue	2608	9.72	10.56	8.46	10.46	10.08	8.73	GO:0043231//intracellular membrane-bounded organelle	-	GO:0010468//regulation of gene expression	gi|359485584|ref|XP_002274829.2|/1.58058e-30/PREDICTED: transcription factor ILR3-like [Vitis vinifera]
Cs2g23280	bHLH	AT4G20970.1	4e-37	basic helix-loop-helix (bHLH) DNA-binding superfamily protein	turquoise	1372	0.44	-	-	0.14	0.15	-	-	-	-	gi|356544962|ref|XP_003540915.1|/4.23639e-31/PREDICTED: transcription factor bHLH36-like [Glycine max]
Cs3g02100	bHLH	AT1G31050.1	1e-79	basic helix-loop-helix (bHLH) DNA-binding superfamily protein	brown	4006	0.46	0.16	-	0.49	0.7	0.05	-	-	-	gi|359473541|ref|XP_002268359.2|/4.95911e-26/PREDICTED: transcription factor bHLH111 [Vitis vinifera]
Cs3g10900	bHLH	AT4G02590.2	6e-91	basic helix-loop-helix (bHLH) DNA-binding superfamily protein	yellow	5233	25.23	26.6	26.88	24.61	27.77	29.53	-	-	-	gi|255580949|ref|XP_002531293.1|/1.40963e-28/conserved hypothetical protein [Ricinus communis]
Cs3g16330	bHLH	AT1G10120.1	8e-89	basic helix-loop-helix (bHLH) DNA-binding superfamily protein	turquoise	4105	19.81	8.54	2.3	10.57	4.6	1.17	-	-	-	gi|225458914|ref|XP_002285475.1|/8.99411e-83/PREDICTED: transcription factor bHLH74 [Vitis vinifera]
Cs3g17300	bHLH	AT3G56770.1	4e-32	basic helix-loop-helix (bHLH) DNA-binding superfamily protein	black	1185	3.42	3.87	3.43	3.15	3.05	2.47	-	-	-	gi|116268417|gb|ABJ96374.1|/2.32464e-43/hypothetical protein [Prunus persica]
Cs3g22920	bHLH	AT1G35460.1	5e-78	basic helix-loop-helix (bHLH) DNA-binding superfamily protein	lightcyan	4164	8.82	7.57	8.28	8.06	7.13	6.47	GO:0043231//intracellular membrane-bounded organelle	GO:0001071	GO:0010468//regulation of gene expression	gi|255561634|ref|XP_002521827.1|/6.87605e-23/DNA binding protein, putative [Ricinus communis]
Cs3g23320	bHLH	AT4G36930.1	1e-46	basic helix-loop-helix (bHLH) DNA-binding superfamily protein	lightcyan	2871	0.42	0.15	0.45	0.55	0.35	0.15	GO:0043231//intracellular membrane-bounded organelle	-	GO:0010468//regulation of gene expression	gi|224063497|ref|XP_002301173.1|/9.44069e-35/predicted protein [Populus trichocarpa]
Cs3g25190	bHLH	AT1G27660.1	5e-96	basic helix-loop-helix (bHLH) DNA-binding superfamily protein	turquoise	3623	1.06	0.23	-	1.08	0.55	0.06	GO:0043231//intracellular membrane-bounded organelle	-	GO:0010468//regulation of gene expression	gi|147835801|emb|CAN61992.1|/1.12658e-29/hypothetical protein VITISV_030445 [Vitis vinifera]
Cs4g01460	bHLH	AT2G24260.1	8e-91	LJRHL1-like 1	turquoise	3745	129.93	82.7	63.12	110.41	90.69	67.52	-	-	-	gi|255565001|ref|XP_002523493.1|/3.38442e-45/conserved hypothetical protein [Ricinus communis]
Cs4g06760	bHLH	AT5G58010.1	1e-59	LJRHL1-like 3	turquoise	4163	27.58	13.74	7.05	15.85	13.45	7.02	-	-	GO:0010467//gene expression	gi|359484248|ref|XP_002277344.2|/2.36918e-55/PREDICTED: uncharacterized protein LOC100257707 [Vitis vinifera]
Cs4g11870	bHLH	AT3G20640.1	3e-90	basic helix-loop-helix (bHLH) DNA-binding superfamily protein	turquoise	3026	2.01	0.28	-	0.78	0.73	-	-	-	-	gi|147788047|emb|CAN78236.1|/1.51826e-70/hypothetical protein VITISV_016390 [Vitis vinifera]
Cs4g12300	bHLH	AT5G54680.1	1e-116	basic helix-loop-helix (bHLH) DNA-binding superfamily protein	turquoise	2496	82.72	74.75	69.83	69.54	67.96	65.09	-	-	-	gi|224115202|ref|XP_002316971.1|/8.2375e-29/predicted protein [Populus trichocarpa]
Cs4g16200	bHLH	AT4G29100.1	1e-110	basic helix-loop-helix (bHLH) DNA-binding superfamily protein	brown	3570	27.33	16.02	12.3	22.11	24.29	12.75	-	-	-	gi|225445180|ref|XP_002284145.1|/1.26559e-33/PREDICTED: transcription factor bHLH68 [Vitis vinifera]
Cs5g01450	bHLH	AT5G46830.1	2e-62	NACL-inducible gene 1	grey60	2302	41.24	49.87	31.63	46.57	32.26	30.39	-	-	-	gi|193734712|gb|ACF19982.1|/2.58176e-146/MYC2 [Hevea brasiliensis]
Cs5g03530	bHLH	AT5G41315.1	0	basic helix-loop-helix (bHLH) DNA-binding superfamily protein	turquoise	2962	1.16	0.14	0.22	0.27	0.2	0.14	-	-	-	gi|224071909|ref|XP_002303592.1|/2.01558e-107/predicted protein [Populus trichocarpa]
Cs5g04000	bHLH	AT3G47640.3	3e-62	basic helix-loop-helix (bHLH) DNA-binding superfamily protein	lightcyan	2707	11.01	10.02	11.55	10.59	9.05	8.25	-	-	-	gi|302398595|gb|ADL36592.1|/1.76841e-24/BHLH domain class transcription factor [Malus x domestica]
Cs5g04620	bHLH	AT5G62610.1	1e-98	basic helix-loop-helix (bHLH) DNA-binding superfamily protein	turquoise	3125	16.81	10.89	10.28	13.07	11.18	8.69	-	-	GO:0010468//regulation of gene expression	gi|255540845|ref|XP_002511487.1|/8.12237e-21/DNA binding protein, putative [Ricinus communis]
Cs5g05300	bHLH	AT4G20970.1	4e-27	basic helix-loop-helix (bHLH) DNA-binding superfamily protein	greenyellow	2905	1.26	1.87	2.21	1.08	1.45	1.08	GO:0043231//intracellular membrane-bounded organelle	-	GO:0010468//regulation of gene expression	gi|255540707|ref|XP_002511418.1|/2.56898e-37/DNA binding protein, putative [Ricinus communis]
Cs5g22140	bHLH	AT1G05710.5	1e-68	basic helix-loop-helix (bHLH) DNA-binding superfamily protein	yellow	4760	33.96	21.31	8.55	31.18	16.24	8.07	GO:0043231//intracellular membrane-bounded organelle	GO:0001071	GO:0010468//regulation of gene expression;GO:0009725//response to hormone stimulus	gi|255588215|ref|XP_002534538.1|/8.59301e-17/transcription factor, putative [Ricinus communis]
Cs5g24590	bHLH	AT1G05805.1	1e-100	basic helix-loop-helix (bHLH) DNA-binding superfamily protein	pink	6581	1.08	0.89	1.24	0.84	0.61	0.57	GO:0043231//intracellular membrane-bounded organelle	-	GO:0010468//regulation of gene expression	gi|255572912|ref|XP_002527387.1|/5.77811e-27/DNA binding protein, putative [Ricinus communis]
Cs5g30020	bHLH	AT2G31280.1	0	conserved peptide upstream open reading frame 7	turquoise	5662	13.58	9.44	9.11	11.34	9.57	9	-	-	-	gi|297744122|emb|CBI37092.3|/3.56606e-107/unnamed protein product [Vitis vinifera]
Cs5g30170	bHLH	AT4G16430.1	0	basic helix-loop-helix (bHLH) DNA-binding superfamily protein	darkorange	2411	47.45	45.27	43.25	44.71	45.88	49.28	-	GO:0016491//oxidoreductase activity	GO:0010468//regulation of gene expression	gi|255559983|ref|XP_002521010.1|/1.94139e-168/DNA binding protein, putative [Ricinus communis]
Cs5g30420	bHLH	AT4G02590.2	1e-130	basic helix-loop-helix (bHLH) DNA-binding superfamily protein	darkturquoise	5438	4.7	3.76	4.88	4.08	5.2	3.76	GO:0043231//intracellular membrane-bounded organelle	GO:0001071	GO:0010468//regulation of gene expression;GO:0009566//fertilization	gi|224082728|ref|XP_002306815.1|/6.2673e-39/predicted protein [Populus trichocarpa]
Cs5g31400	bHLH	AT4G09820.1	1e-100	basic helix-loop-helix (bHLH) DNA-binding superfamily protein	brown	5415	14.68	42.98	56.43	22.99	37.78	60.39	-	-	-	gi|184161316|gb|ACC68685.1|/1.43298e-100/bHLH-like DNA binding protein [Vitis vinifera]
Cs5g34550	bHLH	AT2G20180.3	8e-98	phytochrome interacting factor 3-like 5	turquoise	6299	3.22	3.31	4.22	3.65	4.21	4.28	GO:0043231//intracellular membrane-bounded organelle	GO:0003676//nucleic acid binding;GO:0005515//protein binding	GO:0048580;GO:0031325//positive regulation of cellular metabolic process;GO:0010476//gibberellin mediated signaling pathway;GO:0009639//response to red or far red light	gi|255560265|ref|XP_002521150.1|/8.20097e-39/Phytochrome-interacting factor, putative [Ricinus communis]
Cs6g01760	bHLH	AT1G09530.2	7e-60	phytochrome interacting factor 3	blue	5304	8.76	6.45	7.02	10.33	8.63	7.87	-	-	-	gi|359487706|ref|XP_002276198.2|/2.64681e-129/PREDICTED: transcription factor PIF3-like [Vitis vinifera]
Cs6g17010	bHLH	AT2G41130.1	2e-95	basic helix-loop-helix (bHLH) DNA-binding superfamily protein	turquoise	1731	0.7	0.24	0.12	0.57	0.35	0.36	GO:0009526//plastid envelope	GO:0001071	GO:0010468//regulation of gene expression;GO:0009743//response to carbohydrate stimulus	gi|224086799|ref|XP_002307967.1|/9.02293e-53/predicted protein [Populus trichocarpa]
Cs6g17670	bHLH	AT5G37800.1	1e-63	RHD SIX-LIKE 1	greenyellow	1315	-	3.81	7	1.79	2.29	3.18	-	-	-	gi|224069350|ref|XP_002302962.1|/3.92189e-43/predicted protein [Populus trichocarpa]
Cs6g18610	bHLH	AT1G73830.1	1e-48	BR enhanced expression 3	blue	1833	1.22	2.5	1.17	3.43	1.53	1.25	-	-	GO:0043170	gi|296087271|emb|CBI33645.3|/8.45666e-37/unnamed protein product [Vitis vinifera]
Cs6g19800	bHLH	AT1G69010.1	9e-66	BES1-interacting Myc-like protein 2	green	3812	9.95	11.11	10.62	10.66	12.64	11.17	-	-	-	gi|359488373|ref|XP_002278322.2|/1.45471e-35/PREDICTED: transcription factor BIM2-like [Vitis vinifera]
Cs6g21120	bHLH	AT3G28857.1	1e-45	basic helix-loop-helix (bHLH) DNA-binding family protein	yellow	1457	3.06	2.01	-	2.96	-	0.14	GO:0043231//intracellular membrane-bounded organelle	GO:0001071	GO:0048506;GO:0009725//response to hormone stimulus;GO:0010468//regulation of gene expression;GO:0000902//cell morphogenesis;GO:0009639//response to red or far red light	gi|255552902|ref|XP_002517494.1|/3.41626e-18/transcription regulator, putative [Ricinus communis]
Cs7g02010	bHLH	AT1G51140.1	4e-72	basic helix-loop-helix (bHLH) DNA-binding superfamily protein	turquoise	3469	12.63	7.58	6.67	9.51	5.73	3.97	-	-	-	gi|224106043|ref|XP_002314023.1|/7.7297e-56/predicted protein [Populus trichocarpa]
Cs7g04700	bHLH	AT1G59640.1	9e-97	BIG PETAL P	lightyellow	3706	0.38	0.68	0.58	0.26	0.22	0.17	-	-	-	gi|255558300|ref|XP_002520177.1|/3.36346e-29/DNA binding protein, putative [Ricinus communis]
Cs7g08710	bHLH	AT2G16910.1	5e-89	basic helix-loop-helix (bHLH) DNA-binding superfamily protein	red	2901	0.14	0.14	0.07	0.07	-	0.36	GO:0043231//intracellular membrane-bounded organelle	GO:0003676//nucleic acid binding;GO:0016491//oxidoreductase activity	GO:0010468//regulation of gene expression;GO:0048444//floral organ morphogenesis	gi|255568802|ref|XP_002525372.1|/1.50777e-29/hypothetical protein RCOM_0528090 [Ricinus communis]
Cs7g12020	bHLH	AT1G69010.1	1e-123	BES1-interacting Myc-like protein 2	black	3161	20.02	18.82	17.21	16.34	14.48	11.89	-	-	-	gi|357488103|ref|XP_003614339.1|/1.0674e-44/Transcription factor BIM2 [Medicago truncatula]
Cs7g12170	bHLH	AT1G68920.3	1e-145	basic helix-loop-helix (bHLH) DNA-binding superfamily protein	red	4559	12.55	11.35	11.98	10.12	10.61	9.44	GO:0043231//intracellular membrane-bounded organelle	-	GO:0010468//regulation of gene expression	gi|224108619|ref|XP_002314910.1|/5.94093e-108/predicted protein [Populus trichocarpa]
Cs7g12800	bHLH	AT1G68810.1	1e-110	basic helix-loop-helix (bHLH) DNA-binding superfamily protein	turquoise	2901	0.42	-	-	0.2	0.14	0.07	-	-	GO:0044249//cellular biosynthetic process;GO:0044238//primary metabolic process;GO:0010468//regulation of gene expression;GO:0048513//organ development	gi|297737872|emb|CBI27073.3|/5.6698e-61/unnamed protein product [Vitis vinifera]
Cs7g16660	bHLH	AT3G07340.1	1e-135	basic helix-loop-helix (bHLH) DNA-binding superfamily protein	turquoise	3045	8.53	2.47	0.21	9.03	0.92	0.07	-	-	-	gi|224069890|ref|XP_002303073.1|/2.36174e-102/predicted protein [Populus trichocarpa]
Cs7g19780	bHLH	AT3G26744.4	1e-143	basic helix-loop-helix (bHLH) DNA-binding superfamily protein	yellow	3965	1.74	2.26	4.05	1.88	3.65	4.11	-	-	-	gi|255540073|ref|XP_002511101.1|/1.93976e-115/Transcription factor ICE1, putative [Ricinus communis]
Cs7g19870	bHLH	AT5G50915.2	4e-56	basic helix-loop-helix (bHLH) DNA-binding superfamily protein	turquoise	3440	153.24	378.9	435.84	368.59	419.86	460.72	-	GO:0001071	GO:0010468//regulation of gene expression	gi|159505446|gb|ABW97699.1|/6.22386e-62/putative bHLH transcription factor [Citrus sinensis]
Cs7g25850	bHLH	AT5G08130.4	1e-127	basic helix-loop-helix (bHLH) DNA-binding superfamily protein	red	5788	15.28	21.92	32.63	24.9	24.24	41.06	-	-	-	gi|359491383|ref|XP_002273274.2|/5.84331e-76/PREDICTED: transcription factor BIM1-like [Vitis vinifera]
Cs7g26900	bHLH	AT1G73830.1	8e-70	BR enhanced expression 3	blue	1777	-	0.12	-	0.44	0.34	-	GO:0043231//intracellular membrane-bounded organelle	-	GO:0010468//regulation of gene expression	gi|356564005|ref|XP_003550247.1|/5.11957e-18/PREDICTED: transcription factor BEE 1-like [Glycine max]
Cs7g28800	bHLH	AT3G20640.1	8e-22	basic helix-loop-helix (bHLH) DNA-binding superfamily protein	red	2191	0.09	0.29	0.29	0.63	0.64	0.76	-	-	-	gi|224098336|ref|XP_002311153.1|/1.38308e-12/predicted protein [Populus trichocarpa]
Cs8g03200	bHLH	AT4G37850.1	7e-68	basic helix-loop-helix (bHLH) DNA-binding superfamily protein	blue	1754	-	0.12	-	0.56	-	-	GO:0043231//intracellular membrane-bounded organelle	-	GO:0010468//regulation of gene expression	gi|297736346|emb|CBI25069.3|/2.46092e-82/unnamed protein product [Vitis vinifera]
Cs8g09040	bHLH	AT3G19860.2	1e-102	basic helix-loop-helix (bHLH) DNA-binding superfamily protein	blue	3088	5.39	4.8	4.44	7.12	6.11	4.26	-	-	-	gi|224103239|ref|XP_002312979.1|/3.26287e-62/predicted protein [Populus trichocarpa]
Cs8g15580	bHLH	AT2G28160.1	3e-89	FER-like regulator of iron uptake	blue	1266	1.76	0.99	0.68	2.02	1.74	0.82	-	-	-	gi|224104721|ref|XP_002313541.1|/4.89373e-55/predicted protein [Populus trichocarpa]
Cs8g15600	bHLH	AT2G28160.1	2e-95	FER-like regulator of iron uptake	yellow	1310	5.11	16.41	12.42	10.19	14.4	19.29	GO:0043231//intracellular membrane-bounded organelle	GO:0005515//protein binding	GO:0010468//regulation of gene expression;GO:0006826//iron ion transport;GO:0010038//response to metal ion	gi|224104721|ref|XP_002313541.1|/7.53416e-68/predicted protein [Populus trichocarpa]
Cs9g06130	bHLH	AT3G06120.1	8e-89	basic helix-loop-helix (bHLH) DNA-binding superfamily protein	yellow	1673	-	0.62	2.43	0.7	0.48	1.5	GO:0043231//intracellular membrane-bounded organelle	GO:0001071	GO:0010468//regulation of gene expression;GO:0009791//post-embryonic development	gi|225432536|ref|XP_002277678.1|/7.76506e-56/PREDICTED: transcription factor MUTE [Vitis vinifera]
Cs9g13930	bHLH	AT2G42280.1	1e-105	basic helix-loop-helix (bHLH) DNA-binding superfamily protein	turquoise	2763	6.46	6.19	12.86	9.66	12.5	15.04	GO:0043231//intracellular membrane-bounded organelle	-	GO:0010468//regulation of gene expression	gi|225441696|ref|XP_002277274.1|/1.57464e-57/PREDICTED: transcription factor bHLH130-like [Vitis vinifera]
Cs9g13980	bHLH	AT3G57800.2	1e-104	basic helix-loop-helix (bHLH) DNA-binding superfamily protein	greenyellow	4979	4.4	3.27	1.25	4.3	4.64	2.94	GO:0043231//intracellular membrane-bounded organelle	GO:0003676//nucleic acid binding	GO:0010468//regulation of gene expression	gi|225441702|ref|XP_002282897.1|/1.63377e-31/PREDICTED: transcription factor bHLH60 [Vitis vinifera]
Cs9g16410	bHLH	AT4G25410.1	6e-31	basic helix-loop-helix (bHLH) DNA-binding superfamily protein	green	1153	-	-	-	-	0.35	-	-	-	-	gi|255539627|ref|XP_002510878.1|/1.56764e-37/DNA binding protein, putative [Ricinus communis]
orange1.1t00185	bHLH	AT4G00050.1	3e-77	basic helix-loop-helix (bHLH) DNA-binding superfamily protein	darkred	2289	0.09	0.18	0.94	-	0.09	0.27	-	-	-	gi|255541166|ref|XP_002511647.1|/1.34813e-59/DNA binding protein, putative [Ricinus communis]
orange1.1t00363	bHLH	AT5G41315.1	1e-161	basic helix-loop-helix (bHLH) DNA-binding superfamily protein	turquoise	4176	2.62	0.75	0.15	1.03	0.91	0.25	-	-	-	gi|150416419|gb|ABR68792.1|/9.03393e-172/MYC2 [Citrus sinensis]
orange1.1t00550	bHLH	AT4G17880.1	1e-105	Basic helix-loop-helix (bHLH) DNA-binding family protein	turquoise	2167	3.09	2.31	1.58	2.08	1.85	1.25	-	-	GO:0010468//regulation of gene expression	gi|224064350|ref|XP_002301432.1|/9.72371e-148/predicted protein [Populus trichocarpa]
orange1.1t01021	bHLH	AT1G32640.1	0	Basic helix-loop-helix (bHLH) DNA-binding family protein	pink	2666	28.53	21.76	27.07	28.57	18.67	25.53	-	-	-	gi|225427201|ref|XP_002280253.1|/0/PREDICTED: transcription factor MYC2-like [Vitis vinifera]
orange1.1t01783	bHLH	AT2G46970.1	1e-35	phytochrome interacting factor 3-like 1	magenta	9759	0.21	0.24	0.33	0.28	0.43	0.19	-	-	-	gi|255548231|ref|XP_002515172.1|/1.24046e-113/conserved hypothetical protein [Ricinus communis]
orange1.1t02367	bHLH	AT3G07340.1	4e-94	basic helix-loop-helix (bHLH) DNA-binding superfamily protein	yellow	2634	21.02	13.63	6.26	17.89	10.06	9.51	GO:0043231//intracellular membrane-bounded organelle	-	-	gi|224128880|ref|XP_002320444.1|/1.27848e-96/hypothetical protein POPTRDRAFT_572918 [Populus trichocarpa]
orange1.1t03173	bHLH	AT1G51140.1	5e-93	basic helix-loop-helix (bHLH) DNA-binding superfamily protein	turquoise	2872	4.87	6.69	8.8	6.36	9.09	8.29	-	-	-	gi|297746360|emb|CBI16416.3|/1.38915e-26/unnamed protein product [Vitis vinifera]
orange1.1t04234	bHLH	AT5G67110.1	3e-08	basic helix-loop-helix (bHLH) DNA-binding superfamily protein	turquoise	4294	44.26	28.34	26.78	36.35	33.71	29.03	-	-	-	gi|224093318|ref|XP_002309879.1|/4.16398e-71/predicted protein [Populus trichocarpa]
Cs1g02310	bZIP	AT5G65210.5	0	bZIP transcription factor family protein	purple	6363	2.3	3.84	4.34	3.95	5.93	4.3	GO:0043231//intracellular membrane-bounded organelle	GO:0003677//DNA binding;GO:0001071;GO:0005515//protein binding	GO:0006952//defense response	gi|224096355|ref|XP_002310608.1|/4.53999e-45/predicted protein [Populus trichocarpa]
Cs1g16230	bZIP	AT3G12250.2	0	TGACG motif-binding factor 6	yellow	8599	8.63	7.99	6.92	8.06	8.03	6.46	-	-	-	gi|363814489|ref|NP_001242879.1|/4.58725e-40/uncharacterized protein LOC100816123 [Glycine max]
Cs1g21370	bZIP	AT3G49760.1	4e-41	basic leucine-zipper 5	green	1523	29.7	30.56	31.49	38.8	49.29	36.06	GO:0043231//intracellular membrane-bounded organelle	GO:0042802//identical protein binding;GO:0001071;GO:0046983//protein dimerization activity	GO:0006351//transcription, DNA-dependent	gi|224127192|ref|XP_002320010.1|/4.09235e-38/predicted protein [Populus trichocarpa]
Cs1g23780	bZIP	AT4G36730.1	1e-129	G-box binding factor 1	blue	6138	9.45	12.72	15.52	9.63	12.72	15.1	-	GO:0005488//binding	GO:0006350//transcription	gi|13236840|gb|AAK14790.1|/2.56756e-24/G-box binding factor bZIP transcription factor [Catharanthus roseus]
Cs2g28995	bZIP	AT3G56850.1	2e-58	ABA-responsive element binding protein 3	lightcyan	9405	7.42	7.01	7.24	7.24	7.19	7.02	GO:0043231//intracellular membrane-bounded organelle	GO:0003677//DNA binding;GO:0001071;GO:0005515//protein binding	GO:0006351//transcription, DNA-dependent	gi|255549144|ref|XP_002515627.1|/4.64118e-78/DNA binding protein, putative [Ricinus communis]
Cs3g06150	bZIP	AT1G58110.2	1e-131	Basic-leucine zipper (bZIP) transcription factor family protein	purple	4410	1.52	1.94	2.28	2.58	2.5	2.51	-	-	-	gi|255584594|ref|XP_002533021.1|/8.91651e-77/Transcription factor RF2a, putative [Ricinus communis]
Cs3g06870	bZIP	AT3G56850.1	2e-97	ABA-responsive element binding protein 3	turquoise	4777	4.76	3.98	3.99	4.56	4.24	3.93	-	-	-	gi|255542297|ref|XP_002512212.1|/1.54002e-90/DNA binding protein, putative [Ricinus communis]
Cs3g08170	bZIP	AT4G38900.3	0	Basic-leucine zipper (bZIP) transcription factor family protein	turquoise	4357	1.68	1.2	1.18	1.17	0.88	1.01	-	-	-	gi|255543893|ref|XP_002513009.1|/1.11242e-168/DNA binding protein, putative [Ricinus communis]
Cs3g08880	bZIP	AT2G35530.1	1e-145	basic region/leucine zipper transcription factor 16	green	6510	6.79	6.57	6.94	6.79	9.1	6.77	-	-	-	gi|302398635|gb|ADL36612.1|/7.20717e-45/BZIP domain class transcription factor [Malus x domestica]
Cs3g10860	bZIP	AT5G28770.2	3e-68	bZIP transcription factor family protein	yellow	6144	1.45	2.92	4.64	1.92	2.81	3.5	-	-	-	gi|225451344|ref|XP_002274803.1|/3.68926e-169/PREDICTED: pentatricopeptide repeat-containing protein At3g18970 [Vitis vinifera]
Cs3g16310	bZIP	AT3G49760.1	2e-22	basic leucine-zipper 5	salmon	1271	93.99	180.63	163.92	112.77	135.04	167.74	GO:0043231//intracellular membrane-bounded organelle	GO:0003677//DNA binding;GO:0046983//protein dimerization activity	-	gi|224129804|ref|XP_002320675.1|/5.3422e-33/predicted protein [Populus trichocarpa]
Cs3g18870	bZIP	AT1G77920.1	1e-165	bZIP transcription factor family protein	brown	5496	16.61	15.57	10.91	14.5	15.67	10.26	GO:0043231//intracellular membrane-bounded organelle	GO:0001071;GO:0003677//DNA binding;GO:0005515//protein binding	GO:0009627//systemic acquired resistance;GO:0006351//transcription, DNA-dependent	gi|118481047|gb|ABK92477.1|/2.44667e-39/unknown [Populus trichocarpa]
Cs3g21220	bZIP	AT1G43700.1	5e-97	VIRE2-interacting protein 1	turquoise	3982	29.65	22.59	19.3	25.89	22.28	18.46	GO:0043231//intracellular membrane-bounded organelle	GO:0003677//DNA binding;GO:0001071;GO:0005515//protein binding	GO:0006351//transcription, DNA-dependent	gi|297735830|emb|CBI18550.3|/4.17633e-17/unnamed protein product [Vitis vinifera]
Cs3g21410	bZIP	AT5G44080.1	1e-90	Basic-leucine zipper (bZIP) transcription factor family protein	pink	3796	8.01	6.38	7.16	7.09	6.56	6.77	GO:0043231//intracellular membrane-bounded organelle	GO:0003677//DNA binding	-	gi|225460656|ref|XP_002266826.1|/3.11785e-38/PREDICTED: G-box-binding factor 4 [Vitis vinifera]
Cs3g23480	bZIP	AT1G45249.1	1e-137	abscisic acid responsive elements-binding factor 2	brown	3951	31.11	26.36	26.28	25.64	31.25	24.95	GO:0043231//intracellular membrane-bounded organelle	GO:0030528//transcription regulator activity;GO:0003676//nucleic acid binding	GO:0009757//hexose mediated signaling;GO:0006970//response to osmotic stress;GO:0009755//hormone-mediated signaling pathway;GO:0032583//regulation of gene-specific transcription	gi|255538288|ref|XP_002510209.1|/3.90105e-108/DNA binding protein, putative [Ricinus communis]
Cs3g25230	bZIP	AT1G75390.1	8e-52	basic leucine-zipper 44	turquoise	1582	116.54	54.35	71.87	122	55.83	72.6	GO:0043231//intracellular membrane-bounded organelle	GO:0003677//DNA binding;GO:0001071;GO:0005515//protein binding	GO:0006351//transcription, DNA-dependent	gi|255538740|ref|XP_002510435.1|/2.78609e-45/Ocs element-binding factor, putative [Ricinus communis]
Cs3g25760	bZIP	AT4G38900.3	1e-112	Basic-leucine zipper (bZIP) transcription factor family protein	blue	3019	2.35	2	1.7	2.99	2.59	1.8	GO:0043231//intracellular membrane-bounded organelle	GO:0003677//DNA binding	-	gi|255538856|ref|XP_002510493.1|/3.90071e-96/DNA binding protein, putative [Ricinus communis]
Cs3g27850	bZIP	AT1G42990.1	6e-39	basic region/leucine zipper motif 60	royalblue	3010	39.76	38.83	39.2	42.66	35.95	41.62	-	GO:0003677//DNA binding	-	gi|255539350|ref|XP_002510740.1|/2.12333e-26/conserved hypothetical protein [Ricinus communis]
Cs5g11160	bZIP	AT3G12250.2	1e-175	TGACG motif-binding factor 6	turquoise	7605	8.93	10.04	10.95	8.75	10.56	10.24	GO:0043231//intracellular membrane-bounded organelle	GO:0003677//DNA binding;GO:0001071;GO:0005515//protein binding	GO:0010468//regulation of gene expression;GO:0006351//transcription, DNA-dependent	gi|359482245|ref|XP_003632741.1|/4.78314e-41/PREDICTED: TGACG-sequence-specific DNA-binding protein TGA-2.1-like [Vitis vinifera]
Cs5g23040	bZIP	AT1G06070.1	1e-171	Basic-leucine zipper (bZIP) transcription factor family protein	darkgrey	5136	18.6	17.6	15.84	17.13	17.35	17.2	GO:0043231//intracellular membrane-bounded organelle	GO:0003677//DNA binding;GO:0001071	GO:0006351//transcription, DNA-dependent	gi|225433978|ref|XP_002270784.1|/2.6002e-51/PREDICTED: probable transcription factor PosF21 [Vitis vinifera]
Cs5g30460	bZIP	AT4G02640.1	7e-69	bZIP transcription factor family protein	blue	3855	38.88	36.76	35.99	40.13	37.02	36.07	-	GO:0005488//binding	-	gi|224062282|ref|XP_002300809.1|/8.65353e-28/predicted protein [Populus trichocarpa]
Cs6g15200	bZIP	AT1G19490.1	3e-85	Basic-leucine zipper (bZIP) transcription factor family protein	grey60	5533	3.15	3.81	1.55	3.34	2.39	1.59	-	-	-	gi|224069012|ref|XP_002326253.1|/3.65834e-49/predicted protein [Populus trichocarpa]
Cs6g16070	bZIP	AT3G56850.1	2e-78	ABA-responsive element binding protein 3	blue	2677	0.83	0.39	0.32	1.17	0.52	0.08	GO:0043231//intracellular membrane-bounded organelle	GO:0030528//transcription regulator activity;GO:0003676//nucleic acid binding;GO:0001071	GO:0006351//transcription, DNA-dependent	gi|356571376|ref|XP_003553853.1|/2.34241e-64/PREDICTED: transcription factor bZIP119 [Glycine max]
Cs6g16800	bZIP	AT2G40950.1	0	Basic-leucine zipper (bZIP) transcription factor family protein	darkorange	3428	32.37	32.57	36.48	29.95	30.04	26.56	GO:0005737//cytoplasm;GO:0005634//nucleus	-	GO:0009987//cellular process;GO:0006950//response to stress	gi|255570484|ref|XP_002526200.1|/3.68843e-115/transcription factor hy5, putative [Ricinus communis]
Cs7g02230	bZIP	AT2G16770.1	2e-57	Basic-leucine zipper (bZIP) transcription factor family protein	greenyellow	1773	12.7	18.36	28.38	11.85	15.28	20.37	-	GO:0003677//DNA binding	-	gi|147822332|emb|CAN72907.1|/2.87222e-86/hypothetical protein VITISV_033868 [Vitis vinifera]
Cs7g05140	bZIP	AT5G11260.1	8e-71	Basic-leucine zipper (bZIP) transcription factor family protein	blue	2644	8.67	8.68	8.42	10.99	11.24	10.03	GO:0043231//intracellular membrane-bounded organelle	GO:0046914//transition metal ion binding;GO:0001071;GO:0005515//protein binding;GO:0043566//structure-specific DNA binding	GO:0009411//response to UV;GO:0010468//regulation of gene expression;GO:0009640//photomorphogenesis;GO:0007602//phototransduction;GO:0031325//positive regulation of cellular metabolic process;GO:0010476//gibberellin mediated signaling pathway;GO:0006351//transcription, DNA-dependent	gi|147844008|emb|CAN83322.1|/9.29785e-41/hypothetical protein VITISV_024883 [Vitis vinifera]
Cs7g07550	bZIP	AT5G24800.1	4e-65	basic leucine zipper 9	turquoise	4249	97.76	33.5	15.17	66.91	46.68	13.96	-	GO:0005515//protein binding	-	gi|224121388|ref|XP_002330815.1|/9.23296e-47/predicted protein [Populus trichocarpa]
Cs7g12290	bZIP	AT1G13600.1	1e-51	basic leucine-zipper 58	blue	895	0.23	1.17	-	3.29	0.67	-	GO:0043231//intracellular membrane-bounded organelle	GO:0003677//DNA binding;GO:0001071;GO:0005515//protein binding	GO:0006351//transcription, DNA-dependent	gi|224111822|ref|XP_002315989.1|/2.43534e-73/predicted protein [Populus trichocarpa]
Cs7g19070	bZIP	AT5G06839.3	0	bZIP transcription factor family protein	purple	5614	1.23	2.01	1.83	2.66	3.72	2.75	GO:0043231//intracellular membrane-bounded organelle	GO:0003677//DNA binding;GO:0001071;GO:0005515//protein binding	GO:0006351//transcription, DNA-dependent	gi|62822992|gb|AAY15214.1|/1.56053e-57/TGA10 transcription factor [Nicotiana tabacum]
Cs7g25940	bZIP	AT5G60830.1	2e-36	basic leucine-zipper 70	green	615	0.33	-	0.35	0.32	1.63	-	-	-	-	gi|255547065|ref|XP_002514590.1|/5.09054e-43/DNA binding protein, putative [Ricinus communis]
Cs7g29820	bZIP	AT2G40620.1	1e-120	Basic-leucine zipper (bZIP) transcription factor family protein	cyan	3499	3.3	3.7	3.98	5.11	4.07	5.01	-	GO:0003677//DNA binding	-	gi|225448679|ref|XP_002280180.1|/3.86486e-35/PREDICTED: transcription factor RF2b [Vitis vinifera]
Cs8g02640	bZIP	AT2G16770.1	1e-115	Basic-leucine zipper (bZIP) transcription factor family protein	darkgrey	3562	16.57	14.94	14.49	14.61	15.89	16.41	GO:0043231//intracellular membrane-bounded organelle	GO:0003677//DNA binding;GO:0001071;GO:0005515//protein binding	GO:0006351//transcription, DNA-dependent	gi|255587127|ref|XP_002534148.1|/3.70405e-118/DNA binding protein, putative [Ricinus communis]
Cs8g06020	bZIP	AT4G34000.2	1e-120	abscisic acid responsive elements-binding factor 3	tan	5790	38.67	31.79	31.51	28.86	32.42	30.15	-	-	-	gi|305430491|gb|ADM53098.1|/2.67543e-153/ABA responsive element binding factor [Citrus trifoliata]
Cs8g07470	bZIP	AT1G75390.1	4e-54	basic leucine-zipper 44	turquoise	1805	46.97	13.53	5.58	41.22	17.57	9.02	GO:0043231//intracellular membrane-bounded organelle	GO:0003677//DNA binding;GO:0001071;GO:0005515//protein binding	GO:0006351//transcription, DNA-dependent	gi|224105353|ref|XP_002313781.1|/3.62047e-52/predicted protein [Populus trichocarpa]
Cs8g15030	bZIP	AT1G08320.3	0	bZIP transcription factor family protein	lightgreen	6699	0.39	1.09	1.53	1.47	1.17	1.68	GO:0043231//intracellular membrane-bounded organelle	GO:0003677//DNA binding;GO:0001071;GO:0005515//protein binding	GO:0006351//transcription, DNA-dependent	gi|224104851|ref|XP_002313591.1|/4.33094e-62/predicted protein [Populus trichocarpa]
orange1.1t00453	bZIP	AT2G46270.1	1e-127	G-box binding factor 3	darkred	5306	17.58	19.51	24.62	17.5	19.94	16.33	-	GO:0005488//binding	GO:0006350//transcription	gi|359489695|ref|XP_002279966.2|/2.50925e-40/PREDICTED: common plant regulatory factor 1-like [Vitis vinifera]
orange1.1t01148	bZIP	AT5G44080.1	7e-34	Basic-leucine zipper (bZIP) transcription factor family protein	yellow	8097	8.04	10.08	15.36	8.44	11.58	14.24	-	GO:0003677//DNA binding	-	gi|225447787|ref|XP_002266344.1|/3.91427e-25/PREDICTED: ABSCISIC ACID-INSENSITIVE 5-like protein 5-like [Vitis vinifera]
orange1.1t01674	bZIP	AT3G62420.1	8e-65	basic region/leucine zipper motif 53	blue	1994	39.77	53.59	71.09	29.74	41.88	61.99	-	-	-	gi|255548457|ref|XP_002515285.1|/9.70873e-54/Ocs element-binding factor, putative [Ricinus communis]
Cs1g01070	C2H2	AT1G34370.3	1e-77	C2H2 and C2HC zinc fingers superfamily protein	blue	1488	7.77	7.57	7.34	11.48	8.09	8.42	-	GO:0046872//metal ion binding	-	gi|224096167|ref|XP_002310559.1|/5.48013e-104/predicted protein [Populus trichocarpa]
Cs1g11190	C2H2	AT1G80730.1	6e-47	zinc-finger protein 1	turquoise	1127	2.16	-	-	1.22	-	0.19	-	GO:0005488//binding	GO:0009639//response to red or far red light	gi|255572763|ref|XP_002527314.1|/9.01394e-66/zinc finger protein, putative [Ricinus communis]
Cs1g16530	C2H2	AT1G51220.1	2e-26	WIP domain protein 5	yellow	1706	2.14	1.1	0.5	1.96	0.82	0.24	-	-	-	gi|297736235|emb|CBI24873.3|/1.56954e-26/unnamed protein product [Vitis vinifera]
Cs1g18200	C2H2	AT1G55110.1	1e-123	indeterminate(ID)-domain 7	yellow	3232	27.86	30.22	36.31	27.15	30.56	36.76	-	-	-	gi|334185323|ref|NP_001189882.1|/7.06606e-78/protein indeterminate(ID)-domain 11 [Arabidopsis thaliana]
Cs1g23820	C2H2	AT5G66730.1	0	C2H2-like zinc finger protein	midnightblue	2902	35.72	34.02	39.92	41.47	37.42	44.61	-	GO:0046872//metal ion binding	GO:0010468//regulation of gene expression	gi|297794331|ref|XP_002865050.1|/6.46095e-79/hypothetical protein ARALYDRAFT_496927 [Arabidopsis lyrata subsp. lyrata]
Cs2g03280	C2H2	AT2G45120.1	0.001	C2H2-like zinc finger protein	salmon	1100	1.11	2.28	1.95	1.61	1.46	1.52	-	-	-	-
Cs2g16170	C2H2	AT1G03840.1	1e-155	C2H2 and C2HC zinc fingers superfamily protein	greenyellow	2723	1.86	0.84	0.08	1.73	1.25	0.54	GO:0043231//intracellular membrane-bounded organelle	GO:0005488//binding	-	gi|302143346|emb|CBI21907.3|/1.05997e-85/unnamed protein product [Vitis vinifera]
Cs2g17870	C2H2	AT1G66140.1	5e-49	zinc finger protein 4	blue	4847	10.17	9.56	9.37	5.71	7.33	7.88	-	GO:0005488//binding	-	gi|224111408|ref|XP_002315844.1|/1.56436e-90/predicted protein [Populus trichocarpa]
Cs2g24350	C2H2	AT5G63280.1	1e-111	C2H2-like zinc finger protein	blue	5134	5.02	5.41	5.67	3.82	3.99	5.04	-	-	-	gi|224107693|ref|XP_002314566.1|/2.51266e-54/predicted protein [Populus trichocarpa]
Cs2g29940	C2H2	AT3G57670.1	1e-135	C2H2-type zinc finger family protein	green	2401	2.87	2.61	1.52	3.6	3.26	1.91	-	-	-	gi|224075786|ref|XP_002304767.1|/3.38191e-80/predicted protein [Populus trichocarpa]
Cs3g02080	C2H2	AT2G02070.1	1e-145	indeterminate(ID)-domain 5	blue	5760	7.04	3.99	2.86	9.85	8.61	3.59	-	-	-	gi|255561735|ref|XP_002521877.1|/1.18112e-76/zinc finger protein, putative [Ricinus communis]
Cs3g14110	C2H2	AT3G50700.1	1e-116	indeterminate(ID)-domain 2	lightgreen	13379	4.59	5.55	5.68	6.62	6.06	7.51	GO:0044464//cell part	GO:0046914//transition metal ion binding	-	gi|296089673|emb|CBI39492.3|/2.44759e-64/unnamed protein product [Vitis vinifera]
Cs3g15900	C2H2	AT1G27730.1	9e-66	salt tolerance zinc finger	yellow	2675	21.91	38.93	70.84	37.8	41.65	63.54	-	-	-	gi|255538086|ref|XP_002510108.1|/1.72305e-64/zinc finger protein, putative [Ricinus communis]
Cs3g18120	C2H2	AT1G34790.1	1e-118	C2H2 and C2HC zinc fingers superfamily protein	turquoise	897	30.75	8.14	4.54	17.07	6.94	5.35	GO:0043231//intracellular membrane-bounded organelle	GO:0046914//transition metal ion binding;GO:0001071	-	gi|255545752|ref|XP_002513936.1|/2.68287e-104/TRANSPARENT TESTA 1 protein, putative [Ricinus communis]
Cs3g22510	C2H2	AT1G34370.2	0	C2H2 and C2HC zinc fingers superfamily protein	yellow	3795	41.1	40.97	36.96	42.79	40.99	29.16	GO:0043231//intracellular membrane-bounded organelle	GO:0046914//transition metal ion binding	GO:0010468//regulation of gene expression;GO:0009268//response to pH;GO:0010038//response to metal ion	gi|225460694|ref|XP_002270196.1|/0/PREDICTED: protein SENSITIVE TO PROTON RHIZOTOXICITY 1 isoform 1 [Vitis vinifera]
Cs3g23260	C2H2	AT5G52010.1	1e-165	C2H2-like zinc finger protein	skyblue	2985	8.43	4.82	5.81	6.12	6.05	8.32	GO:0043231//intracellular membrane-bounded organelle	GO:0046914//transition metal ion binding;GO:0001071	GO:0010468//regulation of gene expression	gi|224137612|ref|XP_002327169.1|/6.13195e-135/predicted protein [Populus trichocarpa]
Cs3g24580	C2H2	AT5G66730.1	1e-146	C2H2-like zinc finger protein	blue	3310	8.21	7.94	5.56	10.08	9.04	7.38	GO:0044464//cell part	GO:0046914//transition metal ion binding	-	gi|255538582|ref|XP_002510356.1|/2.99878e-79/nucleic acid binding protein, putative [Ricinus communis]
Cs3g26020	C2H2	AT1G75710.1	0	C2H2-like zinc finger protein	turquoise	2135	1.81	0.68	0.5	1.47	0.94	0.39	GO:0044464//cell part	GO:0046914//transition metal ion binding	-	gi|255538916|ref|XP_002510523.1|/1.23055e-102/nucleic acid binding protein, putative [Ricinus communis]
Cs4g01110	C2H2		NA		turquoise	1132	3.23	2.58	3.97	3.47	4.26	3.87	GO:0009570//chloroplast stroma	GO:0016741//transferase activity, transferring one-carbon groups	-	gi|255581285|ref|XP_002531454.1|/2.96384e-16/phosphatidylethanolamine n-methyltransferase, putative [Ricinus communis]
Cs4g03320	C2H2	AT5G57520.1	2e-37	zinc finger protein 2	turquoise	2268	19.41	10.67	5.85	14.8	10.89	6.08	GO:0044464//cell part	GO:0046914//transition metal ion binding;GO:0001071	GO:0010468//regulation of gene expression	gi|255586981|ref|XP_002534087.1|/4.93478e-33/zinc finger protein, putative [Ricinus communis]
Cs4g18350	C2H2	AT1G55110.1	1e-124	indeterminate(ID)-domain 7	yellow	2918	7.99	12.23	14.75	8.48	11.21	16.89	-	-	-	gi|224088818|ref|XP_002308553.1|/1.59818e-79/predicted protein [Populus trichocarpa]
Cs5g06680	C2H2	AT3G48430.1	0	relative of early flowering 6	salmon	8833	2.92	1.77	1.96	2.56	2.3	2.15	GO:0043231//intracellular membrane-bounded organelle	GO:0005488//binding	GO:0048827//phyllome development;GO:0009725//response to hormone stimulus;GO:0000902//cell morphogenesis;GO:0070076//histone lysine demethylation;GO:0016573//histone acetylation;GO:0003006//reproductive developmental process	gi|255540401|ref|XP_002511265.1|/0/nucleic acid binding protein, putative [Ricinus communis]
Cs5g08790	C2H2	AT3G60580.1	5e-53	C2H2-like zinc finger protein	turquoise	1678	0.48	-	-	0.23	-	-	-	-	-	gi|224138600|ref|XP_002326643.1|/1.21339e-70/predicted protein [Populus trichocarpa]
Cs5g09490	C2H2	AT4G12240.1	1e-153	zinc finger (C2H2 type) family protein	midnightblue	2385	10.55	11.64	10.5	11.03	10.94	9.46	GO:0044464//cell part	GO:0046914//transition metal ion binding	-	gi|255537067|ref|XP_002509600.1|/1.80946e-134/nucleic acid binding protein, putative [Ricinus communis]
Cs5g11490	C2H2	AT1G26610.1	1e-57	C2H2-like zinc finger protein	black	2730	5.57	8.64	8.63	6.83	13.38	12.54	-	-	-	gi|255547263|ref|XP_002514689.1|/1.24824e-110/hypothetical protein RCOM_1470470 [Ricinus communis]
Cs5g11860	C2H2	AT1G74250.1	0	DNAJ heat shock N-terminal domain-containing protein	grey60	3384	14.21	10.55	15.38	12.07	15.25	13.14	-	GO:0005515//protein binding	-	gi|356511845|ref|XP_003524632.1|/1.01453e-141/PREDICTED: dnaJ homolog subfamily C member 21-like [Glycine max]
Cs5g30700	C2H2	AT4G02670.1	1e-133	indeterminate(ID)-domain 12	green	3682	21.92	17.57	22.16	17.86	17.72	21.49	GO:0044464//cell part	GO:0046914//transition metal ion binding	-	gi|359495453|ref|XP_002274683.2|/2.81557e-84/PREDICTED: zinc finger protein NUTCRACKER-like [Vitis vinifera]
Cs6g04390	C2H2	AT5G03150.1	1e-148	C2H2-like zinc finger protein	turquoise	2473	100.47	47.85	25.37	73.6	44.81	23.98	GO:0044464//cell part	GO:0046914//transition metal ion binding	-	gi|357440457|ref|XP_003590506.1|/6.21821e-70/Zinc finger protein [Medicago truncatula]
Cs6g15520	C2H2	AT3G44750.2	3e-34	histone deacetylase 3	turquoise	3969	18.24	15.88	14.19	14.94	14.06	13.05	GO:0005622//intracellular	GO:0005488//binding	GO:0009987//cellular process	gi|297740060|emb|CBI30242.3|/6.53923e-24/unnamed protein product [Vitis vinifera]
Cs6g19570	C2H2	AT1G72050.2	1e-104	transcription factor IIIA	turquoise	2924	10.41	7.49	5.93	7.72	8.24	6.07	GO:0005634//nucleus	GO:0003676//nucleic acid binding	-	gi|224135987|ref|XP_002327353.1|/1.83716e-67/predicted protein [Populus trichocarpa]
Cs6g22030	C2H2	AT3G60580.1	1e-18	C2H2-like zinc finger protein	blue	1869	0.54	0.22	0.11	0.74	0.32	0.11	-	-	-	gi|255570256|ref|XP_002526088.1|/6.03558e-58/zinc finger protein, putative [Ricinus communis]
Cs7g01850	C2H2	AT3G57670.1	1e-125	C2H2-type zinc finger family protein	turquoise	2334	25.55	10.73	4.68	17.24	5.25	2.77	GO:0044464//cell part	GO:0046914//transition metal ion binding	-	gi|255571646|ref|XP_002526768.1|/3.85759e-81/TRANSPARENT TESTA 1 protein, putative [Ricinus communis]
Cs7g03070	C2H2	AT1G26610.1	1e-99	C2H2-like zinc finger protein	turquoise	2621	13	10.59	8.9	9.66	7.89	8.05	-	-	-	gi|225423513|ref|XP_002274495.1|/1.18612e-118/PREDICTED: uncharacterized protein LOC100245765 [Vitis vinifera]
Cs7g07350	C2H2	AT4G12020.3	3e-11	protein kinase family protein	tan	5242	0.5	0.36	0.25	0.19	0.27	0.36	GO:0031410//cytoplasmic vesicle	GO:0004674//protein serine/threonine kinase activity;GO:0000166//nucleotide binding	-	gi|296081766|emb|CBI20771.3|/2.17393e-154/unnamed protein product [Vitis vinifera]
Cs7g07360	C2H2		NA		lightyellow	4033	4.48	3.88	4.19	4.53	4.83	4.66	GO:0044464//cell part	GO:0046914//transition metal ion binding;GO:0001071	GO:0010468//regulation of gene expression	gi|224121192|ref|XP_002330766.1|/6.88821e-52/predicted protein [Populus trichocarpa]
Cs7g18480	C2H2	AT3G44750.2	1e-38	histone deacetylase 3	purple	3121	132.84	98.84	86.45	70.71	55.51	64.36	-	-	-	gi|224131666|ref|XP_002328078.1|/1.16886e-27/histone deacetylase [Populus trichocarpa]
Cs7g21900	C2H2	AT5G04390.1	3e-76	C2H2-type zinc finger family protein	red	1356	-	0.15	1.26	0.14	1.18	7.85	-	-	-	gi|356533870|ref|XP_003535481.1|/3.20029e-39/PREDICTED: zinc finger protein ZAT5-like [Glycine max]
Cs7g24910	C2H2	AT5G04240.1	0	Zinc finger (C2H2 type) family protein / transcription factor jumonji (jmj) family protein	brown	9430	6.69	5.16	4.75	6.02	5.96	5.03	-	-	-	gi|255581769|ref|XP_002531686.1|/2.04169e-158/conserved hypothetical protein [Ricinus communis]
Cs7g28690	C2H2	AT2G28710.1	4e-40	C2H2-type zinc finger family protein	yellow	2046	-	0.1	0.31	0.1	0.1	0.41	-	-	-	gi|255575128|ref|XP_002528469.1|/1.88928e-52/nucleic acid binding protein, putative [Ricinus communis]
Cs7g28700	C2H2	AT2G37430.1	2e-35	C2H2 and C2HC zinc fingers superfamily protein	yellow	1111	1.83	7.14	19.08	2.12	3.79	12.4	-	-	-	gi|255575128|ref|XP_002528469.1|/7.25999e-52/nucleic acid binding protein, putative [Ricinus communis]
Cs7g31860	C2H2	AT5G06070.1	3e-34	C2H2 and C2HC zinc fingers superfamily protein	turquoise	633	-	0.66	0.34	-	0.63	0.66	-	GO:0005488//binding	-	gi|255566456|ref|XP_002524213.1|/7.25901e-32/Transcriptional regulator SUPERMAN, putative [Ricinus communis]
Cs8g04280	C2H2	AT1G27730.1	5e-56	salt tolerance zinc finger	yellow	1786	34.07	126.79	260.4	79.7	153.87	234.65	-	-	-	gi|255573145|ref|XP_002527502.1|/1.30975e-54/zinc finger protein, putative [Ricinus communis]
Cs8g15510	C2H2	AT2G28200.1	5e-66	C2H2-type zinc finger family protein	yellow	1288	1.1	3.08	3.16	2.59	3.9	5.03	-	-	-	gi|118486693|gb|ABK95183.1|/2.12833e-53/unknown [Populus trichocarpa]
Cs8g16850	C2H2	AT5G03150.1	1e-125	C2H2-like zinc finger protein	brown	2753	26.01	13.04	4.59	25.89	21.51	7.74	-	-	-	gi|359478335|ref|XP_002282251.2|/7.03718e-123/PREDICTED: uncharacterized protein LOC100248459 [Vitis vinifera]
Cs8g17960	C2H2	AT5G59820.1	9e-42	C2H2-type zinc finger family protein	cyan	995	36.08	53.49	60.47	17.56	44.79	38.61	-	-	-	gi|255584784|ref|XP_002533110.1|/4.46359e-42/nucleic acid binding protein, putative [Ricinus communis]
Cs8g19990	C2H2	AT2G29660.1	1e-115	zinc finger (C2H2 type) family protein	turquoise	2170	13.74	4.14	1.09	9.59	6.48	2.12	GO:0031224//intrinsic to membrane;GO:0031410//cytoplasmic vesicle	GO:0046914//transition metal ion binding	GO:0010468//regulation of gene expression	gi|255569285|ref|XP_002525610.1|/1.56228e-129/conserved hypothetical protein [Ricinus communis]
Cs9g08830	C2H2	AT3G23130.1	6e-39	C2H2 and C2HC zinc fingers superfamily protein	blue	1227	0.33	-	-	0.96	0.82	-	GO:0044464//cell part	GO:0046914//transition metal ion binding	-	gi|224111022|ref|XP_002315719.1|/1.2509e-39/predicted protein [Populus trichocarpa]
Cs9g10240	C2H2		NA		lightcyan	1163	2.79	5.74	4.23	4.05	3.62	5.57	-	-	-	gi|224099931|ref|XP_002311678.1|/8.12792e-09/predicted protein [Populus trichocarpa]
Cs9g12560	C2H2	AT2G41835.1	1e-128	zinc finger (C2H2 type, AN1-like) family protein	magenta	1938	7.54	5.28	5.75	7.29	7.15	5.6	-	-	-	gi|255577467|ref|XP_002529612.1|/6.60212e-108/arsenite inducuble RNA associated protein aip-1, putative [Ricinus communis]
orange1.1t00095	C2H2	AT1G68130.1	6e-55	indeterminate(ID)-domain 14	blue	5769	2.07	1.45	1.45	2.79	2.33	1.66	GO:0044464//cell part	GO:0046914//transition metal ion binding	-	gi|255561793|ref|XP_002521906.1|/7.90112e-40/nucleic acid binding protein, putative [Ricinus communis]
orange1.1t00189	C2H2	AT3G60580.1	3e-73	C2H2-like zinc finger protein	blue	2189	0.56	0.1	-	0.81	0.64	-	-	-	-	gi|225453529|ref|XP_002278670.1|/3.32685e-95/PREDICTED: zinc finger protein ZAT9-like isoform 1 [Vitis vinifera]
orange1.1t01636	C2H2	AT2G01940.1	1e-154	C2H2-like zinc finger protein	brown	2597	21.95	13.18	4.95	25.86	21.95	7.72	-	-	-	gi|255561793|ref|XP_002521906.1|/4.25328e-75/nucleic acid binding protein, putative [Ricinus communis]
orange1.1t03009	C2H2	AT5G03510.1	2e-66	C2H2-type zinc finger family protein	brown	1051	0.58	-	-	0.19	0.57	-	-	-	-	gi|225441153|ref|XP_002267645.1|/2.61985e-80/PREDICTED: zinc finger protein ZAT5 [Vitis vinifera]
orange1.1t03383	C2H2	AT3G57670.1	1e-149	C2H2-type zinc finger family protein	turquoise	2244	9.31	3.44	2.29	10.76	3.76	3.16	GO:0043231//intracellular membrane-bounded organelle	GO:0046914//transition metal ion binding;GO:0001071	GO:0010468//regulation of gene expression;GO:0000904//cell morphogenesis involved in differentiation	gi|297739699|emb|CBI29881.3|/2.01702e-87/unnamed protein product [Vitis vinifera]
orange1.1t03892	C2H2	AT4G06634.3	2e-99	zinc finger (C2H2 type) family protein	darkgreen	4365	0.37	0.48	0.59	0.4	0.74	0.43	GO:0044464//cell part	GO:0046914//transition metal ion binding	-	gi|147819063|emb|CAN73771.1|/5.0294e-56/hypothetical protein VITISV_038786 [Vitis vinifera]
orange1.1t04266	C2H2	AT2G01940.1	1e-153	C2H2-like zinc finger protein	turquoise	2528	1.6	0.08	-	0.62	0.48	-	-	GO:0005488//binding	-	gi|224120400|ref|XP_002318320.1|/1.71014e-90/predicted protein [Populus trichocarpa]
Cs1g05530	C3H	AT2G33835.1	8e-19	Zinc finger C-x8-C-x5-C-x3-H type family protein	brown	7270	13.28	10.59	10.46	12.29	12.87	9.65	-	-	-	gi|224083424|ref|XP_002307020.1|/6.02089e-118/predicted protein [Populus trichocarpa]
Cs1g16940	C3H	AT5G49200.1	7e-05	WD-40 repeat family protein / zfwd4 protein (ZFWD4)	skyblue	463	0.44	2.25	1.39	1.27	0.87	0.45	-	-	-	gi|356560181|ref|XP_003548373.1|/1.16166e-08/PREDICTED: zinc finger CCCH domain-containing protein 62-like [Glycine max]
Cs1g17090	C3H	AT5G06770.1	0.0007	KH domain-containing protein / zinc finger (CCCH type) family protein	blue	2744	0.52	0.38	0.08	0.72	0.8	0.38	-	-	-	gi|255576593|ref|XP_002529187.1|/7.70412e-18/hypothetical protein RCOM_0684740 [Ricinus communis]
Cs1g17100	C3H	AT5G49200.1	0.0006	WD-40 repeat family protein / zfwd4 protein (ZFWD4)	turquoise	6670	3.07	6.07	6.87	5.06	5.48	6.76	-	-	-	gi|255576607|ref|XP_002529194.1|/2.63767e-19/(S)-2-hydroxy-acid oxidase, putative [Ricinus communis]
Cs2g05670	C3H	AT2G33835.1	2e-56	Zinc finger C-x8-C-x5-C-x3-H type family protein	blue	4539	3.84	3.72	3.49	4.67	3.85	3.63	-	-	-	gi|147774463|emb|CAN59796.1|/1.73306e-83/hypothetical protein VITISV_001904 [Vitis vinifera]
Cs2g13240	C3H	AT1G68200.1	1e-90	Zinc finger C-x8-C-x5-C-x3-H type family protein	green	2607	0.08	-	0.08	0.23	0.46	0.16	-	-	-	gi|359472655|ref|XP_002282967.2|/1.20181e-54/PREDICTED: zinc finger CCCH domain-containing protein 15 [Vitis vinifera]
Cs2g20510	C3H	AT1G04990.2	1e-131	Zinc finger C-x8-C-x5-C-x3-H type family protein	turquoise	4486	17.86	13.26	14.13	19.17	15.35	14.66	-	GO:0003676//nucleic acid binding;GO:0046872//metal ion binding;GO:0016788//hydrolase activity, acting on ester bonds	-	gi|224068913|ref|XP_002302855.1|/1.17172e-60/predicted protein [Populus trichocarpa]
Cs2g23600	C3H	AT1G03790.1	2e-96	Zinc finger C-x8-C-x5-C-x3-H type family protein	yellow	1629	1.25	10.38	19.85	2.65	8.01	13.97	-	GO:0046914//transition metal ion binding	GO:0050789//regulation of biological process	gi|224133466|ref|XP_002328049.1|/8.60371e-82/predicted protein [Populus trichocarpa]
Cs2g30300	C3H	AT5G12850.1	0	CCCH-type zinc finger protein with ARM repeat domain	blue	3493	10.63	7.35	5.58	12.37	9.88	8.31	-	-	-	gi|359478381|ref|XP_003632114.1|/0/PREDICTED: zinc finger CCCH domain-containing protein 30-like [Vitis vinifera]
Cs3g02540	C3H		NA		black	3497	46.34	45.96	48.68	47.78	51.95	52.31	-	-	-	gi|224101995|ref|XP_002312505.1|/3.46613e-177/predicted protein [Populus trichocarpa]
Cs3g05500	C3H	AT3G02830.1	4e-13	zinc finger protein 1	turquoise	2740	4.74	7.01	7.81	6.81	7.69	7.62	-	GO:0046914//transition metal ion binding	-	gi|255580053|ref|XP_002530860.1|/1.46266e-18/conserved hypothetical protein [Ricinus communis]
Cs3g20240	C3H	AT1G04990.2	4e-05	Zinc finger C-x8-C-x5-C-x3-H type family protein	brown	9256	22.7	16.1	16.86	20.02	21.1	18.09	-	GO:0046914//transition metal ion binding	-	gi|225459673|ref|XP_002284626.1|/0/PREDICTED: uncharacterized protein LOC100262507 [Vitis vinifera]
Cs4g01030	C3H	AT1G75340.1	2e-79	Zinc finger C-x8-C-x5-C-x3-H type family protein	turquoise	4224	5.33	4.4	4.51	5.3	4.28	4.3	-	GO:0005488//binding	-	gi|255546842|ref|XP_002514479.1|/2.58119e-18/nucleic acid binding protein, putative [Ricinus communis]
Cs4g13160	C3H	AT2G19810.1	1e-146	CCCH-type zinc finger family protein	turquoise	2235	94.11	70.69	59.21	81.43	65.83	57.36	-	-	-	gi|147857018|emb|CAN81808.1|/4.75868e-97/hypothetical protein VITISV_013303 [Vitis vinifera]
Cs4g14550	C3H	AT1G04990.2	7e-05	Zinc finger C-x8-C-x5-C-x3-H type family protein	turquoise	5499	6.64	4.74	3.19	6.25	4.86	4.1	GO:0043231//intracellular membrane-bounded organelle	GO:0005488//binding	-	gi|255563196|ref|XP_002522601.1|/5.51206e-66/conserved hypothetical protein [Ricinus communis]
Cs4g17510	C3H	AT3G19360.1	1e-104	Zinc finger (CCCH-type) family protein	brown	2768	4.25	4.98	5.34	4.54	4.13	5.58	-	GO:0046872//metal ion binding	-	gi|255566953|ref|XP_002524459.1|/4.8124e-94/conserved hypothetical protein [Ricinus communis]
Cs4g17560	C3H		NA		turquoise	3186	4.65	2.62	1.55	3.88	2.21	1.51	-	-	-	gi|297738926|emb|CBI28171.3|/9.89225e-107/unnamed protein product [Vitis vinifera]
Cs4g18530	C3H	AT1G10320.1	2e-67	Zinc finger C-x8-C-x5-C-x3-H type family protein	tan	4309	0.52	0.1	0.25	0.14	0.19	0.15	GO:0043231//intracellular membrane-bounded organelle	GO:0046914//transition metal ion binding;GO:0003676//nucleic acid binding	-	gi|297739459|emb|CBI29641.3|/1.1534e-20/unnamed protein product [Vitis vinifera]
Cs5g05270	C3H	AT1G01350.1	1e-172	Zinc finger (CCCH-type/C3HC4-type RING finger) family protein	tan	3093	6.23	4.66	4.78	4.76	5.26	5.54	GO:0044464//cell part	GO:0046914//transition metal ion binding	-	gi|359489721|ref|XP_002277034.2|/6.64162e-116/PREDICTED: zinc finger CCCH domain-containing protein 1-like [Vitis vinifera]
Cs5g06690	C3H	AT3G48440.1	1e-125	Zinc finger C-x8-C-x5-C-x3-H type family protein	turquoise	3518	30.5	23.91	22.34	31.14	23.85	20	-	GO:0046914//transition metal ion binding	-	gi|359491687|ref|XP_003634306.1|/8.0868e-41/PREDICTED: zinc finger CCCH domain-containing protein 43 isoform 2 [Vitis vinifera]
Cs5g32620	C3H	AT2G47850.3	0	Zinc finger C-x8-C-x5-C-x3-H type family protein	turquoise	4745	12.14	9.9	10.29	11.88	10.03	9.15	-	GO:0046872//metal ion binding	-	gi|356536737|ref|XP_003536892.1|/4.16013e-88/PREDICTED: LOW QUALITY PROTEIN: zinc finger CCCH domain-containing protein 32-like [Glycine max]
Cs6g01140	C3H	AT5G26749.1	1e-49	C2H2 and C2HC zinc fingers superfamily protein	brown	1520	4.54	2.88	2.25	4.39	5.02	2.75	GO:0044464//cell part	GO:0046914//transition metal ion binding	-	gi|242052467|ref|XP_002455379.1|/4.39121e-16/hypothetical protein SORBIDRAFT_03g009590 [Sorghum bicolor]
Cs6g02550	C3H	AT3G02830.1	0	zinc finger protein 1	tan	11376	9.72	8.38	8.24	7.65	7.64	8.11	GO:0043231//intracellular membrane-bounded organelle	GO:0046914//transition metal ion binding;GO:0003676//nucleic acid binding	-	gi|224128808|ref|XP_002328972.1|/2.91369e-50/predicted protein [Populus trichocarpa]
Cs6g04030	C3H	AT2G20280.1	1e-173	Zinc finger C-x8-C-x5-C-x3-H type family protein	blue	4496	7.4	6.82	6.48	9.17	7.68	6.73	GO:0043231//intracellular membrane-bounded organelle	GO:0046914//transition metal ion binding	-	gi|224069316|ref|XP_002326328.1|/3.33059e-41/predicted protein [Populus trichocarpa]
Cs7g01760	C3H	AT2G41900.1	0	CCCH-type zinc finger protein with ARM repeat domain	brown	3528	4.83	6.92	7.77	6.01	4.72	7.1	-	GO:0005488//binding	-	gi|359487288|ref|XP_002279202.2|/0/PREDICTED: zinc finger CCCH domain-containing protein 30 [Vitis vinifera]
Cs7g01890	C3H	AT3G08505.2	1e-167	zinc finger (CCCH-type/C3HC4-type RING finger) family protein	purple	4990	20.45	18.61	19.4	15.7	15.69	15.36	-	GO:0046872//metal ion binding	-	gi|255571640|ref|XP_002526765.1|/1.5992e-122/Makorin-1, putative [Ricinus communis]
Cs7g18470	C3H	AT1G10320.1	9e-34	Zinc finger C-x8-C-x5-C-x3-H type family protein	blue	3332	19.11	18.6	16.97	22.63	19.82	15.79	GO:0043231//intracellular membrane-bounded organelle	GO:0046914//transition metal ion binding;GO:0003676//nucleic acid binding	GO:0009648//photoperiodism	gi|224132068|ref|XP_002328177.1|/1.21396e-38/predicted protein [Populus trichocarpa]
Cs7g24230	C3H	AT1G32360.1	1e-136	Zinc finger (CCCH-type) family protein	paleturquoise	3592	6.72	7.38	6.38	8.31	7.94	7.21	-	-	-	gi|255573451|ref|XP_002527651.1|/2.13315e-97/nucleic acid binding protein, putative [Ricinus communis]
Cs7g31000	C3H	AT2G40140.2	0	zinc finger (CCCH-type) family protein	blue	3986	69.92	97.39	119.42	42.95	89.64	100.01	-	GO:0005488//binding	-	gi|225448453|ref|XP_002269430.1|/0/PREDICTED: zinc finger CCCH domain-containing protein 29-like [Vitis vinifera]
Cs8g08350	C3H	AT2G20280.1	3e-68	Zinc finger C-x8-C-x5-C-x3-H type family protein	yellow	2102	4.82	5.06	4.89	5.42	4.68	4.37	-	-	-	gi|296085002|emb|CBI28417.3|/3.92891e-61/unnamed protein product [Vitis vinifera]
Cs8g20290	C3H	AT5G58620.1	0	zinc finger (CCCH-type) family protein	brown	3503	34.16	16.27	9.35	28.92	28.37	12.46	-	GO:0046914//transition metal ion binding	-	gi|224059276|ref|XP_002299802.1|/0/predicted protein [Populus trichocarpa]
Cs9g04860	C3H	AT5G18550.1	1e-171	Zinc finger C-x8-C-x5-C-x3-H type family protein	cyan	6143	8.65	9.04	8.75	7.61	9.41	7.61	-	GO:0046872//metal ion binding	-	gi|255551693|ref|XP_002516892.1|/6.1151e-44/nucleic acid binding protein, putative [Ricinus communis]
Cs9g16710	C3H	AT4G25440.1	0	zinc finger WD40 repeat protein 1	lightgreen	3957	6.15	7.07	8.01	8.29	7.25	7.18	-	GO:0003824//catalytic activity;GO:0005488//binding	-	gi|356559882|ref|XP_003548225.1|/5.05755e-44/PREDICTED: zinc finger CCCH domain-containing protein 48-like [Glycine max]
orange1.1t02020	C3H	AT3G12130.1	3e-83	KH domain-containing protein / zinc finger (CCCH type) family protein	turquoise	5296	6.74	4.69	5.09	6.45	4.55	4.85	-	-	-	gi|225435608|ref|XP_002285629.1|/8.80623e-87/PREDICTED: zinc finger CCCH domain-containing protein 14-like [Vitis vinifera]
orange1.1t02244	C3H	AT3G12130.1	4e-91	KH domain-containing protein / zinc finger (CCCH type) family protein	brown	2598	7.57	6.43	5.69	6.8	7.8	5.63	-	-	-	gi|225441425|ref|XP_002279071.1|/3.92944e-98/PREDICTED: zinc finger CCCH domain-containing protein 14-like isoform 1 [Vitis vinifera]
orange1.1t03224	C3H	AT3G12680.1	0	floral homeotic protein (HUA1)	midnightblue	7244	6.52	7	5.88	6.32	6.29	5.79	-	-	-	gi|225462348|ref|XP_002269152.1|/2.94493e-40/PREDICTED: zinc finger CCCH domain-containing protein 37 [Vitis vinifera]
orange1.1t03404	C3H	AT2G41900.1	0	CCCH-type zinc finger protein with ARM repeat domain	blue	4180	65.26	68.61	87.54	63.79	75.83	88.12	-	GO:0046914//transition metal ion binding;GO:0001071	GO:0010468//regulation of gene expression	gi|255571544|ref|XP_002526718.1|/0/nucleic acid binding protein, putative [Ricinus communis]
Cs1g01640	CAMTA	AT2G22300.2	0	signal responsive 1	turquoise	7399	20.04	13.91	14.01	15.97	15	13.97	GO:0016604//nuclear body	GO:0003676//nucleic acid binding;GO:0005515//protein binding	GO:0050896//response to stimulus	gi|255580898|ref|XP_002531268.1|/3.52392e-73/calmodulin-binding transcription activator (camta), plants, putative [Ricinus communis]
Cs7g10930	CAMTA	AT1G67310.1	0	Calmodulin-binding transcription activator protein with CG-1 and Ankyrin domains	cyan	9225	20.03	21.47	22.51	14.34	17.87	15.98	GO:0044444//cytoplasmic part	GO:0005515//protein binding	-	gi|224072570|ref|XP_002303787.1|/1.23284e-91/predicted protein [Populus trichocarpa]
Cs8g11880	CAMTA	AT5G64220.2	0	Calmodulin-binding transcription activator protein with CG-1 and Ankyrin domains	yellow	20447	4.94	4.88	6.04	4.89	5.47	6.44	-	-	-	gi|255556643|ref|XP_002519355.1|/7.24967e-76/calmodulin-binding transcription activator (camta), plants, putative [Ricinus communis]
Cs9g01510	CAMTA	AT2G22300.2	0	signal responsive 1	tan	7466	11.3	12.44	11.67	12.31	12.1	12.19	-	-	-	gi|225432151|ref|XP_002274846.1|/6.2405e-130/PREDICTED: calmodulin-binding transcription activator 1 [Vitis vinifera]
Cs9g02510	CAMTA	AT4G16150.1	0	calmodulin binding;transcription regulators	brown	8298	9.09	8.48	6.99	8.64	9.19	7.12	GO:0043231//intracellular membrane-bounded organelle	GO:0005515//protein binding	GO:0010468//regulation of gene expression	gi|224101589|ref|XP_002312343.1|/1.26498e-95/predicted protein [Populus trichocarpa]
orange1.1t01821	CAMTA	AT1G67310.1	4e-48	Calmodulin-binding transcription activator protein with CG-1 and Ankyrin domains	turquoise	3263	2.18	1.34	0.66	1.26	1.66	0.9	-	-	-	gi|255585962|ref|XP_002533652.1|/9.74189e-25/Serine/threonine-protein kinase PBS1, putative [Ricinus communis]
Cs2g14170	CO-like	AT2G33500.2	2e-74	B-box type zinc finger protein with CCT domain	darkgreen	3064	0.46	0.14	-	0.06	0.13	0.48	-	-	-	gi|224060315|ref|XP_002300138.1|/5.28268e-65/predicted protein [Populus trichocarpa]
Cs2g19010	CO-like	AT3G07650.4	1e-159	CONSTANS-like 9	yellow	5283	1.61	3.32	8.39	1.34	4.56	8.85	GO:0043231//intracellular membrane-bounded organelle;GO:0016020//membrane	GO:0046914//transition metal ion binding;GO:0001071	GO:0010468//regulation of gene expression;GO:0048581	gi|224131908|ref|XP_002321208.1|/6.51076e-82/predicted protein [Populus trichocarpa]
Cs4g02910	CO-like	AT5G57660.1	1e-125	CONSTANS-like 5	yellow	1827	31.2	22.28	15.7	29.12	20.99	11.89	-	-	-	gi|255586039|ref|XP_002533687.1|/4.7093e-124/zinc finger protein, putative [Ricinus communis]
Cs5g32530	CO-like	AT2G47890.1	1e-104	B-box type zinc finger protein with CCT domain	yellow	5621	7.65	9.51	11.85	8.28	11.14	9.96	-	-	GO:0010468//regulation of gene expression	gi|255559316|ref|XP_002520678.1|/6.54873e-64/hypothetical protein RCOM_0555710 [Ricinus communis]
Cs6g19280	CO-like	AT3G02380.1	1e-154	CONSTANS-like 2	turquoise	2201	6.91	15.84	19.26	5.89	13.68	12.24	-	-	-	gi|41323976|gb|AAS00054.1|/9.85805e-55/CONSTANS-like protein CO1 [Populus deltoides]
Cs7g02880	CO-like	AT2G33500.2	1e-114	B-box type zinc finger protein with CCT domain	blue	3772	1.94	2.38	4.43	1.41	2.66	4.21	-	GO:0046914//transition metal ion binding;GO:0001071	GO:0010468//regulation of gene expression	gi|255543150|ref|XP_002512638.1|/1.92117e-72/hypothetical protein RCOM_1437660 [Ricinus communis]
Cs7g06840	CO-like	AT5G24930.1	1e-140	CONSTANS-like 4	midnightblue	2476	6.96	8.85	4.67	5.79	6.16	4.39	GO:0044464//cell part	GO:0046914//transition metal ion binding	-	gi|323650483|gb|ADX97322.1|/2.1036e-93/CONSTANS [Mangifera indica]
Cs7g26690	CO-like	AT1G25440.1	4e-95	B-box type zinc finger protein with CCT domain	purple	1986	0.31	0.11	0.22	-	-	-	-	-	-	gi|255585436|ref|XP_002533412.1|/8.07544e-100/transcription factor, putative [Ricinus communis]
Cs3g13020	CPP	AT3G22780.1	3e-71	Tesmin/TSO1-like CXC domain-containing protein	royalblue	3327	1.52	1.69	1.74	1.53	2.11	1.76	-	-	-	gi|255542340|ref|XP_002512233.1|/5.29299e-64/tso1, putative [Ricinus communis]
Cs4g16090	CPP	AT4G29000.1	0	Tesmin/TSO1-like CXC domain-containing protein	turquoise	6841	1.78	2.68	4.13	2.55	3.32	3.72	-	GO:0001071	GO:0010468//regulation of gene expression	gi|224143568|ref|XP_002325000.1|/7.02338e-72/predicted protein [Populus trichocarpa]
Cs4g19730	CPP	AT4G29000.1	1e-150	Tesmin/TSO1-like CXC domain-containing protein	brown	5337	1.9	1.8	1.2	1.47	1.99	1.33	-	GO:0001071	GO:0010468//regulation of gene expression	gi|255551004|ref|XP_002516550.1|/3.64588e-48/transcription factor, putative [Ricinus communis]
Cs9g07440	CPP	AT4G14770.1	1e-144	TESMIN/TSO1-like CXC 2	black	3847	1.95	1.36	1.28	1.38	1.1	0.6	-	-	-	gi|193237591|dbj|BAG50072.1|/6.4221e-80/transcription factor CPP [Lotus japonicus]
Cs1g25030	DBB	AT4G38960.1	2e-32	B-box type zinc finger family protein	yellow	2828	-	0.07	1.29	0.21	0.43	1.85	-	-	-	gi|357483683|ref|XP_003612128.1|/1.01757e-14/Zinc finger protein CONSTANS-like protein [Medicago truncatula]
Cs3g25620	DBB	AT1G75540.1	7e-87	salt tolerance homolog2	brown	2002	8.21	16.47	14.22	10.98	9.12	16.06	-	GO:0001071;GO:0046914//transition metal ion binding	-	gi|255538820|ref|XP_002510475.1|/8.28807e-37/Salt-tolerance protein, putative [Ricinus communis]
Cs5g13350	DBB	AT1G78600.2	6e-77	light-regulated zinc finger protein 1	darkred	4426	10.86	11.08	12.92	10.87	11.34	9.95	GO:0016604//nuclear body	GO:0003676//nucleic acid binding;GO:0001071	GO:0009813//flavonoid biosynthetic process;GO:0010468//regulation of gene expression;GO:0009640//photomorphogenesis;GO:0006970//response to osmotic stress;GO:0009657//plastid organization;GO:0006779//porphyrin biosynthetic process	gi|224114744|ref|XP_002316844.1|/4.48656e-44/predicted protein [Populus trichocarpa]
Cs5g22950	DBB	AT2G31380.1	1e-102	salt tolerance homologue	pink	3541	24.12	39.37	35.92	31.72	41.1	31.19	-	GO:0005488//binding	-	gi|357454491|ref|XP_003597526.1|/5.14611e-112/Receptor kinase [Medicago truncatula]
Cs8g08420	DBB	AT4G39070.1	7e-73	B-box zinc finger family protein	midnightblue	1309	0.46	2.39	0.16	1.65	1.53	0.32	-	-	-	gi|224077894|ref|XP_002305454.1|/1.89839e-50/predicted protein [Populus trichocarpa]
Cs8g08720	DBB	AT4G38960.1	5e-90	B-box type zinc finger family protein	lightgreen	3500	29.96	28.92	24.9	25.41	25.47	22.97	-	-	-	gi|255543867|ref|XP_002512996.1|/5.31997e-56/Salt-tolerance protein, putative [Ricinus communis]
orange1.1t01583	DBB	AT1G78600.1	8e-66	light-regulated zinc finger protein 1	yellow	2688	0.3	0.85	1.99	0.51	1.57	1.71	-	-	-	gi|225461798|ref|XP_002283666.1|/4.03044e-29/PREDICTED: probable salt tolerance-like protein At1g78600 [Vitis vinifera]
Cs1g18580	Dof	AT1G51700.1	6e-45	DOF zinc finger protein 1	red	1825	10.45	7.32	7.86	7.1	6.71	4.46	-	-	-	gi|224134959|ref|XP_002327532.1|/2.62698e-58/f-box family protein [Populus trichocarpa]
Cs1g23110	Dof	AT5G60200.1	6e-35	TARGET OF MONOPTEROS 6	blue	1612	1.76	0.91	-	2.31	1.12	0.13	-	-	-	gi|255562669|ref|XP_002522340.1|/9.05906e-84/zinc finger protein, putative [Ricinus communis]
Cs1g23230	Dof	AT3G50410.1	7e-53	OBF binding protein 1	turquoise	1742	10.48	6.95	2.83	5.07	3.46	1.68	-	GO:0046914//transition metal ion binding;GO:0003676//nucleic acid binding;GO:0001071	GO:0010468//regulation of gene expression;GO:0009725//response to hormone stimulus;GO:0071555;GO:0051726//regulation of cell cycle;GO:0010557//positive regulation of macromolecule biosynthetic process	gi|224081531|ref|XP_002306448.1|/3.47548e-36/predicted protein [Populus trichocarpa]
Cs2g04840	Dof	AT1G29160.1	6e-63	Dof-type zinc finger DNA-binding family protein	turquoise	845	4.32	0.99	0.25	4.65	1.66	0.49	-	-	-	gi|359483726|ref|XP_002266522.2|/1.93635e-53/PREDICTED: dof zinc finger protein DOF1.5-like [Vitis vinifera]
Cs2g05740	Dof	AT1G28310.1	7e-49	Dof-type zinc finger DNA-binding family protein	brown	1833	4.43	3.07	0.35	5.78	6.79	1.37	-	-	-	gi|359483824|ref|XP_003633022.1|/1.06331e-91/PREDICTED: dof zinc finger protein DOF1.4-like [Vitis vinifera]
Cs2g05750	Dof	AT5G60850.1	1e-34	OBF binding protein 4	yellow	2643	2.61	1.9	0.73	2.08	1.75	1.19	-	-	-	gi|224079181|ref|XP_002305784.1|/4.485e-57/f-box family protein [Populus trichocarpa]
Cs2g06400	Dof	AT1G51700.1	8e-32	DOF zinc finger protein 1	turquoise	1762	13.35	3.67	1.46	12.59	6.84	1.78	-	-	-	gi|224078922|ref|XP_002305681.1|/1.05057e-64/predicted protein [Populus trichocarpa]
Cs3g21070	Dof	AT1G21340.1	5e-50	Dof-type zinc finger DNA-binding family protein	lightgreen	1151	2.64	12.51	19.91	24.05	15	26.12	-	-	-	gi|224085085|ref|XP_002307484.1|/4.03508e-69/f-box family protein [Populus trichocarpa]
Cs3g24120	Dof	AT5G66940.1	8e-37	Dof-type zinc finger DNA-binding family protein	turquoise	1951	7.8	2.78	1.1	4.03	1.65	1.18	-	GO:0046914//transition metal ion binding;GO:0003676//nucleic acid binding;GO:0001071	GO:0010468//regulation of gene expression	gi|225458485|ref|XP_002284108.1|/1.5164e-35/PREDICTED: dof zinc finger protein DOF3.4 [Vitis vinifera]
Cs5g01740	Dof	AT4G24060.1	7e-73	Dof-type zinc finger DNA-binding family protein	brown	2255	12.95	6.02	2.66	13.67	12.64	4.72	-	GO:0005488//binding	-	gi|224072260|ref|XP_002303678.1|/6.50498e-94/f-box family protein [Populus trichocarpa]
Cs5g05490	Dof	AT5G62940.1	1e-67	Dof-type zinc finger DNA-binding family protein	turquoise	1800	1.58	0.23	-	1.53	0.78	-	-	GO:0046914//transition metal ion binding;GO:0003676//nucleic acid binding	GO:0010468//regulation of gene expression	gi|225457042|ref|XP_002279622.1|/2.00483e-119/PREDICTED: dof zinc finger protein DOF5.6 [Vitis vinifera]
Cs5g10770	Dof	AT3G47500.1	1e-128	cycling DOF factor 3	turquoise	3552	28.38	18.51	15.19	16.42	17.52	12.11	-	GO:0005488//binding	-	gi|344190178|gb|AEM97871.1|/1.74521e-168/DOF domain class transcription factor [Corylus heterophylla]
Cs5g27390	Dof	AT3G47500.1	7e-75	cycling DOF factor 3	yellow	3355	8.04	9.83	12.25	7.9	10.35	13.69	-	-	-	gi|255569414|ref|XP_002525674.1|/4.64361e-155/conserved hypothetical protein [Ricinus communis]
Cs6g06180	Dof	AT2G37590.1	9e-64	DNA binding with one finger 2.4	greenyellow	1918	4.12	1.96	0.33	4.71	4.4	1.96	-	GO:0046914//transition metal ion binding;GO:0003676//nucleic acid binding	GO:0010468//regulation of gene expression	gi|297740387|emb|CBI30569.3|/4.30872e-43/unnamed protein product [Vitis vinifera]
Cs6g21400	Dof	AT5G39660.2	1e-123	cycling DOF factor 2	blue	3036	40.02	58.09	96.41	23.67	63.34	93.54	-	GO:0005488//binding	-	gi|225452849|ref|XP_002283706.1|/2.51228e-176/PREDICTED: dof zinc finger protein DOF5.2-like [Vitis vinifera]
Cs7g03670	Dof	AT5G39660.2	1e-95	cycling DOF factor 2	red	2942	12.55	6.24	7.28	5.94	8.32	3.69	-	GO:0005488//binding	-	gi|359473345|ref|XP_002269461.2|/2.70148e-143/PREDICTED: dof zinc finger protein DOF5.2-like [Vitis vinifera]
Cs7g25800	Dof	AT5G60850.1	1e-62	OBF binding protein 4	turquoise	2097	33.56	18.51	16.54	28.84	20.58	13.14	-	-	-	gi|302398771|gb|ADL36680.1|/3.20277e-63/DOF domain class transcription factor [Malus x domestica]
Cs7g29050	Dof	AT3G55370.2	3e-74	OBF-binding protein 3	turquoise	1580	2.05	0.53	-	2.11	0.89	-	-	-	-	gi|255580021|ref|XP_002530844.1|/9.16612e-73/zinc finger protein, putative [Ricinus communis]
Cs8g17270	Dof	AT5G60200.1	9e-47	TARGET OF MONOPTEROS 6	turquoise	2552	30.92	10.22	7.72	23.16	17.86	8.02	-	-	-	gi|255582965|ref|XP_002532252.1|/8.90258e-79/zinc finger protein, putative [Ricinus communis]
Cs8g18320	Dof	AT1G07640.2	3e-63	Dof-type zinc finger DNA-binding family protein	brown	1748	4.41	1.07	-	5.5	4.71	1.31	-	-	GO:0050896//response to stimulus	gi|224106505|ref|XP_002314189.1|/3.2372e-66/f-box family protein [Populus trichocarpa]
orange1.1t00521	Dof	AT3G61850.4	1e-68	Dof-type zinc finger DNA-binding family protein	brown	2018	42.01	18.2	14.54	38.92	32.73	13.45	-	-	-	gi|224127967|ref|XP_002320208.1|/1.31953e-82/predicted protein [Populus trichocarpa]
orange1.1t01261	Dof	AT4G24060.1	5e-40	Dof-type zinc finger DNA-binding family protein	purple	1662	2.68	4.4	6.44	6.26	10.02	6.91	-	-	-	gi|302143937|emb|CBI23042.3|/1.20765e-38/unnamed protein product [Vitis vinifera]
Cs3g26000	E2F/DP	AT1G47870.1	2e-90	winged-helix DNA-binding transcription factor family protein	red	4553	2.09	2.15	2.4	2.41	1.98	3.03	GO:0043231//intracellular membrane-bounded organelle;GO:0043234//protein complex	GO:0003676//nucleic acid binding;GO:0001071	GO:0045787//positive regulation of cell cycle;GO:0009725//response to hormone stimulus;GO:0010468//regulation of gene expression;GO:0006351//transcription, DNA-dependent;GO:0000904//cell morphogenesis involved in differentiation	gi|359492228|ref|XP_002280139.2|/1.2877e-20/PREDICTED: transcription factor E2FC-like [Vitis vinifera]
Cs6g12520	E2F/DP	AT5G22220.2	1e-177	E2F transcription factor 1	yellow	6409	2.72	2.18	2.1	2.63	2.19	1.5	GO:0043231//intracellular membrane-bounded organelle	GO:0003676//nucleic acid binding	GO:0045787//positive regulation of cell cycle;GO:0009725//response to hormone stimulus;GO:0010468//regulation of gene expression;GO:0006350//transcription;GO:0000904//cell morphogenesis involved in differentiation	gi|255565751|ref|XP_002523865.1|/1.53988e-57/E2F4,5, putative [Ricinus communis]
Cs6g13890	E2F/DP	AT2G36010.1	1e-177	E2F transcription factor 3	black	4582	0.89	1.05	1.03	0.94	0.57	0.73	GO:0043234//protein complex;GO:0043231//intracellular membrane-bounded organelle	GO:0003676//nucleic acid binding;GO:0001071	GO:0010468//regulation of gene expression;GO:0006351//transcription, DNA-dependent	gi|329568038|gb|AEB96141.1|/1.88062e-24/E2F protein [Cocos nucifera]
orange1.1t00944	E2F/DP	AT5G03415.1	1e-164	Transcription factor DP	yellow	5152	2.95	2.11	2.45	2.82	2.1	1.86	GO:0043231//intracellular membrane-bounded organelle	GO:0046983//protein dimerization activity	GO:0022402//cell cycle process;GO:0006261//DNA-dependent DNA replication;GO:0006350//transcription	gi|224068777|ref|XP_002326197.1|/3.35341e-36/transcription factor DP, E2 dimerization partner protein [Populus trichocarpa]
Cs2g29100	EIL	AT3G20770.1	0	Ethylene insensitive 3 family protein	turquoise	3119	59.57	72.34	78.06	58.6	73.37	72.1	GO:0043231//intracellular membrane-bounded organelle	-	-	gi|255578664|ref|XP_002530192.1|/0/ETHYLENE-INSENSITIVE3 protein, putative [Ricinus communis]
Cs3g06930	EIL	AT3G20770.1	0	Ethylene insensitive 3 family protein	yellow	3450	146.86	163.1	172.6	140.56	176.24	187.63	-	-	-	gi|297382802|gb|ADI40102.1|/0/ethylene-insensitive 3-like 1 protein [Citrus sinensis]
Cs3g06940	EIL	AT3G20770.1	0	Ethylene insensitive 3 family protein	darkgrey	5406	1.05	1.27	1.78	1.49	1.41	1.51	-	-	-	gi|297382802|gb|ADI40102.1|/0/ethylene-insensitive 3-like 1 protein [Citrus sinensis]
orange1.1t04381	EIL	AT1G73730.1	0	ETHYLENE-INSENSITIVE3-like 3	magenta	2864	18.91	15.45	20.11	20.36	20.89	21.07	-	GO:0003676//nucleic acid binding	GO:0006790//sulfur metabolic process;GO:0019222//regulation of metabolic process	gi|10241607|emb|CAC09582.1|/0/ethylene insensitive (EIN3/EIL)-like transcription regulator [Fagus sylvatica]
Cs1g01320	ERF	AT4G39780.1	7e-86	Integrase-type DNA-binding superfamily protein	brown	2155	127.16	87.36	63.39	132.38	169.25	89.53	-	-	-	gi|262090294|gb|ACY25088.1|/5.40786e-82/DREB1C [Gossypium hirsutum]
Cs1g03250	ERF	AT2G44840.1	3e-34	ethylene-responsive element binding factor 13	turquoise	831	119.84	166.52	189.39	149.32	149.53	174.14	GO:0043231//intracellular membrane-bounded organelle	GO:0003676//nucleic acid binding;GO:0001071	GO:0010468//regulation of gene expression;GO:0006351//transcription, DNA-dependent	gi|292668939|gb|ADE41124.1|/3.39054e-26/AP2 domain class transcription factor [Malus x domestica]
Cs1g03280	ERF	AT2G44840.1	1e-37	ethylene-responsive element binding factor 13	pink	974	8.75	15	9.23	12.09	15.25	12.22	GO:0043231//intracellular membrane-bounded organelle	GO:0003676//nucleic acid binding;GO:0001071	GO:0010468//regulation of gene expression;GO:0006351//transcription, DNA-dependent	gi|356520778|ref|XP_003529037.1|/1.75935e-27/PREDICTED: ethylene-responsive transcription factor 2-like [Glycine max]
Cs1g03300	ERF	AT2G44840.1	5e-41	ethylene-responsive element binding factor 13	salmon	1388	10.08	23.91	15.58	15.7	13.16	14.29	GO:0043231//intracellular membrane-bounded organelle	GO:0003676//nucleic acid binding;GO:0001071	GO:0010468//regulation of gene expression;GO:0006351//transcription, DNA-dependent	gi|292668939|gb|ADE41124.1|/1.38345e-29/AP2 domain class transcription factor [Malus x domestica]
Cs1g07950	ERF	AT3G15210.1	1e-48	ethylene responsive element binding factor 4	blue	1259	24	17.9	25.17	5.15	11.32	13.43	GO:0044451//nucleoplasm part	GO:0030528//transcription regulator activity;GO:0005488//binding;GO:0001071	GO:0009743//response to carbohydrate stimulus;GO:0002218//activation of innate immune response;GO:0006351//transcription, DNA-dependent;GO:0009873//ethylene mediated signaling pathway	gi|356549699|ref|XP_003543229.1|/3.54329e-21/PREDICTED: ethylene-responsive transcription factor 4-like [Glycine max]
Cs1g08720	ERF	AT4G27950.1	3e-42	cytokinin response factor 4	blue	1398	5.51	5.67	5.05	8.29	6.32	3.88	-	-	GO:0048827//phyllome development;GO:0006606//protein import into nucleus;GO:0006350//transcription;GO:0009793//embryonic development ending in seed dormancy	gi|225434321|ref|XP_002265739.1|/8.72272e-40/PREDICTED: pathogenesis-related genes transcriptional activator PTI6 [Vitis vinifera]
Cs1g11880	ERF	AT5G25190.1	1e-76	Integrase-type DNA-binding superfamily protein	lightgreen	994	6.12	11.13	17.02	16.2	13.93	18.49	-	-	GO:0006350//transcription	gi|224053406|ref|XP_002297803.1|/2.44314e-32/AP2/ERF domain-containing transcription factor [Populus trichocarpa]
Cs1g16690	ERF	AT1G53910.2	1e-78	related to AP2 12	midnightblue	3143	275.88	268.08	301.26	293.78	274.95	317.83	-	-	-	gi|62526569|gb|AAX84670.1|/8.24782e-106/ethylene response factor [Manihot esculenta]
Cs1g22720	ERF	AT4G34410.1	1e-33	redox responsive transcription factor 1	turquoise	615	0.33	-	-	-	-	-	-	-	GO:0050896//response to stimulus	gi|147779769|emb|CAN71728.1|/7.8901e-28/hypothetical protein VITISV_003015 [Vitis vinifera]
Cs2g05280	ERF	AT3G23240.1	8e-43	ethylene response factor 1	turquoise	1094	22.06	11.64	9.2	16.15	13.39	9.73	-	-	-	gi|255563026|ref|XP_002522517.1|/4.96823e-37/Ethylene-responsive transcription factor, putative [Ricinus communis]
Cs2g05620	ERF	AT5G44210.1	3e-42	erf domain protein 9	red	1384	27.99	19.15	28.47	12.34	13.2	10.11	-	-	-	gi|341604895|gb|AEK82608.1|/4.27781e-39/ethylene-responsive element binding protein 1 [Hevea brasiliensis]
Cs2g05640	ERF	AT1G28360.1	1e-52	ERF domain protein 12	paleturquoise	1487	0.27	-	0.43	-	0.13	-	-	-	-	gi|220029657|gb|ACL78786.1|/1.44492e-88/putative ethylene responsive element binding protein 1 [Citrus unshiu]
Cs2g14570	ERF	AT5G61890.1	4e-41	Integrase-type DNA-binding superfamily protein	brown	1836	114.12	182.68	185.43	122.55	140.6	211.88	-	-	GO:0010468//regulation of gene expression;GO:0006350//transcription	gi|226433075|gb|ACO55953.1|/8.90034e-22/RAP2-like protein [Juglans nigra]
Cs2g20500	ERF	AT1G50640.1	2e-40	ethylene responsive element binding factor 3	blue	2873	17.44	14.17	11.55	19.34	15.79	13.52	GO:0043231//intracellular membrane-bounded organelle	GO:0030528//transcription regulator activity;GO:0005488//binding;GO:0001071	GO:0010468//regulation of gene expression;GO:0006351//transcription, DNA-dependent;GO:0009873//ethylene mediated signaling pathway	gi|356501259|ref|XP_003519443.1|/1.44288e-24/PREDICTED: ethylene-responsive transcription factor 3-like [Glycine max]
Cs2g23660	ERF	AT5G44210.1	4e-55	erf domain protein 9	saddlebrown	3379	34.4	33.29	31.68	18.71	23.23	16.69	-	-	-	gi|156145802|gb|ABU53677.1|/2.40803e-34/ethylene-responsive element binding protein [Gossypium barbadense]
Cs3g12190	ERF	AT5G13330.1	3e-29	related to AP2 6l	brown	4185	3.73	2.74	2.51	3.47	3.21	2.1	-	-	-	gi|224130844|ref|XP_002328390.1|/9.99429e-62/predicted protein [Populus trichocarpa]
Cs3g12210	ERF	AT5G61890.1	7e-37	Integrase-type DNA-binding superfamily protein	blue	2826	7.46	6.87	5.53	7.92	6.68	5.54	-	-	-	gi|224130844|ref|XP_002328390.1|/1.77548e-51/predicted protein [Populus trichocarpa]
Cs3g18470	ERF	AT1G78080.1	2e-95	related to AP2 4	turquoise	2545	54.91	36.58	23.89	32.63	31.79	24.12	GO:0043231//intracellular membrane-bounded organelle	GO:0003676//nucleic acid binding;GO:0001071	GO:0009314//response to radiation;GO:0000160//two-component signal transduction system (phosphorelay);GO:0009651//response to salt stress;GO:0023033;GO:0006350//transcription	gi|225459344|ref|XP_002285802.1|/2.34169e-71/PREDICTED: ethylene-responsive transcription factor RAP2-4-like isoform 1 [Vitis vinifera]
Cs3g19420	ERF	AT1G21910.1	4e-49	Integrase-type DNA-binding superfamily protein	midnightblue	1367	43.47	40.92	8.62	20.97	21.59	3.06	GO:0043231//intracellular membrane-bounded organelle	-	GO:0010468//regulation of gene expression;GO:0006350//transcription	gi|224063112|ref|XP_002300997.1|/3.54809e-46/AP2/ERF domain-containing transcription factor [Populus trichocarpa]
Cs3g21660	ERF	AT2G33710.1	1e-36	Integrase-type DNA-binding superfamily protein	yellow	2257	0.72	3.51	8.73	1.65	3.29	9.81	-	-	-	gi|359493145|ref|XP_002264797.2|/4.45533e-18/PREDICTED: uncharacterized protein LOC100262406 [Vitis vinifera]
Cs3g23270	ERF	AT1G46768.1	1e-54	related to AP2 1	yellow	1600	53.12	67.18	81.77	56.45	86.94	83.52	GO:0043231//intracellular membrane-bounded organelle	GO:0003676//nucleic acid binding;GO:0001071	GO:0010468//regulation of gene expression;GO:0006351//transcription, DNA-dependent	gi|224137608|ref|XP_002327168.1|/7.68351e-51/AP2/ERF domain-containing transcription factor [Populus trichocarpa]
Cs4g07040	ERF	AT1G19210.1	7e-59	Integrase-type DNA-binding superfamily protein	yellow	1077	0.38	1.55	2.98	0.36	1.86	5.82	-	-	GO:0010468//regulation of gene expression;GO:0006350//transcription	gi|224069196|ref|XP_002326298.1|/2.56161e-62/AP2/ERF domain-containing transcription factor [Populus trichocarpa]
Cs4g07060	ERF	AT5G21960.1	1e-36	Integrase-type DNA-binding superfamily protein	red	1675	3.63	4.49	3.84	4.57	4.79	7.11	-	GO:0043167//ion binding;GO:0015925	GO:0006350//transcription	gi|255550371|ref|XP_002516236.1|/1.06124e-31/beta-galactosidase, putative [Ricinus communis]
Cs4g09770	ERF	AT3G20310.1	4e-61	ethylene response factor 7	cyan	1836	34.03	36.49	35.69	28.66	36.85	28.55	GO:0043231//intracellular membrane-bounded organelle	GO:0030528//transcription regulator activity;GO:0003676//nucleic acid binding	GO:0050789//regulation of biological process;GO:0009725//response to hormone stimulus;GO:0006350//transcription;GO:0006950//response to stress	gi|224056353|ref|XP_002298817.1|/8.27475e-36/AP2/ERF domain-containing transcription factor [Populus trichocarpa]
Cs4g19480	ERF	AT5G11590.1	7e-85	Integrase-type DNA-binding superfamily protein	yellow	1588	7.79	11.3	12.41	6.18	12.51	16.17	-	-	GO:0010468//regulation of gene expression;GO:0016049//cell growth;GO:0006350//transcription	gi|255550908|ref|XP_002516502.1|/6.63376e-63/Transcriptional factor TINY, putative [Ricinus communis]
Cs5g01140	ERF	AT5G19790.1	1e-28	related to AP2 11	grey60	1827	0.33	0.11	0.82	-	0.33	0.34	-	-	GO:0006350//transcription	gi|255555841|ref|XP_002518956.1|/6.11121e-31/hypothetical protein RCOM_1314900 [Ricinus communis]
Cs5g02340	ERF	AT1G64380.1	4e-77	Integrase-type DNA-binding superfamily protein	brown	1858	6.11	30.78	45.29	10.57	21.5	43.04	-	-	GO:0006350//transcription	gi|224075092|ref|XP_002304554.1|/1.5609e-90/AP2/ERF domain-containing transcription factor [Populus trichocarpa]
Cs5g08360	ERF	AT4G17500.1	5e-88	ethylene responsive element binding factor 1	darkred	1579	2.06	1.98	5.15	2.86	2.42	1.45	-	-	GO:0006350//transcription	gi|213950351|gb|ACJ54440.1|/1.32666e-63/AP2/EREBP transcription factor [Gossypium hirsutum]
Cs5g10240	ERF	AT4G25490.1	1e-71	C-repeat/DRE binding factor 1	turquoise	1043	3.69	1.4	2.05	4.14	1.54	1.4	-	-	GO:0006350//transcription	gi|111218108|gb|ABH08746.1|/4.2119e-123/CBF/DREB-like transcription factor 1 [Citrus trifoliata]
Cs5g19590	ERF	AT1G71450.1	5e-67	Integrase-type DNA-binding superfamily protein	blue	561	5.06	6.7	-	15.05	2.15	-	-	-	GO:0006350//transcription	gi|356540377|ref|XP_003538666.1|/7.49721e-53/PREDICTED: ethylene-responsive transcription factor ERF021-like [Glycine max]
Cs5g19600	ERF	AT1G71450.1	2e-49	Integrase-type DNA-binding superfamily protein	green	519	-	-	-	-	0.39	-	GO:0043231//intracellular membrane-bounded organelle	GO:0001071	GO:0010468//regulation of gene expression;GO:0006351//transcription, DNA-dependent	gi|224136103|ref|XP_002327381.1|/2.04212e-56/AP2/ERF domain-containing transcription factor [Populus trichocarpa]
Cs5g26770	ERF	AT5G19790.1	4e-49	related to AP2 11	turquoise	1204	0.34	1.73	1.96	0.49	1	1.21	-	-	GO:0006350//transcription	gi|225441591|ref|XP_002281619.1|/2.06268e-71/PREDICTED: ethylene-responsive transcription factor RAP2-11 [Vitis vinifera]
Cs5g27670	ERF	AT4G13040.1	9e-51	Integrase-type DNA-binding superfamily protein	yellow	6592	2.74	2.09	1.1	2.65	2.01	1.55	-	GO:0003676//nucleic acid binding;GO:0001071	GO:0006351//transcription, DNA-dependent	gi|224069862|ref|XP_002303059.1|/5.9055e-25/predicted protein [Populus trichocarpa]
Cs5g29870	ERF	AT3G23240.1	1e-67	ethylene response factor 1	blue	1327	2.75	1.57	3.87	15.24	1.06	2.99	-	-	GO:0009987//cellular process;GO:0050896//response to stimulus	gi|224082796|ref|XP_002306842.1|/2.90568e-45/AP2/ERF domain-containing transcription factor [Populus trichocarpa]
Cs5g29880	ERF	AT3G23230.1	4e-41	Integrase-type DNA-binding superfamily protein	blue	483	-	-	-	0.41	-	-	-	-	GO:0009987//cellular process;GO:0010033//response to organic substance	gi|147806362|emb|CAN69802.1|/2.73836e-30/hypothetical protein VITISV_001296 [Vitis vinifera]
Cs5g33540	ERF	AT3G16770.1	2e-40	ethylene-responsive element binding protein	yellow	1814	11.52	15.42	26.56	18.29	24.46	46.04	GO:0043231//intracellular membrane-bounded organelle	GO:0003676//nucleic acid binding;GO:0001071;GO:0004629//phospholipase C activity	GO:0010468//regulation of gene expression;GO:0006351//transcription, DNA-dependent;GO:0023060	gi|220029661|gb|ACL78788.1|/4.83213e-119/putative ethylene responsive element binding protein 3 [Citrus unshiu]
Cs7g05360	ERF	AT5G25390.2	3e-80	Integrase-type DNA-binding superfamily protein	turquoise	1454	2.65	0.86	-	0.95	1.24	0.14	GO:0043231//intracellular membrane-bounded organelle	-	GO:0006350//transcription	gi|225430283|ref|XP_002285107.1|/3.2692e-45/PREDICTED: ethylene-responsive transcription factor SHINE 3-like [Vitis vinifera]
Cs7g06120	ERF	AT5G25190.1	2e-82	Integrase-type DNA-binding superfamily protein	blue	984	39.99	62.57	11.53	69.24	38.96	4.46	-	-	GO:0006350//transcription	gi|225430392|ref|XP_002285373.1|/2.16541e-50/PREDICTED: ethylene-responsive transcription factor ERF003 [Vitis vinifera]
Cs7g13260	ERF	AT1G68550.2	2e-44	Integrase-type DNA-binding superfamily protein	purple	2877	81.78	73.92	62.59	44.7	44.38	46.52	-	-	GO:0010468//regulation of gene expression;GO:0006350//transcription	gi|255581657|ref|XP_002531632.1|/5.48352e-32/DNA binding protein, putative [Ricinus communis]
Cs7g26660	ERF	AT1G68550.2	4e-25	Integrase-type DNA-binding superfamily protein	yellow	2347	13.91	17.43	22.81	16.48	19.93	26.87	-	-	-	gi|224130210|ref|XP_002328681.1|/2.29674e-49/AP2/ERF domain-containing transcription factor [Populus trichocarpa]
Cs8g05910	ERF	AT4G34410.1	1e-42	redox responsive transcription factor 1	darkgreen	1530	1.99	4.23	6.72	1.67	4.85	2.59	-	-	-	gi|255555461|ref|XP_002518767.1|/1.67024e-39/hypothetical protein RCOM_0813580 [Ricinus communis]
Cs8g10700	ERF	AT5G13330.1	2e-52	related to AP2 6l	yellow	3314	13.95	21.92	29.4	22.04	21.99	34.59	-	-	-	gi|224075453|ref|XP_002304640.1|/3.175e-39/AP2/ERF domain-containing transcription factor [Populus trichocarpa]
Cs8g10720	ERF	AT5G13910.1	5e-36	Integrase-type DNA-binding superfamily protein	darkgrey	697	0.58	0.3	-	-	0.58	0.3	-	-	-	gi|224075437|ref|XP_002304632.1|/5.69428e-31/AP2/ERF domain-containing transcription factor [Populus trichocarpa]
Cs9g03820	ERF	AT3G16770.1	4e-64	ethylene-responsive element binding protein	yellow	1658	31.2	49.97	76.07	42.39	57.15	78.34	GO:0044424//intracellular part	GO:0005488//binding	GO:0009987//cellular process;GO:0009725//response to hormone stimulus	gi|62131147|gb|AAX68525.1|/2.42197e-47/putative ethylene responsive element binding protein 2 [Gossypium hirsutum]
Cs9g10650	ERF	AT3G23240.1	4e-82	ethylene response factor 1	midnightblue	1000	0.2	-	0.86	0.59	0.2	0.63	GO:0043231//intracellular membrane-bounded organelle	GO:0003676//nucleic acid binding;GO:0001071	GO:0010468//regulation of gene expression;GO:0006351//transcription, DNA-dependent	gi|255581463|ref|XP_002531539.1|/3.54596e-63/Ethylene-responsive transcription factor 1B, putative [Ricinus communis]
Cs9g13610	ERF	AT5G51190.1	3e-61	Integrase-type DNA-binding superfamily protein	black	1420	23	17.78	27.9	21.57	38.59	33.23	-	-	-	gi|224057956|ref|XP_002299408.1|/1.91779e-50/AP2/ERF domain-containing transcription factor [Populus trichocarpa]
Cs9g13620	ERF	AT5G51190.1	1e-51	Integrase-type DNA-binding superfamily protein	yellow	1458	173.62	279.71	348.94	208.86	389.5	393.13	-	-	-	gi|224112801|ref|XP_002332694.1|/1.2072e-47/AP2/ERF domain-containing transcription factor [Populus trichocarpa]
Cs9g13630	ERF	AT4G17500.1	8e-59	ethylene responsive element binding factor 1	green	1040	1.17	1.4	0.21	1.51	1.93	0.2	-	-	-	gi|297375531|gb|ADI34108.1|/5.01083e-84/putative ethylene-responsive element binding protein [Citrus unshiu]
Cs9g16810	ERF	AT5G51990.1	1e-81	C-repeat-binding factor 4	lightyellow	1474	10.32	15.15	20.63	11.72	8.58	6.09	GO:0043231//intracellular membrane-bounded organelle	GO:0003676//nucleic acid binding;GO:0001071	GO:0010468//regulation of gene expression;GO:0006351//transcription, DNA-dependent	gi|269315902|gb|ACZ37077.1|/1.2043e-103/CRT/DRE binding factor [Citrus sinensis]
Cs9g16820	ERF	AT5G52020.1	6e-53	Integrase-type DNA-binding superfamily protein	midnightblue	992	1.02	0.42	1.51	1.58	1.01	2.1	-	-	-	gi|327343670|dbj|BAK09567.1|/5.07068e-46/AP2/ERF domain-containing protein [Populus nigra]
Cs9g18590	ERF	AT4G27950.1	2e-74	cytokinin response factor 4	turquoise	1720	3.66	1.94	1.62	3.42	1.52	1.21	-	-	GO:0048827//phyllome development;GO:0006606//protein import into nucleus	gi|255545072|ref|XP_002513597.1|/3.29105e-55/Ethylene-responsive transcription factor, putative [Ricinus communis]
orange1.1t00456	ERF	AT2G46310.1	4e-47	cytokinin response factor 5	pink	1324	-	0.16	0.16	-	0.3	0.16	-	-	GO:0048827//phyllome development;GO:0006606//protein import into nucleus;GO:0009793//embryonic development ending in seed dormancy	gi|224064167|ref|XP_002301396.1|/1.53585e-46/AP2/ERF domain-containing transcription factor [Populus trichocarpa]
orange1.1t00851	ERF	AT2G20880.1	9e-63	Integrase-type DNA-binding superfamily protein	brown	2530	28.38	18.07	14.56	20.49	26.66	16.09	GO:0044424//intracellular part	-	-	gi|224127045|ref|XP_002329370.1|/4.32479e-118/AP2/ERF domain-containing transcription factor [Populus trichocarpa]
orange1.1t01154	ERF	AT4G25470.1	9e-70	C-repeat/DRE binding factor 2	yellow	929	-	-	0.46	-	0.43	0.22	-	-	-	gi|111218108|gb|ABH08746.1|/5.03754e-45/CBF/DREB-like transcription factor 1 [Citrus trifoliata]
orange1.1t02436	ERF	AT4G13620.1	8e-86	Integrase-type DNA-binding superfamily protein	brown	1253	5.99	3	2.73	5.17	6.09	3.83	-	-	-	gi|224141243|ref|XP_002323984.1|/6.31004e-79/AP2/ERF domain-containing transcription factor [Populus trichocarpa]
orange1.1t03822	ERF	AT5G11590.1	1e-64	Integrase-type DNA-binding superfamily protein	turquoise	1521	5.47	0.55	-	5.55	0.79	-	-	-	GO:0016049//cell growth;GO:0006350//transcription	gi|255546373|ref|XP_002514246.1|/3.80254e-52/Transcriptional factor TINY, putative [Ricinus communis]
orange1.1t04058	ERF	AT2G23340.1	2e-59	DREB and EAR motif protein 3	brown	1492	34.67	24.34	12.77	26.58	27.98	11.9	-	GO:0003676//nucleic acid binding;GO:0001071	GO:0010468//regulation of gene expression;GO:0006350//transcription	gi|255647478|gb|ACU24203.1|/1.91951e-48/unknown [Glycine max]
orange1.1t05411	ERF	AT1G01250.1	6e-61	Integrase-type DNA-binding superfamily protein	blue	1041	0.19	-	-	0.38	0.19	-	GO:0043231//intracellular membrane-bounded organelle	GO:0001071	GO:0010468//regulation of gene expression;GO:0006351//transcription, DNA-dependent	gi|255564667|ref|XP_002523328.1|/9.19564e-62/Transcriptional factor TINY, putative [Ricinus communis]
Cs1g12110	FAR1	AT1G52520.1	7e-44	FAR1-related sequence 6	blue	627	0.32	0.33	0.34	-	0.32	0.33	-	GO:0046914//transition metal ion binding	-	gi|359482712|ref|XP_002263562.2|/9.72908e-98/PREDICTED: protein FAR1-RELATED SEQUENCE 6-like [Vitis vinifera]
Cs1g12230	FAR1	AT1G52520.1	1e-130	FAR1-related sequence 6	blue	3726	2.45	1.79	1.32	2.95	2.42	1.57	-	-	-	gi|359482712|ref|XP_002263562.2|/0/PREDICTED: protein FAR1-RELATED SEQUENCE 6-like [Vitis vinifera]
Cs1g24020	FAR1	AT4G38180.1	9e-23	FAR1-related sequence 5	green	9236	31.67	31.25	32.92	30.38	29.15	33.12	-	-	-	gi|124359207|gb|ABN05718.1|/2.16241e-115/FAR1; Zinc finger, SWIM-type [Medicago truncatula]
Cs2g01820	FAR1	AT5G28530.1	0	FAR1-related sequence 10	grey60	4843	12.06	10.17	11.23	10.5	11.69	11.68	-	GO:0046914//transition metal ion binding	-	gi|297736710|emb|CBI25746.3|/0/unnamed protein product [Vitis vinifera]
Cs2g11450	FAR1	AT4G15090.1	0	FRS (FAR1 Related Sequences) transcription factor family	turquoise	5623	11.65	9.02	7.31	9.11	9.71	8.43	-	-	-	gi|359472762|ref|XP_002276140.2|/0/PREDICTED: protein FAR-RED IMPAIRED RESPONSE 1-like [Vitis vinifera]
Cs2g19420	FAR1	AT5G28530.1	0	FAR1-related sequence 10	brown	3525	5.7	5.15	4.62	5.74	6.83	4.98	-	GO:0046914//transition metal ion binding	-	gi|224131862|ref|XP_002321197.1|/0/predicted protein [Populus trichocarpa]
Cs2g24320	FAR1	AT4G38180.1	1e-120	FAR1-related sequence 5	purple	6872	0.59	0.61	1.03	0.97	1.2	0.85	-	-	-	gi|225452218|ref|XP_002271204.1|/0/PREDICTED: protein FAR1-RELATED SEQUENCE 5-like [Vitis vinifera]
Cs2g29180	FAR1	AT2G27110.2	0	FAR1-related sequence 3	magenta	10934	9.29	7.27	7.93	9.03	8.65	7.75	-	GO:0046914//transition metal ion binding	GO:0009416//response to light stimulus	gi|225436023|ref|XP_002270441.1|/0/PREDICTED: protein FAR1-RELATED SEQUENCE 3 [Vitis vinifera]
Cs3g03300	FAR1	AT1G10240.1	0	FAR1-related sequence 11	blue	5033	13.5	12.86	11.78	14.59	12.36	11.37	-	GO:0046914//transition metal ion binding	GO:0009416//response to light stimulus	gi|255575936|ref|XP_002528865.1|/1.02991e-177/conserved hypothetical protein [Ricinus communis]
Cs3g07320	FAR1	AT2G27110.2	0	FAR1-related sequence 3	brown	7352	5.13	3.12	3.12	4.14	4.29	3.01	-	-	-	gi|359487094|ref|XP_002272915.2|/0/PREDICTED: protein FAR1-RELATED SEQUENCE 3-like [Vitis vinifera]
Cs3g21100	FAR1	AT4G15090.1	1e-115	FRS (FAR1 Related Sequences) transcription factor family	greenyellow	4040	1.66	1.14	0.53	1.7	1.44	1.14	-	-	-	gi|124359796|gb|ABD33026.2|/1.06388e-169/Cyclin-like F-box; FAR1; Zinc finger, SWIM-type [Medicago truncatula]
Cs3g27830	FAR1	AT4G38180.1	0	FAR1-related sequence 5	turquoise	3277	11.88	13.88	15.42	13.48	15.44	17.27	-	-	GO:0009416//response to light stimulus	gi|359491925|ref|XP_002273512.2|/0/PREDICTED: protein FAR1-RELATED SEQUENCE 5-like [Vitis vinifera]
Cs5g16560	FAR1	AT4G15090.1	1e-37	FRS (FAR1 Related Sequences) transcription factor family	brown	1628	0.87	1.67	3.29	1.69	0.62	2.31	-	-	-	gi|147777005|emb|CAN63412.1|/5.20322e-108/hypothetical protein VITISV_011051 [Vitis vinifera]
Cs5g22820	FAR1	AT3G07500.1	1e-42	Far-red impaired responsive (FAR1) family protein	greenyellow	8579	2.03	1.61	1.32	2.13	1.97	1.56	-	-	-	gi|297743782|emb|CBI36665.3|/2.84047e-74/unnamed protein product [Vitis vinifera]
Cs5g22830	FAR1	AT2G43280.1	2e-51	Far-red impaired responsive (FAR1) family protein	turquoise	3565	10.07	6.79	6.61	7.88	6.7	7.2	-	-	-	gi|147779930|emb|CAN68120.1|/1.34209e-51/hypothetical protein VITISV_024174 [Vitis vinifera]
Cs5g22845	FAR1	AT2G43280.1	1e-109	Far-red impaired responsive (FAR1) family protein	salmon	5149	1.5	2.47	1.71	1.79	1.79	2.15	-	-	-	gi|255585325|ref|XP_002533360.1|/5.59886e-62/conserved hypothetical protein [Ricinus communis]
Cs5g22870	FAR1	AT3G59470.2	1e-113	Far-red impaired responsive (FAR1) family protein	yellow	3607	1.91	2.2	1.66	2.18	1.84	1.91	-	-	-	gi|356557211|ref|XP_003546911.1|/3.23243e-61/PREDICTED: protein FAR1-RELATED SEQUENCE 12-like [Glycine max]
Cs6g11390	FAR1	AT3G22170.2	0	far-red elongated hypocotyls 3	turquoise	4066	26.69	18.43	18.91	23.03	18.71	16.49	GO:0009536//plastid	GO:0030528//transcription regulator activity;GO:0016620//oxidoreductase activity, acting on the aldehyde or oxo group of donors, NAD or NADP as acceptor;GO:0046914//transition metal ion binding;GO:0001071	GO:0006631//fatty acid metabolic process;GO:0007602//phototransduction;GO:0048511//rhythmic process;GO:0006970//response to osmotic stress;GO:0010017//red or far-red light signaling pathway	gi|225464803|ref|XP_002268503.1|/0/PREDICTED: protein FAR-RED ELONGATED HYPOCOTYL 3-like [Vitis vinifera]
Cs6g11400	FAR1	AT4G15090.1	0	FRS (FAR1 Related Sequences) transcription factor family	brown	4686	15.63	14.7	14.12	14.45	16.88	12.88	GO:0009536//plastid	GO:0030528//transcription regulator activity;GO:0016620//oxidoreductase activity, acting on the aldehyde or oxo group of donors, NAD or NADP as acceptor;GO:0046914//transition metal ion binding;GO:0001071	GO:0006631//fatty acid metabolic process;GO:0007602//phototransduction;GO:0048511//rhythmic process;GO:0006970//response to osmotic stress;GO:0010017//red or far-red light signaling pathway	gi|224089809|ref|XP_002308819.1|/0/predicted protein [Populus trichocarpa]
Cs6g11410	FAR1	AT2G32250.4	0	FAR1-related sequence 2	midnightblue	4037	5.33	4.91	5.68	5.01	5.02	5.59	GO:0009536//plastid	GO:0030528//transcription regulator activity;GO:0016620//oxidoreductase activity, acting on the aldehyde or oxo group of donors, NAD or NADP as acceptor;GO:0046914//transition metal ion binding;GO:0001071	GO:0006631//fatty acid metabolic process;GO:0006970//response to osmotic stress;GO:0010017//red or far-red light signaling pathway	gi|225464796|ref|XP_002268998.1|/0/PREDICTED: protein FAR1-RELATED SEQUENCE 2-like [Vitis vinifera]
Cs6g16790	FAR1	AT4G38180.1	1e-102	FAR1-related sequence 5	turquoise	4998	5.76	4.76	3.81	4.28	4.7	3.72	-	-	-	gi|224138102|ref|XP_002322730.1|/7.87893e-154/predicted protein [Populus trichocarpa]
Cs7g05640	FAR1	AT1G52520.1	0	FAR1-related sequence 6	salmon	3452	4.35	2.42	3.29	3.07	4.36	4.05	-	GO:0046914//transition metal ion binding	-	gi|359476142|ref|XP_002282775.2|/0/PREDICTED: protein FAR1-RELATED SEQUENCE 6-like [Vitis vinifera]
Cs8g01100	FAR1	AT4G38180.1	0	FAR1-related sequence 5	purple	5128	12.26	12.49	13.86	16.73	17.26	15.27	-	GO:0046914//transition metal ion binding	GO:0009416//response to light stimulus	gi|225428354|ref|XP_002283202.1|/0/PREDICTED: protein FAR1-RELATED SEQUENCE 5-like [Vitis vinifera]
Cs8g10130	FAR1	AT4G38180.1	9e-83	FAR1-related sequence 5	darkturquoise	4175	1.46	1.95	1.08	1.6	1.2	1.6	-	-	-	gi|222616421|gb|EEE52553.1|/6.7516e-154/hypothetical protein OsJ_34801 [Oryza sativa Japonica Group]
Cs9g02670	FAR1	AT1G10240.1	0	FAR1-related sequence 11	darkorange	3274	6.07	6.57	6.54	5.88	6.07	5.1	-	GO:0046914//transition metal ion binding	GO:0009416//response to light stimulus	gi|356532535|ref|XP_003534827.1|/7.16002e-177/PREDICTED: protein FAR1-RELATED SEQUENCE 11-like [Glycine max]
Cs9g05610	FAR1	AT3G06250.1	0	FAR1-related sequence 7	greenyellow	3451	7.99	5.62	5.77	7.62	8.09	6.96	-	-	GO:0009416//response to light stimulus	gi|224100295|ref|XP_002311819.1|/0/predicted protein [Populus trichocarpa]
Cs9g11930	FAR1		NA		blue	1282	0.16	-	-	0.31	0.16	0.16	-	-	-	-
orange1.1t00385	FAR1	AT4G38180.1	1e-103	FAR1-related sequence 5	brown	2963	9.38	8.73	9.03	8.95	10.09	8.25	-	-	-	gi|224122424|ref|XP_002318830.1|/0/predicted protein [Populus trichocarpa]
orange1.1t01160	FAR1	AT2G43280.1	3e-12	Far-red impaired responsive (FAR1) family protein	white	592	0.34	-	0.36	-	-	0.71	-	-	-	gi|357152874|ref|XP_003576263.1|/7.94889e-19/PREDICTED: protein FAR1-RELATED SEQUENCE 2-like [Brachypodium distachyon]
orange1.1t01354	FAR1	AT1G52520.1	3e-91	FAR1-related sequence 6	lightgreen	2144	1.61	1.85	2.3	2.11	2.06	2.14	-	GO:0046914//transition metal ion binding	-	gi|359482712|ref|XP_002263562.2|/0/PREDICTED: protein FAR1-RELATED SEQUENCE 6-like [Vitis vinifera]
orange1.1t01366	FAR1	AT1G52520.1	0	FAR1-related sequence 6	cyan	3055	6.37	5.74	5.19	8.87	6.44	7.93	-	GO:0046914//transition metal ion binding	GO:0009416//response to light stimulus	gi|297743488|emb|CBI36355.3|/0/unnamed protein product [Vitis vinifera]
orange1.1t01367	FAR1	AT1G80010.1	0	FAR1-related sequence 8	yellow	3450	4.12	3.21	2.11	4.61	3.43	3.15	-	-	-	gi|297743489|emb|CBI36356.3|/0/unnamed protein product [Vitis vinifera]
orange1.1t01553	FAR1	AT3G07500.1	1e-93	Far-red impaired responsive (FAR1) family protein	midnightblue	3115	3.91	3.15	4.67	3.72	3.48	4.49	-	-	-	gi|296088822|emb|CBI38280.3|/2.40381e-65/unnamed protein product [Vitis vinifera]
orange1.1t01554	FAR1	AT4G12850.1	2e-72	Far-red impaired responsive (FAR1) family protein	turquoise	2757	5.37	4.92	4.12	4.42	4.81	4.17	-	-	-	gi|356567708|ref|XP_003552059.1|/3.35447e-55/PREDICTED: protein FAR1-RELATED SEQUENCE 7-like [Glycine max]
orange1.1t02176	FAR1	AT4G38180.1	1e-107	FAR1-related sequence 5	magenta	2948	0.14	0.14	0.15	0.33	0.34	0.21	-	-	-	gi|124359796|gb|ABD33026.2|/1.4425e-128/Cyclin-like F-box; FAR1; Zinc finger, SWIM-type [Medicago truncatula]
orange1.1t03174	FAR1	AT1G76320.1	0	FAR1-related sequence 4	brown	5246	13.3	11.46	9.63	12.46	12.55	9.75	-	-	-	gi|225443500|ref|XP_002274627.1|/0/PREDICTED: protein FAR1-RELATED SEQUENCE 4-like [Vitis vinifera]
orange1.1t05079	FAR1	AT3G59470.2	4e-10	Far-red impaired responsive (FAR1) family protein	salmon	384	-	0.54	-	-	-	-	-	-	-	gi|295841810|dbj|BAJ06702.1|/3.3441e-09/unnamed protein product [Solanum lycopersicum]
orange1.1t05255	FAR1	AT4G38180.1	1e-131	FAR1-related sequence 5	blue	2749	18.08	15.41	12.7	19.64	14.46	11.47	-	-	-	gi|124359796|gb|ABD33026.2|/0/Cyclin-like F-box; FAR1; Zinc finger, SWIM-type [Medicago truncatula]
Cs1g23040	G2-like	AT4G37180.1	6e-46	Homeodomain-like superfamily protein	grey60	2390	0.42	0.17	0.72	0.16	0.25	0.44	-	-	-	gi|359480439|ref|XP_002264629.2|/5.21311e-13/PREDICTED: uncharacterized protein LOC100243049 [Vitis vinifera]
Cs2g01480	G2-like	AT4G13640.1	2e-66	Homeodomain-like superfamily protein	darkred	3200	4.82	4.83	3.21	4.97	4.77	4.63	GO:0043231//intracellular membrane-bounded organelle	GO:0003676//nucleic acid binding	GO:0010468//regulation of gene expression	gi|147840890|emb|CAN66504.1|/1.7843e-47/hypothetical protein VITISV_035497 [Vitis vinifera]
Cs2g01490	G2-like	AT2G01060.1	1e-137	myb-like HTH transcriptional regulator family protein	tan	5255	28.79	22.76	25.1	25.33	26.13	24.72	-	-	GO:0010468//regulation of gene expression	gi|255568528|ref|XP_002525238.1|/4.83521e-53/transcription factor, putative [Ricinus communis]
Cs2g15390	G2-like	AT2G38300.1	7e-40	myb-like HTH transcriptional regulator family protein	grey60	895	0.68	0.23	0.72	-	0.45	0.47	GO:0043231//intracellular membrane-bounded organelle	GO:0003676//nucleic acid binding	GO:0010468//regulation of gene expression	gi|356546954|ref|XP_003541884.1|/3.9492e-30/PREDICTED: uncharacterized protein LOC100789731 [Glycine max]
Cs2g26640	G2-like	AT2G20570.1	1e-111	GBF's pro-rich region-interacting factor 1	magenta	3979	0.46	0.63	0.38	0.3	0.35	0.47	-	-	-	gi|224095575|ref|XP_002310413.1|/3.76858e-26/predicted protein [Populus trichocarpa]
Cs3g02020	G2-like	AT1G14600.1	2e-34	Homeodomain-like superfamily protein	darkgreen	3544	0.57	1.77	2.6	0.72	2.83	1.36	-	-	-	gi|255645922|gb|ACU23450.1|/1.66196e-28/unknown [Glycine max]
Cs3g02680	G2-like	AT5G29000.3	3e-98	Homeodomain-like superfamily protein	tan	5899	11.38	13.41	13.07	12.21	12.42	13.31	-	-	-	gi|255561969|ref|XP_002521993.1|/6.07259e-44/DNA binding protein, putative [Ricinus communis]
Cs3g08330	G2-like	AT5G45580.1	6e-82	Homeodomain-like superfamily protein	midnightblue	2758	19.42	15.59	21.27	21.71	18.34	24.38	-	-	-	gi|224138332|ref|XP_002326576.1|/1.4705e-26/predicted protein [Populus trichocarpa]
Cs3g09270	G2-like	AT1G32240.1	1e-99	Homeodomain-like superfamily protein	brown	4819	1.26	0.65	0.18	1.06	1.12	0.17	-	-	-	gi|224071387|ref|XP_002303435.1|/4.59792e-34/predicted protein [Populus trichocarpa]
Cs3g24160	G2-like	AT5G42630.1	1e-71	Homeodomain-like superfamily protein	blue	3767	1.51	1.22	0.51	2.24	0.85	0.61	-	-	GO:0003006//reproductive developmental process	gi|255538462|ref|XP_002510296.1|/1.47862e-48/hypothetical protein RCOM_1592640 [Ricinus communis]
Cs4g17160	G2-like	AT2G03500.1	1e-133	Homeodomain-like superfamily protein	blue	2823	0.93	0.74	-	1.6	1.64	0.59	-	-	-	gi|224143439|ref|XP_002324957.1|/6.73846e-51/predicted protein [Populus trichocarpa]
Cs5g26420	G2-like	AT3G04030.3	1e-165	Homeodomain-like superfamily protein	brown	2003	4.56	1.56	-	4.41	5.61	0.42	-	-	-	gi|224125896|ref|XP_002319702.1|/1.53363e-107/predicted protein [Populus trichocarpa]
Cs5g29190	G2-like	AT4G28610.1	1e-124	phosphate starvation response 1	royalblue	7518	9.98	8.55	9.48	7.89	10.52	9.86	-	-	GO:0044260;GO:0033554//cellular response to stress;GO:0090304	gi|255571218|ref|XP_002526559.1|/6.86964e-91/transcription factor, putative [Ricinus communis]
Cs5g34230	G2-like	AT2G03500.1	8e-61	Homeodomain-like superfamily protein	turquoise	3596	16.58	4.7	4.82	15.01	5.92	6.91	-	-	-	gi|147858322|emb|CAN81424.1|/2.41255e-42/hypothetical protein VITISV_035944 [Vitis vinifera]
Cs6g08140	G2-like	AT5G29000.3	0.0002	Homeodomain-like superfamily protein	darkorange	610	3.66	2.74	1.4	2.57	2.96	4.45	-	-	-	-
Cs6g08490	G2-like	AT2G01060.1	1e-50	myb-like HTH transcriptional regulator family protein	blue	1239	0.33	-	0.17	0.63	-	0.17	-	-	-	gi|225439424|ref|XP_002264119.1|/5.54543e-57/PREDICTED: uncharacterized protein LOC100243697 [Vitis vinifera]
Cs6g16820	G2-like	AT3G10760.1	1e-111	Homeodomain-like superfamily protein	turquoise	2416	7.81	13.13	17.64	11.95	15.2	18.75	-	-	-	gi|224144059|ref|XP_002336105.1|/4.27031e-107/predicted protein [Populus trichocarpa]
Cs7g03680	G2-like	AT1G69580.1	9e-84	Homeodomain-like superfamily protein	brown	2401	30.24	18.34	13.38	24.12	26.75	17.74	-	-	-	gi|359473357|ref|XP_002269530.2|/2.44063e-62/PREDICTED: uncharacterized protein LOC100255052 [Vitis vinifera]
Cs7g10020	G2-like	AT1G67710.1	2e-90	response regulator 11	turquoise	5796	46.65	19.55	13.26	23.71	16.28	9.87	GO:0043231//intracellular membrane-bounded organelle	GO:0004871//signal transducer activity;GO:0003676//nucleic acid binding	GO:0010468//regulation of gene expression;GO:0006351//transcription, DNA-dependent;GO:0023060	gi|225425924|ref|XP_002267616.1|/2.39035e-85/PREDICTED: two-component response regulator ARR11 [Vitis vinifera]
Cs7g12910	G2-like	AT1G25550.1	1e-118	myb-like transcription factor family protein	green	2808	16.4	13.82	18.45	14.75	12.22	16.66	-	-	-	gi|224111732|ref|XP_002315957.1|/2.68633e-62/predicted protein [Populus trichocarpa]
Cs7g30760	G2-like	AT2G40260.1	3e-47	Homeodomain-like superfamily protein	darkgreen	1427	0.99	0.29	0.45	0.55	0.28	0.88	-	-	-	gi|359486487|ref|XP_002273049.2|/3.42856e-23/PREDICTED: uncharacterized protein LOC100263821 [Vitis vinifera]
Cs8g18860	G2-like	AT3G46640.2	1e-86	Homeodomain-like superfamily protein	yellow	3559	2.68	2.35	6.68	2.1	3.89	9.45	-	-	GO:0010468//regulation of gene expression;GO:0048511//rhythmic process	gi|147860003|emb|CAN81044.1|/3.61766e-81/hypothetical protein VITISV_006762 [Vitis vinifera]
Cs8g21020	G2-like	AT3G13040.2	1e-139	myb-like HTH transcriptional regulator family protein	yellow	6121	3.11	5.05	6.33	4.01	5.08	7.57	-	-	-	gi|255544460|ref|XP_002513291.1|/2.46117e-56/transcription factor, putative [Ricinus communis]
Cs9g02750	G2-like	AT4G16110.1	1e-119	response regulator 2	tan	1917	9.52	6.53	6.93	7.99	7.64	8.06	GO:0043231//intracellular membrane-bounded organelle	GO:0016772//transferase activity, transferring phosphorus-containing groups;GO:0003676//nucleic acid binding;GO:0004871//signal transducer activity;GO:0001071	GO:0010118//stomatal movement;GO:0000160//two-component signal transduction system (phosphorelay);GO:0010468//regulation of gene expression;GO:0009755//hormone-mediated signaling pathway;GO:0006351//transcription, DNA-dependent;GO:0010260//organ senescence	gi|255556280|ref|XP_002519174.1|/2.08166e-73/sensor histidine kinase, putative [Ricinus communis]
orange1.1t02259	G2-like	AT5G06800.2	1e-50	myb-like HTH transcriptional regulator family protein	turquoise	2004	0.3	0.1	-	0.1	-	-	-	-	-	gi|147864062|emb|CAN83224.1|/2.17742e-48/hypothetical protein VITISV_031368 [Vitis vinifera]
orange1.1t03030	G2-like	AT3G04030.3	8e-05	Homeodomain-like superfamily protein	grey60	2860	1.49	2.12	0.67	1.58	1.47	1.75	GO:0000325//plant-type vacuole;GO:0031224//intrinsic to membrane	GO:0005488//binding;GO:0015368//calcium:cation antiporter activity	GO:0070838//divalent metal ion transport;GO:0000041//transition metal ion transport	gi|255567156|ref|XP_002524559.1|/1.25789e-20/Vacuolar cation/proton exchanger, putative [Ricinus communis]
orange1.1t03247	G2-like	AT1G79430.2	1e-134	Homeodomain-like superfamily protein	brown	2339	4.25	1.87	-	3.53	2.92	0.45	-	-	-	gi|147797311|emb|CAN76008.1|/3.78673e-75/hypothetical protein VITISV_013342 [Vitis vinifera]
orange1.1t03293	G2-like	AT3G24120.1	4e-37	Homeodomain-like superfamily protein	brown	553	6.24	1.51	1.55	3.91	3.27	0.76	-	-	-	gi|359477885|ref|XP_002268698.2|/1.96907e-26/PREDICTED: uncharacterized protein LOC100250267 [Vitis vinifera]
orange1.1t03294	G2-like	AT4G13640.1	1e-106	Homeodomain-like superfamily protein	turquoise	2716	2.46	1.61	0.79	1.66	1.77	1.23	-	-	-	gi|255554128|ref|XP_002518104.1|/6.68384e-56/transcription factor, putative [Ricinus communis]
Cs1g09960	GATA	AT4G36240.1	1e-37	GATA transcription factor 7	magenta	709	0.57	1.18	0.3	0.55	-	1.47	-	GO:0046914//transition metal ion binding;GO:0003677//DNA binding;GO:0001071	GO:0006351//transcription, DNA-dependent	gi|297734547|emb|CBI16598.3|/1.39455e-24/unnamed protein product [Vitis vinifera]
Cs1g10590	GATA	AT1G51600.2	1e-133	ZIM-LIKE 2	lightcyan	6073	10.95	9.55	10.79	11.93	11.54	10.07	-	GO:0046914//transition metal ion binding;GO:0003677//DNA binding;GO:0001071	GO:0006351//transcription, DNA-dependent	gi|356526306|ref|XP_003531759.1|/1.3516e-22/PREDICTED: GATA transcription factor 28-like [Glycine max]
Cs1g15590	GATA	AT5G25830.1	2e-83	GATA transcription factor 12	brown	1530	0.27	-	-	0.13	0.39	0.14	-	-	-	gi|255549860|ref|XP_002515981.1|/2.30376e-81/GATA transcription factor, putative [Ricinus communis]
Cs1g24930	GATA	AT5G66320.2	1e-86	GATA transcription factor 5	lightcyan	1840	3.86	1.59	3.72	5.87	3.71	2.72	-	-	-	gi|224094909|ref|XP_002310287.1|/1.40133e-67/predicted protein [Populus trichocarpa]
Cs3g14910	GATA	AT3G06740.1	4e-30	GATA transcription factor 15	green	1405	0.29	0.15	0.3	0.14	1.14	0.59	-	-	-	gi|225431869|ref|XP_002275498.1|/8.31345e-06/PREDICTED: GATA transcription factor 16 [Vitis vinifera]
Cs3g17050	GATA	AT3G21175.2	7e-74	ZIM-like 1	darkturquoise	5814	2.9	2.8	3.87	2.53	3.97	2.91	-	GO:0046914//transition metal ion binding;GO:0003677//DNA binding;GO:0001071	GO:0006351//transcription, DNA-dependent	gi|359492959|ref|XP_002283738.2|/1.93143e-26/PREDICTED: GATA transcription factor 24-like [Vitis vinifera]
Cs3g17060	GATA	AT4G24470.2	8e-88	GATA-type zinc finger protein with TIFY domain	brown	4629	14.28	13.17	12.21	12.98	14.4	12.31	GO:0043231//intracellular membrane-bounded organelle	GO:0046914//transition metal ion binding;GO:0003677//DNA binding;GO:0001071	GO:0006351//transcription, DNA-dependent;GO:0048511//rhythmic process	gi|224084544|ref|XP_002307332.1|/2.68034e-15/predicted protein [Populus trichocarpa]
Cs4g18500	GATA	AT4G26150.1	3e-32	cytokinin-responsive gata factor 1	blue	2013	0.91	0.73	0.11	1.85	0.2	0.52	-	GO:0046872//metal ion binding	-	gi|224088836|ref|XP_002308561.1|/5.08927e-18/predicted protein [Populus trichocarpa]
Cs4g18510	GATA	AT4G26150.1	4e-27	cytokinin-responsive gata factor 1	yellow	2948	0.07	0.14	0.29	0.2	0.2	0.42	-	-	-	gi|224088836|ref|XP_002308561.1|/4.47621e-21/predicted protein [Populus trichocarpa]
Cs4g19330	GATA	AT5G25830.1	2e-99	GATA transcription factor 12	brown	1727	0.35	-	-	0.23	0.23	-	-	-	-	gi|224089006|ref|XP_002308598.1|/2.35818e-69/predicted protein [Populus trichocarpa]
Cs5g07880	GATA	AT4G17570.3	1e-173	GATA transcription factor 26	royalblue	6818	18.56	20.02	19.85	16.76	23.05	20.31	GO:0044424//intracellular part	GO:0005488//binding	-	gi|224137944|ref|XP_002326479.1|/1.08846e-44/predicted protein [Populus trichocarpa]
Cs5g26470	GATA	AT4G36240.1	4e-36	GATA transcription factor 7	turquoise	1398	33.37	7.76	2.76	14.32	3.73	1.34	-	GO:0046914//transition metal ion binding;GO:0003677//DNA binding;GO:0001071	GO:0006351//transcription, DNA-dependent	gi|357497443|ref|XP_003619010.1|/9.98008e-36/GATA transcription factor [Medicago truncatula]
Cs5g33730	GATA	AT5G49300.1	6e-32	GATA transcription factor 16	yellow	1143	9.58	23.37	34.66	18.72	28.28	44.76	-	-	-	gi|359479937|ref|XP_002269588.2|/1.37736e-20/PREDICTED: uncharacterized protein LOC100257206 [Vitis vinifera]
Cs7g25680	GATA	AT3G54810.2	3e-77	Plant-specific GATA-type zinc finger transcription factor family protein	yellow	3469	154.65	111.55	42.03	139.4	66.31	27.81	-	-	-	gi|255586867|ref|XP_002534043.1|/1.4794e-87/GATA transcription factor, putative [Ricinus communis]
Cs8g08600	GATA	AT5G66320.2	4e-58	GATA transcription factor 5	pink	2007	1.41	2.08	1.49	1.96	2.2	2.18	-	-	-	gi|255543845|ref|XP_002512985.1|/1.36743e-55/GATA transcription factor, putative [Ricinus communis]
Cs8g09700	GATA	AT3G21175.1	2e-62	ZIM-like 1	lightgreen	8422	5.64	4.91	5.16	4.76	5.24	4.81	-	-	-	gi|356528009|ref|XP_003532598.1|/4.67842e-13/PREDICTED: GATA transcription factor 24-like [Glycine max]
Cs8g16430	GATA	AT1G08010.2	3e-56	GATA transcription factor 11	turquoise	4717	0.39	0.18	-	0.12	0.13	-	-	-	-	gi|255586867|ref|XP_002534043.1|/2.14907e-44/GATA transcription factor, putative [Ricinus communis]
Cs9g02700	GATA	AT3G06740.1	2e-52	GATA transcription factor 15	brown	1556	2.22	1.48	0.69	2.15	2.06	0.81	-	GO:0046872//metal ion binding	-	gi|225431869|ref|XP_002275498.1|/4.99758e-23/PREDICTED: GATA transcription factor 16 [Vitis vinifera]
orange1.1t00182	GATA	AT2G45050.1	2e-68	GATA transcription factor 2	grey60	2150	0.28	0.68	0.1	0.91	0.56	0.29	-	GO:0046914//transition metal ion binding;GO:0003677//DNA binding;GO:0001071	GO:0006351//transcription, DNA-dependent	gi|255541156|ref|XP_002511642.1|/8.67642e-55/GATA transcription factor, putative [Ricinus communis]
orange1.1t01443	GATA	AT3G24050.1	2e-55	GATA transcription factor 1	blue	2248	47.28	47.35	42.29	58.08	41.25	45.24	-	-	-	gi|255554246|ref|XP_002518163.1|/2.66318e-55/GATA transcription factor, putative [Ricinus communis]
Cs2g07320	GeBP	AT1G61730.1	4e-43	DNA-binding storekeeper protein-related transcriptional regulator	turquoise	1989	292.67	204.62	190.66	207.09	183.98	160.94	-	-	-	gi|255555073|ref|XP_002518574.1|/1.88247e-65/transcription regulator, putative [Ricinus communis]
Cs3g11460	GeBP	AT5G28040.1	1e-100	DNA-binding storekeeper protein-related transcriptional regulator	magenta	1847	17.35	13.45	16	19.67	19.67	15.26	-	-	-	gi|255542374|ref|XP_002512250.1|/4.51492e-82/transcription regulator, putative [Ricinus communis]
Cs6g03270	GeBP	AT1G11510.1	5e-31	DNA-binding storekeeper protein-related transcriptional regulator	turquoise	2634	16.63	9.27	11.46	14.01	10.97	10.07	GO:0044444//cytoplasmic part;GO:0043231//intracellular membrane-bounded organelle	-	-	gi|255555073|ref|XP_002518574.1|/2.45354e-47/transcription regulator, putative [Ricinus communis]
Cs6g17130	GeBP	AT3G04930.2	8e-18	DNA-binding storekeeper protein-related transcriptional regulator	paleturquoise	2449	2.07	3.41	1.84	3.21	3.03	3.15	-	-	-	gi|224079427|ref|XP_002305861.1|/3.15061e-41/predicted protein [Populus trichocarpa]
Cs1g17530	GRAS	AT3G13840.1	0	GRAS family transcription factor	turquoise	1686	8.9	7.3	4.45	6.17	6.55	5.57	-	-	-	gi|225442121|ref|XP_002273108.1|/0/PREDICTED: nodulation-signaling pathway 1 protein [Vitis vinifera]
Cs1g21500	GRAS	AT4G37650.1	0	GRAS family transcription factor	turquoise	1919	3.49	0.54	0.11	4.6	2.2	0.33	GO:0043231//intracellular membrane-bounded organelle	GO:0003677//DNA binding;GO:0001071	GO:0003002;GO:0010468//regulation of gene expression;GO:0055066;GO:0051301//cell division	gi|225467634|ref|XP_002267068.1|/0/PREDICTED: protein SHORT-ROOT-like isoform 1 [Vitis vinifera]
Cs1g23790	GRAS	AT4G36710.1	1e-162	GRAS family transcription factor	turquoise	2301	9.43	2.54	1.95	8.7	6.11	0.82	-	-	GO:0010468//regulation of gene expression	gi|224096948|ref|XP_002310797.1|/8.30525e-145/GRAS family transcription factor [Populus trichocarpa]
Cs1g24030	GRAS	AT5G66770.1	0	GRAS family transcription factor	tan	2699	35.92	23.04	27.93	26.26	24.1	25.69	-	GO:0005488//binding	GO:0010467//gene expression	gi|255561178|ref|XP_002521601.1|/1.02261e-173/Chitin-inducible gibberellin-responsive protein, putative [Ricinus communis]
Cs2g01990	GRAS	AT4G17230.1	0	SCARECROW-like 13	darkorange	3311	56.73	55.09	61.57	49.93	50.56	43.64	-	-	GO:0010468//regulation of gene expression	gi|224137264|ref|XP_002322514.1|/0/GRAS family transcription factor [Populus trichocarpa]
Cs2g16940	GRAS	AT1G14920.1	0	GRAS family transcription factor family protein	turquoise	2756	32.68	11.59	8.08	23.44	11	8.49	-	-	GO:0010467//gene expression;GO:0009987//cellular process	gi|224108309|ref|XP_002314799.1|/0/DELLA domain GRAS family transcription factor GAI/RGA1 [Populus trichocarpa]
Cs2g19790	GRAS	AT5G48150.2	0	GRAS family transcription factor	turquoise	3054	19.06	12.64	13.04	21.34	10.98	12.51	GO:0044424//intracellular part	GO:0060089//molecular transducer activity	GO:0010468//regulation of gene expression;GO:0009639//response to red or far red light	gi|225447596|ref|XP_002272334.1|/0/PREDICTED: scarecrow-like transcription factor PAT1-like [Vitis vinifera]
Cs2g31200	GRAS	AT1G50420.1	0	scarecrow-like 3	turquoise	2250	14.06	7.7	3.05	13.35	6.16	3.9	-	-	-	gi|224106229|ref|XP_002314093.1|/1.72407e-179/GRAS family transcription factor [Populus trichocarpa]
Cs3g20600	GRAS	AT1G21450.1	0	SCARECROW-like 1	black	3300	22.86	25.3	23.68	25.23	29.87	30.75	-	-	GO:0010468//regulation of gene expression	gi|224066759|ref|XP_002302201.1|/0/GRAS family transcription factor [Populus trichocarpa]
Cs4g09270	GRAS	AT1G50600.1	0	scarecrow-like 5	lightcyan	3115	16.67	12.6	15.33	14.81	13.47	12.2	-	-	GO:0010468//regulation of gene expression	gi|255576316|ref|XP_002529051.1|/0/Chitin-inducible gibberellin-responsive protein, putative [Ricinus communis]
Cs4g12130	GRAS	AT5G48150.2	0	GRAS family transcription factor	blue	3353	5.5	4.54	8.05	3.69	4.37	5.92	-	-	-	gi|224126261|ref|XP_002319796.1|/0/GRAS family transcription factor [Populus trichocarpa]
Cs5g06850	GRAS	AT1G66350.1	1e-78	RGA-like 1	turquoise	1847	-	0.45	0.93	0.64	0.98	1.02	-	-	GO:0010468//regulation of gene expression	gi|262283773|gb|ACY40694.1|/0/GRAS family transcription factor [Citrus trifoliata]
Cs5g08980	GRAS	AT4G00150.1	1e-126	GRAS family transcription factor	brown	3148	27.71	21.81	22.45	26.57	26.91	21.36	-	-	GO:0010467//gene expression	gi|224074675|ref|XP_002304419.1|/0/GRAS family transcription factor [Populus trichocarpa]
Cs5g23210	GRAS	AT4G37650.1	1e-150	GRAS family transcription factor	darkgreen	1668	0.85	0.63	0.26	0.94	0.24	0.88	-	-	GO:0010468//regulation of gene expression	gi|224133250|ref|XP_002327997.1|/1.57646e-171/GRAS family transcription factor [Populus trichocarpa]
Cs6g06570	GRAS	AT2G37650.1	0	GRAS family transcription factor	green	3428	34.2	32.09	36.67	35.22	31.09	36.24	-	-	GO:0010468//regulation of gene expression	gi|224087429|ref|XP_002308163.1|/0/GRAS family transcription factor [Populus trichocarpa]
Cs6g09040	GRAS	AT4G08250.1	3e-23	GRAS family transcription factor	yellow	1753	7.41	14.41	25.41	12.88	17.52	38	-	-	-	gi|224140467|ref|XP_002323604.1|/4.16852e-130/GRAS family transcription factor [Populus trichocarpa]
Cs6g10700	GRAS	AT3G54220.1	0	GRAS family transcription factor	brown	3445	6.59	4.12	2.92	4.67	6.12	2.49	GO:0043231//intracellular membrane-bounded organelle	GO:0042802//identical protein binding;GO:0003677//DNA binding	GO:0032507//maintenance of protein location in cell;GO:0003002;GO:0010468//regulation of gene expression;GO:0051301//cell division;GO:0009606//tropism	gi|224139438|ref|XP_002323112.1|/1.4389e-159/GRAS family transcription factor [Populus trichocarpa]
Cs6g11330	GRAS	AT5G41920.1	0	GRAS family transcription factor	turquoise	2397	3.98	9.66	12.24	3.69	7.54	11.67	GO:0043231//intracellular membrane-bounded organelle	GO:0042802//identical protein binding;GO:0003677//DNA binding	GO:0032507//maintenance of protein location in cell;GO:0003002;GO:0010468//regulation of gene expression;GO:0051301//cell division;GO:0009606//tropism	gi|224139582|ref|XP_002323179.1|/0/GRAS family transcription factor [Populus trichocarpa]
Cs6g17530	GRAS	AT1G14920.1	0	GRAS family transcription factor family protein	turquoise	2705	12.75	7.18	5.86	9.51	7.42	6.33	GO:0043231//intracellular membrane-bounded organelle	-	GO:0010468//regulation of gene expression;GO:0010476//gibberellin mediated signaling pathway	gi|224069420|ref|XP_002302975.1|/0/DELLA domain GRAS family transcription factor rga-like protein [Populus trichocarpa]
Cs7g02550	GRAS	AT1G50420.1	0	scarecrow-like 3	turquoise	3439	2.18	0.73	0.44	1.08	0.93	0.36	GO:0043231//intracellular membrane-bounded organelle	GO:0003676//nucleic acid binding;GO:0001071	GO:0010468//regulation of gene expression;GO:0009725//response to hormone stimulus;GO:0006351//transcription, DNA-dependent	gi|225449883|ref|XP_002267910.1|/0/PREDICTED: scarecrow-like protein 3 [Vitis vinifera]
Cs7g32390	GRAS	AT1G07530.1	0	SCARECROW-like 14	yellow	3718	11.51	14.43	18.14	12.88	14.58	17.97	-	-	GO:0010467//gene expression	gi|224098441|ref|XP_002311175.1|/0/GRAS family transcription factor [Populus trichocarpa]
Cs8g18700	GRAS	AT1G07530.1	0	SCARECROW-like 14	midnightblue	3184	27.9	28.32	32.68	33.54	29	34.43	GO:0043231//intracellular membrane-bounded organelle;GO:0044444//cytoplasmic part	-	GO:0032583//regulation of gene-specific transcription;GO:0042221//response to chemical stimulus	gi|255586186|ref|XP_002533752.1|/0/transcription factor, putative [Ricinus communis]
Cs8g18710	GRAS	AT2G29060.1	0	GRAS family transcription factor	midnightblue	2758	0.22	0.38	-	0.14	0.29	0.08	-	-	-	gi|255586180|ref|XP_002533749.1|/0/transcription factor, putative [Ricinus communis]
Cs8g18720	GRAS	AT1G07530.1	0	SCARECROW-like 14	blue	2827	16.43	13.51	12.35	19.24	14.41	12.41	-	-	-	gi|224106445|ref|XP_002314168.1|/0/GRAS family transcription factor [Populus trichocarpa]
Cs9g02380	GRAS	AT3G03450.1	5e-52	RGA-like 2	blue	1293	0.16	0.81	0.99	0.15	-	0.48	-	-	-	gi|224111944|ref|XP_002316030.1|/1.19693e-104/GRAS family transcription factor [Populus trichocarpa]
Cs9g19410	GRAS	AT5G52510.1	0	SCARECROW-like 8	blue	2636	322.87	428.59	509.48	328.39	423.41	501.75	-	-	-	gi|255545206|ref|XP_002513664.1|/1.06265e-175/DELLA protein GAI, putative [Ricinus communis]
orange1.1t00199	GRAS	AT4G00150.1	1e-167	GRAS family transcription factor	lightcyan	3229	29.9	19.84	26.13	33.26	23.56	25.87	-	-	GO:0010468//regulation of gene expression	gi|259130059|gb|ACV95482.1|/0/SCL6 [Citrus trifoliata]
orange1.1t00200	GRAS	AT4G00150.1	1e-124	GRAS family transcription factor	blue	3044	10.59	8.02	9	17.74	9.96	8.71	-	-	GO:0010467//gene expression	gi|259130059|gb|ACV95482.1|/0/SCL6 [Citrus trifoliata]
orange1.1t03336	GRAS	AT4G36710.1	1e-143	GRAS family transcription factor	green	2345	37.28	33.02	37.99	37.51	52.13	37.31	-	-	GO:0010468//regulation of gene expression	gi|224133860|ref|XP_002327698.1|/5.73323e-117/GRAS family transcription factor [Populus trichocarpa]
Cs5g09850	GRF	AT4G37740.1	2e-36	growth-regulating factor 2	turquoise	1361	1.64	0.46	0.16	0.87	0.59	0.31	-	-	-	gi|255537167|ref|XP_002509650.1|/2.72062e-43/conserved hypothetical protein [Ricinus communis]
Cs6g15330	GRF	AT3G52910.1	2e-86	growth-regulating factor 4	green	3093	1.71	1.15	0.97	2.03	3.83	1.15	GO:0044424//intracellular part	GO:0030528//transcription regulator activity;GO:0005488//binding;GO:0016787//hydrolase activity	GO:0048827//phyllome development;GO:0044260;GO:0090304	gi|255587040|ref|XP_002534110.1|/1.32353e-39/conserved hypothetical protein [Ricinus communis]
orange1.1t00172	GRF	AT3G13960.1	7e-54	growth-regulating factor 5	blue	2039	0.2	0.31	0.11	0.87	0.1	0.2	-	-	-	gi|356558415|ref|XP_003547502.1|/1.11161e-72/PREDICTED: uncharacterized protein LOC100781613 [Glycine max]
orange1.1t03122	GRF	AT3G13960.1	3e-42	growth-regulating factor 5	brown	3604	3.21	1.74	2.08	2.61	3.62	2.14	-	-	-	gi|359489864|ref|XP_002270427.2|/2.3305e-35/PREDICTED: uncharacterized protein LOC100259737 [Vitis vinifera]
Cs1g08170	HB-other	AT3G18380.1	1e-156	sequence-specific DNA binding transcription factors;sequence-specific DNA binding	skyblue	5755	2.68	3.74	3.16	3.1	2.9	2.68	-	-	-	gi|255554650|ref|XP_002518363.1|/5.55713e-26/DNA binding protein, putative [Ricinus communis]
Cs2g05540	HB-other	AT1G28420.1	0	homeobox-1	salmon	10736	20.42	16.35	17.79	19.26	18.53	17.82	-	-	-	gi|224077058|ref|XP_002305113.1|/8.13246e-168/predicted protein [Populus trichocarpa]
Cs2g18560	HB-other	AT4G12750.1	0	Homeodomain-like transcriptional regulator	yellow	8683	4.93	4.95	6.58	5.38	6.73	6.4	-	-	-	gi|255567182|ref|XP_002524572.1|/9.55538e-78/hypothetical protein RCOM_1211540 [Ricinus communis]
Cs2g26580	HB-other	AT5G44180.1	0	Homeodomain-like transcriptional regulator	brown	13511	5.37	4.51	4.39	4.53	5.54	4.31	-	GO:0003677//DNA binding	GO:0010468//regulation of gene expression;GO:0006350//transcription	gi|224095585|ref|XP_002310414.1|/3.21578e-160/predicted protein [Populus trichocarpa]
Cs2g29750	HB-other	AT4G03250.1	6e-98	Homeodomain-like superfamily protein	cyan	6741	4	3.96	2.99	4.72	3.84	4.37	GO:0043231//intracellular membrane-bounded organelle	GO:0003677//DNA binding;GO:0001071	GO:0010468//regulation of gene expression;GO:0006351//transcription, DNA-dependent	gi|255572213|ref|XP_002527046.1|/5.28787e-90/hypothetical protein RCOM_0834050 [Ricinus communis]
Cs4g19210	HB-other	AT3G18380.1	1e-64	sequence-specific DNA binding transcription factors;sequence-specific DNA binding	turquoise	3394	1.08	0.49	0.32	1.21	1.01	0.62	GO:0043229//intracellular organelle	GO:0003677//DNA binding	GO:0006350//transcription	gi|359475952|ref|XP_002277697.2|/1.7104e-36/PREDICTED: uncharacterized protein LOC100245843 [Vitis vinifera]
Cs5g32690	HB-other	AT4G02560.2	0	Homeodomain-like superfamily protein	blue	8091	11.01	11.09	12.94	10.73	11.64	12.65	-	GO:0003676//nucleic acid binding	GO:0006350//transcription	gi|224131192|ref|XP_002321023.1|/1.85844e-59/predicted protein [Populus trichocarpa]
Cs7g05110	HB-other	AT5G11270.1	6e-81	overexpressor of cationic peroxidase 3	turquoise	3022	9.46	15.06	17.71	11.95	15.41	16.31	GO:0043231//intracellular membrane-bounded organelle	GO:0003677//DNA binding	GO:0006952//defense response;GO:0009725//response to hormone stimulus;GO:0023033;GO:0010468//regulation of gene expression;GO:0006350//transcription	gi|359475806|ref|XP_002285025.2|/1.57828e-29/PREDICTED: uncharacterized protein LOC100254226 [Vitis vinifera]
Cs4g04100	HB-PHD	AT4G29940.2	1e-171	pathogenesis related homeodomain protein A	purple	5926	3.35	3.35	3.22	3.15	3.01	3.24	-	GO:0003677//DNA binding	GO:0010468//regulation of gene expression;GO:0010556;GO:0006350//transcription	gi|225470662|ref|XP_002269263.1|/1.45249e-45/PREDICTED: pathogenesis-related homeodomain protein [Vitis vinifera]
Cs8g04630	HB-PHD	AT3G19510.1	1e-133	Homeodomain-like protein with RING/FYVE/PHD-type zinc finger domain	brown	7817	5.16	3.9	3.97	5.65	6.03	3.82	GO:0043231//intracellular membrane-bounded organelle	GO:0030528//transcription regulator activity;GO:0046914//transition metal ion binding;GO:0001071;GO:0003677//DNA binding	GO:0010468//regulation of gene expression;GO:0006351//transcription, DNA-dependent;GO:0010557//positive regulation of macromolecule biosynthetic process	gi|255573075|ref|XP_002527467.1|/1.54681e-55/Homeobox protein HAT3.1, putative [Ricinus communis]
Cs1g03390	HD-ZIP	AT3G60390.1	1e-110	homeobox-leucine zipper protein 3	blue	2678	2.2	1.71	1.36	3.15	1.72	0.78	GO:0043231//intracellular membrane-bounded organelle	GO:0030528//transcription regulator activity;GO:0003677//DNA binding;GO:0001071	GO:0009719;GO:0009639//response to red or far red light;GO:0006355//regulation of transcription, DNA-dependent	gi|224063605|ref|XP_002301224.1|/5.41331e-34/predicted protein [Populus trichocarpa]
Cs1g08030	HD-ZIP	AT5G53980.1	5e-38	homeobox protein 52	salmon	1058	2.3	1.78	2.23	2.04	2.09	2.17	-	GO:0003677//DNA binding	GO:0010468//regulation of gene expression;GO:0006350//transcription	gi|224121628|ref|XP_002330748.1|/1.98758e-27/predicted protein [Populus trichocarpa]
Cs1g15200	HD-ZIP	AT1G79840.1	0	HD-ZIP IV family of homeobox-leucine zipper protein with lipid-binding START domain	green	4685	43.81	44.95	41.45	45.13	37.06	45.86	-	-	-	gi|255549944|ref|XP_002516023.1|/2.38242e-138/homeobox protein, putative [Ricinus communis]
Cs1g15640	HD-ZIP	AT1G52150.1	0	Homeobox-leucine zipper family protein / lipid-binding START domain-containing protein	brown	8904	19.16	14.42	13.8	19.07	18.78	14.31	-	-	-	gi|225442503|ref|XP_002284014.1|/4.43703e-75/PREDICTED: homeobox-leucine zipper protein ATHB-15-like isoform 3 [Vitis vinifera]
Cs1g20000	HD-ZIP	AT4G40060.1	1e-80	homeobox protein 16	blue	3141	93.12	95.75	91.35	70.88	85.83	93.47	-	-	-	gi|118488246|gb|ABK95942.1|/5.89784e-52/unknown [Populus trichocarpa]
Cs1g21160	HD-ZIP	AT4G37790.1	1e-103	Homeobox-leucine zipper protein family	brown	1704	76.89	60.63	41.72	64.75	69.27	39.83	-	-	GO:0009725//response to hormone stimulus;GO:0006350//transcription	gi|302398823|gb|ADL36706.1|/2.68051e-33/HD domain class transcription factor [Malus x domestica]
Cs1g23760	HD-ZIP	AT4G36740.1	8e-63	homeobox protein 40	green	1765	0.46	2.48	1.33	3.56	5.35	2.13	GO:0043231//intracellular membrane-bounded organelle	GO:0003677//DNA binding;GO:0001071	GO:0010468//regulation of gene expression;GO:0009725//response to hormone stimulus;GO:0006351//transcription, DNA-dependent;GO:0048513//organ development	gi|224096942|ref|XP_002310795.1|/6.23001e-33/predicted protein [Populus trichocarpa]
Cs2g16180	HD-ZIP	AT5G53980.1	6e-32	homeobox protein 52	darkgreen	932	1.52	0.45	0.92	1.05	0.43	1.57	-	GO:0003677//DNA binding	GO:0010468//regulation of gene expression;GO:0009642//response to light intensity;GO:0006350//transcription	gi|224133390|ref|XP_002328030.1|/1.80133e-42/predicted protein [Populus trichocarpa]
Cs2g16630	HD-ZIP	AT2G01430.1	1e-80	homeobox-leucine zipper protein 17	yellow	3287	6.66	7.11	9.97	6.63	9.1	11.12	GO:0043231//intracellular membrane-bounded organelle	GO:0003677//DNA binding;GO:0001071	GO:0010468//regulation of gene expression;GO:0006351//transcription, DNA-dependent	gi|224101829|ref|XP_002312437.1|/4.6895e-43/predicted protein [Populus trichocarpa]
Cs2g21640	HD-ZIP	AT1G05230.4	0	homeodomain GLABROUS 2	green	6669	9.58	8.76	10.15	8.51	6.47	8.77	GO:0043231//intracellular membrane-bounded organelle	GO:0001071;GO:0003677//DNA binding	GO:0010468//regulation of gene expression;GO:0008544//epidermis development;GO:0006351//transcription, DNA-dependent;GO:0009793//embryonic development ending in seed dormancy	gi|255566373|ref|XP_002524172.1|/7.43575e-108/homeobox protein, putative [Ricinus communis]
Cs2g28330	HD-ZIP	AT3G01470.1	3e-99	homeobox 1	turquoise	2727	8.55	2.22	-	7.06	3.68	0.46	-	GO:0030528//transcription regulator activity;GO:0042802//identical protein binding;GO:0003677//DNA binding	GO:0009416//response to light stimulus;GO:0010468//regulation of gene expression;GO:0009887//organ morphogenesis;GO:0006970//response to osmotic stress;GO:0006350//transcription;GO:0010557//positive regulation of macromolecule biosynthetic process	gi|358248872|ref|NP_001240210.1|/1.50872e-23/uncharacterized protein LOC100813420 [Glycine max]
Cs3g09300	HD-ZIP	AT5G46880.1	0	homeobox-7	steelblue	4833	0.59	0.65	0.62	1.1	0.54	0.43	-	-	-	gi|224071383|ref|XP_002303433.1|/0/predicted protein [Populus trichocarpa]
Cs3g17870	HD-ZIP	AT2G22430.1	5e-51	homeobox protein 6	turquoise	1612	11.45	6.6	4.52	5.85	4.23	2.33	GO:0043231//intracellular membrane-bounded organelle	GO:0003677//DNA binding;GO:0001071	GO:0010468//regulation of gene expression;GO:0006351//transcription, DNA-dependent	gi|255545820|ref|XP_002513970.1|/5.85903e-71/homeobox protein, putative [Ricinus communis]
Cs4g19310	HD-ZIP	AT4G32880.1	0	homeobox gene 8	turquoise	6053	15.75	8.65	7.15	11.26	10.38	5.86	GO:0043231//intracellular membrane-bounded organelle	GO:0003677//DNA binding;GO:0001071	GO:0010468//regulation of gene expression;GO:0006351//transcription, DNA-dependent	gi|219879370|gb|ACL51017.1|/1.63571e-78/class III HD-Zip protein 8 [Citrus trifoliata]
Cs5g01480	HD-ZIP	AT2G46680.1	6e-37	homeobox 7	saddlebrown	778	2.61	1.61	2.2	3.79	3.1	3.22	GO:0043231//intracellular membrane-bounded organelle	GO:0030528//transcription regulator activity;GO:0001071;GO:0003677//DNA binding	GO:0010468//regulation of gene expression;GO:0006970//response to osmotic stress;GO:0009755//hormone-mediated signaling pathway;GO:0006351//transcription, DNA-dependent;GO:0010557//positive regulation of macromolecule biosynthetic process	gi|224053723|ref|XP_002297947.1|/2.4536e-28/predicted protein [Populus trichocarpa]
Cs5g04290	HD-ZIP	AT3G01470.1	1e-52	homeobox 1	grey60	2268	59.65	60.55	30.97	57.05	43.37	30.94	GO:0043231//intracellular membrane-bounded organelle	GO:0003677//DNA binding;GO:0001071	GO:0010468//regulation of gene expression;GO:0006351//transcription, DNA-dependent	gi|118488004|gb|ABK95823.1|/3.48513e-87/unknown [Populus trichocarpa]
Cs5g08460	HD-ZIP	AT4G16780.1	1e-126	homeobox protein 2	turquoise	2068	48.06	25.74	17.5	37.12	25.04	15.85	GO:0043231//intracellular membrane-bounded organelle	GO:0042802//identical protein binding;GO:0003677//DNA binding	GO:0009725//response to hormone stimulus;GO:0023033;GO:0010468//regulation of gene expression;GO:0000902//cell morphogenesis;GO:0048513//organ development;GO:0006350//transcription;GO:0009639//response to red or far red light	gi|224071151|ref|XP_002303365.1|/2.9708e-37/predicted protein [Populus trichocarpa]
Cs7g01220	HD-ZIP	AT5G06710.1	4e-76	homeobox from Arabidopsis thaliana	blue	2520	17.95	16.98	23.2	11.3	16.09	20.8	GO:0043231//intracellular membrane-bounded organelle	GO:0030528//transcription regulator activity;GO:0003677//DNA binding;GO:0001071	GO:0010468//regulation of gene expression;GO:0006351//transcription, DNA-dependent	gi|225450315|ref|XP_002268178.1|/5.96242e-27/PREDICTED: homeobox-leucine zipper protein HAT14-like [Vitis vinifera]
Cs7g04110	HD-ZIP	AT1G69780.1	1e-102	Homeobox-leucine zipper protein family	turquoise	2208	6.61	2.08	0.68	6.94	4	0.66	GO:0043231//intracellular membrane-bounded organelle	GO:0003677//DNA binding;GO:0001071	GO:0010468//regulation of gene expression;GO:0006351//transcription, DNA-dependent	gi|225425754|ref|XP_002276889.1|/6.58415e-80/PREDICTED: homeobox-leucine zipper protein ATHB-13-like [Vitis vinifera]
Cs7g04410	HD-ZIP	AT3G01470.1	9e-44	homeobox 1	blue	2249	2.16	2.6	0.95	3.23	1.25	1.49	-	-	GO:0006350//transcription	gi|255558238|ref|XP_002520146.1|/6.59013e-38/homeobox protein, putative [Ricinus communis]
Cs8g16510	HD-ZIP	AT5G60690.1	0	Homeobox-leucine zipper family protein / lipid-binding START domain-containing protein	turquoise	7798	31.16	14.93	11.59	19.49	13.98	10.47	GO:0043231//intracellular membrane-bounded organelle	GO:0001071;GO:0003677//DNA binding	GO:0048869//cellular developmental process;GO:0009933//meristem structural organization;GO:0010468//regulation of gene expression;GO:0009943//adaxial/abaxial axis specification;GO:0009799//specification of symmetry;GO:0006351//transcription, DNA-dependent	gi|255578153|ref|XP_002529946.1|/4.93752e-61/DNA binding protein, putative [Ricinus communis]
Cs9g16980	HD-ZIP	AT4G00730.1	0	Homeobox-leucine zipper family protein / lipid-binding START domain-containing protein	lightyellow	6427	3.6	3.41	4.66	4.28	2.97	3.31	GO:0043231//intracellular membrane-bounded organelle	GO:0003677//DNA binding;GO:0001071	GO:0010468//regulation of gene expression;GO:0006351//transcription, DNA-dependent	gi|218195634|gb|EEC78061.1|/9.363e-85/hypothetical protein OsI_17520 [Oryza sativa Indica Group]
orange1.1t00309	HD-ZIP	AT4G00730.1	0	Homeobox-leucine zipper family protein / lipid-binding START domain-containing protein	brown	5991	19.57	18.08	25.63	17.86	17.96	24.36	GO:0043231//intracellular membrane-bounded organelle	GO:0001071;GO:0003677//DNA binding	GO:0010468//regulation of gene expression;GO:0043479;GO:0048513//organ development;GO:0006351//transcription, DNA-dependent	gi|224130112|ref|XP_002320755.1|/0/predicted protein [Populus trichocarpa]
orange1.1t00544	HD-ZIP	AT2G46680.1	4e-82	homeobox 7	turquoise	2306	99.74	182.74	239.38	115.96	224.5	215.24	GO:0043231//intracellular membrane-bounded organelle	GO:0030528//transcription regulator activity	GO:0010468//regulation of gene expression;GO:0006970//response to osmotic stress;GO:0009755//hormone-mediated signaling pathway;GO:0006350//transcription;GO:0010557//positive regulation of macromolecule biosynthetic process	gi|224130632|ref|XP_002320889.1|/4.35216e-77/predicted protein [Populus trichocarpa]
orange1.1t02223	HD-ZIP	AT5G06710.1	6e-94	homeobox from Arabidopsis thaliana	red	2251	3.24	3.89	4.66	2.97	3.83	7.42	-	-	-	gi|255588212|ref|XP_002534537.1|/5.41232e-32/Homeobox-leucine zipper protein HAT14, putative [Ricinus communis]
orange1.1t02547	HD-ZIP	AT2G46680.2	1e-40	homeobox 7	black	1916	12.49	17.76	24.14	21.21	34.89	35.96	GO:0043231//intracellular membrane-bounded organelle	GO:0030528//transcription regulator activity;GO:0001071;GO:0003677//DNA binding	GO:0009725//response to hormone stimulus;GO:0010468//regulation of gene expression;GO:0006970//response to osmotic stress;GO:0006351//transcription, DNA-dependent;GO:0010557//positive regulation of macromolecule biosynthetic process	gi|359489348|ref|XP_002262950.2|/4.7766e-26/PREDICTED: LOW QUALITY PROTEIN: homeobox-leucine zipper protein ATHB-7-like [Vitis vinifera]
Cs4g13640	HRT-like	AT5G56780.1	5e-81	effector of transcription2	brown	2636	27.09	22.25	15.19	25.32	29.93	18.3	-	-	-	gi|297738689|emb|CBI27934.3|/1.94216e-52/unnamed protein product [Vitis vinifera]
Cs4g13650	HRT-like	AT5G56780.1	1e-93	effector of transcription2	brown	2614	15.29	4.39	1.64	12.92	10.37	2.56	-	-	-	gi|225444967|ref|XP_002279809.1|/8.91631e-58/PREDICTED: uncharacterized protein LOC100264589 [Vitis vinifera]
Cs1g22660	HSF	AT4G36990.1	1e-98	heat shock factor 4	yellow	3721	50.48	64.34	79.93	54.45	61.72	79.69	-	GO:0030528//transcription regulator activity;GO:0003677//DNA binding	GO:0006950//response to stress;GO:0006350//transcription	gi|359480674|ref|XP_002277765.2|/1.71527e-65/PREDICTED: heat shock factor protein HSF24-like [Vitis vinifera]
Cs2g04400	HSF	AT4G18880.1	1e-138	heat shock transcription factor A4A	greenyellow	4130	17.88	25.67	32.25	18.4	20.56	26.19	-	GO:0003677//DNA binding	-	gi|255562528|ref|XP_002522270.1|/1.03214e-137/Heat shock factor protein, putative [Ricinus communis]
Cs2g06120	HSF	AT4G36990.1	4e-42	heat shock factor 4	blue	783	-	-	-	0.75	-	-	-	-	-	gi|358346671|ref|XP_003637389.1|/2.23433e-61/Heat stress transcription factor A-2c [Medicago truncatula]
Cs3g23410	HSF	AT1G46264.1	1e-119	heat shock transcription factor B4	turquoise	1928	0.63	-	-	0.31	0.1	-	GO:0043231//intracellular membrane-bounded organelle	GO:0003677//DNA binding;GO:0001071	GO:0006351//transcription, DNA-dependent;GO:0051301//cell division	gi|224063503|ref|XP_002301176.1|/2.76405e-98/predicted protein [Populus trichocarpa]
Cs4g14590	HSF	AT2G26150.1	1e-82	heat shock transcription factor A2	yellow	2265	2.96	8.02	14.46	6.59	10.28	16.13	GO:0043231//intracellular membrane-bounded organelle	GO:0030528//transcription regulator activity;GO:0001071;GO:0003677//DNA binding	GO:0009408//response to heat;GO:0006350//transcription;GO:0010557//positive regulation of macromolecule biosynthetic process	gi|255546133|ref|XP_002514126.1|/1.75621e-98/Heat shock factor protein HSF30, putative [Ricinus communis]
Cs4g15820	HSF	AT3G24520.1	7e-98	heat shock transcription factor C1	yellow	1517	4.68	22.15	52.08	7.25	23.69	59.6	GO:0043231//intracellular membrane-bounded organelle	GO:0003677//DNA binding;GO:0001071	GO:0006351//transcription, DNA-dependent	gi|255546499|ref|XP_002514309.1|/2.25554e-78/DNA binding protein, putative [Ricinus communis]
Cs4g18310	HSF	AT2G26150.1	1e-129	heat shock transcription factor A2	turquoise	2713	38.8	35	31.41	34.23	36.33	28.48	GO:0043231//intracellular membrane-bounded organelle	GO:0030528//transcription regulator activity;GO:0001071;GO:0003677//DNA binding	GO:0010468//regulation of gene expression;GO:0009408//response to heat;GO:0006351//transcription, DNA-dependent;GO:0010557//positive regulation of macromolecule biosynthetic process	gi|224092170|ref|XP_002309492.1|/9.83692e-100/predicted protein [Populus trichocarpa]
Cs5g10490	HSF	AT4G11660.1	1e-111	winged-helix DNA-binding transcription factor family protein	yellow	2504	3.56	3.75	5.22	3.69	4.01	5.42	-	GO:0030528//transcription regulator activity	GO:0009743//response to carbohydrate stimulus	gi|147852112|emb|CAN82265.1|/4.41836e-92/hypothetical protein VITISV_009283 [Vitis vinifera]
Cs5g25330	HSF	AT5G16820.2	1e-155	heat shock factor 3	darkturquoise	7102	12.62	12.4	14.35	11.94	15.38	13.85	GO:0031410//cytoplasmic vesicle	-	-	gi|255558045|ref|XP_002520051.1|/9.66271e-129/Heat shock factor protein HSF8, putative [Ricinus communis]
Cs5g30720	HSF	AT3G22830.1	1e-132	heat shock transcription factor A6B	turquoise	3558	56.66	73.62	79.38	79.35	82.15	79.05	-	GO:0003677//DNA binding	-	gi|356572226|ref|XP_003554271.1|/2.59012e-79/PREDICTED: heat stress transcription factor A-6b-like [Glycine max]
Cs6g15480	HSF	AT5G03720.1	1e-106	heat shock transcription factor A3	yellow	4446	2.19	2.02	3.76	2.47	3.25	4.13	GO:0043231//intracellular membrane-bounded organelle	GO:0003677//DNA binding;GO:0001071	GO:0006351//transcription, DNA-dependent	gi|255575369|ref|XP_002528587.1|/1.20562e-105/DNA binding protein, putative [Ricinus communis]
Cs7g24140	HSF	AT1G32330.1	1e-173	heat shock transcription factor A1D	blue	5636	5.22	5	5.17	5.96	5.7	4.82	-	-	-	gi|347369340|gb|AEO91550.1|/2.4555e-119/heat shock transcription factor [Populus simonii]
Cs9g07650	HSF	AT3G22830.1	1e-135	heat shock transcription factor A6B	turquoise	2492	4.31	14.24	19.68	10.64	13.37	21.79	-	GO:0003677//DNA binding	-	gi|255552051|ref|XP_002517070.1|/5.59675e-86/Heat shock factor protein HSF30, putative [Ricinus communis]
Cs9g17020	HSF	AT5G62020.1	2e-98	heat shock transcription factor B2A	yellow	1977	16.72	26.18	37.91	19.27	25.99	34.12	-	-	GO:0050896//response to stimulus	gi|255539503|ref|XP_002510816.1|/3.51539e-72/Heat shock factor protein, putative [Ricinus communis]
orange1.1t01603	HSF	AT4G18880.1	4e-83	heat shock transcription factor A4A	brown	2062	64.72	129.76	135.2	100.07	96.28	120.71	-	-	-	gi|302398871|gb|ADL36730.1|/2.56929e-65/HSF domain class transcription factor [Malus x domestica]
orange1.1t01883	HSF	AT4G13980.1	0	winged-helix DNA-binding transcription factor family protein	yellow	9088	7.54	7.9	9.21	7.95	9.39	10.66	-	-	-	gi|147844568|emb|CAN80061.1|/1.09296e-179/hypothetical protein VITISV_007942 [Vitis vinifera]
orange1.1t02319	HSF	AT2G41690.1	5e-73	heat shock transcription factor B3	yellow	3148	0.71	0.6	2.45	0.94	2.1	2.65	-	-	-	gi|224139876|ref|XP_002323320.1|/1.30072e-34/predicted protein [Populus trichocarpa]
Cs1g18160	LBD	AT3G13850.1	9e-71	LOB domain-containing protein 22	darkturquoise	1132	0.72	0.37	1.13	0.69	1.06	0.74	-	-	-	gi|255572937|ref|XP_002527399.1|/1.44725e-71/LOB domain-containing protein, putative [Ricinus communis]
Cs1g21830	LBD	AT3G49940.1	4e-77	LOB domain-containing protein 38	turquoise	1622	69.65	33.84	19.54	47.09	27.85	13.39	-	-	-	gi|337733632|gb|AEI72265.1|/2.32609e-111/hypothetical protein [Citrus trifoliata]
Cs2g09320	LBD	AT2G40470.1	3e-80	LOB domain-containing protein 15	brown	1813	0.11	1.15	0.83	0.65	0.55	1.38	-	-	-	gi|356507496|ref|XP_003522500.1|/1.17752e-34/PREDICTED: LOB domain-containing protein 15-like [Glycine max]
Cs2g10630	LBD	AT1G31320.1	2e-80	LOB domain-containing protein 4	turquoise	2243	3.53	10.14	9.16	4.64	8.77	11.45	-	-	-	gi|224075266|ref|XP_002304584.1|/8.87799e-35/predicted protein [Populus trichocarpa]
Cs2g12500	LBD	AT1G68510.1	2e-75	LOB domain-containing protein 42	turquoise	1325	0.31	-	-	0.15	-	-	-	-	-	gi|118481089|gb|ABK92498.1|/5.44988e-52/unknown [Populus trichocarpa]
Cs3g15890	LBD	AT4G37540.1	3e-61	LOB domain-containing protein 39	pink	1050	3.67	1.59	2.85	2.24	1.53	1.19	-	-	-	gi|356541649|ref|XP_003539286.1|/1.02786e-44/PREDICTED: LOB domain-containing protein 38-like [Glycine max]
Cs3g18060	LBD	AT1G07900.1	1e-50	LOB domain-containing protein 1	yellow	1861	22.78	25.12	6.56	26.69	12.94	3.81	GO:0005618//cell wall	-	-	gi|224084630|ref|XP_002307366.1|/5.69041e-125/predicted protein [Populus trichocarpa]
Cs5g04410	LBD	AT3G47870.1	2e-66	LOB domain-containing protein 27	white	983	0.62	-	0.44	0.4	0.2	0.85	-	-	-	gi|255540875|ref|XP_002511502.1|/1.00536e-104/LOB domain-containing protein, putative [Ricinus communis]
Cs5g05950	LBD	AT5G63090.4	8e-77	Lateral organ boundaries (LOB) domain family protein	brown	2466	14.81	17.18	16.58	14.01	12.94	18.37	GO:0043231//intracellular membrane-bounded organelle	-	-	gi|255540553|ref|XP_002511341.1|/2.94728e-71/Protein LATERAL ORGAN BOUNDARIES, putative [Ricinus communis]
Cs6g18700	LBD	AT3G02550.1	1e-108	LOB domain-containing protein 41	midnightblue	1532	27.01	29.7	50.32	46.26	30.01	45.25	-	-	-	gi|118481089|gb|ABK92498.1|/4.6541e-82/unknown [Populus trichocarpa]
Cs7g26710	LBD	AT3G02550.1	1e-79	LOB domain-containing protein 41	blue	1252	8.1	2.67	0.68	36.38	2.73	2.17	-	-	-	gi|255585442|ref|XP_002533415.1|/4.99975e-76/LOB domain-containing protein, putative [Ricinus communis]
Cs7g27620	LBD	AT1G07900.1	4e-65	LOB domain-containing protein 1	yellow	967	-	0.22	5.54	0.61	2.91	12.52	-	-	-	gi|315633204|gb|ADU54137.1|/1.06442e-55/lateral organ boundaries domain 1 [Populus tremula x Populus alba]
Cs7g27640	LBD	AT1G07900.1	9e-77	LOB domain-containing protein 1	brown	1910	10.51	11.15	26.91	7.81	8.09	25.14	-	-	-	gi|357443399|ref|XP_003591977.1|/4.15837e-30/LOB domain-containing protein [Medicago truncatula]
Cs7g30140	LBD	AT2G40470.1	2e-76	LOB domain-containing protein 15	red	1098	-	0.57	1.76	0.54	1.65	6.47	GO:0043231//intracellular membrane-bounded organelle	GO:0005488//binding	-	gi|255559635|ref|XP_002520837.1|/9.40503e-78/LOB domain-containing protein, putative [Ricinus communis]
Cs7g30620	LBD	AT2G30130.1	1e-79	Lateral organ boundaries (LOB) domain family protein	yellow	1785	1.7	18.47	38.75	14.85	16.98	33.69	-	GO:0005488//binding	GO:0009887//organ morphogenesis	gi|224098730|ref|XP_002311246.1|/9.11245e-40/predicted protein [Populus trichocarpa]
Cs8g04300	LBD	AT3G49940.1	7e-66	LOB domain-containing protein 38	blue	1519	5.88	0.96	2.4	14.86	3.04	1.79	-	-	-	gi|296083064|emb|CBI22468.3|/2.56841e-24/unnamed protein product [Vitis vinifera]
Cs8g17160	LBD	AT2G28500.1	1e-79	LOB domain-containing protein 11	purple	1724	1.18	0.73	0.62	0.8	0.23	0.48	-	-	-	gi|255570775|ref|XP_002526340.1|/1.13894e-39/LOB domain-containing protein, putative [Ricinus communis]
orange1.1t00245	LBD	AT4G00210.1	6e-72	LOB domain-containing protein 31	darkgreen	4151	-	0.45	0.52	0.28	0.53	0.2	-	-	GO:0010087//phloem or xylem histogenesis;GO:0010160//formation of organ boundary	gi|224130010|ref|XP_002320729.1|/1.58775e-43/predicted protein [Populus trichocarpa]
orange1.1t00246	LBD	AT2G45420.1	2e-89	LOB domain-containing protein 18	turquoise	2943	0.9	2.48	2.91	1.07	2.32	2.84	-	-	GO:0010087//phloem or xylem histogenesis	gi|255541332|ref|XP_002511730.1|/1.16841e-45/LOB domain-containing protein, putative [Ricinus communis]
orange1.1t01035	LBD	AT1G16530.1	3e-24	ASYMMETRIC LEAVES 2-like 9	blue	222	-	-	-	0.88	0.9	-	-	-	-	gi|356525770|ref|XP_003531496.1|/4.36725e-09/PREDICTED: LOB domain-containing protein 4-like [Glycine max]
Cs7g19530	LFY	AT5G61850.1	1e-161	floral meristem identity control protein LEAFY (LFY)	pink	2280	-	0.64	0.38	0.17	0.62	0.46	-	-	-	gi|116282364|gb|ABJ97283.1|/2.52712e-61/LEAFY [Citrus reticulata]
Cs2g06090	LSD	AT4G21610.1	3e-47	lsd one like 2	green	3579	1.42	2.1	0.9	1.97	1.85	1.28	-	-	-	gi|225470420|ref|XP_002273964.1|/1.11704e-13/PREDICTED: protein LOL2 [Vitis vinifera]
Cs2g10380	LSD	AT4G20380.7	4e-78	LSD1 zinc finger family protein	yellow	9098	4.06	4.22	4.71	4.12	4.24	4.36	-	-	-	gi|359483998|ref|XP_002276731.2|/1.0174e-13/PREDICTED: protein LSD1 [Vitis vinifera]
Cs7g22980	LSD	AT1G32540.3	3e-85	lsd one like 1	turquoise	2879	0.56	0.22	-	0.48	0.07	0.07	-	-	-	gi|115474891|ref|NP_001061042.1|/1.62552e-34/Os08g0159500 [Oryza sativa Japonica Group]
Cs1g24860	MIKC	AT3G54340.1	2e-78	K-box region and MADS-box transcription factor family protein	midnightblue	3034	0.67	1.31	-	0.19	0.79	0.14	-	-	GO:0006350//transcription	gi|147868419|gb|ABQ51321.1|/4.31775e-27/B-class MADS-box protein TM6-1 [Carica papaya]
Cs2g04250	MIKC	AT4G18960.1	3e-91	K-box region and MADS-box transcription factor family protein	turquoise	6452	52.22	30.86	26.48	40.32	30.49	28.54	GO:0043231//intracellular membrane-bounded organelle	GO:0003677//DNA binding;GO:0001071	GO:0010468//regulation of gene expression;GO:0006351//transcription, DNA-dependent	gi|310657309|gb|ADP02394.1|/7.87561e-37/AGAMOUS-like protein [Citrus sinensis]
Cs3g15610	MIKC	AT1G77950.2	2e-53	AGAMOUS-like 67	darkorange	3919	0.52	0.53	0.22	0.5	0.31	0.75	-	GO:0003677//DNA binding	GO:0010468//regulation of gene expression;GO:0006350//transcription	gi|225458762|ref|XP_002285097.1|/5.52401e-30/PREDICTED: MADS-box transcription factor 3 [Vitis vinifera]
Cs4g06140	MIKC	AT3G54340.1	2e-67	K-box region and MADS-box transcription factor family protein	turquoise	2296	8.3	4.09	4.1	7.95	5.42	2.73	GO:0043231//intracellular membrane-bounded organelle	GO:0003677//DNA binding;GO:0001071	GO:0010468//regulation of gene expression;GO:0006351//transcription, DNA-dependent	gi|343887324|dbj|BAK61870.1|/4.14311e-36/MADS-box protein (CitMADS8) [Citrus unshiu]
Cs5g17820	MIKC	AT4G09960.1	1e-124	K-box region and MADS-box transcription factor family protein	blue	5856	1.35	1.43	1.46	6	3.8	2.35	GO:0043231//intracellular membrane-bounded organelle	GO:0003677//DNA binding;GO:0001071	GO:0010468//regulation of gene expression;GO:0006351//transcription, DNA-dependent	gi|74053669|gb|AAZ95251.1|/1.64869e-25/AGAMOUS-like transcription factor [Dendrobium crumenatum]
Cs6g19680	MIKC	AT3G02310.1	1e-132	K-box region and MADS-box transcription factor family protein	blue	5272	50.44	43.98	41.43	56.27	52.24	41.75	GO:0043231//intracellular membrane-bounded organelle	GO:0003677//DNA binding;GO:0001071	GO:0010468//regulation of gene expression;GO:0006351//transcription, DNA-dependent	gi|163929884|dbj|BAF95941.1|/1.62212e-32/SEPALLATA1 homolog [Citrus unshiu]
Cs7g02340	MIKC	AT5G13790.1	3e-91	AGAMOUS-like 15	cyan	4766	0.6	0.7	0.85	0.45	0.59	0.57	GO:0043231//intracellular membrane-bounded organelle	GO:0003677//DNA binding;GO:0001071	GO:0010468//regulation of gene expression;GO:0006351//transcription, DNA-dependent	gi|224104117|ref|XP_002313325.1|/2.72984e-63/predicted protein [Populus trichocarpa]
Cs7g11810	MIKC	AT1G69120.1	1e-119	K-box region and MADS-box transcription factor family protein	purple	5609	5.42	4.17	2.56	3.64	2.08	2.75	GO:0043231//intracellular membrane-bounded organelle	GO:0030528//transcription regulator activity;GO:0001071;GO:0003677//DNA binding;GO:0046983//protein dimerization activity	GO:0010468//regulation of gene expression;GO:0010074//maintenance of meristem identity;GO:0009791//post-embryonic development;GO:0006351//transcription, DNA-dependent;GO:0003006//reproductive developmental process;GO:0010557//positive regulation of macromolecule biosynthetic process	gi|37703724|gb|AAR01227.1|/4.57746e-25/APETALA1 [Citrus sinensis]
Cs7g13730	MIKC	AT5G23260.2	3e-92	K-box region and MADS-box transcription factor family protein	blue	2395	0.08	-	0.09	0.41	0.08	-	GO:0043231//intracellular membrane-bounded organelle	GO:0003677//DNA binding;GO:0001071;GO:0005515//protein binding;GO:0016628//oxidoreductase activity, acting on the CH-CH group of donors, NAD or NADP as acceptor	GO:0010468//regulation of gene expression;GO:0006351//transcription, DNA-dependent	gi|255545285|ref|XP_002513703.1|/2.80346e-26/mads box protein, putative [Ricinus communis]
Cs8g02950	MIKC	AT3G57230.1	1e-101	AGAMOUS-like 16	blue	14006	1.36	0.92	1.13	0.79	0.96	1.24	GO:0043231//intracellular membrane-bounded organelle	GO:0016628//oxidoreductase activity, acting on the CH-CH group of donors, NAD or NADP as acceptor;GO:0001071;GO:0003677//DNA binding	GO:0031667//response to nutrient levels;GO:0010468//regulation of gene expression;GO:0006351//transcription, DNA-dependent;GO:0048528//post-embryonic root development	gi|296088056|emb|CBI35415.3|/5.21865e-17/unnamed protein product [Vitis vinifera]
orange1.1t00275	MIKC	AT2G45650.1	1e-123	AGAMOUS-like 6	turquoise	4492	39.96	25.88	23.98	23.91	20.6	21.29	GO:0043231//intracellular membrane-bounded organelle	GO:0003677//DNA binding;GO:0001071	GO:0010468//regulation of gene expression;GO:0006351//transcription, DNA-dependent	gi|197310428|gb|ACH61565.1|/2.51394e-26/truncated MADS-box transcription factor [Pseudotsuga menziesii]
orange1.1t02588	MIKC	AT1G26310.1	6e-48	K-box region and MADS-box transcription factor family protein	turquoise	3993	0.61	-	-	0.1	0.15	-	GO:0043231//intracellular membrane-bounded organelle	GO:0003677//DNA binding;GO:0001071	GO:0010468//regulation of gene expression;GO:0006351//transcription, DNA-dependent	gi|225456351|ref|XP_002283916.1|/8.72448e-23/PREDICTED: MADS-box transcription factor 6-like [Vitis vinifera]
Cs1g21080	M-type	AT2G24840.1	1e-21	AGAMOUS-like 61	blue	2350	1.04	1.07	0.91	1.5	1.28	0.98	-	-	-	gi|255582411|ref|XP_002531994.1|/2.72987e-34/mads box protein, putative [Ricinus communis]
Cs2g02950	M-type	AT1G01530.1	6e-32	AGAMOUS-like 28	red	1064	2.67	4.12	3.62	3.14	3.21	6.67	-	-	-	gi|224113269|ref|XP_002332612.1|/6.67462e-23/predicted protein [Populus trichocarpa]
Cs2g22050	M-type	AT1G77980.1	3e-29	AGAMOUS-like 66	turquoise	2181	0.46	0.1	-	-	0.18	-	GO:0043231//intracellular membrane-bounded organelle	GO:0003677//DNA binding;GO:0001071	GO:0010468//regulation of gene expression;GO:0006351//transcription, DNA-dependent	gi|224093234|ref|XP_002309846.1|/8.93032e-16/predicted protein [Populus trichocarpa]
Cs3g22940	M-type	AT1G22590.2	2e-36	AGAMOUS-like 87	magenta	534	0.38	0.78	0.4	-	0.38	0.39	GO:0043231//intracellular membrane-bounded organelle	GO:0003677//DNA binding	GO:0010468//regulation of gene expression;GO:0006350//transcription	gi|224136003|ref|XP_002327357.1|/2.30611e-37/predicted protein [Populus trichocarpa]
Cs4g10750	M-type	AT5G58890.1	2e-16	AGAMOUS-like 82	brown	2394	1.86	2.09	1.52	1.31	2.6	1.13	-	GO:0005488//binding	-	gi|224122246|ref|XP_002318787.1|/1.34762e-20/predicted protein [Populus trichocarpa]
Cs5g10810	M-type	AT1G18750.1	1e-116	AGAMOUS-like 65	magenta	8351	5.97	4	4.54	5.17	6.13	4.95	GO:0009521;GO:0009526//plastid envelope;GO:0031224//intrinsic to membrane;GO:0009570//chloroplast stroma;GO:0009534//chloroplast thylakoid	GO:0046906//tetrapyrrole binding;GO:0043169//cation binding	GO:0006464//protein modification process;GO:0006091//generation of precursor metabolites and energy	gi|225457389|ref|XP_002284856.1|/2.69338e-97/PREDICTED: chlorophyll a-b binding protein 4, chloroplastic [Vitis vinifera]
Cs5g12280	M-type	AT5G60910.1	2e-38	AGAMOUS-like 8	turquoise	1063	96.17	72.84	68.69	70.37	79.88	63.84	GO:0043231//intracellular membrane-bounded organelle	GO:0003677//DNA binding;GO:0001071;GO:0016628//oxidoreductase activity, acting on the CH-CH group of donors, NAD or NADP as acceptor	GO:0010468//regulation of gene expression;GO:0006351//transcription, DNA-dependent	gi|269314027|gb|ACZ36916.1|/3.76486e-26/MADS-box transcription factor 3 [Hevea brasiliensis]
Cs6g13550	M-type	AT2G40210.1	1e-35	AGAMOUS-like 48	red	1494	1.36	1.96	2.29	1.18	1.75	4.05	-	-	GO:0006350//transcription	gi|255566177|ref|XP_002524076.1|/9.2306e-51/mads box protein, putative [Ricinus communis]
Cs6g18260	M-type	AT5G58890.1	2e-22	AGAMOUS-like 82	green	2922	8.82	8.14	8.35	9.61	12.85	7.43	-	GO:0005488//binding	-	gi|255536889|ref|XP_002509511.1|/1.05412e-22/conserved hypothetical protein [Ricinus communis]
Cs6g19700	M-type	AT5G60910.1	3e-35	AGAMOUS-like 8	purple	1165	-	-	0.37	0.17	0.34	0.18	GO:0043231//intracellular membrane-bounded organelle	GO:0003677//DNA binding;GO:0001071;GO:0016628//oxidoreductase activity, acting on the CH-CH group of donors, NAD or NADP as acceptor	GO:0010468//regulation of gene expression;GO:0006351//transcription, DNA-dependent	gi|332144222|dbj|BAK20017.1|/3.64544e-25/PgMADS protein2 [Panax ginseng]
Cs7g03640	M-type	AT2G03060.2	1e-106	AGAMOUS-like 30	pink	5175	3.45	2.18	3.93	2.09	1.71	2.42	-	GO:0003677//DNA binding;GO:0001071	GO:0010468//regulation of gene expression;GO:0006350//transcription;GO:0048229//gametophyte development	gi|255562902|ref|XP_002522456.1|/8.47285e-34/mads box protein, putative [Ricinus communis]
Cs7g16960	M-type	AT3G58780.2	2e-41	K-box region and MADS-box transcription factor family protein	red	2654	70	66.77	64.54	66.06	65.12	59.01	-	GO:0003677//DNA binding	GO:0010468//regulation of gene expression;GO:0006350//transcription	gi|116078101|dbj|BAF34914.1|/1.66893e-27/MADS-box protein [Citrus unshiu]
Cs7g26860	M-type	AT1G29962.1	7e-21	AGAMOUS-like 64	turquoise	840	0.97	0.25	0.25	0.47	0.24	0.5	GO:0043231//intracellular membrane-bounded organelle	GO:0003677//DNA binding;GO:0001071	GO:0010468//regulation of gene expression;GO:0006351//transcription, DNA-dependent	gi|357154862|ref|XP_003576926.1|/1.66504e-12/PREDICTED: agamous-like MADS-box protein AGL62-like [Brachypodium distachyon]
Cs8g09620	M-type	AT1G29962.1	2e-20	AGAMOUS-like 64	orange	710	1.43	0.59	0.9	1.38	0.85	1.76	-	-	-	gi|357154862|ref|XP_003576926.1|/1.23508e-12/PREDICTED: agamous-like MADS-box protein AGL62-like [Brachypodium distachyon]
orange1.1t00067	M-type	AT1G29962.1	7e-21	AGAMOUS-like 64	green	453	-	-	-	-	0.44	-	GO:0043231//intracellular membrane-bounded organelle	GO:0003677//DNA binding;GO:0001071	GO:0010468//regulation of gene expression;GO:0006351//transcription, DNA-dependent	gi|357154862|ref|XP_003576926.1|/3.58256e-12/PREDICTED: agamous-like MADS-box protein AGL62-like [Brachypodium distachyon]
orange1.1t00715	M-type	AT3G18650.1	2e-15	AGAMOUS-like 103	greenyellow	1160	0.17	0.36	0.37	0.17	0.17	0.18	GO:0043231//intracellular membrane-bounded organelle	-	GO:0006350//transcription	gi|255581207|ref|XP_002531416.1|/1.2897e-14/mads box protein, putative [Ricinus communis]
Cs1g03470	MYB	AT3G60460.1	1e-104	myb-like HTH transcriptional regulator family protein	black	1290	-	-	-	0.46	0.16	0.65	GO:0043231//intracellular membrane-bounded organelle	GO:0003676//nucleic acid binding;GO:0001071	GO:0010468//regulation of gene expression;GO:0006351//transcription, DNA-dependent;GO:0003006//reproductive developmental process	gi|255541106|ref|XP_002511617.1|/3.6678e-29/r2r3-myb transcription factor, putative [Ricinus communis]
Cs1g06220	MYB	AT4G21440.1	1e-101	MYB-like 102	turquoise	1783	1.25	6.09	5.88	1.21	2.7	4.57	GO:0043231//intracellular membrane-bounded organelle	GO:0003676//nucleic acid binding;GO:0001071	GO:0009725//response to hormone stimulus;GO:0009743//response to carbohydrate stimulus;GO:0010468//regulation of gene expression;GO:0040007//growth;GO:0006970//response to osmotic stress;GO:0006351//transcription, DNA-dependent;GO:0007275//multicellular organismal development;GO:0006109//regulation of carbohydrate metabolic process	gi|225461291|ref|XP_002281638.1|/6.76947e-39/PREDICTED: uncharacterized protein LOC100243528 [Vitis vinifera]
Cs1g19400	MYB	AT2G16720.1	6e-88	myb domain protein 7	yellow	1542	5.66	13.26	10	10.06	14.32	15.57	-	-	-	gi|255645337|gb|ACU23165.1|/1.11904e-75/unknown [Glycine max]
Cs1g19970	MYB	AT1G48000.1	9e-85	myb domain protein 112	brown	1751	2.66	0.95	0.12	1.68	1.83	0.48	-	-	-	gi|327412615|emb|CCA29096.1|/1.37259e-40/putative MYB transcription factor [Rosa rugosa]
Cs2g12700	MYB	AT1G68320.1	4e-97	myb domain protein 62	green	1523	0.8	4.8	-	4.25	3.69	-	-	-	-	gi|224099383|ref|XP_002311464.1|/1.88735e-77/predicted protein [Populus trichocarpa]
Cs2g30230	MYB	AT3G08500.1	4e-81	myb domain protein 83	green	1725	-	-	-	0.23	0.47	0.12	-	-	-	gi|356542046|ref|XP_003539482.1|/4.05994e-37/PREDICTED: transcription factor MYB46-like [Glycine max]
Cs3g20590	MYB	AT1G17950.1	2e-67	myb domain protein 52	black	1447	0.28	0.58	0.3	0.41	0.97	1.01	-	-	-	gi|224085057|ref|XP_002307474.1|/2.70773e-100/predicted protein [Populus trichocarpa]
Cs3g22220	MYB	AT4G09460.1	2e-98	myb domain protein 6	brown	2171	3.46	3.17	5.72	2.89	3.14	5.48	GO:0043231//intracellular membrane-bounded organelle	GO:0003676//nucleic acid binding	GO:0010468//regulation of gene expression	gi|255588039|ref|XP_002534486.1|/2.34091e-42/r2r3-myb transcription factor, putative [Ricinus communis]
Cs3g23070	MYB	AT5G67300.1	2e-95	myb domain protein r1	midnightblue	1938	68.13	92.08	55.57	74.56	78.72	54.95	GO:0043231//intracellular membrane-bounded organelle	GO:0003676//nucleic acid binding	GO:0010468//regulation of gene expression	gi|340396210|gb|AEK32395.1|/2.24816e-140/putative R2R3-MYB transcription factor [Citrus sinensis]
Cs3g23950	MYB	AT3G50060.1	5e-58	myb domain protein 77	yellow	1321	13.82	14.06	0.81	13.23	3.34	-	GO:0043231//intracellular membrane-bounded organelle	GO:0003676//nucleic acid binding	GO:0010468//regulation of gene expression	gi|224137362|ref|XP_002327107.1|/7.29144e-73/predicted protein [Populus trichocarpa]
Cs4g06130	MYB	AT3G13540.1	2e-56	myb domain protein 5	yellow	1353	0.3	0.31	-	0.44	0.15	0.15	GO:0043231//intracellular membrane-bounded organelle	GO:0003676//nucleic acid binding	GO:0010468//regulation of gene expression	gi|343887323|dbj|BAK61869.1|/1.0145e-77/MYB transcription factor [Citrus unshiu]
Cs4g07780	MYB	AT5G56110.1	1e-121	myb domain protein 103	purple	2152	0.19	0.48	0.6	0.46	1.12	0.68	GO:0043231//intracellular membrane-bounded organelle	GO:0030528//transcription regulator activity	-	gi|296089991|emb|CBI39810.3|/4.46818e-153/unnamed protein product [Vitis vinifera]
Cs4g12760	MYB	AT1G79180.1	1e-87	myb domain protein 63	black	2508	0.08	-	0.51	0.16	0.72	0.58	-	-	-	gi|224096632|ref|XP_002310679.1|/1.04417e-57/predicted protein [Populus trichocarpa]
Cs4g18910	MYB	AT3G49690.1	4e-73	myb domain protein 84	blue	2423	0.08	-	-	0.49	-	-	GO:0043231//intracellular membrane-bounded organelle	GO:0003676//nucleic acid binding	GO:0010468//regulation of gene expression	gi|356564099|ref|XP_003550294.1|/2.58278e-39/PREDICTED: uncharacterized protein LOC100789985 [Glycine max]
Cs4g19160	MYB	AT4G32730.1	1e-121	Homeodomain-like protein	lightyellow	2665	5.02	4.15	4.18	5.89	5.2	5.09	GO:0043231//intracellular membrane-bounded organelle	GO:0003676//nucleic acid binding;GO:0003712//transcription cofactor activity	GO:0010468//regulation of gene expression;GO:0010564//regulation of cell cycle process	gi|224143004|ref|XP_002324814.1|/6.70212e-85/predicted protein [Populus trichocarpa]
Cs4g19840	MYB	AT4G32730.2	0	Homeodomain-like protein	blue	6600	3.01	2.34	2.5	3.3	3.1	2.72	-	GO:0003712//transcription cofactor activity	GO:0010468//regulation of gene expression	gi|255551038|ref|XP_002516567.1|/0/myb, putative [Ricinus communis]
Cs5g10670	MYB	AT5G62470.2	1e-126	myb domain protein 96	yellow	2333	2.7	2.42	4.41	1.85	3.18	6	-	-	-	gi|255547411|ref|XP_002514763.1|/1.02462e-49/r2r3-myb transcription factor, putative [Ricinus communis]
Cs5g27440	MYB	AT1G69560.1	7e-75	myb domain protein 105	blue	2270	0.89	0.46	0.09	1.3	0.88	0.46	GO:0043231//intracellular membrane-bounded organelle	GO:0003676//nucleic acid binding	GO:0010468//regulation of gene expression	gi|224126005|ref|XP_002319732.1|/2.40667e-98/predicted protein [Populus trichocarpa]
Cs5g29830	MYB	AT2G31180.1	8e-85	myb domain protein 14	turquoise	2011	1.31	0.42	-	0.88	0.4	0.1	GO:0043231//intracellular membrane-bounded organelle	GO:0003676//nucleic acid binding	GO:0010468//regulation of gene expression;GO:0009725//response to hormone stimulus;GO:0006970//response to osmotic stress	gi|255567266|ref|XP_002524614.1|/6.69727e-41/Transcription repressor MYB4, putative [Ricinus communis]
Cs6g01750	MYB	AT1G09540.1	1e-124	myb domain protein 61	cyan	1788	1.82	1.87	4.07	11.97	4.83	6.54	-	-	GO:0010118//stomatal movement;GO:0050789//regulation of biological process;GO:0009725//response to hormone stimulus;GO:0003006//reproductive developmental process	gi|224124530|ref|XP_002330046.1|/4.88987e-133/predicted protein [Populus trichocarpa]
Cs6g06330	MYB	AT5G02320.2	1e-177	myb domain protein 3r-5	turquoise	5586	2.87	3.92	4.1	3.51	5.07	4.93	GO:0043231//intracellular membrane-bounded organelle	GO:0003676//nucleic acid binding	GO:0010468//regulation of gene expression;GO:0006351//transcription, DNA-dependent	gi|225440364|ref|XP_002270472.1|/4.94785e-88/PREDICTED: uncharacterized protein LOC100256181 [Vitis vinifera]
Cs6g06480	MYB	AT2G37630.1	1e-169	myb-like HTH transcriptional regulator family protein	turquoise	3204	42.6	15.05	5.81	25.61	11.34	5.74	-	-	-	gi|225440368|ref|XP_002266427.1|/4.57155e-144/PREDICTED: transcription factor AS1 [Vitis vinifera]
Cs6g07390	MYB	AT3G09230.1	1e-111	myb domain protein 1	greenyellow	3290	2.77	1.71	1.63	2.86	2.81	3.05	GO:0043231//intracellular membrane-bounded organelle	GO:0003676//nucleic acid binding	GO:0010468//regulation of gene expression;GO:0009725//response to hormone stimulus;GO:0006970//response to osmotic stress;GO:0006350//transcription	gi|225440558|ref|XP_002276375.1|/9.65312e-89/PREDICTED: uncharacterized protein LOC100256309 [Vitis vinifera]
Cs6g07820	MYB	AT2G38090.1	1e-129	Duplicated homeodomain-like superfamily protein	turquoise	2779	40.65	29.22	27.97	39.42	33.37	25.85	GO:0043231//intracellular membrane-bounded organelle	GO:0003676//nucleic acid binding;GO:0001071	GO:0010468//regulation of gene expression	gi|224087718|ref|XP_002308211.1|/2.67257e-68/predicted protein [Populus trichocarpa]
Cs6g08770	MYB	AT3G11450.1	0	DnaJ domain ;Myb-like DNA-binding domain	yellow	3335	0.97	0.81	0.71	1.18	0.48	0.69	-	-	GO:0044267//cellular protein metabolic process	gi|255575774|ref|XP_002528786.1|/0/Zuotin, putative [Ricinus communis]
Cs6g17340	MYB	AT5G16600.1	1e-105	myb domain protein 43	brown	2456	3.72	1.44	0.7	2.8	2.21	0.68	GO:0043231//intracellular membrane-bounded organelle	GO:0003676//nucleic acid binding;GO:0001071	GO:0010468//regulation of gene expression;GO:0009725//response to hormone stimulus;GO:0006351//transcription, DNA-dependent	gi|356501021|ref|XP_003519327.1|/2.76814e-37/PREDICTED: transcription factor MYB3-like [Glycine max]
Cs6g18920	MYB	AT2G37630.1	1e-104	myb-like HTH transcriptional regulator family protein	turquoise	1880	76.71	29.53	11.39	45.95	16.12	8.55	-	-	-	gi|225451966|ref|XP_002283242.1|/4.12785e-123/PREDICTED: transcription factor AS1 [Vitis vinifera]
Cs6g21210	MYB	AT3G28910.1	1e-113	myb domain protein 30	blue	1657	42.48	33.13	33.73	48.7	33.31	31.63	-	-	-	gi|117957141|gb|ABK59039.1|/0/MYB60-like protein [Citrus macrophylla]
Cs6g21530	MYB	AT5G15310.1	1e-135	myb domain protein 16	turquoise	2366	8.83	3.09	1.18	4.23	1.95	1.5	-	-	-	gi|224141017|ref|XP_002323871.1|/4.06938e-70/predicted protein [Populus trichocarpa]
Cs7g13420	MYB	AT5G08520.1	1e-136	Duplicated homeodomain-like superfamily protein	blue	3763	12.4	10.87	15.19	8.92	9.6	11.71	GO:0043231//intracellular membrane-bounded organelle	GO:0003676//nucleic acid binding	GO:0010468//regulation of gene expression	gi|255544127|ref|XP_002513126.1|/7.5171e-77/DNA binding protein, putative [Ricinus communis]
Cs7g16380	MYB	AT1G08810.1	1e-112	myb domain protein 60	turquoise	20678	1.42	0.67	0.51	1.27	0.88	0.47	-	GO:0001071	GO:0010468//regulation of gene expression;GO:0009725//response to hormone stimulus;GO:0006351//transcription, DNA-dependent;GO:0009314//response to radiation;GO:0006950//response to stress	gi|9802570|gb|AAF99772.1|AC003981_22/7.07807e-66/F22O13.30 [Arabidopsis thaliana]
Cs7g23080	MYB	AT5G04760.1	1e-85	Duplicated homeodomain-like superfamily protein	yellow	2064	4.13	6.37	10.79	6.47	6.81	11.23	-	-	-	gi|351725743|ref|NP_001237103.1|/2.27059e-37/syringolide-induced protein 1-3-1B [Glycine max]
Cs7g26290	MYB	AT1G49010.1	1e-101	Duplicated homeodomain-like superfamily protein	brown	1581	4.23	8.18	7.04	5.96	5.21	7.79	-	-	-	gi|255541820|ref|XP_002511974.1|/2.60117e-43/DNA binding protein, putative [Ricinus communis]
Cs7g26930	MYB	AT1G25340.1	1e-78	myb domain protein 116	salmon	2730	3.19	6.19	5.57	4.53	4.26	4.44	GO:0043231//intracellular membrane-bounded organelle	GO:0003676//nucleic acid binding;GO:0001071	GO:0010468//regulation of gene expression	gi|224133080|ref|XP_002321477.1|/1.90215e-34/predicted protein [Populus trichocarpa]
Cs7g27370	MYB	AT3G52250.1	0	Duplicated homeodomain-like superfamily protein	magenta	9234	6.06	4.88	5.68	6.87	6.57	6.11	-	-	-	gi|147771380|emb|CAN62996.1|/0/hypothetical protein VITISV_026902 [Vitis vinifera]
Cs7g32280	MYB	AT3G55730.1	1e-108	myb domain protein 109	black	3041	4.47	4.32	5.49	5.23	6.87	7.14	GO:0043231//intracellular membrane-bounded organelle	-	GO:0009725//response to hormone stimulus;GO:0006970//response to osmotic stress	gi|224101083|ref|XP_002312135.1|/1.11659e-99/predicted protein [Populus trichocarpa]
Cs8g02740	MYB	AT4G38620.1	1e-111	myb domain protein 4	black	1950	8.95	9.95	9.77	12.08	13.07	15.42	-	-	-	gi|255579979|ref|XP_002530824.1|/2.55677e-75/r2r3-myb transcription factor, putative [Ricinus communis]
Cs8g05000	MYB	AT4G37260.1	4e-77	myb domain protein 73	blue	1507	3.9	4.71	6.39	2.61	5.73	7.07	GO:0043231//intracellular membrane-bounded organelle	GO:0003676//nucleic acid binding	GO:0010468//regulation of gene expression	gi|302398931|gb|ADL36760.1|/7.35848e-64/MYB domain class transcription factor [Malus x domestica]
Cs8g12650	MYB	AT1G09770.1	0	cell division cycle 5	red	6903	33.26	31.78	31.64	30.01	32.77	34.73	-	-	-	gi|255561929|ref|XP_002521973.1|/0/cell division control protein, putative [Ricinus communis]
Cs8g12680	MYB	AT2G31180.1	4e-71	myb domain protein 14	blue	1902	38.6	43.02	43.23	47.79	42.74	39.96	-	-	-	gi|255567266|ref|XP_002524614.1|/1.38204e-17/Transcription repressor MYB4, putative [Ricinus communis]
Cs8g14710	MYB	AT5G04760.1	2e-67	Duplicated homeodomain-like superfamily protein	brown	1496	0.41	1.67	3.58	0.52	1.34	3.49	-	-	GO:0010468//regulation of gene expression	gi|224054478|ref|XP_002298280.1|/5.62605e-32/predicted protein [Populus trichocarpa]
Cs8g15780	MYB	AT5G57620.1	2e-78	myb domain protein 36	green	1571	0.26	0.13	0.27	0.12	-	0.53	-	-	-	gi|71041104|gb|AAZ20440.1|/1.58356e-42/MYB24 [Malus x domestica]
Cs8g17920	MYB	AT3G46130.1	4e-91	myb domain protein 48	midnightblue	1537	5.67	9.78	2.51	7.15	7.18	3.4	GO:0043231//intracellular membrane-bounded organelle	-	GO:0010038//response to metal ion;GO:0009725//response to hormone stimulus;GO:0009743//response to carbohydrate stimulus;GO:0051553;GO:0006350//transcription	gi|297796929|ref|XP_002866349.1|/7.97624e-38/hypothetical protein ARALYDRAFT_496112 [Arabidopsis lyrata subsp. lyrata]
Cs8g19860	MYB	AT5G58900.1	1e-108	Homeodomain-like transcriptional regulator	brown	2398	90.76	54.57	49.65	74.1	67.47	43.1	GO:0043231//intracellular membrane-bounded organelle	GO:0003676//nucleic acid binding	GO:0010468//regulation of gene expression	gi|255569255|ref|XP_002525595.1|/2.05819e-61/DNA binding protein, putative [Ricinus communis]
Cs9g02640	MYB	AT5G49330.1	4e-83	myb domain protein 111	tan	2081	6.43	11.83	8.33	10.28	8.3	8.73	-	-	-	gi|255556306|ref|XP_002519187.1|/1.34308e-37/r2r3-myb transcription factor, putative [Ricinus communis]
Cs9g03070	MYB	AT3G13540.1	1e-84	myb domain protein 5	cyan	1945	9.59	9.23	8.92	10.8	8.57	11.17	GO:0043231//intracellular membrane-bounded organelle	GO:0003676//nucleic acid binding	GO:0010468//regulation of gene expression	gi|72255618|gb|AAZ66936.1|/8.54115e-39/117M18_17 [Brassica rapa]
orange1.1t00035	MYB	AT3G18100.2	1e-170	myb domain protein 4r1	yellow	8540	2.97	2.79	2.56	3.01	2.56	2.13	-	-	-	gi|359491495|ref|XP_002278062.2|/2.4154e-41/PREDICTED: uncharacterized protein LOC100268025 [Vitis vinifera]
orange1.1t00339	MYB	AT3G61250.1	1e-134	myb domain protein 17	turquoise	2333	8.87	5.81	2.57	6.56	3.44	2.51	GO:0043231//intracellular membrane-bounded organelle	GO:0003676//nucleic acid binding;GO:0001071	GO:0010468//regulation of gene expression;GO:0006351//transcription, DNA-dependent;GO:0009719;GO:0010033//response to organic substance	gi|224127612|ref|XP_002320117.1|/1.05052e-78/predicted protein [Populus trichocarpa]
orange1.1t00520	MYB	AT3G13540.1	7e-71	myb domain protein 5	blue	1283	0.16	0.16	-	0.31	-	0.16	-	-	-	gi|290579513|gb|ADD51352.1|/2.15771e-98/TT2 like MYB transcriptoin factor [Theobroma cacao]
orange1.1t00911	MYB	AT3G46130.1	7e-42	myb domain protein 48	magenta	1759	9.46	6.64	9.25	11.05	10.96	8.43	GO:0043231//intracellular membrane-bounded organelle	GO:0001071	GO:0010038//response to metal ion;GO:0009725//response to hormone stimulus;GO:0009743//response to carbohydrate stimulus;GO:0051553;GO:0006351//transcription, DNA-dependent	gi|297739977|emb|CBI30159.3|/1.15255e-35/unnamed protein product [Vitis vinifera]
orange1.1t01787	MYB	AT1G09540.1	1e-105	myb domain protein 61	green	2320	0.87	0.99	0.37	1.52	2.51	0.54	-	-	-	gi|224130802|ref|XP_002320929.1|/7.8535e-147/predicted protein [Populus trichocarpa]
orange1.1t04785	MYB	AT4G38620.1	2e-76	myb domain protein 4	blue	1003	0.2	-	-	0.78	-	-	-	-	-	gi|225424191|ref|XP_002284155.1|/5.53506e-40/PREDICTED: transcription repressor MYB4 [Vitis vinifera]
Cs1g15730	MYB_related	AT3G16350.1	1e-122	Homeodomain-like superfamily protein	turquoise	3671	4.31	32.92	49.05	8.29	29.04	39.82	-	-	-	gi|225442479|ref|XP_002283785.1|/1.75584e-46/PREDICTED: uncharacterized protein LOC100241227 [Vitis vinifera]
Cs1g17670	MYB_related	AT1G72650.2	1e-137	TRF-like 6	yellow	5573	11.94	11.2	8.99	11.34	10.41	8.09	-	-	-	gi|255560653|ref|XP_002521340.1|/4.61762e-86/conserved hypothetical protein [Ricinus communis]
Cs1g17940	MYB_related	AT1G17520.1	3e-94	Homeodomain-like/winged-helix DNA-binding family protein	red	3657	2.27	1.83	2.34	1.88	2.09	1.77	-	-	-	gi|255560719|ref|XP_002521373.1|/3.66127e-28/transcription factor, putative [Ricinus communis]
Cs1g21560	MYB_related	AT5G67580.2	5e-83	Homeodomain-like/winged-helix DNA-binding family protein	blue	4916	3.47	3.01	2.7	3.95	3.84	3.1	GO:0043231//intracellular membrane-bounded organelle;GO:0000785//chromatin	GO:0003676//nucleic acid binding	GO:0010468//regulation of gene expression;GO:0034728	gi|227937306|gb|ACP30543.2|/3.26865e-19/MYB [Carica papaya]
Cs1g24225	MYB_related	AT1G75250.2	7e-35	RAD-like 6	yellow	1556	3.65	3.49	-	3.28	2.19	-	GO:0043231//intracellular membrane-bounded organelle	GO:0003676//nucleic acid binding	GO:0010468//regulation of gene expression	gi|297802294|ref|XP_002869031.1|/7.21649e-22/At4g36570 [Arabidopsis lyrata subsp. lyrata]
Cs2g01900	MYB_related	AT1G14350.2	7e-05	Duplicated homeodomain-like superfamily protein	blue	950	1.49	1.32	1.35	2.69	1.9	1.32	GO:0043231//intracellular membrane-bounded organelle	GO:0003712//transcription cofactor activity;GO:0003676//nucleic acid binding;GO:0046914//transition metal ion binding;GO:0001071;GO:0003824//catalytic activity	GO:0009725//response to hormone stimulus;GO:0009409//response to cold;GO:0010468//regulation of gene expression;GO:0008283//cell proliferation	gi|356532351|ref|XP_003534737.1|/4.02087e-29/PREDICTED: transcriptional adapter ADA2b-like [Glycine max]
Cs2g06590	MYB_related	AT2G42150.1	8e-29	DNA-binding bromodomain-containing protein	blue	4670	0.56	0.72	1.6	0.55	1.03	1.56	-	-	-	gi|147787325|emb|CAN77990.1|/1.01446e-62/hypothetical protein VITISV_037732 [Vitis vinifera]
Cs2g10330	MYB_related	AT5G41020.1	1e-132	myb family transcription factor	magenta	2629	26.15	21.91	29.97	30.02	30.85	27.8	-	-	-	gi|224072542|ref|XP_002303776.1|/3.11229e-143/predicted protein [Populus trichocarpa]
Cs2g16440	MYB_related	AT1G75250.2	2e-37	RAD-like 6	green	1491	0.14	0.56	-	0.4	1.21	0.56	GO:0043231//intracellular membrane-bounded organelle	GO:0003676//nucleic acid binding	GO:0010468//regulation of gene expression	gi|224080355|ref|XP_002306110.1|/9.87737e-29/predicted protein [Populus trichocarpa]
Cs2g16510	MYB_related	AT4G39250.1	2e-37	RAD-like 1	salmon	1172	0.17	0.89	-	0.17	0.34	0.18	GO:0043231//intracellular membrane-bounded organelle	GO:0003676//nucleic acid binding;GO:0001071	GO:0010468//regulation of gene expression;GO:0006351//transcription, DNA-dependent;GO:0003006//reproductive developmental process	gi|224105389|ref|XP_002313794.1|/7.64126e-31/predicted protein [Populus trichocarpa]
Cs2g21750	MYB_related	AT2G46410.1	3e-16	Homeodomain-like superfamily protein	turquoise	2170	19.63	39.05	42.13	23.16	32.38	48.69	-	-	-	gi|7340723|emb|CAB82966.1|/4.8224e-46/putative protein [Arabidopsis thaliana]
Cs2g27940	MYB_related	AT3G27810.1	9e-55	myb domain protein 21	red	2660	-	1.02	7	0.07	7.32	31.64	GO:0043231//intracellular membrane-bounded organelle	GO:0003676//nucleic acid binding;GO:0001071	GO:0010468//regulation of gene expression;GO:0006351//transcription, DNA-dependent	gi|212723654|ref|NP_001131296.1|/6.58144e-28/uncharacterized protein LOC100192609 [Zea mays]
Cs3g13960	MYB_related	AT3G21430.2	0	DNA binding	green	11885	8.86	9.22	8.9	9.66	10.91	9.54	-	-	-	gi|255542652|ref|XP_002512389.1|/3.55219e-83/always early, putative [Ricinus communis]
Cs3g17170	MYB_related	AT1G09710.1	4e-95	Homeodomain-like superfamily protein	red	5385	14.39	11.67	11.49	10.39	10.74	9.93	-	GO:0003676//nucleic acid binding	GO:0009725//response to hormone stimulus	gi|255545976|ref|XP_002514048.1|/4.21213e-44/DNA binding protein, putative [Ricinus communis]
Cs3g24870	MYB_related	AT1G75250.2	7e-37	RAD-like 6	turquoise	715	1.42	-	-	0.27	0.56	-	GO:0043231//intracellular membrane-bounded organelle	GO:0003676//nucleic acid binding	GO:0010468//regulation of gene expression	gi|225458277|ref|XP_002282461.1|/3.51556e-31/PREDICTED: dnaJ homolog subfamily C member 2 [Vitis vinifera]
Cs4g13690	MYB_related	AT5G56840.1	4e-60	myb-like transcription factor family protein	turquoise	1636	-	0.51	0.26	-	0.25	0.64	-	-	-	gi|255546173|ref|XP_002514146.1|/6.51693e-29/conserved hypothetical protein [Ricinus communis]
Cs4g14820	MYB_related	AT1G72740.2	2e-78	Homeodomain-like/winged-helix DNA-binding family protein	midnightblue	4670	1.74	1.74	1.24	1.35	1.59	1.34	GO:0043231//intracellular membrane-bounded organelle;GO:0000785//chromatin	GO:0003676//nucleic acid binding	GO:0010468//regulation of gene expression;GO:0034728	gi|255546151|ref|XP_002514135.1|/1.25456e-20/DNA binding protein, putative [Ricinus communis]
Cs5g04740	MYB_related	AT1G19000.2	3e-66	Homeodomain-like superfamily protein	greenyellow	2295	80.87	63.75	51.41	80.84	73.82	60.96	-	-	-	gi|302398981|gb|ADL36785.1|/9.76249e-37/MYBR domain class transcription factor [Malus x domestica]
Cs5g08500	MYB_related	AT5G47390.1	1e-141	myb-like transcription factor family protein	pink	2976	24.13	22.09	25.33	21.77	20.64	21.96	GO:0043231//intracellular membrane-bounded organelle	GO:0046914//transition metal ion binding;GO:0003676//nucleic acid binding;GO:0001071	GO:0010468//regulation of gene expression;GO:0009725//response to hormone stimulus;GO:0006970//response to osmotic stress;GO:0010038//response to metal ion	gi|339777231|gb|AEK05512.1|/3.90364e-73/MYB transcription factor [Dimocarpus longan]
Cs5g16540	MYB_related	AT1G18330.1	3e-57	Homeodomain-like superfamily protein	yellow	3054	23.58	29.8	34.64	24.62	33.52	34.73	-	-	-	gi|224125856|ref|XP_002329734.1|/4.96862e-44/predicted protein [Populus trichocarpa]
Cs6g04060	MYB_related	AT3G09600.1	1e-126	Homeodomain-like superfamily protein	turquoise	4456	41.1	24.4	19.03	29.3	22.79	17.1	-	-	GO:0010468//regulation of gene expression;GO:0009725//response to hormone stimulus;GO:0006970//response to osmotic stress;GO:0010038//response to metal ion	gi|255568438|ref|XP_002525193.1|/3.58029e-22/DNA binding protein, putative [Ricinus communis]
Cs6g08160	MYB_related	AT1G72740.1	3e-05	Homeodomain-like/winged-helix DNA-binding family protein	blue	1729	0.35	0.24	0.37	-	0.12	0.12	GO:0043231//intracellular membrane-bounded organelle	GO:0046914//transition metal ion binding;GO:0003676//nucleic acid binding	GO:0010468//regulation of gene expression	gi|255539006|ref|XP_002510568.1|/8.82087e-16/hypothetical protein RCOM_1598630 [Ricinus communis]
Cs6g12030	MYB_related	AT1G72650.2	2e-25	TRF-like 6	turquoise	7903	26.69	20.7	19.86	24.12	21.39	20.77	-	-	-	gi|297741622|emb|CBI32754.3|/2.92768e-17/unnamed protein product [Vitis vinifera]
Cs6g16000	MYB_related	AT5G17300.1	2e-72	Homeodomain-like superfamily protein	blue	3774	32.25	45.79	62.24	25.96	38.51	52.78	-	-	-	gi|359476477|ref|XP_002267976.2|/2.37035e-38/PREDICTED: uncharacterized protein LOC100263252 [Vitis vinifera]
Cs6g22040	MYB_related		NA		lightyellow	4188	6.83	6.48	5.16	7.27	7.91	6.53	-	-	-	gi|224141485|ref|XP_002324102.1|/2.06469e-91/predicted protein [Populus trichocarpa]
Cs7g01250	MYB_related	AT2G44430.1	2e-32	DNA-binding bromodomain-containing protein	blue	476	0.85	0.88	0.45	-	-	1.32	-	-	-	gi|255542185|ref|XP_002512156.1|/1.83979e-28/DNA binding protein, putative [Ricinus communis]
Cs7g07830	MYB_related	AT1G70000.2	4e-79	myb-like transcription factor family protein	turquoise	2160	3.57	1.55	0.59	3.36	1.95	0.58	-	GO:0005488//binding	-	gi|147793149|emb|CAN73090.1|/8.7291e-48/hypothetical protein VITISV_028723 [Vitis vinifera]
Cs7g22360	MYB_related	AT5G45420.1	1e-80	Duplicated homeodomain-like superfamily protein	grey60	1415	22.93	24.48	17.4	29.14	22.84	21.99	-	-	-	gi|224138024|ref|XP_002326499.1|/3.023e-72/predicted protein [Populus trichocarpa]
Cs7g31610	MYB_related	AT3G11280.2	1e-96	Duplicated homeodomain-like superfamily protein	turquoise	1773	27	85.23	89.37	57.36	70.99	80.44	GO:0043231//intracellular membrane-bounded organelle	GO:0003676//nucleic acid binding	GO:0010468//regulation of gene expression	gi|224112575|ref|XP_002316232.1|/7.37321e-50/predicted protein [Populus trichocarpa]
Cs8g02020	MYB_related	AT5G58340.2	7e-18	myb-like HTH transcriptional regulator family protein	saddlebrown	2875	7.48	6.97	5.66	12.22	10.82	12.93	-	GO:0003676//nucleic acid binding;GO:0001071	GO:0012501//programmed cell death;GO:0050789//regulation of biological process;GO:0009555//pollen development;GO:0009900	gi|359478489|ref|XP_002276395.2|/1.4915e-29/PREDICTED: uncharacterized protein LOC100244907 [Vitis vinifera]
Cs8g04050	MYB_related	AT1G49950.3	1e-115	telomere repeat binding factor 1	turquoise	3595	5.7	6.5	6.79	6.17	7.43	7.43	GO:0043231//intracellular membrane-bounded organelle;GO:0000785//chromatin	GO:0003690//double-stranded DNA binding;GO:0042802//identical protein binding;GO:0001071	GO:0010038//response to metal ion;GO:0009725//response to hormone stimulus;GO:0010468//regulation of gene expression;GO:0006970//response to osmotic stress;GO:0034728	gi|255583329|ref|XP_002532427.1|/4.44483e-41/DNA binding protein, putative [Ricinus communis]
Cs8g07450	MYB_related	AT4G39160.1	2e-54	Homeodomain-like superfamily protein	blue	6867	2.01	1.46	1.53	3.29	2.78	2.49	GO:0043231//intracellular membrane-bounded organelle	GO:0003676//nucleic acid binding;GO:0001071	GO:0010468//regulation of gene expression	gi|359475125|ref|XP_003631592.1|/6.93568e-37/PREDICTED: uncharacterized protein LOC100854024 [Vitis vinifera]
Cs8g16050	MYB_related	AT5G41020.1	1e-136	myb family transcription factor	turquoise	2446	11.11	7.08	7	9.07	8.37	7.43	-	-	-	gi|224072542|ref|XP_002303776.1|/9.16973e-150/predicted protein [Populus trichocarpa]
Cs8g18690	MYB_related	AT1G07540.1	0	TRF-like 2	green	6010	14.98	14.17	14.5	14.73	18.97	13.76	-	-	-	gi|255588298|ref|XP_002534561.1|/5.88436e-108/conserved hypothetical protein [Ricinus communis]
orange1.1t00411	MYB_related	AT1G01520.1	1e-115	Homeodomain-like superfamily protein	turquoise	4486	9.09	10.61	9.98	9.32	10.16	10.85	-	GO:0005488//binding;GO:0001071	GO:0010038//response to metal ion;GO:0009725//response to hormone stimulus;GO:0006970//response to osmotic stress;GO:0006351//transcription, DNA-dependent	gi|224130382|ref|XP_002320823.1|/1.68378e-22/predicted protein [Populus trichocarpa]
orange1.1t00473	MYB_related	AT5G53200.1	1e-39	Homeodomain-like superfamily protein	midnightblue	1163	3.66	4.49	2.21	2.36	2.42	1.8	GO:0043231//intracellular membrane-bounded organelle	GO:0003676//nucleic acid binding;GO:0001071	GO:0009719;GO:0010468//regulation of gene expression;GO:0010057;GO:0006351//transcription, DNA-dependent;GO:0010033//response to organic substance;GO:0000904//cell morphogenesis involved in differentiation	gi|225454485|ref|XP_002281055.1|/1.0258e-11/PREDICTED: transcription factor TRY [Vitis vinifera]
orange1.1t00580	MYB_related	AT1G01060.3	1e-146	Homeodomain-like superfamily protein	turquoise	6608	143.99	79.18	57.48	118.49	76.73	46.1	-	-	-	gi|255548073|ref|XP_002515093.1|/3.59526e-163/conserved hypothetical protein [Ricinus communis]
orange1.1t01724	MYB_related	AT2G47210.1	0	myb-like transcription factor family protein	turquoise	6129	5.56	5.82	6.81	7.11	7.11	7.22	-	-	-	gi|224128250|ref|XP_002320280.1|/5.53276e-46/predicted protein [Populus trichocarpa]
orange1.1t02012	MYB_related	AT3G57980.1	2e-72	DNA-binding bromodomain-containing protein	midnightblue	4314	8.56	6.48	10.27	9.88	8.61	10.6	-	-	-	gi|255544738|ref|XP_002513430.1|/3.45669e-41/DNA binding protein, putative [Ricinus communis]
orange1.1t02255	MYB_related	AT3G57980.1	7e-92	DNA-binding bromodomain-containing protein	yellow	3200	18.51	20.94	21.35	17.06	24.21	26.82	-	-	-	gi|297820594|ref|XP_002878180.1|/1.2213e-32/predicted protein [Arabidopsis lyrata subsp. lyrata]
orange1.1t02325	MYB_related	AT3G12820.1	3e-34	myb domain protein 10	darkgreen	368	-	1.13	0.58	0.53	1.09	-	-	-	-	gi|224145550|ref|XP_002325682.1|/9.86501e-33/predicted protein [Populus trichocarpa]
orange1.1t02406	MYB_related	AT2G36960.2	0	TSL-kinase interacting protein 1	purple	13601	4.18	4.19	4.5	4.82	4.9	4.62	-	GO:0005488//binding;GO:0016740//transferase activity	GO:0044238//primary metabolic process;GO:0044237//cellular metabolic process	gi|224140203|ref|XP_002323474.1|/4.83815e-90/predicted protein [Populus trichocarpa]
Cs1g05760	NAC	AT5G09330.4	1e-108	NAC domain containing protein 82	turquoise	4427	59.97	49.83	44.3	55.57	50.42	43.16	-	-	-	gi|255552430|ref|XP_002517259.1|/4.17986e-58/transcription factor, putative [Ricinus communis]
Cs1g06750	NAC	AT3G15510.1	1e-128	NAC domain containing protein 2	turquoise	1984	291.98	407.32	466.45	298.76	407.24	462.56	-	-	-	gi|224115022|ref|XP_002316919.1|/5.61888e-104/NAC domain protein, IPR003441 [Populus trichocarpa]
Cs1g06760	NAC	AT4G27410.2	1e-136	NAC (No Apical Meristem) domain transcriptional regulator superfamily protein	yellow	2257	41.7	100.33	290.49	97.95	130.3	301.33	-	-	-	gi|206584345|gb|ACI15345.1|/1.89838e-129/NAC domain protein NAC4 [Gossypium hirsutum]
Cs1g09610	NAC	AT3G18400.1	3e-20	NAC domain containing protein 58	yellow	2666	9.43	6.26	2.01	7.81	4.67	1.96	-	GO:0030528//transcription regulator activity	GO:0009725//response to hormone stimulus	gi|224130712|ref|XP_002320909.1|/1.29627e-12/NAC domain protein, IPR003441 [Populus trichocarpa]
Cs1g09630	NAC	AT5G39610.1	1e-24	NAC domain containing protein 6	brown	1511	89	52.35	34.29	79.13	75.06	40.21	-	-	-	gi|224118488|ref|XP_002317831.1|/1.32052e-14/NAC domain protein, IPR003441 [Populus trichocarpa]
Cs1g09640	NAC	AT5G18270.2	3e-23	Arabidopsis NAC domain containing protein 87	brown	2133	20.25	12.72	7.73	18.41	14.4	7.93	-	-	-	gi|224130704|ref|XP_002320907.1|/2.28835e-11/NAC domain protein, IPR003441 [Populus trichocarpa]
Cs1g09650	NAC	AT1G02250.1	8e-27	NAC domain containing protein 5	darkgrey	3220	4.47	4.34	3.13	3.41	4.36	4.6	-	-	-	gi|186516558|ref|NP_001119122.1|/4.42784e-17/NAC transcription factor-like 9 [Arabidopsis thaliana]
Cs1g09660	NAC	AT2G27300.1	7e-31	NTM1-like 8	brown	2097	8.9	9.16	6.23	7.3	8.81	5.97	-	-	-	gi|356522462|ref|XP_003529865.1|/7.46972e-20/PREDICTED: NAC domain-containing protein 69-like [Glycine max]
Cs1g09670	NAC	AT3G18400.1	3e-26	NAC domain containing protein 58	yellow	2417	14.1	9.59	3.63	11.45	10.13	5.27	-	-	GO:0010468//regulation of gene expression	gi|225453680|ref|XP_002268892.1|/1.20128e-16/PREDICTED: uncharacterized protein LOC100252386 [Vitis vinifera]
Cs1g09710	NAC	AT5G39820.1	4e-12	NAC domain containing protein 94	green	926	-	0.23	-	0.85	0.87	-	-	-	-	gi|168050803|ref|XP_001777847.1|/1.79867e-10/predicted protein [Physcomitrella patens subsp. patens]
Cs1g09780	NAC	AT1G02250.1	9e-14	NAC domain containing protein 5	greenyellow	1324	0.92	0.47	-	0.74	0.76	0.63	-	-	-	gi|21105744|gb|AAM34771.1|AF509871_1/6.12971e-07/nam-like protein 8 [Petunia x hybrida]
Cs2g05490	NAC	AT1G28470.1	1e-120	NAC domain containing protein 10	lightyellow	3192	1.4	1.11	0.6	1.54	2.77	1.7	-	-	-	gi|224079161|ref|XP_002305774.1|/9.66914e-78/NAC domain protein, IPR003441 [Populus trichocarpa]
Cs2g06460	NAC	AT1G61110.1	1e-111	NAC domain containing protein 25	black	1866	55.65	54.69	54.97	57.24	66.59	64.34	-	-	-	gi|255555947|ref|XP_002519008.1|/1.43098e-77/transcription factor, putative [Ricinus communis]
Cs2g13920	NAC	AT5G14000.1	2e-53	NAC domain containing protein 84	brown	1434	6.51	2.33	0.15	6.02	8.96	0.87	-	-	-	gi|18417264|ref|NP_568292.1|/1.8232e-32/NAC domain containing protein 84 [Arabidopsis thaliana]
Cs2g27220	NAC	AT3G01600.1	2e-97	NAC domain containing protein 44	brown	3858	0.58	0.27	0.06	0.46	0.57	0.11	GO:0043231//intracellular membrane-bounded organelle	-	-	gi|255560938|ref|XP_002521482.1|/1.56384e-61/conserved hypothetical protein [Ricinus communis]
Cs3g08920	NAC	AT3G03200.1	2e-17	NAC domain containing protein 45	blue	1939	0.42	0.22	0.33	0.61	0.31	0.22	-	-	-	gi|302399019|gb|ADL36804.1|/2.05613e-11/NAC domain class transcription factor [Malus x domestica]
Cs3g19890	NAC	AT1G01720.1	1e-144	NAC (No Apical Meristem) domain transcriptional regulator superfamily protein	yellow	2540	28.35	56.12	101.84	45.76	67.02	109.09	-	-	-	gi|255558632|ref|XP_002520341.1|/1.1199e-73/NAC domain-containing protein, putative [Ricinus communis]
Cs3g22110	NAC	AT1G34190.1	1e-160	NAC domain containing protein 17	yellow	3824	32.3	35.64	39.53	32.55	36.85	42.54	-	-	GO:0009743//response to carbohydrate stimulus;GO:0009639//response to red or far red light;GO:0009411//response to UV	gi|224082532|ref|XP_002306731.1|/2.0069e-61/NAC domain protein, IPR003441 [Populus trichocarpa]
Cs3g22400	NAC	AT1G71930.1	1e-125	vascular related NAC-domain protein 7	grey60	2164	0.09	0.39	0.1	0.18	0.09	0.1	GO:0043231//intracellular membrane-bounded organelle	GO:0030528//transcription regulator activity;GO:0001071	GO:0009725//response to hormone stimulus;GO:0010087//phloem or xylem histogenesis	gi|255571750|ref|XP_002526818.1|/3.6822e-38/NAC domain-containing protein, putative [Ricinus communis]
Cs3g23300	NAC	AT3G10490.1	2e-22	NAC domain containing protein 52	brown	4467	3.22	2.01	1.87	2.81	3.19	2.24	-	-	-	gi|224137588|ref|XP_002327163.1|/8.84108e-40/NAC domain protein, IPR003441 [Populus trichocarpa]
Cs3g24450	NAC	AT1G33060.2	6e-17	NAC 014	royalblue	4126	14.01	15.18	14.17	12.32	16.83	14.32	-	-	-	gi|302398995|gb|ADL36792.1|/2.20622e-24/NAC domain class transcription factor [Malus x domestica]
Cs4g13030	NAC	AT4G29230.1	0	NAC domain containing protein 75	brown	5085	0.88	0.25	0.21	0.5	0.59	0.16	-	-	-	gi|147780310|emb|CAN61437.1|/8.18407e-90/hypothetical protein VITISV_033770 [Vitis vinifera]
Cs5g01180	NAC	AT4G35580.1	1e-134	NAC transcription factor-like 9	brown	4076	31.1	24.83	26.16	29.33	28.37	24.03	-	-	GO:0010468//regulation of gene expression	gi|297742478|emb|CBI34627.3|/3.46623e-43/unnamed protein product [Vitis vinifera]
Cs5g04680	NAC	AT1G33060.1	4e-28	NAC 014	midnightblue	2525	0.96	1.41	0.25	1.09	1.43	0.58	-	-	-	gi|224118488|ref|XP_002317831.1|/8.3822e-13/NAC domain protein, IPR003441 [Populus trichocarpa]
Cs5g09280	NAC	AT1G12260.1	1e-102	NAC 007	green	1086	-	-	-	0.18	0.37	-	-	GO:0003676//nucleic acid binding;GO:0001071	GO:0010468//regulation of gene expression;GO:0003006//reproductive developmental process	gi|10086508|gb|AAG12568.1|AC022522_1/4.87003e-77/Hypothetical protein [Arabidopsis thaliana]
Cs5g10870	NAC	AT5G61430.1	1e-155	NAC domain containing protein 100	turquoise	2007	14.45	10.82	9.39	13.99	10.8	10.4	-	-	-	gi|255547357|ref|XP_002514736.1|/4.7322e-141/NAC domain-containing protein 21/22, putative [Ricinus communis]
Cs5g16180	NAC	AT3G49530.1	1e-74	NAC domain containing protein 62	lightcyan	2963	55.31	51.07	61.21	48.64	42.61	37.77	-	GO:0003676//nucleic acid binding	GO:0010468//regulation of gene expression	gi|255560596|ref|XP_002521312.1|/1.68148e-66/transcription factor, putative [Ricinus communis]
Cs5g26130	NAC	AT3G04070.1	1e-123	NAC domain containing protein 47	yellow	2120	345.1	678.41	933.05	488.34	691.98	929.7	-	-	-	gi|224123696|ref|XP_002319143.1|/2.14845e-107/NAC domain protein, IPR003441 [Populus trichocarpa]
Cs5g26150	NAC	AT5G18270.2	1e-114	Arabidopsis NAC domain containing protein 87	blue	2269	7.06	3.77	4.15	10.73	7.7	4.97	-	GO:0003676//nucleic acid binding;GO:0001071	GO:0010468//regulation of gene expression;GO:0032501//multicellular organismal process	gi|224144754|ref|XP_002325402.1|/1.58633e-39/NAC domain protein, IPR003441 [Populus trichocarpa]
Cs5g29650	NAC	AT4G28530.1	7e-95	NAC domain containing protein 74	green	3725	0.82	1.29	1.15	2.16	4.63	1.35	-	GO:0003676//nucleic acid binding;GO:0001071	GO:0010468//regulation of gene expression;GO:0032501//multicellular organismal process	gi|356572266|ref|XP_003554290.1|/2.57738e-45/PREDICTED: protein CUP-SHAPED COTYLEDON 3-like [Glycine max]
Cs5g31140	NAC	AT4G27410.2	7e-16	NAC (No Apical Meristem) domain transcriptional regulator superfamily protein	yellow	993	0.41	0.21	-	0.4	-	-	-	-	GO:0042221//response to chemical stimulus	gi|356514139|ref|XP_003525764.1|/1.34995e-06/PREDICTED: NAC domain-containing protein 29-like [Glycine max]
Cs6g12420	NAC	AT5G22290.1	1e-101	NAC domain containing protein 89	green	4615	4.09	3.57	3.9	3.57	5.31	3.12	GO:0016020//membrane	GO:0003676//nucleic acid binding;GO:0001071	GO:0010468//regulation of gene expression;GO:0032501//multicellular organismal process;GO:0006970//response to osmotic stress	gi|224104873|ref|XP_002313601.1|/6.98467e-40/NAC domain protein, IPR003441 [Populus trichocarpa]
Cs6g15960	NAC	AT1G65910.1	1e-164	NAC domain containing protein 28	blue	3749	1.08	0.28	-	1.57	1.34	0.45	-	-	-	gi|357460717|ref|XP_003600640.1|/4.32045e-91/NAC domain protein [Medicago truncatula]
Cs6g21520	NAC	AT5G61430.1	1e-136	NAC domain containing protein 100	royalblue	1841	50.57	65.75	53.04	54.28	71.64	63.06	GO:0043231//intracellular membrane-bounded organelle	GO:0042802//identical protein binding;GO:0001071;GO:0046983//protein dimerization activity	GO:0010260//organ senescence;GO:0010468//regulation of gene expression;GO:0006970//response to osmotic stress	gi|223718835|gb|ACM90162.1|/4.6422e-87/NAC domain protein [Citrus trifoliata]
Cs7g02940	NAC	AT5G13180.1	1e-107	NAC domain containing protein 83	yellow	1931	97.16	83.98	41.47	82.26	77.97	25.41	-	GO:0030528//transcription regulator activity;GO:0003676//nucleic acid binding;GO:0001071	GO:0010468//regulation of gene expression;GO:0032501//multicellular organismal process;GO:0010087//phloem or xylem histogenesis	gi|337733646|gb|AEI72272.1|/2.40145e-115/NAC domain transcription factor [Citrus trifoliata]
Cs7g03570	NAC	AT1G69490.1	1e-115	NAC-like, activated by AP3/PI	yellow	2121	21.42	56.78	194.34	41.84	45.81	106.72	-	-	-	gi|260600584|gb|ACX47024.1|/1.16449e-69/NAP-like transcription factor [Vitis vinifera]
Cs7g11190	NAC	AT3G12977.1	5e-22	NAC (No Apical Meristem) domain transcriptional regulator superfamily protein	brown	1242	1.31	2.18	2.24	1.9	1.62	2.52	-	-	-	gi|219394445|gb|ACL14366.1|/1.79288e-09/CUP-SHAPED COTYLEDON3 [Pisum sativum]
Cs7g11240	NAC	AT2G33480.2	1e-30	NAC domain containing protein 41	darkred	1512	0.8	0.83	1.56	1.04	0.93	0.69	-	-	-	gi|255542074|ref|XP_002512101.1|/3.69101e-23/transcription factor, putative [Ricinus communis]
Cs7g12830	NAC	AT1G25580.1	0	NAC (No Apical Meristem) domain transcriptional regulator superfamily protein	turquoise	4212	4.53	2.82	3.3	4.34	3.34	2.88	-	-	-	gi|297845602|ref|XP_002890682.1|/1.81962e-100/ANAC008 [Arabidopsis lyrata subsp. lyrata]
Cs7g15670	NAC	AT5G22380.1	1e-16	NAC domain containing protein 90	brown	6904	4.41	3.9	4.03	4.29	4.86	3.93	-	-	-	gi|225464898|ref|XP_002274253.1|/2.63647e-14/PREDICTED: NAC domain-containing protein 90-like [Vitis vinifera]
Cs7g17600	NAC	AT2G43000.1	5e-96	NAC domain containing protein 42	lightcyan	3421	2.08	2.93	3.13	1.84	2.23	3.72	-	GO:0003676//nucleic acid binding	GO:0010468//regulation of gene expression	gi|224062643|ref|XP_002300866.1|/1.92406e-47/NAC domain protein, IPR003441 [Populus trichocarpa]
Cs7g20190	NAC	AT5G13180.1	3e-78	NAC domain containing protein 83	turquoise	1024	2.18	0.2	-	1.34	-	-	-	GO:0030528//transcription regulator activity;GO:0005488//binding	GO:0010087//phloem or xylem histogenesis	gi|224119758|ref|XP_002318155.1|/2.71895e-42/NAC domain protein, IPR003441 [Populus trichocarpa]
Cs7g21830	NAC	AT5G04410.1	1e-169	NAC domain containing protein 2	greenyellow	4968	26.74	25.37	21.64	27.82	26.91	24.38	-	-	-	gi|238479717|ref|NP_001154602.1|/3.74972e-47/NAC domain containing protein 50 [Arabidopsis thaliana]
Cs7g21840	NAC	AT3G10480.2	1e-147	NAC domain containing protein 50	brown	4726	14.68	13.03	12.05	14.71	15.38	11.84	-	-	-	gi|297829586|ref|XP_002882675.1|/2.54984e-37/ANAC050 [Arabidopsis lyrata subsp. lyrata]
Cs7g22420	NAC	AT5G22290.1	2e-27	NAC domain containing protein 89	blue	1898	20.09	12.87	20.08	13.65	19.04	22.33	-	-	-	gi|224145744|ref|XP_002336258.1|/1.63611e-18/NAC domain protein, IPR003441 [Populus trichocarpa]
Cs7g22430	NAC	AT5G07680.2	5e-30	NAC domain containing protein 80	darkorange	1372	0.15	0.15	-	0.29	-	0.46	-	-	-	gi|224145744|ref|XP_002336258.1|/1.97245e-20/NAC domain protein, IPR003441 [Populus trichocarpa]
Cs7g22450	NAC	AT5G07680.2	5e-30	NAC domain containing protein 80	brown	1911	5.73	4.26	3.7	3.08	6.51	5.14	-	-	-	gi|224145744|ref|XP_002336258.1|/2.98701e-20/NAC domain protein, IPR003441 [Populus trichocarpa]
Cs7g22470	NAC	AT1G02230.1	2e-23	NAC domain containing protein 4	brown	3730	1.79	1.23	1.09	1.32	1.88	1.01	-	-	-	gi|296089037|emb|CBI38740.3|/2.13193e-15/unnamed protein product [Vitis vinifera]
Cs7g22510	NAC	AT1G02230.1	2e-21	NAC domain containing protein 4	green	1054	0.38	-	0.2	0.56	1.14	0.59	-	-	-	gi|224063973|ref|XP_002301328.1|/1.01305e-10/NAC domain protein, IPR003441 [Populus trichocarpa]
Cs7g22540	NAC	AT5G46590.1	9e-30	NAC domain containing protein 96	tan	2142	6.91	5.55	5.1	4.67	5.34	4.87	-	-	-	gi|356560207|ref|XP_003548385.1|/9.89254e-22/PREDICTED: uncharacterized protein LOC100778755 [Glycine max]
Cs7g22560	NAC	AT5G07680.2	1e-30	NAC domain containing protein 80	magenta	1397	0.73	0.15	0.77	0.84	1.44	0.45	-	-	-	gi|356560207|ref|XP_003548385.1|/4.50013e-22/PREDICTED: uncharacterized protein LOC100778755 [Glycine max]
Cs7g22920	NAC	AT4G17980.1	1e-108	NAC domain containing protein 71	brown	4123	28.68	11.69	7.43	18.14	19.47	10.38	-	-	-	gi|255557623|ref|XP_002519841.1|/4.43742e-92/transcription factor, putative [Ricinus communis]
Cs8g01860	NAC	AT2G17040.1	1e-122	NAC domain containing protein 36	blue	1690	0.48	0.37	-	1.39	0.36	-	-	GO:0003676//nucleic acid binding	GO:0010468//regulation of gene expression	gi|357474005|ref|XP_003607287.1|/7.46435e-44/NAC domain-containing protein [Medicago truncatula]
Cs8g14700	NAC	AT3G44350.2	6e-78	NAC domain containing protein 61	red	2173	7.56	5.95	5.32	2.26	2.12	1.44	-	-	-	gi|255565689|ref|XP_002523834.1|/1.18705e-52/conserved hypothetical protein [Ricinus communis]
Cs9g12530	NAC	AT1G77450.1	2e-13	NAC domain containing protein 32	yellow	763	-	6.56	26.38	0.51	8.95	32.02	-	-	-	gi|296044562|gb|ADG85701.1|/2.47365e-07/putative NAC transcription factor [Triticum aestivum]
orange1.1t00587	NAC	AT3G10490.1	1e-41	NAC domain containing protein 52	brown	2455	2.64	2.64	1.22	2.16	3.52	1.36	-	-	-	gi|238479717|ref|NP_001154602.1|/3.6237e-29/NAC domain containing protein 50 [Arabidopsis thaliana]
orange1.1t00588	NAC	AT4G35580.1	4e-40	NAC transcription factor-like 9	blue	1217	-	0.17	-	0.48	-	-	-	-	GO:0009933//meristem structural organization;GO:0010160//formation of organ boundary	gi|147843196|emb|CAN80540.1|/8.94734e-22/hypothetical protein VITISV_005910 [Vitis vinifera]
orange1.1t00589	NAC	AT3G10480.1	5e-24	NAC domain containing protein 50	brown	3061	3.98	2.39	1.96	3.91	4.33	1.64	-	-	GO:0009743//response to carbohydrate stimulus	gi|238479717|ref|NP_001154602.1|/1.56741e-28/NAC domain containing protein 50 [Arabidopsis thaliana]
orange1.1t00590	NAC	AT3G49530.1	7e-38	NAC domain containing protein 62	green	2273	0.18	0.18	-	0.35	0.97	0.18	-	-	-	gi|147843196|emb|CAN80540.1|/1.82635e-19/hypothetical protein VITISV_005910 [Vitis vinifera]
orange1.1t00591	NAC	AT1G33060.2	9e-40	NAC 014	green	1552	-	-	-	0.25	0.52	-	-	-	-	gi|147843196|emb|CAN80540.1|/1.45034e-22/hypothetical protein VITISV_005910 [Vitis vinifera]
orange1.1t02349	NAC	AT3G10480.1	1e-16	NAC domain containing protein 50	green	1765	0.23	0.24	0.12	0.44	0.57	0.24	-	-	-	gi|255545410|ref|XP_002513765.1|/2.99477e-27/transcription factor, putative [Ricinus communis]
orange1.1t03242	NAC	AT1G54330.1	1e-110	NAC domain containing protein 20	brown	3400	7.28	6.14	5.98	5.66	8.8	6.94	-	-	-	gi|255573304|ref|XP_002527580.1|/2.57479e-69/transcription factor, putative [Ricinus communis]
orange1.1t03568	NAC	AT3G10480.1	1e-09	NAC domain containing protein 50	magenta	1046	0.19	-	0.41	0.38	0.19	0.2	-	-	-	gi|255545410|ref|XP_002513765.1|/1.26865e-18/transcription factor, putative [Ricinus communis]
orange1.1t05587	NAC	AT5G07680.2	8e-18	NAC domain containing protein 80	purple	461	1.32	0.45	0.93	-	-	-	-	-	-	gi|168060736|ref|XP_001782350.1|/2.52628e-08/predicted protein [Physcomitrella patens subsp. patens]
Cs7g26840	NF-X1	AT1G10170.1	0	NF-X-like 1	yellow	4972	12.65	17	21.32	14.93	16.67	20.87	GO:0043231//intracellular membrane-bounded organelle	GO:0046914//transition metal ion binding;GO:0001071;GO:0046873//metal ion transmembrane transporter activity	GO:0042743//hydrogen peroxide metabolic process;GO:0006351//transcription, DNA-dependent;GO:0030001//metal ion transport	gi|224117970|ref|XP_002317701.1|/0/predicted protein [Populus trichocarpa]
Cs7g31070	NF-X1	AT5G05660.1	0	sequence-specific DNA binding transcription factors;zinc ion binding;sequence-specific DNA binding transcription factors	yellow	4912	6.28	6.25	5.1	6.4	5.93	5.99	GO:0043231//intracellular membrane-bounded organelle	GO:0046872//metal ion binding	-	gi|224112501|ref|XP_002316211.1|/7.07721e-115/predicted protein [Populus trichocarpa]
Cs1g17780	NF-YA	AT1G72830.1	4e-75	nuclear factor Y, subunit A3	turquoise	4325	19.79	16.6	16.44	17.25	15.97	14.82	-	-	-	gi|255560677|ref|XP_002521352.1|/6.29288e-49/Nuclear transcription factor Y subunit A-3, putative [Ricinus communis]
Cs2g09780	NF-YA	AT1G30500.2	7e-70	nuclear factor Y, subunit A7	darkorange	5200	8.78	9.27	9.22	8.5	9.07	8.11	-	-	-	gi|147784447|emb|CAN63881.1|/1.04403e-23/hypothetical protein VITISV_039357 [Vitis vinifera]
Cs2g30350	NF-YA	AT5G12840.3	6e-94	nuclear factor Y, subunit A1	pink	5709	2.91	3.8	3.08	3.85	4.43	3.88	-	-	-	gi|255544874|ref|XP_002513498.1|/2.01987e-36/Translocation protein sec62, putative [Ricinus communis]
Cs6g13560	NF-YA	AT5G06510.2	2e-75	nuclear factor Y, subunit A10	brown	4996	6.13	4.39	2.31	5.42	6.99	2.3	GO:0005634//nucleus	GO:0001071	GO:0009566//fertilization	gi|356505443|ref|XP_003521500.1|/2.98868e-44/PREDICTED: nuclear transcription factor Y subunit A-10 isoform 1 [Glycine max]
Cs7g01720	NF-YA	AT5G12840.4	5e-44	nuclear factor Y, subunit A1	lightgreen	3088	16.95	14.46	10.4	10.11	12.94	10.01	-	-	-	gi|297736254|emb|CBI24892.3|/1.78681e-36/unnamed protein product [Vitis vinifera]
Cs9g12370	NF-YA	AT5G12840.4	3e-51	nuclear factor Y, subunit A1	yellow	6454	0.06	0.26	0.73	0.21	0.59	0.55	-	-	-	gi|297739684|emb|CBI29866.3|/2.53476e-35/unnamed protein product [Vitis vinifera]
Cs4g08780	NF-YB	AT4G14540.1	1e-71	nuclear factor Y, subunit B3	midnightblue	1221	2.33	3.42	1.93	1.77	2.79	1.54	GO:0043231//intracellular membrane-bounded organelle	GO:0003677//DNA binding;GO:0001071	GO:0006351//transcription, DNA-dependent	gi|356569629|ref|XP_003553001.1|/2.1201e-63/PREDICTED: nuclear transcription factor Y subunit B-3-like [Glycine max]
Cs6g04240	NF-YB	AT2G37060.3	2e-87	nuclear factor Y, subunit B8	red	2564	6.64	6.19	8.69	6.05	5.48	10.75	GO:0005622//intracellular	GO:0003677//DNA binding	-	gi|356572407|ref|XP_003554360.1|/9.03561e-47/PREDICTED: nuclear transcription factor Y subunit B-8-like isoform 1 [Glycine max]
Cs7g27760	NF-YB	AT2G37060.3	2e-83	nuclear factor Y, subunit B8	blue	10739	11.09	13.51	15.23	10.07	12.75	15.21	GO:0043231//intracellular membrane-bounded organelle	GO:0003677//DNA binding	GO:0006351//transcription, DNA-dependent	gi|296086080|emb|CBI31521.3|/1.36201e-49/unnamed protein product [Vitis vinifera]
Cs8g14520	NF-YB	AT2G27470.1	1e-45	nuclear factor Y, subunit B11	green	2455	10.66	11.31	10.38	12.16	13.41	11.48	GO:0043231//intracellular membrane-bounded organelle	GO:0003677//DNA binding	-	gi|224102837|ref|XP_002312821.1|/2.20353e-18/predicted protein [Populus trichocarpa]
Cs9g04610	NF-YB	AT2G47810.1	1e-60	nuclear factor Y, subunit B5	cyan	534	-	-	0.4	0.74	-	0.39	GO:0043231//intracellular membrane-bounded organelle	GO:0003677//DNA binding;GO:0001071	GO:0006351//transcription, DNA-dependent	gi|147853040|emb|CAN82321.1|/1.1789e-49/hypothetical protein VITISV_021316 [Vitis vinifera]
orange1.1t03346	NF-YB	AT4G14540.1	6e-67	nuclear factor Y, subunit B3	turquoise	969	4.81	1.08	-	5.47	3.52	0.22	GO:0043231//intracellular membrane-bounded organelle	GO:0003677//DNA binding;GO:0001071	GO:0006351//transcription, DNA-dependent	gi|255575527|ref|XP_002528664.1|/8.846e-80/ccaat-binding transcription factor subunit A, putative [Ricinus communis]
orange1.1t03762	NF-YB	AT5G23090.4	4e-94	nuclear factor Y, subunit B13	yellow	5431	8.44	7.69	6.66	8.03	7.72	5.84	GO:0043231//intracellular membrane-bounded organelle	GO:0003677//DNA binding;GO:0001071	GO:0010468//regulation of gene expression	gi|224130248|ref|XP_002328690.1|/3.07618e-10/predicted protein [Populus trichocarpa]
Cs3g07030	NF-YC	AT3G12480.1	5e-29	nuclear factor Y, subunit C11	brown	1554	1.57	0.67	0.83	1.14	1.94	0.94	-	-	-	gi|147790355|emb|CAN67733.1|/8.77978e-18/hypothetical protein VITISV_017635 [Vitis vinifera]
Cs3g07070	NF-YC	AT3G12480.1	2e-69	nuclear factor Y, subunit C11	greenyellow	4094	12.39	8.72	8.58	12.42	12.6	10.51	-	-	-	gi|255569171|ref|XP_002525554.1|/4.00388e-23/negative cofactor 2 transcriptional co-repressor, putative [Ricinus communis]
Cs3g13490	NF-YC	AT1G08970.4	1e-90	nuclear factor Y, subunit C9	pink	3338	39.38	43.14	42.27	39.88	44.86	42.73	GO:0005622//intracellular	GO:0003677//DNA binding	-	gi|283484477|gb|ADB23456.1|/5.72669e-105/nuclear factor Y subunit C [Phaseolus vulgaris]
Cs7g10640	NF-YC	AT5G43250.1	1e-47	nuclear factor Y, subunit C13	green	814	-	0.26	-	0.24	0.49	-	-	-	-	gi|225425432|ref|XP_002271716.1|/1.84265e-37/PREDICTED: nuclear transcription factor Y subunit gamma [Vitis vinifera]
Cs8g16810	NF-YC	AT1G07980.1	4e-32	nuclear factor Y, subunit C10	pink	3909	10.12	11.21	10.79	9.69	11.66	10.84	-	GO:0016765//transferase activity, transferring alkyl or aryl (other than methyl) groups	-	gi|225437860|ref|XP_002263977.1|/1.47505e-83/PREDICTED: dehydrodolichyl diphosphate synthase 6-like isoform 1 [Vitis vinifera]
orange1.1t02576	NF-YC	AT3G48590.1	1e-119	nuclear factor Y, subunit C1	brown	3038	23.37	23.63	22.27	23.01	23.66	21.58	GO:0005667//transcription factor complex	GO:0030528//transcription regulator activity;GO:0001071;GO:0003677//DNA binding	GO:0032583//regulation of gene-specific transcription	gi|118486439|gb|ABK95059.1|/7.4985e-88/unknown [Populus trichocarpa]
orange1.1t03257	NF-YC	AT1G08970.4	2e-72	nuclear factor Y, subunit C9	green	4253	22.7	24.68	22.15	23.54	27.05	21.85	-	-	-	gi|255544598|ref|XP_002513360.1|/1.45146e-100/ccaat-binding transcription factor, putative [Ricinus communis]
Cs3g27300	Nin-like	AT1G20640.2	0	Plant regulator RWP-RK family protein	brown	5441	4.32	4.56	3.62	4.19	4.46	3.34	-	-	GO:0010468//regulation of gene expression	gi|224083282|ref|XP_002306977.1|/8.40719e-117/predicted protein [Populus trichocarpa]
Cs5g01890	Nin-like	AT4G24020.1	0	NIN like protein 7	turquoise	4529	3.45	2.03	1.28	3.16	2.39	1.8	-	-	-	gi|359473951|ref|XP_003631380.1|/0/PREDICTED: LOW QUALITY PROTEIN: protein NLP7-like [Vitis vinifera]
Cs5g24170	Nin-like	AT2G43500.2	0	Plant regulator RWP-RK family protein	brown	7805	42.52	39.71	39.26	44.25	47.53	33.6	-	-	-	gi|255578890|ref|XP_002530298.1|/4.07651e-112/transcription factor, putative [Ricinus communis]
Cs7g17330	Nin-like	AT1G76350.1	3e-11	Plant regulator RWP-RK family protein	greenyellow	2410	21.63	16.02	15.55	21.1	19.41	18.8	-	-	-	gi|118489510|gb|ABK96557.1|/4.19135e-46/unknown [Populus trichocarpa x Populus deltoides]
Cs8g01520	Nin-like	AT4G35270.1	0	Plant regulator RWP-RK family protein	purple	5674	5.54	7.43	9.77	7.58	12.1	9.49	-	-	-	gi|255572424|ref|XP_002527149.1|/3.96792e-101/hypothetical protein RCOM_0512940 [Ricinus communis]
Cs1g06080	NZZ/SPL	AT4G27330.1	2e-11	sporocyteless (SPL)	blue	2137	0.09	0.29	0.1	0.64	0.56	0.2	-	-	-	gi|224122998|ref|XP_002330416.1|/1.26452e-14/predicted protein [Populus trichocarpa]
Cs7g25480	NZZ/SPL	AT4G27330.1	2e-05	sporocyteless (SPL)	black	1660	-	-	-	0.35	0.12	0.63	-	-	-	gi|302142925|emb|CBI20220.3|/1.90418e-28/unnamed protein product [Vitis vinifera]
Cs4g01480	RAV	AT1G51120.1	1e-106	AP2/B3 transcription factor family protein	yellow	2086	0.1	0.3	0.72	-	0.67	0.7	-	-	GO:0006350//transcription	gi|225445893|ref|XP_002276492.1|/4.8584e-104/PREDICTED: AP2/ERF and B3 domain-containing transcription factor At1g51120-like [Vitis vinifera]
Cs6g18930	RAV	AT1G68840.2	1e-109	related to ABI3/VP1 2	turquoise	2056	0.39	-	0.1	0.48	-	-	-	-	GO:0010468//regulation of gene expression;GO:0006350//transcription	gi|164458456|gb|ABY57635.1|/4.183e-92/RAV2 [Solanum lycopersicum]
Cs7g12870	RAV	AT1G68840.2	1e-156	related to ABI3/VP1 2	blue	2324	5.41	3.05	1.47	10.73	1.04	0.36	GO:0043231//intracellular membrane-bounded organelle	GO:0030528//transcription regulator activity;GO:0003676//nucleic acid binding;GO:0001071	GO:0009648//photoperiodism;GO:0000160//two-component signal transduction system (phosphorelay);GO:0010468//regulation of gene expression;GO:0006351//transcription, DNA-dependent	gi|225423895|ref|XP_002281709.1|/7.33879e-149/PREDICTED: AP2/ERF and B3 domain-containing transcription repressor TEM1-like [Vitis vinifera]
Cs6g04590	S1Fa-like	AT2G37120.1	1e-17	S1FA-like DNA-binding protein	blue	2061	34.44	30.79	32.21	39.06	30.58	29.99	-	-	-	gi|356505202|ref|XP_003521381.1|/1.21302e-06/PREDICTED: DNA-binding protein S1FA2 [Glycine max]
Cs1g03630	SBP	AT1G02065.1	2e-91	squamosa promoter binding protein-like 8	turquoise	2547	0.4	0.08	-	0.46	0.16	-	GO:0043231//intracellular membrane-bounded organelle	GO:0003676//nucleic acid binding	GO:0009553//embryo sac development;GO:0009555//pollen development	gi|255541144|ref|XP_002511636.1|/3.8688e-66/LIGULELESS1 protein, putative [Ricinus communis]
Cs1g03640	SBP	AT2G42200.1	3e-38	squamosa promoter binding protein-like 9	turquoise	4304	1.74	0.1	-	0.59	0.14	-	GO:0043231//intracellular membrane-bounded organelle	GO:0003676//nucleic acid binding	-	gi|224067602|ref|XP_002302512.1|/2.54973e-44/hypothetical protein POPTRDRAFT_755123 [Populus trichocarpa]
Cs2g05730	SBP	AT2G33810.1	1e-46	squamosa promoter binding protein-like 3	brown	1500	1.62	0.28	0.14	0.92	0.94	0.28	-	-	-	gi|224125392|ref|XP_002329794.1|/1.94787e-16/hypothetical protein POPTRDRAFT_743829 [Populus trichocarpa]
Cs2g23550	SBP	AT1G53160.2	2e-31	squamosa promoter binding protein-like 4	turquoise	2859	8.94	5.99	5.39	7.55	4.42	4.24	GO:0043231//intracellular membrane-bounded organelle	GO:0003676//nucleic acid binding	-	gi|63115357|gb|AAY33857.1|/2.52561e-29/putative squamosa promoter-binding protein [Betula platyphylla]
Cs5g12260	SBP	AT1G69170.1	3e-54	Squamosa promoter-binding protein-like (SBP domain) transcription factor family protein	brown	3999	0.46	0.63	0.05	0.49	0.45	0.1	GO:0043231//intracellular membrane-bounded organelle	GO:0003676//nucleic acid binding	-	gi|225456548|ref|XP_002265203.1|/2.19163e-74/PREDICTED: squamosa promoter-binding-like protein 6-like [Vitis vinifera]
Cs7g10830	SBP	AT5G43270.3	1e-78	squamosa promoter binding protein-like 2	paleturquoise	6805	5.19	4.51	5.85	3.98	4.96	3.71	-	-	GO:0048506	gi|225425402|ref|XP_002271312.1|/2.03941e-59/PREDICTED: squamosa promoter-binding-like protein 12-like [Vitis vinifera]
Cs7g10990	SBP	AT5G50670.1	3e-51	Squamosa promoter-binding protein-like (SBP domain) transcription factor family protein	turquoise	3624	4.31	2.25	2.01	1.73	1.05	1.04	-	-	-	gi|255547668|ref|XP_002514891.1|/1.5575e-63/conserved hypothetical protein [Ricinus communis]
Cs7g11770	SBP	AT1G69170.1	4e-58	Squamosa promoter-binding protein-like (SBP domain) transcription factor family protein	turquoise	5490	0.63	0.11	0.04	0.54	0.29	0.08	-	-	GO:0010468//regulation of gene expression	gi|359472829|ref|XP_002273534.2|/5.23656e-58/PREDICTED: squamosa promoter-binding-like protein 6-like [Vitis vinifera]
Cs9g01380	SBP	AT2G47070.1	0	squamosa promoter binding protein-like 1	brown	6499	38.48	32.82	34.03	34.29	39.35	33.45	-	-	-	gi|255556564|ref|XP_002519316.1|/1.70111e-131/Squamosa promoter-binding protein, putative [Ricinus communis]
Cs9g05200	SBP	AT5G18830.1	0	squamosa promoter binding protein-like 7	greenyellow	7750	8.87	8.16	7.38	8.39	8.34	8.62	-	GO:0003676//nucleic acid binding	GO:0010468//regulation of gene expression;GO:0055066	gi|225432430|ref|XP_002277039.1|/2.75879e-52/PREDICTED: squamosa promoter-binding-like protein 7-like [Vitis vinifera]
orange1.1t01758	SBP	AT3G60030.1	1e-158	squamosa promoter-binding protein-like 12	turquoise	2484	33.07	24.28	22.24	29.01	26.83	22.19	-	-	-	gi|255548291|ref|XP_002515202.1|/7.84161e-64/conserved hypothetical protein [Ricinus communis]
orange1.1t04043	SBP	AT1G20980.1	0	squamosa promoter binding protein-like 14	turquoise	5869	44.93	39.19	36.59	44.89	41.39	38.6	-	-	-	gi|255539362|ref|XP_002510746.1|/2.71764e-130/Squamosa promoter-binding protein, putative [Ricinus communis]
Cs1g24810	SRS	AT5G66350.1	2e-95	Lateral root primordium (LRP) protein-related	purple	3086	2.69	2.57	1.8	2.16	1.76	2.37	-	-	GO:0009725//response to hormone stimulus	gi|255585965|ref|XP_002533653.1|/1.78068e-44/transcription factor, putative [Ricinus communis]
Cs2g29700	SRS	AT5G12330.2	2e-80	Lateral root primordium (LRP) protein-related	brown	4260	14.95	6.03	3.17	11.52	9.09	3.77	-	-	-	gi|224103947|ref|XP_002313255.1|/3.91739e-70/predicted protein [Populus trichocarpa]
Cs3g25570	SRS	AT1G19790.2	1e-91	SHI-related sequence 7	darkred	3205	0.51	0.59	0.27	0.55	0.44	0.59	-	-	GO:0048438//floral whorl development	gi|317106677|dbj|BAJ53180.1|/7.74802e-51/JHL18I08.14 [Jatropha curcas]
Cs5g13080	STAT	AT1G78540.1	0	SH2 domain protein B	salmon	9019	3.04	2.11	2.3	2.5	2.76	2.62	-	-	GO:0009987//cellular process	gi|255575157|ref|XP_002528483.1|/1.54487e-54/conserved hypothetical protein [Ricinus communis]
Cs1g23520	TALE	AT4G36870.2	1e-163	BEL1-like homeodomain 2	turquoise	6576	1.85	0.41	0.03	1.4	0.89	0.16	-	GO:0003677//DNA binding	GO:0010468//regulation of gene expression;GO:0009887//organ morphogenesis;GO:0006350//transcription	gi|224081519|ref|XP_002306443.1|/5.26935e-113/predicted protein [Populus trichocarpa]
Cs2g02590	TALE	AT1G62360.1	1e-130	KNOX/ELK homeobox transcription factor	salmon	4157	-	0.4	-	-	-	-	GO:0043231//intracellular membrane-bounded organelle	GO:0003677//DNA binding;GO:0001071	GO:0010468//regulation of gene expression;GO:0006351//transcription, DNA-dependent	gi|255554765|ref|XP_002518420.1|/1.0332e-34/homeobox protein knotted-1, putative [Ricinus communis]
Cs3g15150	TALE	AT1G70510.1	1e-87	KNOTTED-like from Arabidopsis thaliana 2	lightyellow	3878	0.73	0.54	0.55	1.42	1.81	1.18	-	GO:0003677//DNA binding	GO:0010468//regulation of gene expression;GO:0006350//transcription	gi|255542896|ref|XP_002512511.1|/5.17209e-18/homeobox protein knotted-1, putative [Ricinus communis]
Cs3g16460	TALE	AT4G08150.1	1e-158	KNOTTED-like from Arabidopsis thaliana	turquoise	5932	-	0.35	0.32	-	0.24	0.74	-	-	-	gi|225458942|ref|XP_002285521.1|/4.20719e-64/PREDICTED: homeobox protein knotted-1-like 2 [Vitis vinifera]
Cs3g25320	TALE	AT1G75410.2	1e-123	BEL1-like homeodomain 3	royalblue	4874	11.78	12.93	14.89	12.69	17.54	14.65	-	-	-	gi|255538762|ref|XP_002510446.1|/3.09824e-62/bel1 homeotic protein, putative [Ricinus communis]
Cs4g01220	TALE	AT5G25220.1	1e-164	KNOTTED1-like homeobox gene 3	turquoise	4631	65.7	62.6	46.33	56.77	52.41	46.85	GO:0043231//intracellular membrane-bounded organelle	GO:0003677//DNA binding;GO:0001071	GO:0010468//regulation of gene expression;GO:0006351//transcription, DNA-dependent	gi|356507510|ref|XP_003522507.1|/5.68783e-59/PREDICTED: homeobox protein knotted-1-like 3-like [Glycine max]
Cs4g18650	TALE	AT4G32980.1	1e-117	homeobox gene 1	blue	4519	1.08	0.69	0.24	1.69	1.47	0.83	GO:0043231//intracellular membrane-bounded organelle	GO:0001071;GO:0003677//DNA binding	GO:0010468//regulation of gene expression;GO:0009686//gibberellin biosynthetic process;GO:0006351//transcription, DNA-dependent;GO:0003006//reproductive developmental process;GO:0008283//cell proliferation;GO:0009639//response to red or far red light	gi|359476226|ref|XP_002278796.2|/2.25194e-83/PREDICTED: homeobox protein ATH1 [Vitis vinifera]
Cs5g03250	TALE	AT5G41410.1	1e-147	POX (plant homeobox) family protein	pink	4242	6.36	9.79	8.48	9.16	11.78	10.44	-	GO:0003677//DNA binding	GO:0010468//regulation of gene expression;GO:0006350//transcription	gi|255537553|ref|XP_002509843.1|/3.57218e-91/bel1 homeotic protein, putative [Ricinus communis]
Cs5g10080	TALE	AT1G62990.1	1e-166	KNOTTED-like homeobox of Arabidopsis thaliana 7	salmon	4607	24.79	17.99	23.52	25.31	21.35	23.52	GO:0043231//intracellular membrane-bounded organelle	GO:0030528//transcription regulator activity;GO:0003677//DNA binding;GO:0001071	GO:0010468//regulation of gene expression;GO:0006351//transcription, DNA-dependent;GO:0010087//phloem or xylem histogenesis	gi|118481200|gb|ABK92551.1|/3.95489e-49/unknown [Populus trichocarpa]
Cs6g07100	TALE	AT5G02030.1	1e-126	POX (plant homeobox) family protein	blue	5150	18.98	15.12	13.64	27.64	22.76	12.45	-	GO:0005488//binding	GO:0048523//negative regulation of cellular process;GO:0048608//reproductive structure development;GO:0009653//anatomical structure morphogenesis;GO:0048367//shoot development;GO:0006350//transcription;GO:0007389//pattern specification process	gi|255577967|ref|XP_002529855.1|/7.7994e-72/bel1 homeotic protein, putative [Ricinus communis]
Cs6g13660	TALE	AT2G35940.3	0	BEL1-like homeodomain 1	blue	4431	117	127.13	166.96	105.63	144.97	157.82	-	GO:0005515//protein binding	GO:0009987//cellular process;GO:0050896//response to stimulus	gi|147805477|emb|CAN63083.1|/5.86082e-161/hypothetical protein VITISV_015358 [Vitis vinifera]
Cs7g05940	TALE	AT5G25220.1	0	KNOTTED1-like homeobox gene 3	brown	4574	48.82	48.28	40.35	44.9	52.97	37.66	GO:0043231//intracellular membrane-bounded organelle;GO:0044444//cytoplasmic part	GO:0001071;GO:0003677//DNA binding	GO:0009314//response to radiation;GO:0009720//detection of hormone stimulus;GO:0010468//regulation of gene expression;GO:0034097//response to cytokine stimulus;GO:0006351//transcription, DNA-dependent	gi|255548818|ref|XP_002515465.1|/3.79574e-54/homeobox protein knotted-1, putative [Ricinus communis]
Cs8g08240	TALE	AT4G34610.2	1e-156	BEL1-like homeodomain 6	yellow	5577	34.11	42.06	52.68	35.13	47.37	56.5	-	-	-	gi|255543785|ref|XP_002512955.1|/4.91353e-104/bel1 homeotic protein, putative [Ricinus communis]
Cs8g16180	TALE	AT2G27990.1	3e-87	BEL1-like homeodomain 8	green	5001	0.41	0.79	0.21	1.14	1.04	0.08	-	-	-	gi|359478712|ref|XP_002282519.2|/1.28611e-79/PREDICTED: uncharacterized protein LOC100255350 [Vitis vinifera]
orange1.1t04599	TALE	AT2G35940.3	1e-131	BEL1-like homeodomain 1	green	4198	132.34	128.87	122.41	123.8	157.03	128.48	-	-	-	gi|356541372|ref|XP_003539151.1|/4.0673e-63/PREDICTED: BEL1-like homeodomain protein 1-like [Glycine max]
Cs2g08080	TCP	AT4G18390.2	9e-79	TEOSINTE BRANCHED 1, cycloidea and PCF transcription factor 2	brown	4427	27.67	32.44	33.52	28.96	27.84	33.06	-	-	-	gi|255557223|ref|XP_002519642.1|/1.97691e-108/conserved hypothetical protein [Ricinus communis]
Cs2g15820	TCP	AT3G15030.3	1e-78	TCP family transcription factor 4	brown	2409	97.84	59	41.86	75.47	77.33	47.67	-	GO:0003676//nucleic acid binding	GO:0009887//organ morphogenesis;GO:0040034//regulation of development, heterochronic;GO:0048827//phyllome development;GO:0003006//reproductive developmental process;GO:0048869//cellular developmental process	gi|224145265|ref|XP_002325583.1|/3.48297e-109/predicted protein [Populus trichocarpa]
Cs2g25640	TCP	AT3G27010.1	6e-87	TEOSINTE BRANCHED 1, cycloidea, PCF (TCP)-domain family protein 20	blue	2387	9.01	8.31	8.16	6.42	8.49	8.57	-	-	-	gi|255543685|ref|XP_002512905.1|/7.44321e-96/transcription factor, putative [Ricinus communis]
Cs3g22260	TCP	AT1G35560.1	4e-65	TCP family transcription factor	blue	1556	5.61	5.37	3.3	5.8	4.26	3.49	GO:0009536//plastid	-	GO:0010468//regulation of gene expression	gi|293336248|ref|NP_001170767.1|/4.82934e-26/uncharacterized protein LOC100384860 [Zea mays]
Cs5g03980	TCP	AT3G47620.1	1e-74	TEOSINTE BRANCHED, cycloidea and PCF (TCP) 14	brown	1978	0.92	0.42	0.11	0.99	1.12	0.11	-	-	-	gi|255540997|ref|XP_002511563.1|/1.23643e-101/transcription factor, putative [Ricinus communis]
Cs5g10130	TCP	AT5G51910.2	7e-64	TCP family transcription factor	yellow	2064	6.09	7.58	8.3	6.56	7.49	9.91	-	-	-	gi|224053997|ref|XP_002298077.1|/5.17695e-66/predicted protein [Populus trichocarpa]
Cs5g12070	TCP	AT5G60970.1	3e-53	TEOSINTE BRANCHED 1, cycloidea and PCF transcription factor 5	magenta	2035	0.4	0.92	0.11	0.29	0.2	0.41	-	-	GO:0032502//developmental process;GO:0009987//cellular process;GO:0050789//regulation of biological process	gi|255547167|ref|XP_002514641.1|/5.084e-66/transcription factor, putative [Ricinus communis]
Cs6g22270	TCP	AT3G02150.1	4e-52	plastid transcription factor 1	yellow	2481	6.46	5.05	2.76	5.14	3.96	4.54	GO:0009536//plastid	-	GO:0010468//regulation of gene expression;GO:0009887//organ morphogenesis;GO:0040034//regulation of development, heterochronic;GO:0048869//cellular developmental process	gi|225451731|ref|XP_002277074.1|/9.91413e-51/PREDICTED: transcription factor TCP13 [Vitis vinifera]
Cs7g03980	TCP	AT1G69690.1	5e-59	TCP family transcription factor	brown	2022	1.71	0.72	0.21	2.04	1.89	0.1	-	-	-	gi|225425724|ref|XP_002274048.1|/4.53301e-91/PREDICTED: transcription factor TCP14-like isoform 2 [Vitis vinifera]
Cs7g11120	TCP	AT3G27010.1	5e-77	TEOSINTE BRANCHED 1, cycloidea, PCF (TCP)-domain family protein 20	turquoise	2284	13.5	10.05	8.25	7.13	6.24	6.86	-	-	-	gi|255547638|ref|XP_002514876.1|/1.0174e-102/transcription factor, putative [Ricinus communis]
Cs7g25460	TCP	AT3G15030.3	1e-110	TCP family transcription factor 4	yellow	2854	30.13	24.57	14.18	28.69	22.58	12.95	-	-	-	gi|259130061|gb|ACV95483.1|/0/TCP4 [Citrus trifoliata]
Cs7g26250	TCP	AT3G18550.1	5e-30	TCP family transcription factor	blue	1249	0.16	0.17	0.34	-	0.16	0.33	-	-	-	gi|359490932|ref|XP_002275255.2|/3.25971e-43/PREDICTED: uncharacterized protein LOC100250877 [Vitis vinifera]
Cs9g16600	TCP	AT5G51910.2	7e-86	TCP family transcription factor	blue	1747	2.79	4.66	6.5	1.91	3.68	5.5	-	-	-	gi|255539595|ref|XP_002510862.1|/1.03415e-88/conserved hypothetical protein [Ricinus communis]
orange1.1t03896	TCP	AT1G58100.1	5e-81	TCP family transcription factor	turquoise	2652	26.39	19.6	15.58	23.32	16.96	15.98	-	-	GO:0010468//regulation of gene expression	gi|359486261|ref|XP_002264112.2|/1.87191e-87/PREDICTED: LOW QUALITY PROTEIN: transcription factor TCP8-like [Vitis vinifera]
Cs1g03060	Trihelix	AT2G44730.1	5e-98	Alcohol dehydrogenase transcription factor Myb/SANT-like family protein	brown	2738	18.59	17.53	14.62	19.79	19.65	16.17	-	-	-	gi|224063637|ref|XP_002301240.1|/3.08692e-85/predicted protein [Populus trichocarpa]
Cs1g04780	Trihelix	AT1G76890.2	1e-121	Duplicated homeodomain-like superfamily protein	turquoise	2547	15.29	24.83	28.16	21.82	22.54	30.5	-	-	-	gi|225431601|ref|XP_002276933.1|/6.71911e-119/PREDICTED: trihelix transcription factor GT-2 [Vitis vinifera]
Cs1g14490	Trihelix	AT3G24490.1	2e-81	Alcohol dehydrogenase transcription factor Myb/SANT-like family protein	lightyellow	2353	33.27	25.55	26.03	28.79	34.04	30.44	-	-	-	gi|255574570|ref|XP_002528196.1|/1.15517e-133/transcription factor, putative [Ricinus communis]
Cs1g16200	Trihelix	AT3G54390.1	1e-111	sequence-specific DNA binding transcription factors	brown	3327	14.2	5.27	4.25	10.39	9.96	5.4	-	-	-	gi|296087862|emb|CBI35118.3|/1.33771e-45/unnamed protein product [Vitis vinifera]
Cs2g01690	Trihelix	AT5G47660.1	1e-53	Homeodomain-like superfamily protein	red	2286	4.88	3.47	3.18	2.75	3.25	1.19	-	-	-	gi|255579124|ref|XP_002530410.1|/2.98777e-70/transcription factor, putative [Ricinus communis]
Cs2g04810	Trihelix	AT3G58630.1	3e-68	sequence-specific DNA binding transcription factors	red	3201	13.31	11.93	11.77	14.29	12.73	9.39	-	-	-	gi|224058635|ref|XP_002299577.1|/1.10848e-81/predicted protein [Populus trichocarpa]
Cs2g17150	Trihelix	AT4G31270.1	4e-37	sequence-specific DNA binding transcription factors	brown	963	0.42	-	-	-	0.42	0.22	-	-	GO:0010468//regulation of gene expression	gi|296081798|emb|CBI20803.3|/3.14248e-29/unnamed protein product [Vitis vinifera]
Cs2g29980	Trihelix	AT3G10040.1	3e-67	sequence-specific DNA binding transcription factors	green	2756	16.26	15.68	16.78	14.32	21.85	14.32	-	-	-	gi|255544826|ref|XP_002513474.1|/4.11738e-154/transcription factor, putative [Ricinus communis]
Cs3g09500	Trihelix	AT2G38250.1	8e-41	Homeodomain-like superfamily protein	blue	2366	5.14	3.79	3.17	5.56	5.94	4.68	-	-	-	gi|224138384|ref|XP_002326589.1|/5.718e-48/predicted protein [Populus trichocarpa]
Cs3g12930	Trihelix	AT5G28300.1	2e-99	Duplicated homeodomain-like superfamily protein	lightcyan	2656	28.64	18.39	22.41	25.28	20.26	19.1	-	-	-	gi|224125624|ref|XP_002319635.1|/9.90608e-105/predicted protein [Populus trichocarpa]
Cs3g21310	Trihelix	AT1G21200.1	0	sequence-specific DNA binding transcription factors	cyan	2522	43.83	38.9	49.07	50.99	42.11	47.28	-	-	GO:0010468//regulation of gene expression	gi|356535794|ref|XP_003536428.1|/1.04608e-164/PREDICTED: uncharacterized protein LOC100812134 [Glycine max]
Cs3g21320	Trihelix	AT1G76890.2	1e-141	Duplicated homeodomain-like superfamily protein	cyan	3386	33.43	33.04	33.71	43.6	30.35	42	-	-	GO:0010468//regulation of gene expression	gi|224066689|ref|XP_002302180.1|/4.43588e-121/predicted protein [Populus trichocarpa]
Cs3g21330	Trihelix	AT1G76880.1	1e-120	Duplicated homeodomain-like superfamily protein	yellow	2239	0.36	0.37	0.67	0.35	0.54	1.12	-	-	-	gi|296081174|emb|CBI18200.3|/3.79161e-86/unnamed protein product [Vitis vinifera]
Cs3g21340	Trihelix	AT1G76880.1	1e-149	Duplicated homeodomain-like superfamily protein	red	2858	2.48	5.18	4.42	3.78	4.35	6.21	-	-	-	gi|296081174|emb|CBI18200.3|/5.00698e-86/unnamed protein product [Vitis vinifera]
Cs4g06100	Trihelix	AT1G76890.2	2e-51	Duplicated homeodomain-like superfamily protein	turquoise	2147	0.66	0.1	-	0.46	-	-	-	-	-	gi|343887320|dbj|BAK61866.1|/4.60525e-158/GT-like trihelix DNA-binding protein [Citrus unshiu]
Cs4g16730	Trihelix	AT3G24490.1	1e-106	Alcohol dehydrogenase transcription factor Myb/SANT-like family protein	red	2370	10.78	10.57	10.39	10.27	10.42	9.69	-	-	-	gi|224142121|ref|XP_002324407.1|/5.49554e-75/predicted protein [Populus trichocarpa]
Cs5g01040	Trihelix	AT1G76890.2	1e-121	Duplicated homeodomain-like superfamily protein	brown	5058	36.45	54.72	53.98	41.73	43.54	58.37	-	-	-	gi|354832293|gb|AER42647.1|/5.03455e-132/GTL1 [Populus tremula x Populus alba]
Cs5g07150	Trihelix	AT5G63420.1	0	RNA-metabolising metallo-beta-lactamase family protein	turquoise	14686	2.27	2.7	2.9	2.55	3.25	3.07	-	-	-	gi|147860087|emb|CAN82928.1|/0/hypothetical protein VITISV_025045 [Vitis vinifera]
Cs5g07760	Trihelix	AT2G44730.1	2e-31	Alcohol dehydrogenase transcription factor Myb/SANT-like family protein	darkgreen	2353	7.76	6.21	6.28	7.51	6.23	7.28	-	-	-	gi|224138744|ref|XP_002326679.1|/1.34437e-65/predicted protein [Populus trichocarpa]
Cs6g08550	Trihelix	AT5G01380.1	2e-74	Homeodomain-like superfamily protein	turquoise	1926	4.11	10.08	10.67	8.16	8.55	9.32	GO:0031981//nuclear lumen	GO:0003676//nucleic acid binding	GO:0010468//regulation of gene expression	gi|225439416|ref|XP_002264016.1|/2.93185e-60/PREDICTED: trihelix transcription factor GT-3a [Vitis vinifera]
Cs6g15420	Trihelix	AT5G03680.1	1e-144	Duplicated homeodomain-like superfamily protein	turquoise	3013	15.95	9.21	6.04	12.38	8.86	4.78	GO:0043231//intracellular membrane-bounded organelle	-	GO:0045926//negative regulation of growth;GO:0048437//floral organ development;GO:0009743//response to carbohydrate stimulus;GO:0000741//karyogamy;GO:0048559	gi|255575383|ref|XP_002528594.1|/4.80499e-95/transcription factor, putative [Ricinus communis]
Cs6g15660	Trihelix	AT3G10030.1	0	aspartate/glutamate/uridylate kinase family protein	turquoise	4001	15.97	12.57	11.88	15.26	13.4	13.57	GO:0044424//intracellular part	-	-	gi|225441042|ref|XP_002277826.1|/1.19425e-96/PREDICTED: uncharacterized protein LOC100264768 [Vitis vinifera]
Cs6g15680	Trihelix	AT3G10040.1	1e-112	sequence-specific DNA binding transcription factors	blue	2410	2.36	1.3	0.89	4.81	2.33	0.95	-	-	-	gi|255575473|ref|XP_002528638.1|/3.35292e-120/conserved hypothetical protein [Ricinus communis]
Cs7g07660	Trihelix	AT4G31270.1	1e-61	sequence-specific DNA binding transcription factors	blue	2103	3.67	3.18	2.34	5.32	4.68	3.77	-	-	-	gi|296081798|emb|CBI20803.3|/4.69255e-30/unnamed protein product [Vitis vinifera]
Cs7g10180	Trihelix	AT1G13450.1	0	Homeodomain-like superfamily protein	lightcyan	5775	3.3	2.28	3.11	2.82	3.27	2.35	GO:0043231//intracellular membrane-bounded organelle	GO:0003676//nucleic acid binding	GO:0010468//regulation of gene expression	gi|147816769|emb|CAN73236.1|/1.07376e-69/hypothetical protein VITISV_030092 [Vitis vinifera]
Cs7g21090	Trihelix	AT3G10030.2	1e-97	aspartate/glutamate/uridylate kinase family protein	royalblue	3908	10.8	9.61	10.52	9.55	11.51	10.58	GO:0044424//intracellular part	GO:0016740//transferase activity	GO:0006520//cellular amino acid metabolic process	gi|356535541|ref|XP_003536303.1|/1.14258e-43/PREDICTED: uridylate kinase-like [Glycine max]
Cs7g30790	Trihelix	AT5G05550.2	3e-73	sequence-specific DNA binding transcription factors	turquoise	2605	25.93	16.91	13.4	22.61	15.41	15.71	GO:0043231//intracellular membrane-bounded organelle	-	GO:0010468//regulation of gene expression	gi|255574826|ref|XP_002528320.1|/4.85013e-72/transcription factor, putative [Ricinus communis]
Cs8g10600	Trihelix	AT2G33550.1	1e-129	Homeodomain-like superfamily protein	grey60	2971	9.76	8.08	10.38	8.13	9.05	9.42	-	-	-	gi|224057842|ref|XP_002299351.1|/4.7442e-79/predicted protein [Populus trichocarpa]
Cs9g16440	Trihelix	AT2G33550.1	7e-08	Homeodomain-like superfamily protein	blue	3401	1.79	2.58	2.08	1.27	1.71	2.27	-	-	-	gi|296084084|emb|CBI24472.3|/0/unnamed protein product [Vitis vinifera]
orange1.1t01518	Trihelix	AT5G03680.1	2e-98	Duplicated homeodomain-like superfamily protein	turquoise	2487	10.6	3.11	0.69	6.32	1.78	0.67	-	-	-	gi|224100663|ref|XP_002311966.1|/1.08159e-105/predicted protein [Populus trichocarpa]
Cs2g05390	VOZ	AT1G28520.2	0	vascular plant one zinc finger protein	turquoise	4906	28.77	20.21	19.33	27.29	27.66	21.83	-	-	-	gi|255563002|ref|XP_002522505.1|/3.32972e-169/conserved hypothetical protein [Ricinus communis]
Cs2g16020	VOZ	AT1G28520.2	1e-170	vascular plant one zinc finger protein	greenyellow	3604	15.98	12.1	11.82	13.89	13.7	13.91	-	GO:0030528//transcription regulator activity	-	gi|147801138|emb|CAN71043.1|/6.85609e-112/hypothetical protein VITISV_019063 [Vitis vinifera]
Cs5g18800	Whirly	AT1G71260.1	4e-94	WHIRLY 2	turquoise	3800	5.23	3.73	3.04	4.96	3.86	3.35	-	GO:0003676//nucleic acid binding	GO:0006351//transcription, DNA-dependent	gi|297841891|ref|XP_002888827.1|/4.00636e-13/ATWHY2 [Arabidopsis lyrata subsp. lyrata]
Cs7g04270	Whirly	AT1G14410.1	1e-126	ssDNA-binding transcriptional regulator	greenyellow	3917	17.76	26.96	27.44	16.54	19.73	20.58	-	-	-	gi|225424922|ref|XP_002277278.1|/4.94882e-19/PREDICTED: uncharacterized protein LOC100253653 [Vitis vinifera]
Cs1g26550	WOX	AT4G35550.1	1e-89	WUSCHEL related homeobox 13	brown	2906	49.9	74.62	97.7	61.82	59.48	108.14	-	GO:0003677//DNA binding	GO:0010468//regulation of gene expression;GO:0006350//transcription	gi|255561425|ref|XP_002521723.1|/4.22469e-48/DNA binding protein, putative [Ricinus communis]
Cs3g23280	WOX	AT1G46480.1	3e-81	WUSCHEL related homeobox 4	turquoise	1143	7.99	0.91	-	0.69	0.35	-	GO:0043231//intracellular membrane-bounded organelle	GO:0003677//DNA binding;GO:0001071	GO:0010468//regulation of gene expression;GO:0006351//transcription, DNA-dependent	gi|224137604|ref|XP_002327167.1|/2.98071e-88/predicted protein [Populus trichocarpa]
Cs3g27390	WOX	AT4G35550.1	6e-66	WUSCHEL related homeobox 13	tan	3224	80.09	61.56	58.98	64.49	69.42	56.54	-	GO:0003677//DNA binding	GO:0010468//regulation of gene expression;GO:0006350//transcription	gi|225457574|ref|XP_002272420.1|/1.86231e-44/PREDICTED: WUSCHEL-related homeobox 8 [Vitis vinifera]
Cs1g04180	WRKY	AT4G39410.1	6e-66	WRKY DNA-binding protein 13	turquoise	3346	0.36	0.12	-	0.18	-	-	GO:0043231//intracellular membrane-bounded organelle	GO:0003677//DNA binding;GO:0001071	GO:0010468//regulation of gene expression	gi|225438505|ref|XP_002279024.1|/1.76423e-29/PREDICTED: probable WRKY transcription factor 13 [Vitis vinifera]
Cs2g02790	WRKY	AT4G04450.1	1e-166	WRKY family transcription factor	yellow	3529	3.05	9.34	26.03	6.56	11.66	25.68	-	-	GO:0006350//transcription	gi|255554813|ref|XP_002518444.1|/1.04459e-132/WRKY transcription factor, putative [Ricinus communis]
Cs2g04520	WRKY	AT1G29280.1	2e-90	WRKY DNA-binding protein 65	blue	1940	0.73	0.65	0.66	1.52	1.03	0.65	-	-	-	gi|224116802|ref|XP_002317397.1|/7.90513e-69/predicted protein [Populus trichocarpa]
Cs2g09020	WRKY	AT2G38470.1	1e-124	WRKY DNA-binding protein 33	yellow	3403	11.38	18.58	28	15.17	24.07	24.48	-	-	-	gi|224126919|ref|XP_002319959.1|/4.37761e-90/predicted protein [Populus trichocarpa]
Cs2g10310	WRKY	AT1G30650.1	1e-105	WRKY DNA-binding protein 14	turquoise	3031	0.13	0.9	1.13	1.1	0.73	1.1	-	-	-	gi|297740908|emb|CBI31090.3|/9.51925e-59/unnamed protein product [Vitis vinifera]
Cs2g19800	WRKY	AT2G04880.2	4e-91	zinc-dependent activator protein-1	purple	2334	28.94	30.67	34.31	33.98	39.3	34.89	-	GO:0030528//transcription regulator activity;GO:0046914//transition metal ion binding;GO:0001071;GO:0003677//DNA binding	GO:0023033;GO:0010468//regulation of gene expression;GO:0006350//transcription;GO:0010557//positive regulation of macromolecule biosynthetic process	gi|259121369|gb|ACV92004.1|/9.00003e-53/WRKY transcription factor 2 [(Populus tomentosa x P. bolleana) x P. tomentosa]
Cs3g23190	WRKY	AT4G24240.1	1e-116	WRKY DNA-binding protein 7	brown	2453	8.93	12.08	16.93	9.52	9.25	14.3	-	GO:0005515//protein binding	GO:0006350//transcription	gi|259121393|gb|ACV92016.1|/1.35263e-63/WRKY transcription factor 14 [(Populus tomentosa x P. bolleana) x P. tomentosa]
Cs4g01710	WRKY	AT4G30935.1	1e-147	WRKY DNA-binding protein 32	brown	4123	10.58	7.24	6.6	10	9.4	6.48	GO:0043229//intracellular organelle	GO:0003677//DNA binding	GO:0010468//regulation of gene expression;GO:0006350//transcription	gi|224143953|ref|XP_002325135.1|/3.08734e-102/predicted protein [Populus trichocarpa]
Cs4g05760	WRKY	AT5G26170.1	5e-52	WRKY DNA-binding protein 50	green	1656	0.73	1.64	0.91	0.71	1.58	0.88	GO:0043231//intracellular membrane-bounded organelle	GO:0003677//DNA binding;GO:0001071	GO:0010468//regulation of gene expression;GO:0006351//transcription, DNA-dependent	gi|343887283|dbj|BAK61829.1|/2.41148e-54/WRKY DNA-binding protein [Citrus unshiu]
Cs4g07560	WRKY	AT5G56270.1	0	WRKY DNA-binding protein 2	turquoise	4647	26.36	41.9	51.61	29.74	41.21	47.77	-	GO:0003677//DNA binding	GO:0010468//regulation of gene expression;GO:0006350//transcription	gi|255576627|ref|XP_002529203.1|/1.34869e-161/conserved hypothetical protein [Ricinus communis]
Cs4g09310	WRKY	AT4G26640.2	1e-136	WRKY family transcription factor family protein	turquoise	5258	15.04	10.16	8.76	13.18	10.42	9.41	-	GO:0003677//DNA binding	GO:0010467//gene expression	gi|255576310|ref|XP_002529048.1|/6.17244e-91/WRKY transcription factor, putative [Ricinus communis]
Cs4g10020	WRKY	AT4G04450.1	1e-102	WRKY family transcription factor	blue	3095	0.2	0.13	0.28	0.51	0.39	0.07	-	-	-	gi|359494147|ref|XP_002279019.2|/7.54132e-27/PREDICTED: probable WRKY transcription factor 42-like [Vitis vinifera]
Cs5g03010	WRKY	AT4G01250.1	2e-58	WRKY family transcription factor	blue	1355	0.15	0.31	0.16	0.87	0.44	0.46	-	-	GO:0006350//transcription;GO:0009743//response to carbohydrate stimulus	gi|255537591|ref|XP_002509862.1|/4.21396e-44/WRKY transcription factor, putative [Ricinus communis]
Cs5g30250	WRKY	AT2G30590.1	1e-133	WRKY DNA-binding protein 21	turquoise	3401	44.79	39.58	37.08	35.21	36	36.53	-	GO:0003677//DNA binding;GO:0005515//protein binding	GO:0010468//regulation of gene expression;GO:0006350//transcription	gi|255559953|ref|XP_002520995.1|/3.78285e-112/WRKY transcription factor, putative [Ricinus communis]
Cs6g03950	WRKY	AT2G37260.1	1e-114	WRKY family transcription factor family protein	blue	5073	7.88	10.94	11.78	7.24	9.58	12.51	GO:0043231//intracellular membrane-bounded organelle	GO:0003677//DNA binding;GO:0001071	GO:0010468//regulation of gene expression	gi|225439779|ref|XP_002275978.1|/3.00953e-76/PREDICTED: WRKY transcription factor 44-like [Vitis vinifera]
Cs6g09420	WRKY	AT2G38470.1	1e-130	WRKY DNA-binding protein 33	darkred	3497	0.06	0.06	0.61	0.11	-	0.12	-	-	-	gi|346455991|gb|AEO31478.1|/1.34806e-155/WRKY transcription factor 17 [Dimocarpus longan]
Cs6g10120	WRKY	AT3G56400.1	3e-42	WRKY DNA-binding protein 70	blue	1685	0.36	0.37	-	0.58	0.24	-	-	-	-	gi|225439707|ref|XP_002272504.1|/2.9285e-40/PREDICTED: probable WRKY transcription factor 70-like [Vitis vinifera]
Cs6g21990	WRKY	AT1G13960.1	1e-146	WRKY DNA-binding protein 4	brown	3705	4.71	5.97	6.53	4.82	5.26	6.31	-	-	-	gi|183979104|emb|CAP08301.1|/1.29414e-97/DNA-binding protein [Vitis thunbergii]
Cs7g03080	WRKY	AT1G69310.2	7e-81	WRKY DNA-binding protein 57	yellow	5307	9.02	7.9	7.34	8.25	8.17	5.94	GO:0043231//intracellular membrane-bounded organelle	GO:0003677//DNA binding;GO:0001071	GO:0010468//regulation of gene expression;GO:0006351//transcription, DNA-dependent	gi|255542086|ref|XP_002512107.1|/3.51794e-35/hypothetical protein RCOM_1621230 [Ricinus communis]
Cs7g03300	WRKY	AT1G13960.1	0	WRKY DNA-binding protein 4	blue	5359	13.21	17.33	17.26	8.32	13.75	12.23	-	-	GO:0006350//transcription	gi|255542140|ref|XP_002512134.1|/1.62182e-96/WRKY transcription factor, putative [Ricinus communis]
Cs7g06320	WRKY	AT1G80840.1	5e-92	WRKY DNA-binding protein 40	yellow	1926	0.42	0.65	1.11	0.31	0.73	0.76	-	-	-	gi|346456324|gb|AEO31524.1|/1.52429e-72/WRKY transcription factor 2-7 [Dimocarpus longan]
Cs7g07140	WRKY	AT4G31550.1	1e-153	WRKY DNA-binding protein 11	turquoise	2510	11.56	5.99	6.14	9.46	6.56	5.07	GO:0043231//intracellular membrane-bounded organelle	GO:0003677//DNA binding;GO:0005515//protein binding	GO:0010468//regulation of gene expression;GO:0006952//defense response;GO:0006350//transcription;GO:0009743//response to carbohydrate stimulus	gi|315613822|gb|ADU52516.1|/1.14534e-62/WRKY protein [Cucumis sativus]
Cs7g11020	WRKY	AT5G13080.1	6e-60	WRKY DNA-binding protein 75	greenyellow	2797	61.71	109.47	171.56	47.59	62.08	119.37	GO:0043231//intracellular membrane-bounded organelle	GO:0003677//DNA binding;GO:0001071	GO:0010468//regulation of gene expression	gi|346456306|gb|AEO31515.1|/3.93373e-27/WRKY transcription factor B [Dimocarpus longan]
Cs7g17180	WRKY	AT4G18170.1	6e-66	WRKY DNA-binding protein 28	yellow	3064	4.77	10.76	14.33	7.24	14.28	17.38	-	-	GO:0006350//transcription	gi|225446835|ref|XP_002283603.1|/2.6462e-32/PREDICTED: probable WRKY transcription factor 28 [Vitis vinifera]
Cs7g29570	WRKY	AT3G56400.1	7e-51	WRKY DNA-binding protein 70	brown	1657	0.49	0.25	0.13	0.36	0.61	0.38	-	-	-	gi|255559703|ref|XP_002520871.1|/4.02006e-26/WRKY transcription factor, putative [Ricinus communis]
Cs8g13600	WRKY	AT5G28650.1	1e-112	WRKY DNA-binding protein 74	brown	2876	7.05	5.08	4.02	5.8	6	4.79	-	-	-	gi|315613798|gb|ADU52504.1|/1.93129e-35/WRKY protein [Cucumis sativus]
Cs9g02040	WRKY	AT5G49520.1	6e-65	WRKY DNA-binding protein 48	yellow	1926	58.55	47.68	25.24	59.74	43.77	21.9	GO:0043231//intracellular membrane-bounded organelle	GO:0030528//transcription regulator activity;GO:0003676//nucleic acid binding	GO:0006952//defense response;GO:0006350//transcription;GO:0009743//response to carbohydrate stimulus;GO:0051707//response to other organism	gi|259121427|gb|ACV92033.1|/1.03788e-47/WRKY transcription factor 31 [(Populus tomentosa x P. bolleana) x P. tomentosa]
orange1.1t00419	WRKY	AT4G01250.1	1e-89	WRKY family transcription factor	grey60	1768	0.92	0.94	0.12	1	0.23	0.12	-	GO:0003677//DNA binding	GO:0010468//regulation of gene expression;GO:0006351//transcription, DNA-dependent;GO:0009743//response to carbohydrate stimulus	gi|255541712|ref|XP_002511920.1|/3.8921e-59/WRKY transcription factor, putative [Ricinus communis]
orange1.1t00472	WRKY	AT2G46400.1	1e-49	WRKY DNA-binding protein 46	steelblue	3372	5.29	4.89	7.05	6.87	5.95	4.03	-	-	-	gi|224130498|ref|XP_002320852.1|/1.39445e-66/predicted protein [Populus trichocarpa]
orange1.1t01686	WRKY	AT2G34830.1	4e-18	WRKY DNA-binding protein 35	yellow	1763	0.92	0.83	0.49	1.11	0.34	-	-	-	-	gi|224130980|ref|XP_002320972.1|/7.07863e-53/predicted protein [Populus trichocarpa]
orange1.1t01713	WRKY	AT2G47260.1	2e-74	WRKY DNA-binding protein 23	yellow	2156	27	21.3	17.58	22.4	18.53	10.94	-	-	-	gi|255548389|ref|XP_002515251.1|/2.81631e-30/WRKY transcription factor, putative [Ricinus communis]
orange1.1t01779	WRKY	AT4G01720.1	1e-113	WRKY family transcription factor	turquoise	3584	18.62	27.49	30.41	20.16	32.82	31.34	-	-	-	gi|346456310|gb|AEO31517.1|/2.90843e-54/WRKY transcription factor 47-2 [Dimocarpus longan]
orange1.1t04068	WRKY	AT4G24240.1	4e-93	WRKY DNA-binding protein 7	turquoise	2615	31.03	45.01	54.12	32.06	47.9	55.9	GO:0043231//intracellular membrane-bounded organelle	GO:0003677//DNA binding;GO:0001071	GO:0010468//regulation of gene expression	gi|118488759|gb|ABK96190.1|/1.92393e-52/unknown [Populus trichocarpa]
Cs4g18050	YABBY	AT2G26580.2	5e-84	plant-specific transcription factor YABBY family protein	salmon	3808	3.36	6.58	5.12	4.49	4.16	4.33	GO:0043231//intracellular membrane-bounded organelle	GO:0003676//nucleic acid binding	GO:0010468//regulation of gene expression	gi|356548475|ref|XP_003542627.1|/2.41031e-14/PREDICTED: axial regulator YABBY 5-like [Glycine max]
Cs6g08270	YABBY		NA		darkgreen	3914	7.51	9.65	12.58	8.23	11.95	9.5	-	-	-	gi|255574381|ref|XP_002528104.1|/5.10548e-09/DNA-binding protein MNB1B, putative [Ricinus communis]
Cs8g14260	YABBY	AT1G08465.1	1e-83	Plant-specific transcription factor YABBY family protein	turquoise	6181	7.61	3.88	3.53	5.46	3.64	2.3	-	-	-	gi|224058941|ref|XP_002299655.1|/2.69443e-10/predicted protein [Populus trichocarpa]
orange1.1t00208	YABBY	AT2G45190.1	1e-100	Plant-specific transcription factor YABBY family protein	turquoise	2725	5.14	3.68	3.3	5.19	4.2	2.45	-	-	-	gi|225453975|ref|XP_002280334.1|/7.71968e-30/PREDICTED: axial regulator YABBY 1 [Vitis vinifera]
Cs1g24200	ZF-HD	AT2G18350.1	9e-39	homeobox protein 24	turquoise	1451	6.29	3.45	3.25	5.82	2.91	2.73	-	GO:0003676//nucleic acid binding	GO:0010468//regulation of gene expression	gi|359476692|ref|XP_002266577.2|/2.7662e-36/PREDICTED: ZF-HD homeobox protein At4g24660-like [Vitis vinifera]
Cs6g21230	ZF-HD	AT3G28917.1	1e-44	mini zinc finger 2	turquoise	6888	30.07	12.97	9.48	12.43	11.54	10.31	-	-	-	gi|224140981|ref|XP_002323855.1|/6.46681e-21/predicted protein [Populus trichocarpa]
Cs6g21240	ZF-HD	AT5G15210.1	3e-73	homeobox protein 30	turquoise	2658	11.45	6.52	6.04	8.79	6.87	5.81	-	-	-	gi|255586792|ref|XP_002534012.1|/4.08359e-58/conserved hypothetical protein [Ricinus communis]
Cs7g03810	ZF-HD	AT1G69600.1	3e-71	zinc finger homeodomain 1	turquoise	1913	0.21	1.09	0.9	0.62	1.05	0.87	-	-	-	gi|225452813|ref|XP_002283533.1|/7.5232e-64/PREDICTED: ZF-HD homeobox protein At4g24660-like [Vitis vinifera]
