# Supplementary material for: Genome-Wide Identification of the Transcription Factors Involved in Citrus Fruit Ripening from the Transcriptomes of a Late-Ripening Sweet Orange Mutant and Its Wild Type
Source: PLoS One. 2016 Apr 22;11(4):e0154330. doi: 10.1371/journal.pone.0154330 (PMC4841598; doi:10.1371/journal.pone.0154330)
Supplement: S5 Table — WT1, WT2 and WT3 indicate 170, 190 and 210 DAF of WT, respectively; MT1, MT2 and MT3 indicate 170, 190 and 210 DAF of MT, respectively. RPKM, reads per kb per million reads; MM.module and p.MM.module indicate the correlation coefficient and P value, respectively. MT vs WT indicate the TF cluster, which is differentially expressed between MT and WT. (XLSX) [file pone.0154330.s010.xlsx]

## Sheet: MT vs WT TFs
S5 Table. Identified differential expressed transcription factors of WT, MT and MT vs WT. WT1, WT2 and WT3 indicate 170, 190 and 210 DAF of WT, respectively; MT1, MT2 and MT3 indicate 170, 190 and 210 DAF of MT, respectively. RPKM, reads per kb per million reads; MM.module and p.MM.module indicate the correlation coefficient and P value, respectively. MT vs WT indicate the TFs cluster which diffe…
Gene ID	KEGG pathway	Family	Module color	log2 ratio(MT/WT)			Best hit in A.thaliana	Blast e-value	Description for the best hit
				170	190	210				MT1_RPKM	MT2_RPKM	MT3_RPKM	WT1_RPKM	WT2_RPKM	WT3_RPKM	GO.Component	GO.Function	GO.Process	KO annotation	MM.yellow	p.MM.yellow	MM.brown	p.MM.brown	MM.turquoise	p.MM.turquoise	MM.midnightblue	p.MM.midnightblue	MM.red	p.MM.red	MM.lightgreen	p.MM.lightgreen	MM.grey60	p.MM.grey60	MM.darkred	p.MM.darkred	MM.blue	p.MM.blue	MM.darkgrey	p.MM.darkgrey	MM.greenyellow	p.MM.greenyellow	MM.black	p.MM.black	MM.white	p.MM.white	MM.violet	p.MM.violet	MM.tan	p.MM.tan
Cs5g32400	Plant hormone signal transduction	ARF	yellow	-1.27498	-0.11627	-0.370931	AT1G59750.4	1e-160	auxin response factor 1	1.38757	5.29127	5.94549	3.35785	5.73536	7.68863	-	GO:0005488//binding	GO:0010468//regulation of gene expression;GO:0009725//response to hormone stimulus;GO:0006350//transcription	K14486|1|3e-13|76.3|osa:4329672|auxin response factor	0.917591	0.00990712	-0.723499	0.104109	-0.9679	0.00152904	-0.430415	0.394247	0.829231	0.0412533	-0.680681	0.136667	-0.380597	0.45667	0.255768	0.624714	-0.556409	0.251516	-0.389454	0.445354	0.542621	0.265952	0.698828	0.122398	0.289158	0.578352	0.467505	0.349832	-0.673112	0.142819
Cs7g19870	-	bHLH	turquoise	-1.26618	-0.148096	-0.0800885	AT5G50915.2	4e-56	basic helix-loop-helix (bHLH) DNA-binding superfamily protein	153.243	378.896	435.841	368.585	419.857	460.72	-	GO:0001071	GO:0010468//regulation of gene expression		0.805966	0.0528212	-0.637172	0.173584	-0.937579	0.0057229	-0.440168	0.382389	0.69109	0.128399	-0.821756	0.0448248	-0.233041	0.656766	0.309309	0.550833	-0.261246	0.617046	-0.623611	0.185842	0.522651	0.287408	0.625641	0.183985	-0.00988907	0.985167	0.751877	0.0847099	-0.861094	0.0276021
Cs1g02580	Plant-pathogen interaction	bHLH	tan	-1.07504	-0.172622	-0.0512185	AT2G31210.1	1e-92	basic helix-loop-helix (bHLH) DNA-binding superfamily protein	6.35889	12.3168	12.6362	13.3968	13.8823	13.0928	-	-	-	K13422|1|4e-09|42.0|rcu:RCOM_0864470|transcription factor MYC2	0.565	0.242681	-0.384445	0.451743	-0.775996	0.0696467	-0.277513	0.594416	0.510401	0.30088	-0.790413	0.0612869	0.00154035	0.997689	0.125493	0.812748	0.0630302	0.90558	-0.590445	0.217254	0.339267	0.510624	0.557634	0.250248	-0.278047	0.593677	0.795282	0.0585746	-0.908885	0.0120748
Cs9g13930	-	bHLH	turquoise	-0.58108	-1.01252	-0.225341	AT2G42280.1	1e-105	basic helix-loop-helix (bHLH) DNA-binding superfamily protein	6.46002	6.19411	12.8645	9.66399	12.4962	15.0392	GO:0043231//intracellular membrane-bounded organelle	-	GO:0010468//regulation of gene expression		0.856692	0.029334	-0.466506	0.351003	-0.722577	0.104769	-0.836074	0.0381051	0.717557	0.108395	-0.725826	0.102452	-0.728679	0.100436	0.374368	0.464682	-0.312508	0.546497	-0.407897	0.422087	0.166106	0.753132	0.862722	0.0269744	0.52849	0.281069	0.454404	0.365308	-0.32436	0.530523
Cs6g21120	-	bHLH	yellow	0.0469508	10.9697	-7.16306	AT3G28857.1	1e-45	basic helix-loop-helix (bHLH) DNA-binding family protein	3.06264	2.00546	-	2.96457	-	0.143316	GO:0043231//intracellular membrane-bounded organelle	GO:0001071	GO:0048506;GO:0009725//response to hormone stimulus;GO:0010468//regulation of gene expression;GO:0000902//cell morphogenesis;GO:0009639//response to red or far red light		-0.946522	0.00421337	0.516493	0.294152	0.88253	0.0198882	0.49089	0.32281	-0.5626	0.245136	0.430011	0.39474	0.729902	0.0995772	-0.450107	0.370435	0.652966	0.159752	0.289344	0.578096	-0.510344	0.300944	-0.690445	0.128905	-0.371871	0.467906	-0.397331	0.435367	0.392702	0.441228
Cs8g15030	Plant hormone signal transduction	bZIP	lightgreen	-1.89647	-0.0999223	-0.133681	AT1G08320.3	0	bZIP transcription factor family protein	0.39361	1.09045	1.53425	1.46541	1.16865	1.68321	GO:0043231//intracellular membrane-bounded organelle	GO:0003677//DNA binding;GO:0001071;GO:0005515//protein binding	GO:0006351//transcription, DNA-dependent	K14431|1|3e-63|173|pop:POPTR_1085955|transcription factor TGA	0.716654	0.109053	-0.688368	0.13054	-0.795247	0.0585935	-0.659551	0.154128	0.733072	0.0973663	-0.972434	0.00112937	-0.214813	0.682737	0.378442	0.459438	-0.0971971	0.854663	-0.774708	0.0704172	0.403045	0.428169	0.57679	0.23076	0.0770626	0.884635	0.80213	0.0548554	-0.791256	0.0608134
Cs8g17960	-	C2H2	cyan	1.03882	0.256134	0.647109	AT5G59820.1	9e-42	C2H2-type zinc finger family protein	36.0813	53.4888	60.4711	17.5617	44.7877	38.6143	-	-	-		0.564101	0.2436	-0.50993	0.301404	-0.579799	0.227756	0.105092	0.842942	0.0373177	0.944049	0.174561	0.740819	-0.384816	0.451269	0.562202	0.245545	-0.860904	0.0276761	-0.160496	0.761323	0.854827	0.0300829	-0.117863	0.824023	0.036332	0.945526	0.159017	0.763486	-0.218027	0.678142
Cs7g01850	-	C2H2	turquoise	0.567143	1.03235	0.754473	AT3G57670.1	1e-125	C2H2-type zinc finger family protein	25.5493	10.7307	4.67879	17.2445	5.24636	2.77341	GO:0044464//cell part	GO:0046914//transition metal ion binding	-		-0.932617	0.00665776	0.653336	0.159434	0.986105	0.000288271	0.427058	0.398356	-0.698325	0.122784	0.637864	0.172968	0.458775	0.360118	-0.360946	0.482094	0.54146	0.267182	0.443782	0.378027	-0.588309	0.219346	-0.675053	0.14123	-0.1942	0.712362	-0.563076	0.244649	0.684673	0.13347
Cs8g04280	-	C2H2	yellow	-1.22607	-0.279231	0.150228	AT1G27730.1	5e-56	salt tolerance zinc finger	34.07	126.793	260.401	79.6994	153.869	234.65	-	-	-		0.980747	0.000552466	-0.82632	0.0426276	-0.932087	0.00676157	-0.636559	0.174131	0.679112	0.137933	-0.632827	0.177474	-0.638356	0.17253	0.654669	0.158289	-0.684916	0.133277	-0.592128	0.215613	0.70502	0.117686	0.527932	0.281673	0.370807	0.469282	0.572958	0.234608	-0.532513	0.276732
Cs3g02080	-	C2H2	blue	-0.484119	-1.11081	-0.326326	AT2G02070.1	1e-145	indeterminate(ID)-domain 5	7.04271	3.9858	2.86242	9.85086	8.60802	3.58894	-	-	-		-0.649244	0.162968	0.871293	0.0237821	0.59368	0.214103	0.227611	0.66448	-0.479109	0.336325	0.161688	0.759582	0.344909	0.503152	-0.545144	0.263287	0.898306	0.0149867	0.29353	0.572351	-0.797698	0.0572497	0.0161743	0.975741	-0.401377	0.430267	-0.104774	0.843414	0.218999	0.676753
Cs7g21900	-	C2H2	red	-7.17782	-2.9438	-2.63618	AT5G04390.1	3e-76	C2H2-type zinc finger family protein	-	0.153917	1.26327	0.14479	1.18429	7.85352	-	-	-		0.699201	0.122112	-0.563916	0.243789	-0.548037	0.260245	-0.648601	0.163526	0.951259	0.00350563	-0.596806	0.211075	-0.46189	0.356435	-0.00462665	0.99306	-0.43112	0.393385	-0.0527764	0.920909	0.0221146	0.966833	0.792366	0.0601921	0.792589	0.0600678	-0.0231732	0.965246	-0.135543	0.79793
Cs1g23230	-	Dof	turquoise	1.04695	1.00729	0.752451	AT3G50410.1	7e-53	OBF binding protein 1	10.4792	6.94905	2.82712	5.07181	3.45702	1.67816	-	GO:0046914//transition metal ion binding;GO:0003676//nucleic acid binding;GO:0001071	GO:0010468//regulation of gene expression;GO:0009725//response to hormone stimulus;GO:0071555;GO:0051726//regulation of cell cycle;GO:0010557//positive regulation of macromolecule biosynthetic process		-0.866696	0.0254706	0.589168	0.218504	0.878667	0.0211895	0.68628	0.132192	-0.735839	0.0954547	0.854697	0.0301354	0.481135	0.333987	-0.377891	0.460145	0.26047	0.618131	0.596937	0.210949	-0.37033	0.469899	-0.772145	0.0719618	-0.231497	0.658958	-0.69043	0.128917	0.665082	0.149471
Cs7g03670	-	Dof	red	1.07901	-0.415109	0.979661	AT5G39660.2	1e-95	cycling DOF factor 2	12.5476	6.24289	7.27817	5.93945	8.32427	3.69075	-	GO:0005488//binding	-		-0.57523	0.232324	0.682371	0.13531	0.729758	0.0996783	0.402676	0.428632	-0.823868	0.0438019	0.905656	0.0129313	-0.093057	0.860817	-0.0606949	0.90907	0.0722742	0.891777	0.571634	0.235944	-0.334013	0.517613	-0.523165	0.286848	-0.0355841	0.946646	-0.597992	0.209931	0.827187	0.0422162
orange1.1t01261	-	Dof	purple	-1.22154	-1.18956	-0.101259	AT4G24060.1	5e-40	Dof-type zinc finger DNA-binding family protein	2.68487	4.39524	6.44175	6.261	10.0248	6.91012	-	-	-		0.569643	0.237958	-0.0103307	0.984504	-0.625146	0.184437	-0.334382	0.517121	0.344306	0.503949	-0.50419	0.307799	-0.381492	0.455522	0.0531056	0.920416	0.0250867	0.962378	-0.227664	0.664404	0.0396651	0.940534	0.773368	0.071223	-0.0315059	0.952757	0.507851	0.303714	-0.490947	0.322746
Cs5g01740	-	Dof	brown	-0.077745	-1.07118	-0.828826	AT4G24060.1	7e-73	Dof-type zinc finger DNA-binding family protein	12.9523	6.01607	2.65874	13.6695	12.6407	4.72256	-	GO:0005488//binding	-		-0.766044	0.0757003	0.958329	0.00256852	0.754674	0.0828948	0.359172	0.484409	-0.565622	0.242046	0.396776	0.436068	0.357615	0.486446	-0.641092	0.170106	0.817237	0.0470509	0.521507	0.288656	-0.869921	0.0242805	-0.093143	0.86069	-0.304868	0.556865	-0.371105	0.468896	0.444515	0.377144
Cs3g21070	-	Dof	lightgreen	-3.18571	-0.261543	-0.392214	AT1G21340.1	5e-50	Dof-type zinc finger DNA-binding family protein	2.64331	12.5118	19.9055	24.0515	14.9986	26.1241	-	-	-		0.587081	0.220552	-0.574389	0.233168	-0.647672	0.164335	-0.693834	0.126257	0.73496	0.09606	-0.998417	3.76e-06	-0.142819	0.787228	0.244324	0.640807	0.082098	0.87713	-0.714127	0.110904	0.193554	0.713295	0.606662	0.201644	0.10813	0.838437	0.730338	0.0992716	-0.706418	0.116633
Cs8g18320	-	Dof	brown	-0.319832	-2.13143	-10.3598	AT1G07640.2	3e-63	Dof-type zinc finger DNA-binding family protein	4.40935	1.0746	-	5.50368	4.70838	1.31403	-	-	GO:0050896//response to stimulus		-0.689636	0.12954	0.911467	0.0114101	0.687827	0.130967	0.229451	0.661863	-0.465858	0.351764	0.256756	0.623329	0.305232	0.55637	-0.615069	0.19374	0.851925	0.031266	0.43877	0.38408	-0.891692	0.0169606	0.021432	0.967857	-0.259092	0.620058	-0.284773	0.584387	0.383858	0.452493
Cs9g16810	-	ERF	lightyellow	-0.183662	0.820384	1.75973	AT5G51990.1	1e-81	C-repeat-binding factor 4	10.3204	15.1507	20.6279	11.7215	8.5797	6.09151	GO:0043231//intracellular membrane-bounded organelle	GO:0003676//nucleic acid binding;GO:0001071	GO:0010468//regulation of gene expression;GO:0006351//transcription, DNA-dependent		0.0872395	0.869473	-0.392897	0.44098	-0.184092	0.726981	0.0593766	0.91104	-0.378354	0.45955	0.0433356	0.935037	0.00131535	0.998027	0.771694	0.0722351	-0.253359	0.628093	-0.640061	0.171018	0.775789	0.0697703	-0.638095	0.172763	-0.454861	0.364764	0.543973	0.264524	-0.306207	0.555045
Cs2g05620	-	ERF	red	1.18144	0.537087	1.49372	AT5G44210.1	3e-42	erf domain protein 9	27.9917	19.152	28.4673	12.3419	13.1988	10.1086	-	-	-		-0.170144	0.747247	-0.0281397	0.957802	0.305177	0.556446	0.142302	0.787987	-0.597998	0.209925	0.609813	0.198667	-0.234371	0.65488	0.566882	0.240762	-0.381232	0.455856	-0.0158779	0.976185	0.367854	0.473107	-0.7206	0.106191	-0.00264749	0.996029	-0.174778	0.740502	0.472615	0.343861
Cs1g07950	-	ERF	blue	2.22173	0.661337	0.905848	AT3G15210.1	1e-48	ethylene responsive element binding factor 4	24.0045	17.9037	25.171	5.1462	11.3204	13.4342	GO:0044451//nucleoplasm part	GO:0030528//transcription regulator activity;GO:0005488//binding;GO:0001071	GO:0009743//response to carbohydrate stimulus;GO:0002218//activation of innate immune response;GO:0006351//transcription, DNA-dependent;GO:0009873//ethylene mediated signaling pathway		0.13062	0.805184	-0.267826	0.607867	0.0444552	0.933361	0.0555633	0.916741	-0.266934	0.60911	0.533816	0.275334	-0.408348	0.421524	0.549186	0.25904	-0.72178	0.105341	0.0783621	0.882698	0.496089	0.316912	-0.47736	0.338349	0.290736	0.576184	-0.283193	0.586566	0.434055	0.389807
Cs3g19420	-	ERF	midnightblue	1.05188	0.922614	1.49568	AT1G21910.1	4e-49	Integrase-type DNA-binding superfamily protein	43.4742	40.9178	8.61507	20.9693	21.5863	3.05503	GO:0043231//intracellular membrane-bounded organelle	-	GO:0010468//regulation of gene expression;GO:0006350//transcription		-0.823888	0.0437921	0.601551	0.206513	0.718652	0.107599	0.904231	0.0133183	-0.728849	0.100316	0.855286	0.0298979	0.626824	0.182907	-0.492008	0.321538	0.245072	0.639752	0.622716	0.186663	-0.257821	0.621837	-0.734196	0.0965876	-0.445501	0.375958	-0.608444	0.199958	0.433442	0.390553
Cs1g11880	-	ERF	lightgreen	-1.40371	-0.324407	-0.119407	AT5G25190.1	1e-76	Integrase-type DNA-binding superfamily protein	6.12163	11.1285	17.0179	16.1967	13.9345	18.4863	-	-	GO:0006350//transcription		0.735779	0.0954964	-0.626642	0.183072	-0.768419	0.0742349	-0.743199	0.0904523	0.722087	0.105121	-0.966521	0.00166255	-0.326185	0.528075	0.395989	0.437064	-0.0810328	0.878717	-0.746228	0.0884286	0.325135	0.529483	0.64934	0.162885	0.153552	0.771483	0.77957	0.0675288	-0.707339	0.115943
Cs9g13610	-	ERF	black	0.0924654	-1.1177	-0.252553	AT5G51190.1	3e-61	Integrase-type DNA-binding superfamily protein	22.9969	17.7845	27.8964	21.5692	38.5925	33.2333	-	-	-		0.638451	0.172446	0.0190979	0.971357	-0.485622	0.328829	-0.47413	0.342097	0.401504	0.430106	-0.253018	0.628571	-0.740608	0.0921999	0.061458	0.907929	-0.272272	0.601684	0.104787	0.843395	-0.1035	0.845304	0.861581	0.0274139	0.476569	0.339265	0.0731681	0.890444	-0.00571977	0.99142
Cs5g29870	Plant hormone signal transduction	ERF	blue	-2.46962	0.57077	0.373279	AT3G23240.1	1e-67	ethylene response factor 1	2.75127	1.57281	3.87262	15.2393	1.0589	2.98976	-	-	GO:0009987//cellular process;GO:0050896//response to stimulus	K14516|1|9e-38|155|rcu:RCOM_1007740|ethylene-responsive transcription factor 1	-0.392669	0.441268	0.14223	0.788094	0.311327	0.548098	-0.255422	0.625198	-0.103006	0.846038	-0.454594	0.365082	0.397438	0.435232	-0.0253471	0.961988	0.815468	0.0479361	-0.476698	0.339116	-0.347094	0.500268	-0.128312	0.808589	-0.360778	0.482313	0.43488	0.388803	-0.203864	0.698441
Cs5g26420	Plant hormone signal transduction	G2-like	brown	0.0469508	-1.84427	-8.70389	AT3G04030.3	1e-165	Homeodomain-like superfamily protein	4.55684	1.56299	-	4.41093	5.61224	0.416997	-	-	-	K14491|1|1e-07|38.9|osa:4332111|two-component response regulator ARR-B family	-0.671463	0.144174	0.982645	0.000449173	0.646804	0.165091	0.427215	0.398164	-0.604579	0.203623	0.468081	0.349157	0.269561	0.605451	-0.607577	0.200778	0.706468	0.116596	0.565011	0.24267	-0.77915	0.0677764	-0.0441665	0.933793	-0.341625	0.507497	-0.353398	0.491971	0.408677	0.421112
Cs5g26470	-	GATA	turquoise	1.22002	1.0562	1.03624	AT4G36240.1	4e-36	GATA transcription factor 7	33.3697	7.76322	2.75696	14.3249	3.73332	1.34428	-	GO:0046914//transition metal ion binding;GO:0003677//DNA binding;GO:0001071	GO:0006351//transcription, DNA-dependent		-0.841903	0.0355161	0.64436	0.167229	0.973099	0.00107576	0.362704	0.479802	-0.662912	0.151291	0.723931	0.103801	0.269808	0.605109	-0.321793	0.533971	0.378753	0.459037	0.555389	0.252573	-0.595083	0.212742	-0.602292	0.205804	0.00063841	0.999042	-0.694912	0.12542	0.837038	0.0376711
Cs1g23790	Plant hormone signal transduction	GRAS	turquoise	0.115992	-1.26573	1.25864	AT4G36710.1	1e-162	GRAS family transcription factor	9.4319	2.53973	1.95419	8.70326	6.10675	0.816733	-	-	GO:0010468//regulation of gene expression	K14494|1|2e-20|99.0|vvi:100232937|DELLA protein	-0.853982	0.0304254	0.907419	0.01246	0.893156	0.0165137	0.317199	0.540159	-0.735894	0.0954172	0.504541	0.307407	0.313956	0.544538	-0.418606	0.408768	0.77296	0.071469	0.417759	0.409815	-0.77623	0.0695071	-0.355755	0.48888	-0.301918	0.560883	-0.368569	0.472181	0.583719	0.223866
Cs6g15330	-	GRF	green	-0.25261	-1.73898	-0.243864	AT3G52910.1	2e-86	growth-regulating factor 4	1.705	1.14714	0.969198	2.03127	3.82914	1.14769	GO:0044424//intracellular part	GO:0030528//transcription regulator activity;GO:0005488//binding;GO:0016787//hydrolase activity	GO:0048827//phyllome development;GO:0044260;GO:0090304		-0.164296	0.755773	0.742463	0.0909475	0.120876	0.819569	0.226854	0.665557	-0.299335	0.564407	0.195445	0.710566	-0.0476439	0.928588	-0.432142	0.392138	0.421814	0.404805	0.397923	0.43462	-0.507005	0.304656	0.370283	0.46996	-0.252173	0.629759	-0.0726743	0.89118	0.0851952	0.872516
Cs1g23760	-	HD-ZIP	green	-2.95305	-1.10607	-0.674249	AT4G36740.1	8e-63	homeobox protein 40	0.459671	2.48325	1.33448	3.55962	5.34542	2.12952	GO:0043231//intracellular membrane-bounded organelle	GO:0003677//DNA binding;GO:0001071	GO:0010468//regulation of gene expression;GO:0009725//response to hormone stimulus;GO:0006351//transcription, DNA-dependent;GO:0048513//organ development		0.0803363	0.879755	0.346227	0.501411	-0.288012	0.579928	0.148899	0.778302	0.0601794	0.90984	-0.28323	0.586515	0.168996	0.748919	-0.380555	0.456724	0.424056	0.402043	0.00144742	0.997829	-0.208874	0.691246	0.501877	0.310391	-0.441218	0.38112	0.352184	0.493566	-0.499503	0.313059
Cs4g13650	-	HRT-like	brown	0.242738	-1.23926	-0.641828	AT5G56780.1	1e-93	effector of transcription2	15.286	4.3914	1.63828	12.9188	10.3671	2.55622	-	-	-		-0.847099	0.0332807	0.942939	0.00479111	0.894527	0.0161001	0.357771	0.486241	-0.666169	0.148563	0.537063	0.271859	0.319036	0.537683	-0.549324	0.258895	0.74401	0.0899086	0.554689	0.2533	-0.851731	0.0313458	-0.268943	0.606312	-0.223174	0.670796	-0.489386	0.324524	0.627814	0.182006
Cs9g07650	-	HSF	turquoise	-1.30194	0.0905484	-0.14692	AT3G22830.1	1e-135	heat shock transcription factor A6B	4.3138	14.2379	19.6767	10.6361	13.3718	21.7861	-	GO:0003677//DNA binding	-		0.938307	0.00559161	-0.872314	0.0234148	-0.954085	0.00311383	-0.585286	0.222319	0.819663	0.0458495	-0.760297	0.0792997	-0.434567	0.389183	0.479113	0.336321	-0.582401	0.225171	-0.59423	0.213569	0.65101	0.161438	0.575518	0.232035	0.32128	0.534662	0.582098	0.225471	-0.6691	0.146127
Cs4g14590	-	HSF	yellow	-1.15658	-0.358841	-0.157579	AT2G26150.1	1e-82	heat shock transcription factor A2	2.95514	8.01672	14.464	6.58785	10.2806	16.1333	GO:0043231//intracellular membrane-bounded organelle	GO:0030528//transcription regulator activity;GO:0001071;GO:0003677//DNA binding	GO:0009408//response to heat;GO:0006350//transcription;GO:0010557//positive regulation of macromolecule biosynthetic process		0.981706	0.000498952	-0.798138	0.0570095	-0.929183	0.00734507	-0.688024	0.130811	0.808372	0.0515637	-0.727554	0.101229	-0.606277	0.202009	0.507978	0.303573	-0.602947	0.205179	-0.532929	0.276286	0.563556	0.244158	0.674829	0.141413	0.446213	0.375102	0.527411	0.282237	-0.54032	0.268392
Cs8g04300	-	LBD	blue	-1.33911	-1.66001	0.423267	AT3G49940.1	7e-66	LOB domain-containing protein 38	5.87526	0.961803	2.39638	14.8641	3.03948	1.78706	-	-	-		-0.614743	0.194044	0.465747	0.351895	0.575782	0.23177	-0.0970263	0.854917	-0.331285	0.521251	-0.171888	0.744707	0.406966	0.423252	-0.203598	0.698823	0.927131	0.00777129	-0.186682	0.72323	-0.595626	0.212216	-0.188901	0.720019	-0.36017	0.483106	0.178191	0.735542	0.0766648	0.885228
Cs7g30620	Pyrimidine metabolism	LBD	yellow	-3.12297	0.121573	0.20171	AT2G30130.1	1e-79	Lateral organ boundaries (LOB) domain family protein	1.70445	18.4742	38.7462	14.8489	16.9812	33.6906	-	GO:0005488//binding	GO:0009887//organ morphogenesis	K01955|1|2e-16|85.1|vvi:100262205|carbamoyl-phosphate synthase large subunit [EC:6.3.5.5]!K13944|3|2e-13|75.5|rcu:RCOM_0993260|LOB domain-containing protein 16	0.920038	0.00933519	-0.895141	0.0159165	-0.902501	0.0137955	-0.670062	0.14533	0.687723	0.131049	-0.737081	0.0946023	-0.518972	0.291429	0.690978	0.128487	-0.582903	0.224674	-0.734605	0.0963053	0.72776	0.101083	0.438856	0.383977	0.290116	0.577036	0.677364	0.139349	-0.617501	0.191478
Cs7g26710	-	LBD	blue	-2.16717	-0.031266	-1.6642	AT3G02550.1	1e-79	LOB domain-containing protein 41	8.10024	2.66724	0.684101	36.3816	2.72567	2.16817	-	-	-		-0.59651	0.211362	0.38192	0.454974	0.498011	0.314741	-0.0443952	0.933451	-0.241581	0.644677	-0.259128	0.620009	0.533422	0.275756	-0.261789	0.616288	0.936404	0.00593799	-0.233496	0.656121	-0.536735	0.27221	-0.181336	0.730977	-0.429216	0.395712	0.234727	0.654376	-0.0706156	0.894253
Cs7g11810	-	MIKC	purple	0.57533	1.00557	-0.10712	AT1G69120.1	1e-119	K-box region and MADS-box transcription factor family protein	5.42423	4.16753	2.55773	3.64038	2.07573	2.75486	GO:0043231//intracellular membrane-bounded organelle	GO:0030528//transcription regulator activity;GO:0001071;GO:0003677//DNA binding;GO:0046983//protein dimerization activity	GO:0010468//regulation of gene expression;GO:0010074//maintenance of meristem identity;GO:0009791//post-embryonic development;GO:0006351//transcription, DNA-dependent;GO:0003006//reproductive developmental process;GO:0010557//positive regulation of macromolecule biosynthetic process		-0.805751	0.0529342	0.366811	0.47446	0.840798	0.0360002	0.515001	0.295794	-0.506168	0.30559	0.658452	0.155061	0.513444	0.297512	-0.352004	0.493802	0.2309	0.659805	0.480794	0.33438	-0.350705	0.49551	-0.738916	0.0933492	-0.0748717	0.887902	-0.671861	0.143847	0.619102	0.189994
Cs5g17820	-	MIKC	blue	-2.15146	-1.41629	-0.686222	AT4G09960.1	1e-124	K-box region and MADS-box transcription factor family protein	1.35081	1.42562	1.46259	6.00137	3.80497	2.35341	GO:0043231//intracellular membrane-bounded organelle	GO:0003677//DNA binding;GO:0001071	GO:0010468//regulation of gene expression;GO:0006351//transcription, DNA-dependent		-0.257688	0.622024	0.398661	0.433688	0.132349	0.802635	-0.152389	0.773185	-0.0196467	0.970534	-0.458965	0.359893	0.309149	0.55105	-0.319724	0.536755	0.865005	0.0261055	-0.224	0.66962	-0.52602	0.283744	0.293209	0.57279	-0.390989	0.443403	0.39959	0.432517	-0.300813	0.562391
Cs6g21530	-	MYB	turquoise	1.06103	0.661918	-0.350779	AT5G15310.1	1e-135	myb domain protein 16	8.82988	3.08744	1.1765	4.23208	1.95138	1.50033	-	-	-		-0.852896	0.0308678	0.65735	0.155998	0.972304	0.00113996	0.408695	0.42109	-0.632154	0.178079	0.735535	0.0956641	0.311165	0.548317	-0.398763	0.433559	0.377819	0.460238	0.614086	0.194658	-0.621519	0.187764	-0.578044	0.229506	0.0066782	0.989983	-0.742822	0.0907057	0.832021	0.0399556
Cs2g12700	-	MYB	green	-2.41248	0.378125	0	AT1G68320.1	4e-97	myb domain protein 62	0.799068	4.79638	-	4.25415	3.69052	-	-	-	-		-0.498644	0.314026	0.436734	0.38655	0.148915	0.778278	0.71255	0.112066	-0.341166	0.508106	0.0870582	0.869743	0.819786	0.045789	-0.551807	0.2563	0.606472	0.201824	0.0932186	0.860577	-0.152017	0.77373	-0.2281	0.663784	-0.864427	0.0263241	0.154941	0.769448	-0.4346	0.389143
Cs6g01750	-	MYB	cyan	-2.72123	-1.37007	-0.683648	AT1G09540.1	1e-124	myb domain protein 61	1.81503	1.86766	4.0717	11.969	4.82758	6.53995	-	-	GO:0010118//stomatal movement;GO:0050789//regulation of biological process;GO:0009725//response to hormone stimulus;GO:0003006//reproductive developmental process		-0.0450862	0.932416	0.0410302	0.938489	-0.016935	0.9746	-0.476326	0.339546	0.25813	0.621404	-0.724454	0.103428	0.170415	0.746853	-0.0904816	0.864648	0.706065	0.116899	-0.472905	0.343523	-0.373034	0.466403	0.355046	0.489809	-0.150851	0.775439	0.520042	0.290259	-0.367463	0.473615
Cs3g23950	-	MYB	yellow	0.0630704	2.0725	9.6626	AT3G50060.1	5e-58	myb domain protein 77	13.8188	14.0615	0.81046	13.2277	3.3431	-	GO:0043231//intracellular membrane-bounded organelle	GO:0003676//nucleic acid binding	GO:0010468//regulation of gene expression		-0.944	0.00461619	0.537098	0.271822	0.785836	0.0638881	0.739174	0.0931736	-0.636198	0.174453	0.530885	0.278485	0.852667	0.0309615	-0.511843	0.299283	0.587443	0.220195	0.342288	0.50662	-0.369665	0.47076	-0.753691	0.0835306	-0.57066	0.236929	-0.372961	0.466498	0.24993	0.632911
Cs8g02020	-	MYB_related	saddlebrown	-0.708945	-0.634965	-1.19156	AT5G58340.2	7e-18	myb-like HTH transcriptional regulator family protein	7.47825	6.96914	5.66031	12.224	10.8224	12.9281	-	GO:0003676//nucleic acid binding;GO:0001071	GO:0012501//programmed cell death;GO:0050789//regulation of biological process;GO:0009555//pollen development;GO:0009900		0.0760424	0.886156	0.154868	0.769555	-0.0730188	0.890667	-0.356982	0.487273	0.547789	0.260504	-0.565398	0.242275	0.0601074	0.909948	-0.538049	0.270808	0.477126	0.33862	0.0872418	0.869469	-0.619785	0.189363	0.747358	0.0876793	0.236843	0.651378	0.0275554	0.958677	-0.156793	0.766738
Cs7g31610	-	MYB_related	turquoise	-1.08721	0.263721	0.151884	AT3G11280.2	1e-96	Duplicated homeodomain-like superfamily protein	26.9982	85.2267	89.3691	57.3614	70.9884	80.4389	GO:0043231//intracellular membrane-bounded organelle	GO:0003676//nucleic acid binding	GO:0010468//regulation of gene expression		0.782539	0.0657923	-0.777441	0.068787	-0.950993	0.00354368	-0.220544	0.674547	0.564204	0.243495	-0.613139	0.195543	-0.150684	0.775684	0.439059	0.383731	-0.501016	0.311358	-0.623089	0.18632	0.812697	0.0493379	0.320306	0.535972	-0.104162	0.844322	0.69646	0.124221	-0.864572	0.0262691
Cs2g27940	-	MYB_related	red	-6.20575	-2.84328	-2.17545	AT3G27810.1	9e-55	myb domain protein 21	-	1.02002	7.00329	0.0738103	7.32013	31.6357	GO:0043231//intracellular membrane-bounded organelle	GO:0003676//nucleic acid binding;GO:0001071	GO:0010468//regulation of gene expression;GO:0006351//transcription, DNA-dependent		0.755596	0.0823002	-0.568342	0.239278	-0.603161	0.204974	-0.655822	0.157303	0.944457	0.00454184	-0.591206	0.216511	-0.521541	0.288619	0.0370519	0.944448	-0.476652	0.339169	-0.0629502	0.905699	0.0653442	0.902123	0.823446	0.0440053	0.788653	0.0622814	0.00771331	0.98843	-0.155012	0.769344
Cs8g14700	-	NAC	red	1.74294	1.48683	1.88424	AT3G44350.2	6e-78	NAC domain containing protein 61	7.56062	5.95495	5.32107	2.25881	2.1247	1.4414	-	-	-		-0.441179	0.381166	0.112164	0.83246	0.491125	0.322543	0.49799	0.314764	-0.647125	0.164811	0.787026	0.0632067	0.137567	0.794952	0.194263	0.712271	-0.267024	0.608984	0.255689	0.624824	0.225353	0.667692	-0.861668	0.0273801	-0.128582	0.808191	-0.431287	0.393182	0.506635	0.305069
Cs1g06760	-	NAC	yellow	-1.23206	-0.377009	-0.0528251	AT4G27410.2	1e-136	NAC (No Apical Meristem) domain transcriptional regulator superfamily protein	41.6983	100.333	290.495	97.9502	130.297	301.328	-	-	-		0.943139	0.00475784	-0.848046	0.0328809	-0.82814	0.0417658	-0.798603	0.0567568	0.7663	0.075542	-0.707843	0.115565	-0.672569	0.143264	0.638118	0.172742	-0.621299	0.187966	-0.595211	0.212618	0.566021	0.241639	0.565624	0.242045	0.538829	0.269977	0.503436	0.308644	-0.413156	0.415528
Cs5g29650	-	NAC	green	-1.40371	-1.84651	-0.22679	AT4G28530.1	7e-95	NAC domain containing protein 74	0.816765	1.28869	1.14966	2.16101	4.63448	1.34536	-	GO:0003676//nucleic acid binding;GO:0001071	GO:0010468//regulation of gene expression;GO:0032501//multicellular organismal process		0.0969301	0.85506	0.487186	0.327038	-0.203094	0.699547	0.119567	0.821505	-0.0804888	0.879527	-0.0686984	0.897115	-0.0815591	0.877933	-0.306005	0.55532	0.308828	0.551486	0.162001	0.759124	-0.27	0.604842	0.516763	0.293854	-0.294976	0.57037	0.194797	0.7115	-0.235793	0.652866
Cs2g13920	-	NAC	brown	0.111081	-1.9438	-2.54872	AT5G14000.1	2e-53	NAC domain containing protein 84	6.5064	2.32872	0.149319	6.02424	8.959	0.873687	-	-	-		-0.594101	0.213694	0.969096	0.00141784	0.572484	0.235086	0.418838	0.40848	-0.567512	0.240122	0.463538	0.354492	0.20611	0.695212	-0.600485	0.207535	0.642424	0.168931	0.584695	0.222902	-0.748589	0.0868654	0.0280423	0.957948	-0.31267	0.546278	-0.348502	0.498411	0.387233	0.448184
Cs7g10990	-	SBP	turquoise	1.31374	1.09367	0.953782	AT5G50670.1	3e-51	Squamosa promoter-binding protein-like (SBP domain) transcription factor family protein	4.30958	2.24606	2.00889	1.73365	1.05243	1.03714	-	-	-		-0.667526	0.147433	0.376383	0.462085	0.802825	0.0544843	0.392655	0.441286	-0.667142	0.147752	0.804897	0.0533847	0.158185	0.764701	-0.0411241	0.938349	0.024185	0.96373	0.442932	0.379051	-0.217133	0.679419	-0.768737	0.0740393	0.0270792	0.959391	-0.644265	0.167312	0.78478	0.0644951
Cs3g23280	-	WOX	turquoise	3.5388	1.37812	0	AT1G46480.1	3e-81	WUSCHEL related homeobox 4	7.98543	0.912998	-	0.687088	0.351247	-	GO:0043231//intracellular membrane-bounded organelle	GO:0003677//DNA binding;GO:0001071	GO:0010468//regulation of gene expression;GO:0006351//transcription, DNA-dependent		-0.673457	0.142536	0.565744	0.241922	0.866767	0.0254439	0.34022	0.50936	-0.580499	0.22706	0.821127	0.0451318	0.065927	0.901253	-0.269975	0.604876	0.103217	0.845724	0.679714	0.137447	-0.504607	0.307333	-0.512541	0.29851	0.203674	0.698714	-0.829089	0.0413197	0.936886	0.00584939
Cs2g02790	Plant-pathogen interaction	WRKY	yellow	-1.10777	-0.319502	0.0195269	AT4G04450.1	1e-166	WRKY family transcription factor	3.04619	9.3444	26.0298	6.56491	11.6609	25.6798	-	-	GO:0006350//transcription	K13424|1|6e-11|68.2|zma:100281160|WRKY transcription factor 33	0.961855	0.00215479	-0.855039	0.0299976	-0.854638	0.0301595	-0.74628	0.088394	0.737144	0.0945588	-0.654652	0.158304	-0.684122	0.133909	0.658084	0.155374	-0.683217	0.134633	-0.574811	0.232744	0.624232	0.185273	0.538109	0.270744	0.518443	0.29201	0.492714	0.320737	-0.417584	0.410032
Cs6g21230	-	ZF-HD	turquoise	1.27453	0.168307	-0.120481	AT3G28917.1	1e-44	mini zinc finger 2	30.0652	12.9687	9.48137	12.4277	11.5407	10.3072	-	-	-		-0.704475	0.118097	0.599002	0.208959	0.883546	0.0195528	0.375767	0.462879	-0.583422	0.22416	0.825159	0.0431819	0.11118	0.833917	-0.326307	0.527911	0.141816	0.788702	0.707864	0.115549	-0.539174	0.26961	-0.505868	0.305924	0.177387	0.736711	-0.843788	0.0346972	0.92731	0.00773362
[truncated: 34 more columns]

## Sheet: WT TFs
Gene ID	KEGG pathway	moduleColor	WT1_RPKM	WT2_RPKM	WT3_RPKM	Family	Best hit in A.thaliana	Blast e value	Description for the best hit	GO.Component	GO.Function	GO.Process	Blast nr	KO annotation	MM.yellow	p.MM.yellow	MM.brown	p.MM.brown	MM.turquoise	p.MM.turquoise	MM.midnightblue	p.MM.midnightblue	MM.red	p.MM.red	MM.lightgreen	p.MM.lightgreen	MM.grey60	p.MM.grey60	MM.darkred	p.MM.darkred	MM.blue	p.MM.blue	MM.darkgrey	p.MM.darkgrey	MM.greenyellow	p.MM.greenyellow	MM.black	p.MM.black	MM.white	p.MM.white	MM.violet	p.MM.violet	MM.tan	p.MM.tan	MM.green	p.MM.green	MM.purple	p.MM.purple	MM.lightcyan
Cs9g12530	-	yellow	0.514641	8.94506	32.0196	NAC	AT1G77450.1	2e-13	NAC domain containing protein 32	-	-	-	gi|296044562|gb|ADG85701.1|/2.47365e-07/putative NAC transcription factor [Triticum aestivum]		0.951003	0.00354223	-0.842344	0.0353236	-0.815198	0.0480722	-0.732444	0.0978027	0.802851	0.0544702	-0.609861	0.198622	-0.68913	0.129939	0.555867	0.252078	-0.725908	0.102394	-0.444645	0.376987	0.547533	0.260774	0.584658	0.222938	0.637101	0.173648	0.345321	0.502607	-0.326141	0.528134	-0.383599	0.452824	0.278221	0.593437	-0.424801
Cs8g18860	Plant hormone signal transduction	yellow	2.0963	3.8918	9.44609	G2-like	AT3G46640.2	1e-86	Homeodomain-like superfamily protein	-	-	GO:0010468//regulation of gene expression;GO:0048511//rhythmic process	gi|147860003|emb|CAN81044.1|/3.61766e-81/hypothetical protein VITISV_006762 [Vitis vinifera]	K14491|1|5e-23|108|pop:POPTR_419669|two-component response regulator ARR-B family	0.88728	0.0183425	-0.723699	0.103967	-0.688238	0.130642	-0.794197	0.0591738	0.837117	0.0376355	-0.578245	0.229306	-0.736602	0.0949306	0.423225	0.403066	-0.653914	0.158937	-0.292172	0.574212	0.326617	0.527496	0.683753	0.134204	0.792258	0.0602523	0.180556	0.732109	-0.15124	0.77487	-0.375268	0.463521	0.262851	0.614804	-0.38426
Cs7g28700	-	yellow	2.12063	3.79432	12.4046	C2H2	AT2G37430.1	2e-35	C2H2 and C2HC zinc fingers superfamily protein	-	-	-	gi|255575128|ref|XP_002528469.1|/7.25999e-52/nucleic acid binding protein, putative [Ricinus communis]		0.840639	0.0360705	-0.901525	0.0140686	-0.760462	0.0791957	-0.590836	0.216873	0.494238	0.319007	-0.471189	0.345523	-0.594375	0.213428	0.841469	0.0357062	-0.755161	0.0825809	-0.6616	0.152396	0.830493	0.0406635	0.177069	0.737173	0.348009	0.49906	0.520507	0.289749	-0.388695	0.44632	-0.511237	0.299954	0.105851	0.841816	-0.211777
Cs7g27620	Pyrimidine metabolism	yellow	0.609107	2.90623	12.5244	LBD	AT1G07900.1	4e-65	LOB domain-containing protein 1	-	-	-	gi|315633204|gb|ADU54137.1|/1.06442e-55/lateral organ boundaries domain 1 [Populus tremula x Populus alba]	K01955|1|1e-48|126|vvi:100262205|carbamoyl-phosphate synthase large subunit [EC:6.3.5.5]!K13944|3|1e-18|58.9|pop:POPTR_559669|LOB domain-containing protein 16	0.848273	0.0327853	-0.676691	0.139896	-0.678803	0.138183	-0.775752	0.0697924	0.917492	0.00993059	-0.654482	0.158449	-0.63445	0.176017	0.263779	0.613508	-0.5394	0.26937	-0.247283	0.636636	0.210532	0.688868	0.77671	0.0692212	0.775791	0.0697691	0.164667	0.755233	-0.20448	0.697556	-0.304136	0.557862	0.332604	0.519491	-0.466134
Cs7g25680	-	yellow	139.399	66.3146	27.8094	GATA	AT3G54810.2	3e-77	Plant-specific GATA-type zinc finger transcription factor family protein	-	-	-	gi|255586867|ref|XP_002534043.1|/1.4794e-87/GATA transcription factor, putative [Ricinus communis]		-0.995805	2.64e-05	0.6931	0.126828	0.920577	0.00921154	0.619008	0.190081	-0.737613	0.094238	0.588734	0.218928	0.697217	0.123637	-0.475794	0.340164	0.672382	0.143418	0.3924	0.441611	-0.53698	0.271949	-0.711935	0.11252	-0.476437	0.339418	-0.428155	0.397011	0.445446	0.376025	0.030463	0.95432	-0.534002	0.275134	0.471518
Cs7g03570	-	yellow	41.8405	45.8072	106.719	NAC	AT1G69490.1	1e-115	NAC-like, activated by AP3/PI	-	-	-	gi|260600584|gb|ACX47024.1|/1.16449e-69/NAP-like transcription factor [Vitis vinifera]		0.798179	0.0569872	-0.831181	0.0403443	-0.713737	0.111191	-0.649098	0.163094	0.393066	0.440765	-0.497278	0.315568	-0.621569	0.187718	0.91862	0.00966457	-0.640654	0.170493	-0.753779	0.0834736	0.796793	0.057744	0.148984	0.778178	0.270269	0.604468	0.624613	0.184924	-0.388507	0.44656	-0.469164	0.347889	0.190316	0.717972	-0.0352498
Cs7g02940	-	yellow	82.2555	77.9665	25.412	NAC	AT5G13180.1	1e-107	NAC domain containing protein 83	-	GO:0030528//transcription regulator activity;GO:0003676//nucleic acid binding;GO:0001071	GO:0010468//regulation of gene expression;GO:0032501//multicellular organismal process;GO:0010087//phloem or xylem histogenesis	gi|337733646|gb|AEI72272.1|/2.40145e-115/NAC domain transcription factor [Citrus trifoliata]		-0.916319	0.0102108	0.837084	0.0376504	0.791925	0.0604387	0.814694	0.0483261	-0.848378	0.0327412	0.740375	0.0923577	0.631458	0.178706	-0.528121	0.281468	0.581502	0.226063	0.529711	0.279751	-0.467138	0.350262	-0.626008	0.18365	-0.610157	0.198343	-0.426706	0.398788	0.382537	0.454184	0.400302	0.43162	-0.352703	0.492884	0.375472
Cs6g09040	Plant hormone signal transduction	yellow	12.88	17.5202	37.9982	GRAS	AT4G08250.1	3e-23	GRAS family transcription factor	-	-	-	gi|224140467|ref|XP_002323604.1|/4.16852e-130/GRAS family transcription factor [Populus trichocarpa]	K14494|1|4e-16|84.0|ath:AT3G03450|DELLA protein	0.909748	0.0118505	-0.779439	0.0676057	-0.805934	0.052838	-0.736512	0.0949922	0.931188	0.00693974	-0.733103	0.0973447	-0.568799	0.238814	0.338588	0.511526	-0.564327	0.243369	-0.386595	0.448997	0.37259	0.466977	0.738032	0.0939521	0.637641	0.173166	0.325623	0.528828	-0.393174	0.440628	-0.288262	0.579583	0.390398	0.444154	-0.531204
Cs5g22140	-	yellow	31.1827	16.2361	8.0717	bHLH	AT1G05710.5	1e-68	basic helix-loop-helix (bHLH) DNA-binding superfamily protein	GO:0043231//intracellular membrane-bounded organelle	GO:0001071	GO:0010468//regulation of gene expression;GO:0009725//response to hormone stimulus	gi|255588215|ref|XP_002534538.1|/8.59301e-17/transcription factor, putative [Ricinus communis]		-0.992979	7.38e-05	0.76051	0.0791649	0.951371	0.00348961	0.538612	0.270208	-0.706026	0.116928	0.555705	0.252246	0.63487	0.17564	-0.522021	0.288095	0.733284	0.0972194	0.432559	0.391629	-0.658197	0.155278	-0.60662	0.201685	-0.401916	0.429587	-0.45709	0.362115	0.504408	0.307555	0.0787372	0.882138	-0.458618	0.360304	0.516158
Cs4g19480	-	yellow	6.18185	12.5145	16.1737	ERF	AT5G11590.1	7e-85	Integrase-type DNA-binding superfamily protein	-	-	GO:0010468//regulation of gene expression;GO:0016049//cell growth;GO:0006350//transcription	gi|255550908|ref|XP_002516502.1|/6.63376e-63/Transcriptional factor TINY, putative [Ricinus communis]		0.904047	0.0133688	-0.645627	0.166119	-0.837208	0.0375947	-0.380822	0.456381	0.786266	0.0636411	-0.388549	0.446506	-0.561239	0.246534	0.205358	0.696293	-0.782248	0.0659613	-0.0737001	0.88965	0.462573	0.355629	0.683391	0.134494	0.56784	0.239788	0.101805	0.847821	-0.320508	0.5357	-0.0351733	0.947262	0.303803	0.558315	-0.729662
Cs4g15820	-	yellow	7.24771	23.6863	59.6014	HSF	AT3G24520.1	7e-98	heat shock transcription factor C1	GO:0043231//intracellular membrane-bounded organelle	GO:0003677//DNA binding;GO:0001071	GO:0006351//transcription, DNA-dependent	gi|255546499|ref|XP_002514309.1|/2.25554e-78/DNA binding protein, putative [Ricinus communis]		0.96625	0.00168938	-0.862416	0.027092	-0.86326	0.0267684	-0.674819	0.141421	0.796122	0.0581122	-0.608309	0.200086	-0.649717	0.162557	0.556237	0.251694	-0.745974	0.0885977	-0.461797	0.356545	0.609426	0.199031	0.566804	0.240841	0.57118	0.236402	0.382183	0.454638	-0.395613	0.43754	-0.345979	0.501738	0.294071	0.571608	-0.475963
Cs3g21660	-	yellow	1.6528	3.29078	9.80682	ERF	AT2G33710.1	1e-36	Integrase-type DNA-binding superfamily protein	-	-	-	gi|359493145|ref|XP_002264797.2|/4.45533e-18/PREDICTED: uncharacterized protein LOC100262406 [Vitis vinifera]		0.946153	0.00427124	-0.890302	0.0173903	-0.842657	0.0351875	-0.711217	0.113052	0.799476	0.0562831	-0.647975	0.16407	-0.626689	0.183029	0.585288	0.222317	-0.711148	0.113103	-0.518746	0.291677	0.610607	0.197919	0.534662	0.274427	0.563286	0.244434	0.416297	0.411627	-0.406406	0.423953	-0.410345	0.41903	0.2743	0.598869	-0.437492
Cs3g18060	Pyrimidine metabolism	yellow	26.6915	12.9439	3.81493	LBD	AT1G07900.1	1e-50	LOB domain-containing protein 1	GO:0005618//cell wall	-	-	gi|224084630|ref|XP_002307366.1|/5.69041e-125/predicted protein [Populus trichocarpa]	K01955|1|4e-32|137|vvi:100262205|carbamoyl-phosphate synthase large subunit [EC:6.3.5.5]!K13944|3|1e-08|59.3|rcu:RCOM_0993260|LOB domain-containing protein 16	-0.937798	0.00568336	0.598597	0.209348	0.736537	0.0949755	0.74153	0.0915765	-0.666824	0.148017	0.456889	0.362354	0.880412	0.0205969	-0.520369	0.289901	0.699369	0.121983	0.271169	0.603217	-0.384242	0.452002	-0.696497	0.124193	-0.69974	0.121699	-0.238894	0.648476	0.134255	0.799827	0.147252	0.780718	-0.404148	0.426784	0.275757
Cs2g23600	-	yellow	2.65155	8.00979	13.972	C3H	AT1G03790.1	2e-96	Zinc finger C-x8-C-x5-C-x3-H type family protein	-	GO:0046914//transition metal ion binding	GO:0050789//regulation of biological process	gi|224133466|ref|XP_002328049.1|/8.60371e-82/predicted protein [Populus trichocarpa]		0.904008	0.0133795	-0.876616	0.0218962	-0.885852	0.018801	-0.478009	0.337598	0.531933	0.277356	-0.481131	0.333991	-0.548616	0.259637	0.746496	0.088251	-0.777125	0.0689743	-0.612701	0.195953	0.87166	0.0236499	0.273632	0.599796	0.255197	0.625514	0.555602	0.252352	-0.523802	0.286154	-0.31067	0.548988	0.238412	0.649158	-0.372363
Cs2g19010	Circadian rhythm - plant	yellow	1.33789	4.55963	8.85363	CO-like	AT3G07650.4	1e-159	CONSTANS-like 9	GO:0043231//intracellular membrane-bounded organelle;GO:0016020//membrane	GO:0046914//transition metal ion binding;GO:0001071	GO:0010468//regulation of gene expression;GO:0048581	gi|224131908|ref|XP_002321208.1|/6.51076e-82/predicted protein [Populus trichocarpa]	K12135|1|1e-14|80.9|ath:AT5G15840|zinc finger protein CONSTANS	0.977914	0.00072629	-0.80653	0.0525251	-0.848567	0.0326614	-0.686538	0.131988	0.736319	0.0951246	-0.54854	0.259717	-0.736215	0.0951967	0.593684	0.214099	-0.769088	0.0738247	-0.429666	0.395162	0.596693	0.211185	0.577741	0.229809	0.591787	0.215945	0.36316	0.479208	-0.330968	0.521675	-0.293596	0.57226	0.31923	0.537421	-0.409377
Cs1g24225	-	yellow	3.28067	2.19315	-	MYB_related	AT1G75250.2	7e-35	RAD-like 6	GO:0043231//intracellular membrane-bounded organelle	GO:0003676//nucleic acid binding	GO:0010468//regulation of gene expression	gi|297802294|ref|XP_002869031.1|/7.21649e-22/At4g36570 [Arabidopsis lyrata subsp. lyrata]		-0.946548	0.00420935	0.750515	0.0855999	0.78353	0.0652169	0.829255	0.0412418	-0.703571	0.118781	0.627742	0.182071	0.794436	0.0590416	-0.65179	0.160765	0.634821	0.175684	0.517536	0.293005	-0.497279	0.315567	-0.608606	0.199805	-0.603645	0.204512	-0.440682	0.381767	0.29254	0.573708	0.304397	0.557507	-0.405374	0.425246	0.226222
Cs1g06760	-	yellow	97.9502	130.297	301.328	NAC	AT4G27410.2	1e-136	NAC (No Apical Meristem) domain transcriptional regulator superfamily protein	-	-	-	gi|206584345|gb|ACI15345.1|/1.89838e-129/NAC domain protein NAC4 [Gossypium hirsutum]		0.943139	0.00475784	-0.848046	0.0328809	-0.82814	0.0417658	-0.798603	0.0567568	0.7663	0.075542	-0.707843	0.115565	-0.672569	0.143264	0.638118	0.172742	-0.621299	0.187966	-0.595211	0.212618	0.566021	0.241639	0.565624	0.242045	0.538829	0.269977	0.503436	0.308644	-0.413156	0.415528	-0.37541	0.463339	0.373279	0.466088	-0.31522
Cs2g02790	Plant-pathogen interaction	yellow	6.56491	11.6609	25.6798	WRKY	AT4G04450.1	1e-166	WRKY family transcription factor	-	-	GO:0006350//transcription	gi|255554813|ref|XP_002518444.1|/1.04459e-132/WRKY transcription factor, putative [Ricinus communis]	K13424|1|6e-11|68.2|zma:100281160|WRKY transcription factor 33	0.961855	0.00215479	-0.855039	0.0299976	-0.854638	0.0301595	-0.74628	0.088394	0.737144	0.0945588	-0.654652	0.158304	-0.684122	0.133909	0.658084	0.155374	-0.683217	0.134633	-0.574811	0.232744	0.624232	0.185273	0.538109	0.270744	0.518443	0.29201	0.492714	0.320737	-0.417584	0.410032	-0.352137	0.493626	0.353769	0.491485	-0.342992
Cs3g23950	-	yellow	13.2277	3.3431	-	MYB	AT3G50060.1	5e-58	myb domain protein 77	GO:0043231//intracellular membrane-bounded organelle	GO:0003676//nucleic acid binding	GO:0010468//regulation of gene expression	gi|224137362|ref|XP_002327107.1|/7.29144e-73/predicted protein [Populus trichocarpa]		-0.944	0.00461619	0.537098	0.271822	0.785836	0.0638881	0.739174	0.0931736	-0.636198	0.174453	0.530885	0.278485	0.852667	0.0309615	-0.511843	0.299283	0.587443	0.220195	0.342288	0.50662	-0.369665	0.47076	-0.753691	0.0835306	-0.57066	0.236929	-0.372961	0.466498	0.24993	0.632911	-0.00834884	0.987477	-0.580833	0.226728	0.239664
Cs6g21120	-	yellow	2.96457	-	0.143316	bHLH	AT3G28857.1	1e-45	basic helix-loop-helix (bHLH) DNA-binding family protein	GO:0043231//intracellular membrane-bounded organelle	GO:0001071	GO:0048506;GO:0009725//response to hormone stimulus;GO:0010468//regulation of gene expression;GO:0000902//cell morphogenesis;GO:0009639//response to red or far red light	gi|255552902|ref|XP_002517494.1|/3.41626e-18/transcription regulator, putative [Ricinus communis]		-0.946522	0.00421337	0.516493	0.294152	0.88253	0.0198882	0.49089	0.32281	-0.5626	0.245136	0.430011	0.39474	0.729902	0.0995772	-0.450107	0.370435	0.652966	0.159752	0.289344	0.578096	-0.510344	0.300944	-0.690445	0.128905	-0.371871	0.467906	-0.397331	0.435367	0.392702	0.441228	-0.186413	0.723619	-0.602383	0.205717	0.399365
orange1.1t03822	-	turquoise	5.55057	0.791865	-	ERF	AT5G11590.1	1e-64	Integrase-type DNA-binding superfamily protein	-	-	GO:0016049//cell growth;GO:0006350//transcription	gi|255546373|ref|XP_002514246.1|/3.80254e-52/Transcriptional factor TINY, putative [Ricinus communis]		-0.877362	0.0216378	0.691203	0.12831	0.931786	0.00682102	0.184471	0.726432	-0.584088	0.223501	0.34931	0.497346	0.412309	0.416583	-0.365375	0.476326	0.780966	0.0667094	0.272591	0.601241	-0.743124	0.0905027	-0.446322	0.374972	-0.202183	0.700858	-0.349388	0.497243	0.560794	0.246991	-0.0478877	0.928223	-0.331559	0.520886	0.694766
orange1.1t03383	-	turquoise	10.7617	3.75712	3.16381	C2H2	AT3G57670.1	1e-149	C2H2-type zinc finger family protein	GO:0043231//intracellular membrane-bounded organelle	GO:0046914//transition metal ion binding;GO:0001071	GO:0010468//regulation of gene expression;GO:0000904//cell morphogenesis involved in differentiation	gi|297739699|emb|CBI29881.3|/2.01702e-87/unnamed protein product [Vitis vinifera]		-0.854234	0.030323	0.663833	0.150518	0.884107	0.0193685	0.147571	0.780251	-0.498718	0.313943	0.236081	0.652457	0.459959	0.358717	-0.412507	0.416336	0.843256	0.0349276	0.225507	0.667473	-0.768886	0.0739484	-0.371208	0.468763	-0.219512	0.676021	-0.287527	0.580595	0.469294	0.347737	-0.0260601	0.960919	-0.250156	0.632593	0.641006
orange1.1t01518	-	turquoise	6.31557	1.77573	0.671689	Trihelix	AT5G03680.1	2e-98	Duplicated homeodomain-like superfamily protein	-	-	-	gi|224100663|ref|XP_002311966.1|/1.08159e-105/predicted protein [Populus trichocarpa]		-0.91118	0.0114831	0.695933	0.124628	0.996711	1.62e-05	0.389277	0.445579	-0.666816	0.148024	0.650525	0.161858	0.390916	0.443494	-0.402576	0.428758	0.531255	0.278086	0.5162	0.294474	-0.661713	0.152301	-0.591774	0.215957	-0.10826	0.838245	-0.627393	0.182388	0.751362	0.0850458	-0.113836	0.829984	-0.617959	0.191053	0.578117
Cs8g19990	-	turquoise	9.59058	6.47541	2.11698	C2H2	AT2G29660.1	1e-115	zinc finger (C2H2 type) family protein	GO:0031224//intrinsic to membrane;GO:0031410//cytoplasmic vesicle	GO:0046914//transition metal ion binding	GO:0010468//regulation of gene expression	gi|255569285|ref|XP_002525610.1|/1.56228e-129/conserved hypothetical protein [Ricinus communis]		-0.89727	0.0152882	0.874959	0.0224755	0.971006	0.00124877	0.398479	0.433918	-0.67283	0.14305	0.630858	0.179248	0.349649	0.4969	-0.535013	0.274051	0.647814	0.164211	0.607591	0.200765	-0.812513	0.0494321	-0.399059	0.433187	-0.145087	0.783897	-0.615772	0.193084	0.730965	0.0988331	0.175031	0.740135	-0.376899	0.461421	0.578593
Cs8g17270	-	turquoise	23.1571	17.8556	8.01862	Dof	AT5G60200.1	9e-47	TARGET OF MONOPTEROS 6	-	-	-	gi|255582965|ref|XP_002532252.1|/8.90258e-79/zinc finger protein, putative [Ricinus communis]		-0.852031	0.0312222	0.886115	0.018716	0.950411	0.00362767	0.31717	0.540198	-0.686753	0.131817	0.604868	0.203348	0.253592	0.627767	-0.462151	0.356128	0.649068	0.163121	0.563289	0.24443	-0.814509	0.0484191	-0.356217	0.488274	-0.121239	0.819032	-0.564627	0.243062	0.74523	0.0890933	0.19989	0.704158	-0.304278	0.557669	0.656969
Cs8g07470	Regulation of actin cytoskeleton	turquoise	41.225	17.5715	9.02342	bZIP	AT1G75390.1	4e-54	basic leucine-zipper 44	GO:0043231//intracellular membrane-bounded organelle	GO:0003677//DNA binding;GO:0001071;GO:0005515//protein binding	GO:0006351//transcription, DNA-dependent	gi|224105353|ref|XP_002313781.1|/3.62047e-52/predicted protein [Populus trichocarpa]	K04371|1|2e-42|171|vvi:100254083|extracellular signal-regulated kinase 1/2 [EC:2.7.11.24]!K09060|2|7e-09|60.1|vvi:100243644|plant G-box-binding factor	-0.903728	0.0134563	0.778607	0.0680967	0.966236	0.00169081	0.277489	0.59445	-0.610015	0.198476	0.46356	0.354467	0.4061	0.424336	-0.468265	0.348942	0.745109	0.0891738	0.430304	0.394382	-0.801497	0.0551944	-0.420022	0.407016	-0.170045	0.747392	-0.480627	0.334573	0.640818	0.170348	0.0414752	0.937823	-0.35879	0.484909	0.637185
Cs7g16660	-	turquoise	9.02691	0.922932	0.0685751	bHLH	AT3G07340.1	1e-135	basic helix-loop-helix (bHLH) DNA-binding superfamily protein	-	-	-	gi|224069890|ref|XP_002303073.1|/2.36174e-102/predicted protein [Populus trichocarpa]		-0.921358	0.00903359	0.646356	0.165482	0.929763	0.00722664	0.280181	0.590725	-0.596642	0.211234	0.359985	0.483348	0.536276	0.2727	-0.386585	0.44901	0.780373	0.0670572	0.249735	0.633185	-0.675852	0.140578	-0.54113	0.267532	-0.290538	0.576455	-0.334935	0.516384	0.49117	0.322492	-0.0892314	0.866508	-0.405054	0.425648	0.630876
Cs7g07550	Plant-pathogen interaction	turquoise	66.9084	46.6766	13.9568	bZIP	AT5G24800.1	4e-65	basic leucine zipper 9	-	GO:0005515//protein binding	-	gi|224121388|ref|XP_002330815.1|/9.23296e-47/predicted protein [Populus trichocarpa]	K13448|1|8e-12|71.2|ath:AT4G20780|calcium-binding protein CML	-0.90711	0.0125422	0.867962	0.0250001	0.97795	0.000723951	0.426391	0.399174	-0.730269	0.0993201	0.674277	0.141864	0.345537	0.502323	-0.481317	0.333777	0.619921	0.189237	0.587527	0.220113	-0.759174	0.0800121	-0.466051	0.351538	-0.179951	0.732987	-0.602178	0.205913	0.737139	0.0945625	0.158055	0.764891	-0.412971	0.415758	0.612254
Cs7g06180	Plant hormone signal transduction	turquoise	8.28419	6.07843	2.79866	ARR-B	AT2G25180.1	1e-154	response regulator 12	-	-	-	gi|255548782|ref|XP_002515447.1|/2.7269e-106/two-component system sensor histidine kinase/response regulator, putative [Ricinus communis]	K14491|1|2e-107|359|rcu:RCOM_0922020|two-component response regulator ARR-B family	-0.903093	0.0136315	0.900443	0.0143741	0.926196	0.00796948	0.378906	0.45884	-0.711187	0.113074	0.522156	0.287948	0.402912	0.428336	-0.498846	0.313799	0.782182	0.0659999	0.467167	0.350227	-0.797511	0.0573515	-0.386477	0.449148	-0.304171	0.557814	-0.430316	0.394367	0.585644	0.221966	0.275284	0.597505	-0.215972	0.681079	0.648427
Cs7g04110	-	turquoise	6.93576	4.00021	0.661992	HD-ZIP	AT1G69780.1	1e-102	Homeobox-leucine zipper protein family	GO:0043231//intracellular membrane-bounded organelle	GO:0003677//DNA binding;GO:0001071	GO:0010468//regulation of gene expression;GO:0006351//transcription, DNA-dependent	gi|225425754|ref|XP_002276889.1|/6.58415e-80/PREDICTED: homeobox-leucine zipper protein ATHB-13-like [Vitis vinifera]		-0.892286	0.0167787	0.878939	0.0210965	0.895036	0.015948	0.338496	0.511649	-0.668614	0.146529	0.426952	0.398486	0.438191	0.384782	-0.503777	0.308262	0.846916	0.0333583	0.396461	0.436467	-0.806245	0.0526745	-0.349799	0.496702	-0.340323	0.509223	-0.350842	0.495329	0.507156	0.304488	0.284514	0.584744	-0.146114	0.782388	0.645103
Cs6g19280	Circadian rhythm - plant	turquoise	5.88739	13.6804	12.2384	CO-like	AT3G02380.1	1e-154	CONSTANS-like 2	-	-	-	gi|41323976|gb|AAS00054.1|/9.85805e-55/CONSTANS-like protein CO1 [Populus deltoides]	K12135|1|2e-41|168|ath:AT5G15840|zinc finger protein CONSTANS	0.733125	0.0973293	-0.656653	0.156592	-0.805619	0.0530035	-0.0696557	0.895685	0.231403	0.659091	-0.158904	0.76365	-0.379453	0.458138	0.626601	0.183109	-0.775899	0.0697043	-0.419942	0.407116	0.927586	0.00767571	0.0693044	0.89621	-0.0343275	0.948529	0.459856	0.358838	-0.516633	0.293997	-0.038794	0.941838	0.172104	0.744393	-0.402472
Cs6g18920	-	turquoise	45.9508	16.1231	8.55238	MYB	AT2G37630.1	1e-104	myb-like HTH transcriptional regulator family protein	-	-	-	gi|225451966|ref|XP_002283242.1|/4.12785e-123/PREDICTED: transcription factor AS1 [Vitis vinifera]		-0.915813	0.0103329	0.672338	0.143454	0.990624	0.000131446	0.431732	0.392637	-0.688266	0.13062	0.682432	0.135261	0.412343	0.41654	-0.383797	0.452572	0.494809	0.31836	0.513214	0.297766	-0.61012	0.198378	-0.643464	0.168016	-0.133582	0.800819	-0.630735	0.179359	0.741222	0.0917843	-0.135751	0.797624	-0.663322	0.150947	0.559607
Cs6g11330	Plant hormone signal transduction	turquoise	3.6859	7.53708	11.6732	GRAS	AT5G41920.1	0	GRAS family transcription factor	GO:0043231//intracellular membrane-bounded organelle	GO:0042802//identical protein binding;GO:0003677//DNA binding	GO:0032507//maintenance of protein location in cell;GO:0003002;GO:0010468//regulation of gene expression;GO:0051301//cell division;GO:0009606//tropism	gi|224139582|ref|XP_002323179.1|/0/GRAS family transcription factor [Populus trichocarpa]	K14494|1|9e-53|206|ath:AT3G03450|DELLA protein	0.907971	0.0123143	-0.880658	0.020514	-0.902162	0.0138902	-0.374154	0.464959	0.648763	0.163385	-0.438007	0.385006	-0.476911	0.338868	0.555457	0.252503	-0.844946	0.0341989	-0.434786	0.388917	0.820475	0.0454509	0.348239	0.498757	0.336455	0.514362	0.388469	0.446608	-0.506559	0.305153	-0.284844	0.584289	0.171596	0.745133	-0.595295
Cs6g06480	-	turquoise	25.6143	11.34	5.73514	MYB	AT2G37630.1	1e-169	myb-like HTH transcriptional regulator family protein	-	-	-	gi|225440368|ref|XP_002266427.1|/4.57155e-144/PREDICTED: transcription factor AS1 [Vitis vinifera]		-0.910074	0.0117664	0.721658	0.105429	0.997184	1.19e-05	0.41426	0.414156	-0.682322	0.135349	0.684168	0.133873	0.378129	0.45984	-0.418024	0.409488	0.51615	0.294529	0.552961	0.255097	-0.667477	0.147474	-0.583386	0.224195	-0.106818	0.840382	-0.652179	0.16043	0.768354	0.074275	-0.0771788	0.884462	-0.61339	0.195308	0.568988
Cs5g34230	-	turquoise	15.0145	5.91718	6.91005	G2-like	AT2G03500.1	8e-61	Homeodomain-like superfamily protein	-	-	-	gi|147858322|emb|CAN81424.1|/2.41255e-42/hypothetical protein VITISV_035944 [Vitis vinifera]		-0.785289	0.0642018	0.626465	0.183233	0.914692	0.0106059	0.0417455	0.937418	-0.450226	0.370292	0.315432	0.542545	0.26922	0.605926	-0.354459	0.490579	0.681173	0.136272	0.325097	0.529534	-0.791851	0.06048	-0.330366	0.522479	0.0252948	0.962066	-0.445979	0.375384	0.667673	0.14731	-0.15138	0.774665	-0.364978	0.476842	0.659142
Cs3g25230	Regulation of actin cytoskeleton	turquoise	121.996	55.831	72.5956	bZIP	AT1G75390.1	8e-52	basic leucine-zipper 44	GO:0043231//intracellular membrane-bounded organelle	GO:0003677//DNA binding;GO:0001071;GO:0005515//protein binding	GO:0006351//transcription, DNA-dependent	gi|255538740|ref|XP_002510435.1|/2.78609e-45/Ocs element-binding factor, putative [Ricinus communis]	K04371|1|3e-42|170|vvi:100254083|extracellular signal-regulated kinase 1/2 [EC:2.7.11.24]!K09060|2|6e-09|60.1|vvi:100243644|plant G-box-binding factor	-0.665966	0.148732	0.428816	0.396202	0.799637	0.0561961	-0.155399	0.768778	-0.369185	0.471382	0.115667	0.827274	0.203258	0.699311	-0.129231	0.807233	0.659052	0.154552	0.0502367	0.924708	-0.643668	0.167836	-0.339801	0.509917	0.0277205	0.95843	-0.221045	0.673832	0.53524	0.273808	-0.319503	0.537053	-0.311174	0.548304	0.730991
Cs3g18120	-	turquoise	17.0726	6.93742	5.35414	C2H2	AT1G34790.1	1e-118	C2H2 and C2HC zinc fingers superfamily protein	GO:0043231//intracellular membrane-bounded organelle	GO:0046914//transition metal ion binding;GO:0001071	-	gi|255545752|ref|XP_002513936.1|/2.68287e-104/TRANSPARENT TESTA 1 protein, putative [Ricinus communis]		-0.847393	0.0331563	0.678735	0.138238	0.984607	0.000353615	0.301519	0.561428	-0.622594	0.186775	0.654217	0.158677	0.267698	0.608044	-0.365478	0.476193	0.461544	0.356844	0.546514	0.261845	-0.681357	0.136123	-0.525111	0.284731	0.0197933	0.970314	-0.675112	0.141182	0.830272	0.0407667	-0.146564	0.781729	-0.618326	0.190713	0.592604
Cs3g16330	-	turquoise	10.5701	4.59667	1.16995	bHLH	AT1G10120.1	8e-89	basic helix-loop-helix (bHLH) DNA-binding superfamily protein	-	-	-	gi|225458914|ref|XP_002285475.1|/8.99411e-83/PREDICTED: transcription factor bHLH74 [Vitis vinifera]		-0.923534	0.00854703	0.695444	0.125007	0.977931	0.000725207	0.531023	0.278336	-0.726884	0.101702	0.758008	0.0807549	0.438729	0.384131	-0.414242	0.414178	0.449991	0.370573	0.571977	0.235598	-0.57298	0.234587	-0.672924	0.142973	-0.176509	0.737986	-0.667184	0.147717	0.735015	0.0960222	-0.0776735	0.883724	-0.686258	0.132209	0.505435
Cs2g31200	Plant hormone signal transduction	turquoise	13.3508	6.15596	3.89781	GRAS	AT1G50420.1	0	scarecrow-like 3	-	-	-	gi|224106229|ref|XP_002314093.1|/1.72407e-179/GRAS family transcription factor [Populus trichocarpa]	K14494|1|4e-61|234|pop:POPTR_645273|DELLA protein	-0.969023	0.00142454	0.743749	0.0900834	0.957302	0.00269572	0.430657	0.39395	-0.632166	0.178069	0.478857	0.336617	0.590651	0.217053	-0.526531	0.28319	0.764491	0.0766653	0.413727	0.414818	-0.724056	0.103712	-0.531279	0.27806	-0.315618	0.542293	-0.456626	0.362665	0.528577	0.280975	0.0345287	0.948228	-0.427162	0.398229	0.536784
Cs2g28330	-	turquoise	7.05569	3.68056	0.459431	HD-ZIP	AT3G01470.1	3e-99	homeobox 1	-	GO:0030528//transcription regulator activity;GO:0042802//identical protein binding;GO:0003677//DNA binding	GO:0009416//response to light stimulus;GO:0010468//regulation of gene expression;GO:0009887//organ morphogenesis;GO:0006970//response to osmotic stress;GO:0006350//transcription;GO:0010557//positive regulation of macromolecule biosynthetic process	gi|358248872|ref|NP_001240210.1|/1.50872e-23/uncharacterized protein LOC100813420 [Glycine max]		-0.922129	0.00885975	0.864598	0.0262595	0.961531	0.00219133	0.382176	0.454646	-0.674736	0.141489	0.543858	0.264644	0.422073	0.404486	-0.525252	0.284578	0.745224	0.0890974	0.508377	0.303129	-0.808741	0.0513718	-0.413551	0.415037	-0.237118	0.650989	-0.508229	0.303294	0.63691	0.173817	0.181375	0.730921	-0.317305	0.540015	0.610011
Cs2g16940	Plant hormone signal transduction	turquoise	23.4377	10.9983	8.4858	GRAS	AT1G14920.1	0	GRAS family transcription factor family protein	-	-	GO:0010467//gene expression;GO:0009987//cellular process	gi|224108309|ref|XP_002314799.1|/0/DELLA domain GRAS family transcription factor GAI/RGA1 [Populus trichocarpa]	K14494|1|0.0|795|pop:POPTR_719856|DELLA protein	-0.884693	0.0191769	0.70786	0.115552	0.99244	8.55e-05	0.288201	0.579667	-0.635427	0.175142	0.579894	0.227661	0.332151	0.520095	-0.381629	0.455346	0.580262	0.227295	0.476185	0.339711	-0.715892	0.10961	-0.518755	0.291668	-0.0675603	0.898814	-0.585728	0.221883	0.757534	0.0810576	-0.104276	0.844153	-0.538832	0.269974	0.636507
Cs2g06400	-	turquoise	12.5913	6.83556	1.77762	Dof	AT1G51700.1	8e-32	DOF zinc finger protein 1	-	-	-	gi|224078922|ref|XP_002305681.1|/1.05057e-64/predicted protein [Populus trichocarpa]		-0.894908	0.0159861	0.857721	0.0289249	0.933178	0.00654854	0.307541	0.553232	-0.656931	0.156355	0.461068	0.357405	0.397317	0.435385	-0.486582	0.327729	0.798653	0.0567294	0.429502	0.395363	-0.818182	0.0465814	-0.36894	0.471699	-0.253837	0.627422	-0.420432	0.40651	0.589613	0.218068	0.199158	0.705213	-0.22858	0.663102	0.658609
Cs1g22470	Circadian rhythm - plant	turquoise	78.4381	26.8346	23.3148	bHLH	AT4G36930.1	6e-58	basic helix-loop-helix (bHLH) DNA-binding superfamily protein	-	-	GO:0050789//regulation of biological process;GO:0009628//response to abiotic stimulus;GO:0009908//flower development	gi|295881692|gb|ADG56590.1|/4.51742e-29/ALCATRAZ/SPATULA-like protein [Prunus persica]	K12126|1|8e-10|62.8|ath:AT1G09530|phytochrome-interacting factor 3	-0.907439	0.0124549	0.647114	0.16482	0.930416	0.00709438	0.246256	0.638082	-0.568528	0.239089	0.344827	0.503261	0.509333	0.302066	-0.395881	0.437201	0.779382	0.0676393	0.262139	0.615798	-0.703919	0.118518	-0.504393	0.307572	-0.247539	0.636276	-0.350964	0.495169	0.51137	0.299806	-0.0948017	0.858223	-0.394205	0.439322	0.629726
Cs1g21830	-	turquoise	47.0866	27.8459	13.3886	LBD	AT3G49940.1	4e-77	LOB domain-containing protein 38	-	-	-	gi|337733632|gb|AEI72265.1|/2.32609e-111/hypothetical protein [Citrus trifoliata]		-0.938023	0.00564271	0.748814	0.0867176	0.991058	0.000119582	0.488062	0.326036	-0.763554	0.0772505	0.718429	0.107762	0.422998	0.403346	-0.395539	0.437633	0.536392	0.272576	0.5241	0.28583	-0.616094	0.192785	-0.647429	0.164546	-0.220461	0.674666	-0.598814	0.20914	0.71848	0.107724	-0.0185326	0.972204	-0.595604	0.212238	0.592561
Cs1g15730	-	turquoise	8.28984	29.0361	39.8169	MYB_related	AT3G16350.1	1e-122	Homeodomain-like superfamily protein	-	-	-	gi|225442479|ref|XP_002283785.1|/1.75584e-46/PREDICTED: uncharacterized protein LOC100241227 [Vitis vinifera]		0.923831	0.00848164	-0.825952	0.0428029	-0.944868	0.0044755	-0.374978	0.463896	0.57473	0.232826	-0.465833	0.351794	-0.497199	0.315657	0.609258	0.19919	-0.780912	0.066741	-0.511041	0.300171	0.845219	0.0340817	0.364769	0.477114	0.218685	0.677202	0.51623	0.294441	-0.584385	0.223208	-0.153402	0.771703	0.314474	0.543839	-0.517709
Cs1g23790	Plant hormone signal transduction	turquoise	8.70326	6.10675	0.816733	GRAS	AT4G36710.1	1e-162	GRAS family transcription factor	-	-	GO:0010468//regulation of gene expression	gi|224096948|ref|XP_002310797.1|/8.30525e-145/GRAS family transcription factor [Populus trichocarpa]	K14494|1|2e-20|99.0|vvi:100232937|DELLA protein	-0.853982	0.0304254	0.907419	0.01246	0.893156	0.0165137	0.317199	0.540159	-0.735894	0.0954172	0.504541	0.307407	0.313956	0.544538	-0.418606	0.408768	0.77296	0.071469	0.417759	0.409815	-0.77623	0.0695071	-0.355755	0.48888	-0.301918	0.560883	-0.368569	0.472181	0.583719	0.223866	0.311317	0.548111	-0.142201	0.788137	0.718117
Cs5g26470	-	turquoise	14.3249	3.73332	1.34428	GATA	AT4G36240.1	4e-36	GATA transcription factor 7	-	GO:0046914//transition metal ion binding;GO:0003677//DNA binding;GO:0001071	GO:0006351//transcription, DNA-dependent	gi|357497443|ref|XP_003619010.1|/9.98008e-36/GATA transcription factor [Medicago truncatula]		-0.841903	0.0355161	0.64436	0.167229	0.973099	0.00107576	0.362704	0.479802	-0.662912	0.151291	0.723931	0.103801	0.269808	0.605109	-0.321793	0.533971	0.378753	0.459037	0.555389	0.252573	-0.595083	0.212742	-0.602292	0.205804	0.00063841	0.999042	-0.694912	0.12542	0.837038	0.0376711	-0.179295	0.733939	-0.694587	0.125672	0.57016
Cs7g01850	-	turquoise	17.2445	5.24636	2.77341	C2H2	AT3G57670.1	1e-125	C2H2-type zinc finger family protein	GO:0044464//cell part	GO:0046914//transition metal ion binding	-	gi|255571646|ref|XP_002526768.1|/3.85759e-81/TRANSPARENT TESTA 1 protein, putative [Ricinus communis]		-0.932617	0.00665776	0.653336	0.159434	0.986105	0.000288271	0.427058	0.398356	-0.698325	0.122784	0.637864	0.172968	0.458775	0.360118	-0.360946	0.482094	0.54146	0.267182	0.443782	0.378027	-0.588309	0.219346	-0.675053	0.14123	-0.1942	0.712362	-0.563076	0.244649	0.684673	0.13347	-0.151309	0.774768	-0.647194	0.164751	0.58267
Cs7g30140	Pyrimidine metabolism	red	0.536436	1.64539	6.46592	LBD	AT2G40470.1	2e-76	LOB domain-containing protein 15	GO:0043231//intracellular membrane-bounded organelle	GO:0005488//binding	-	gi|255559635|ref|XP_002520837.1|/9.40503e-78/LOB domain-containing protein, putative [Ricinus communis]	K01955|1|5e-28|73.2|vvi:100262205|carbamoyl-phosphate synthase large subunit [EC:6.3.5.5]!K13944|3|1e-24|71.2|rcu:RCOM_0993260|LOB domain-containing protein 16	0.769446	0.0736053	-0.601337	0.206718	-0.635991	0.174638	-0.671285	0.144321	0.963154	0.00201139	-0.647779	0.164241	-0.495074	0.318059	0.0569451	0.914675	-0.453409	0.366492	-0.125932	0.812101	0.0942109	0.859102	0.824433	0.0435297	0.749291	0.0864036	0.0737866	0.889521	-0.220602	0.674464	-0.222789	0.671345	0.33399	0.517643	-0.584987
Cs5g28610	-	red	2.97789	4.09454	1.09211	B3	AT3G18990.1	3e-40	AP2/B3-like transcriptional factor family protein	GO:0005634//nucleus	-	GO:0050789//regulation of biological process;GO:0006350//transcription	gi|224123414|ref|XP_002330309.1|/1.17188e-24/predicted protein [Populus trichocarpa]		-0.630422	0.179642	0.83015	0.0408235	0.584778	0.22282	0.648664	0.163471	-0.91746	0.00993821	0.787069	0.0631824	0.196323	0.709299	-0.21934	0.676266	0.343468	0.505058	0.461647	0.356722	-0.297848	0.566439	-0.475158	0.340903	-0.51715	0.293429	-0.297911	0.566354	0.420833	0.406015	0.576216	0.231335	-0.120036	0.820811	0.51125
Cs1g20480	-	red	0.788179	1.12819	3.14349	AP2	AT5G10510.2	0	AINTEGUMENTA-like 6	GO:0043231//intracellular membrane-bounded organelle	GO:0003676//nucleic acid binding;GO:0001071	GO:0010468//regulation of gene expression;GO:0040007//growth;GO:0009909//regulation of flower development;GO:0048513//organ development;GO:0006351//transcription, DNA-dependent;GO:0009653//anatomical structure morphogenesis	gi|359497499|ref|XP_003635541.1|/7.32029e-51/PREDICTED: AP2-like ethylene-responsive transcription factor AIL6-like [Vitis vinifera]		0.903176	0.0136085	-0.882559	0.0198788	-0.873205	0.0230961	-0.599674	0.208313	0.914236	0.0107178	-0.72389	0.10383	-0.425992	0.399664	0.364415	0.477574	-0.620598	0.188612	-0.45569	0.363778	0.544411	0.264061	0.605499	0.202748	0.492944	0.320475	0.392938	0.440927	-0.53643	0.272536	-0.330667	0.522077	0.312864	0.546016	-0.64098
Cs7g03670	-	red	5.93945	8.32427	3.69075	Dof	AT5G39660.2	1e-95	cycling DOF factor 2	-	GO:0005488//binding	-	gi|359473345|ref|XP_002269461.2|/2.70148e-143/PREDICTED: dof zinc finger protein DOF5.2-like [Vitis vinifera]		-0.57523	0.232324	0.682371	0.13531	0.729758	0.0996783	0.402676	0.428632	-0.823868	0.0438019	0.905656	0.0129313	-0.093057	0.860817	-0.0606949	0.90907	0.0722742	0.891777	0.571634	0.235944	-0.334013	0.517613	-0.523165	0.286848	-0.0355841	0.946646	-0.597992	0.209931	0.827187	0.0422162	0.127635	0.809587	-0.485352	0.329138	0.608572
Cs7g21900	-	red	0.14479	1.18429	7.85352	C2H2	AT5G04390.1	3e-76	C2H2-type zinc finger family protein	-	-	-	gi|356533870|ref|XP_003535481.1|/3.20029e-39/PREDICTED: zinc finger protein ZAT5-like [Glycine max]		0.699201	0.122112	-0.563916	0.243789	-0.548037	0.260245	-0.648601	0.163526	0.951259	0.00350563	-0.596806	0.211075	-0.46189	0.356435	-0.00462665	0.99306	-0.43112	0.393385	-0.0527764	0.920909	0.0221146	0.966833	0.792366	0.0601921	0.792589	0.0600678	-0.0231732	0.965246	-0.135543	0.79793	-0.269786	0.605139	0.24793	0.635726	-0.575657
Cs2g27940	-	red	0.0738103	7.32013	31.6357	MYB_related	AT3G27810.1	9e-55	myb domain protein 21	GO:0043231//intracellular membrane-bounded organelle	GO:0003676//nucleic acid binding;GO:0001071	GO:0010468//regulation of gene expression;GO:0006351//transcription, DNA-dependent	gi|212723654|ref|NP_001131296.1|/6.58144e-28/uncharacterized protein LOC100192609 [Zea mays]		0.755596	0.0823002	-0.568342	0.239278	-0.603161	0.204974	-0.655822	0.157303	0.944457	0.00454184	-0.591206	0.216511	-0.521541	0.288619	0.0370519	0.944448	-0.476652	0.339169	-0.0629502	0.905699	0.0653442	0.902123	0.823446	0.0440053	0.788653	0.0622814	0.00771331	0.98843	-0.155012	0.769344	-0.217438	0.678983	0.300488	0.562833	-0.579285
Cs3g19420	-	midnightblue	20.9693	21.5863	3.05503	ERF	AT1G21910.1	4e-49	Integrase-type DNA-binding superfamily protein	GO:0043231//intracellular membrane-bounded organelle	-	GO:0010468//regulation of gene expression;GO:0006350//transcription	gi|224063112|ref|XP_002300997.1|/3.54809e-46/AP2/ERF domain-containing transcription factor [Populus trichocarpa]		-0.823888	0.0437921	0.601551	0.206513	0.718652	0.107599	0.904231	0.0133183	-0.728849	0.100316	0.855286	0.0298979	0.626824	0.182907	-0.492008	0.321538	0.245072	0.639752	0.622716	0.186663	-0.257821	0.621837	-0.734196	0.0965876	-0.445501	0.375958	-0.608444	0.199958	0.433442	0.390553	0.144455	0.784825	-0.665066	0.149485	0.123858
Cs8g16180	-	green	1.13852	1.04363	0.0835078	TALE	AT2G27990.1	3e-87	BEL1-like homeodomain 8	-	-	-	gi|359478712|ref|XP_002282519.2|/1.28611e-79/PREDICTED: uncharacterized protein LOC100255350 [Vitis vinifera]		-0.546785	0.26156	0.647524	0.164463	0.273204	0.60039	0.542954	0.265601	-0.470904	0.345855	0.0872995	0.869383	0.640578	0.170561	-0.495782	0.317258	0.782291	0.0659361	0.0846433	0.873338	-0.358339	0.485498	-0.136282	0.796843	-0.824636	0.0434325	0.191268	0.716597	-0.279271	0.591984	0.740461	0.0922991	0.378204	0.459743	0.16883
Cs5g29650	-	green	2.16101	4.63448	1.34536	NAC	AT4G28530.1	7e-95	NAC domain containing protein 74	-	GO:0003676//nucleic acid binding;GO:0001071	GO:0010468//regulation of gene expression;GO:0032501//multicellular organismal process	gi|356572266|ref|XP_003554290.1|/2.57738e-45/PREDICTED: protein CUP-SHAPED COTYLEDON 3-like [Glycine max]		0.0969301	0.85506	0.487186	0.327038	-0.203094	0.699547	0.119567	0.821505	-0.0804888	0.879527	-0.0686984	0.897115	-0.0815591	0.877933	-0.306005	0.55532	0.308828	0.551486	0.162001	0.759124	-0.27	0.604842	0.516763	0.293854	-0.294976	0.57037	0.194797	0.7115	-0.235793	0.652866	0.959075	0.00247799	0.800672	0.0556376	-0.034671
Cs6g15330	-	green	2.03127	3.82914	1.14769	GRF	AT3G52910.1	2e-86	growth-regulating factor 4	GO:0044424//intracellular part	GO:0030528//transcription regulator activity;GO:0005488//binding;GO:0016787//hydrolase activity	GO:0048827//phyllome development;GO:0044260;GO:0090304	gi|255587040|ref|XP_002534110.1|/1.32353e-39/conserved hypothetical protein [Ricinus communis]		-0.164296	0.755773	0.742463	0.0909475	0.120876	0.819569	0.226854	0.665557	-0.299335	0.564407	0.195445	0.710566	-0.0476439	0.928588	-0.432142	0.392138	0.421814	0.404805	0.397923	0.43462	-0.507005	0.304656	0.370283	0.46996	-0.252173	0.629759	-0.0726743	0.89118	0.0851952	0.872516	0.950525	0.00361117	0.602636	0.205476	0.159123
Cs2g12700	-	green	4.25415	3.69052	-	MYB	AT1G68320.1	4e-97	myb domain protein 62	-	-	-	gi|224099383|ref|XP_002311464.1|/1.88735e-77/predicted protein [Populus trichocarpa]		-0.498644	0.314026	0.436734	0.38655	0.148915	0.778278	0.71255	0.112066	-0.341166	0.508106	0.0870582	0.869743	0.819786	0.045789	-0.551807	0.2563	0.606472	0.201824	0.0932186	0.860577	-0.152017	0.77373	-0.2281	0.663784	-0.864427	0.0263241	0.154941	0.769448	-0.4346	0.389143	0.613107	0.195573	0.203035	0.699632	-0.143494
Cs3g02020	-	darkgreen	0.720192	2.83208	1.35515	G2-like	AT1G14600.1	2e-34	Homeodomain-like superfamily protein	-	-	-	gi|255645922|gb|ACU23450.1|/1.66196e-28/unknown [Glycine max]		0.66817	0.146898	-0.264381	0.612668	-0.744	0.0899156	-0.052836	0.92082	0.0900593	0.865276	-0.128168	0.808801	-0.458274	0.360711	0.445039	0.376514	-0.503068	0.309056	-0.275513	0.597187	0.625667	0.183961	0.311641	0.547672	-0.14312	0.786786	0.48261	0.332288	-0.473261	0.343108	0.453975	0.365818	0.559253	0.248578	-0.241715
Cs8g17960	-	cyan	17.5617	44.7877	38.6143	C2H2	AT5G59820.1	9e-42	C2H2-type zinc finger family protein	-	-	-	gi|255584784|ref|XP_002533110.1|/4.46359e-42/nucleic acid binding protein, putative [Ricinus communis]		0.564101	0.2436	-0.50993	0.301404	-0.579799	0.227756	0.105092	0.842942	0.0373177	0.944049	0.174561	0.740819	-0.384816	0.451269	0.562202	0.245545	-0.860904	0.0276761	-0.160496	0.761323	0.854827	0.0300829	-0.117863	0.824023	0.036332	0.945526	0.159017	0.763486	-0.218027	0.678142	-0.089948	0.865442	-0.111395	0.833598	-0.333069
Cs6g01750	-	cyan	11.969	4.82758	6.53995	MYB	AT1G09540.1	1e-124	myb domain protein 61	-	-	GO:0010118//stomatal movement;GO:0050789//regulation of biological process;GO:0009725//response to hormone stimulus;GO:0003006//reproductive developmental process	gi|224124530|ref|XP_002330046.1|/4.88987e-133/predicted protein [Populus trichocarpa]		-0.0450862	0.932416	0.0410302	0.938489	-0.016935	0.9746	-0.476326	0.339546	0.25813	0.621404	-0.724454	0.103428	0.170415	0.746853	-0.0904816	0.864648	0.706065	0.116899	-0.472905	0.343523	-0.373034	0.466403	0.355046	0.489809	-0.150851	0.775439	0.520042	0.290259	-0.367463	0.473615	0.0812899	0.878334	0.583545	0.224038	0.242721
orange1.1t04058	-	brown	26.5816	27.9849	11.8961	ERF	AT2G23340.1	2e-59	DREB and EAR motif protein 3	-	GO:0003676//nucleic acid binding;GO:0001071	GO:0010468//regulation of gene expression;GO:0006350//transcription	gi|255647478|gb|ACU24203.1|/1.91951e-48/unknown [Glycine max]		-0.890066	0.0174638	0.938117	0.00562578	0.852049	0.031215	0.702818	0.119353	-0.785308	0.0641913	0.768243	0.0743429	0.473134	0.343255	-0.612492	0.196149	0.577725	0.229826	0.687188	0.131473	-0.657859	0.155565	-0.453855	0.365961	-0.395518	0.437659	-0.583001	0.224576	0.56656	0.24109	0.446062	0.375284	-0.311013	0.548523	0.404887
orange1.1t03247	-	brown	3.52548	2.91795	0.446369	G2-like	AT1G79430.2	1e-134	Homeodomain-like superfamily protein	-	-	-	gi|147797311|emb|CAN76008.1|/3.78673e-75/hypothetical protein VITISV_013342 [Vitis vinifera]		-0.907105	0.0125433	0.94959	0.00374776	0.889527	0.0176324	0.542815	0.265747	-0.688923	0.130102	0.602585	0.205524	0.478842	0.336634	-0.655497	0.15758	0.735371	0.0957768	0.619379	0.189738	-0.804948	0.0533577	-0.344407	0.503815	-0.336726	0.514	-0.530155	0.279271	0.556897	0.251011	0.409308	0.420325	-0.216461	0.68038	0.470228
orange1.1t01636	-	brown	25.8555	21.9521	7.71886	C2H2	AT2G01940.1	1e-154	C2H2-like zinc finger protein	-	-	-	gi|255561793|ref|XP_002521906.1|/4.25328e-75/nucleic acid binding protein, putative [Ricinus communis]		-0.812946	0.0492113	0.93303	0.00657733	0.743074	0.0905367	0.437268	0.385902	-0.588419	0.219237	0.366547	0.474803	0.491276	0.322371	-0.656469	0.15675	0.872269	0.0234309	0.456546	0.362761	-0.815424	0.0479583	-0.169779	0.747779	-0.437822	0.38523	-0.297552	0.566844	0.334437	0.517047	0.560059	0.247747	0.0733351	0.890195	0.453186
orange1.1t00589	-	brown	3.9126	4.32822	1.6372	NAC	AT3G10480.1	5e-24	NAC domain containing protein 50	-	-	GO:0009743//response to carbohydrate stimulus	gi|238479717|ref|NP_001154602.1|/1.56741e-28/NAC domain containing protein 50 [Arabidopsis thaliana]		-0.697793	0.123193	0.978867	0.000665177	0.678457	0.138463	0.413191	0.415485	-0.699871	0.121598	0.494888	0.31827	0.249902	0.632951	-0.496122	0.316874	0.714345	0.110744	0.486689	0.327606	-0.724606	0.10332	-0.143638	0.786024	-0.395105	0.438182	-0.29355	0.572322	0.422173	0.404362	0.673216	0.142733	0.14067	0.790386	0.548415
orange1.1t00521	-	brown	38.9168	32.7268	13.4517	Dof	AT3G61850.4	1e-68	Dof-type zinc finger DNA-binding family protein	-	-	-	gi|224127967|ref|XP_002320208.1|/1.31953e-82/predicted protein [Populus trichocarpa]		-0.833803	0.0391367	0.940244	0.00524947	0.873091	0.023137	0.331938	0.52038	-0.698935	0.122316	0.507811	0.303759	0.302271	0.560403	-0.487301	0.326906	0.768207	0.0743648	0.483079	0.331749	-0.819283	0.0460368	-0.280445	0.590361	-0.273754	0.599627	-0.408412	0.421443	0.587639	0.220003	0.382146	0.454685	-0.0984208	0.852846	0.660455
Cs8g20290	-	brown	28.9207	28.3657	12.4583	C3H	AT5G58620.1	0	zinc finger (CCCH-type) family protein	-	GO:0046914//transition metal ion binding	-	gi|224059276|ref|XP_002299802.1|/0/predicted protein [Populus trichocarpa]		-0.814782	0.0482815	0.976628	0.000813006	0.849107	0.0324352	0.4179	0.409641	-0.647685	0.164323	0.570291	0.237302	0.31143	0.547958	-0.615842	0.193019	0.707151	0.116083	0.633235	0.177107	-0.856409	0.0294472	-0.20541	0.696219	-0.224609	0.668751	-0.527702	0.281922	0.61228	0.196348	0.468471	0.3487	-0.104617	0.843647	0.517794
Cs8g16850	-	brown	25.888	21.5102	7.73656	C2H2	AT5G03150.1	1e-125	C2H2-like zinc finger protein	-	-	-	gi|359478335|ref|XP_002282251.2|/7.03718e-123/PREDICTED: uncharacterized protein LOC100248459 [Vitis vinifera]		-0.862271	0.0271477	0.950176	0.00366184	0.840377	0.0361859	0.44379	0.378018	-0.630461	0.179606	0.475243	0.340804	0.452739	0.367291	-0.649032	0.163152	0.816354	0.0474919	0.540602	0.268093	-0.847025	0.0333121	-0.239355	0.647824	-0.343581	0.504908	-0.428449	0.396651	0.485306	0.329192	0.46148	0.35692	-0.0725505	0.891365	0.497322
Cs7g27640	Pyrimidine metabolism	brown	7.8123	8.09257	25.1448	LBD	AT1G07900.1	9e-77	LOB domain-containing protein 1	-	-	-	gi|357443399|ref|XP_003591977.1|/4.15837e-30/LOB domain-containing protein [Medicago truncatula]	K01955|1|4e-28|124|vvi:100262205|carbamoyl-phosphate synthase large subunit [EC:6.3.5.5]!K13944|3|8e-09|60.1|vvi:100261792|LOB domain-containing protein 16	0.818736	0.0463071	-0.877471	0.0216001	-0.641707	0.169563	-0.736396	0.095072	0.630109	0.179925	-0.486817	0.32746	-0.676705	0.139884	0.727494	0.101271	-0.743956	0.0899447	-0.518213	0.292263	0.613328	0.195366	0.299249	0.564525	0.627909	0.18192	0.313361	0.545344	-0.178593	0.734958	-0.642378	0.168972	0.0176533	0.973523	-0.211946
Cs7g03980	-	brown	2.03909	1.88626	0.10327	TCP	AT1G69690.1	5e-59	TCP family transcription factor	-	-	-	gi|225425724|ref|XP_002274048.1|/4.53301e-91/PREDICTED: transcription factor TCP14-like isoform 2 [Vitis vinifera]		-0.764371	0.0767404	0.952572	0.0033208	0.706156	0.116831	0.415471	0.412652	-0.667076	0.147807	0.400886	0.430884	0.389204	0.445673	-0.544447	0.264023	0.831513	0.0401903	0.412835	0.415928	-0.75244	0.084343	-0.178548	0.735025	-0.468596	0.348554	-0.233131	0.656638	0.338513	0.511625	0.620191	0.188988	0.135352	0.798211	0.538918
Cs6g13560	-	brown	5.4232	6.99126	2.29876	NF-YA	AT5G06510.2	2e-75	nuclear factor Y, subunit A10	GO:0005634//nucleus	GO:0001071	GO:0009566//fertilization	gi|356505443|ref|XP_003521500.1|/2.98868e-44/PREDICTED: nuclear transcription factor Y subunit A-10 isoform 1 [Glycine max]		-0.699886	0.121587	0.976502	0.000821745	0.63371	0.17668	0.6103	0.198208	-0.679261	0.137813	0.601844	0.206233	0.34786	0.499257	-0.627452	0.182335	0.611239	0.197325	0.632406	0.177852	-0.669022	0.146191	-0.16072	0.760996	-0.430858	0.393706	-0.407209	0.422948	0.387911	0.447319	0.746052	0.0885455	0.0662787	0.900728	0.337154
Cs6g10700	Plant hormone signal transduction	brown	4.6733	6.11827	2.48513	GRAS	AT3G54220.1	0	GRAS family transcription factor	GO:0043231//intracellular membrane-bounded organelle	GO:0042802//identical protein binding;GO:0003677//DNA binding	GO:0032507//maintenance of protein location in cell;GO:0003002;GO:0010468//regulation of gene expression;GO:0051301//cell division;GO:0009606//tropism	gi|224139438|ref|XP_002323112.1|/1.4389e-159/GRAS family transcription factor [Populus trichocarpa]	K14494|1|5e-31|134|vvi:100253268|DELLA protein	-0.73036	0.0992561	0.969634	0.00136914	0.749642	0.0861725	0.590645	0.217059	-0.770583	0.0729108	0.778817	0.0679726	0.221815	0.672735	-0.521067	0.289137	0.469322	0.347704	0.714361	0.110732	-0.648483	0.163628	-0.288998	0.578572	-0.28346	0.586198	-0.567213	0.240426	0.619432	0.189689	0.576774	0.230776	-0.153534	0.771508	0.444991
Cs5g02340	-	brown	10.567	21.4999	43.0434	ERF	AT1G64380.1	4e-77	Integrase-type DNA-binding superfamily protein	-	-	GO:0006350//transcription	gi|224075092|ref|XP_002304554.1|/1.5609e-90/AP2/ERF domain-containing transcription factor [Populus trichocarpa]		0.921639	0.00897008	-0.924297	0.00837949	-0.914249	0.0107146	-0.476061	0.339854	0.696913	0.123872	-0.554887	0.253095	-0.474429	0.341749	0.595981	0.211873	-0.777055	0.0690158	-0.540824	0.267857	0.805706	0.0529577	0.375439	0.463302	0.3384	0.511776	0.477912	0.337709	-0.556262	0.251668	-0.338794	0.511252	0.222932	0.671142	-0.547596
Cs3g09270	-	brown	1.05929	1.1247	0.173323	G2-like	AT1G32240.1	1e-99	Homeodomain-like superfamily protein	-	-	-	gi|224071387|ref|XP_002303435.1|/4.59792e-34/predicted protein [Populus trichocarpa]		-0.83879	0.0368884	0.98729	0.000241304	0.804988	0.0533361	0.574313	0.233245	-0.733519	0.0970567	0.627325	0.182451	0.411291	0.417851	-0.617476	0.1915	0.696512	0.124181	0.616809	0.19212	-0.748244	0.0870935	-0.295276	0.569958	-0.397355	0.435337	-0.469074	0.347994	0.505441	0.306401	0.560818	0.246966	-0.0975313	0.854167	0.466689
Cs2g29700	-	brown	11.522	9.09445	3.77429	SRS	AT5G12330.2	2e-80	Lateral root primordium (LRP) protein-related	-	-	-	gi|224103947|ref|XP_002313255.1|/3.91739e-70/predicted protein [Populus trichocarpa]		-0.892081	0.0168413	0.912124	0.0112439	0.950122	0.00366962	0.414653	0.413668	-0.696903	0.123879	0.624238	0.185268	0.349951	0.496502	-0.541652	0.266978	0.678185	0.138683	0.59926	0.208711	-0.815958	0.0476906	-0.375007	0.463858	-0.195838	0.709999	-0.576093	0.231458	0.695664	0.124837	0.256445	0.623765	-0.306475	0.554681	0.589047
Cs2g07180	-	brown	1.51936	1.55343	0.0897727	bHLH	AT1G61660.1	5e-69	basic helix-loop-helix (bHLH) DNA-binding superfamily protein	-	-	-	gi|359496230|ref|XP_003635184.1|/3.7416e-47/PREDICTED: transcription factor bHLH123-like [Vitis vinifera]		-0.80576	0.0529295	0.955111	0.00297734	0.699022	0.122249	0.60228	0.205816	-0.660834	0.153043	0.493097	0.320302	0.520211	0.290073	-0.674971	0.141297	0.77531	0.0700566	0.533369	0.275814	-0.717809	0.108212	-0.227253	0.664989	-0.521409	0.288763	-0.334966	0.516343	0.307924	0.552712	0.658812	0.154755	0.0423469	0.936518	0.365284
Cs2g05740	-	brown	5.78402	6.78982	1.36701	Dof	AT1G28310.1	7e-49	Dof-type zinc finger DNA-binding family protein	-	-	-	gi|359483824|ref|XP_003633022.1|/1.06331e-91/PREDICTED: dof zinc finger protein DOF1.4-like [Vitis vinifera]		-0.628481	0.1814	0.917996	0.00981131	0.519003	0.291396	0.475835	0.340116	-0.49921	0.31339	0.323529	0.531639	0.408197	0.421713	-0.684536	0.133579	0.76391	0.0770282	0.485583	0.328874	-0.726532	0.101952	0.0232801	0.965086	-0.465785	0.35185	-0.2262	0.666487	0.1838	0.727405	0.800268	0.0558553	0.290455	0.57657	0.272401
Cs4g13650	-	brown	12.9188	10.3671	2.55622	HRT-like	AT5G56780.1	1e-93	effector of transcription2	-	-	-	gi|225444967|ref|XP_002279809.1|/8.91631e-58/PREDICTED: uncharacterized protein LOC100264589 [Vitis vinifera]		-0.847099	0.0332807	0.942939	0.00479111	0.894527	0.0161001	0.357771	0.486241	-0.666169	0.148563	0.537063	0.271859	0.319036	0.537683	-0.549324	0.258895	0.74401	0.0899086	0.554689	0.2533	-0.851731	0.0313458	-0.268943	0.606312	-0.223174	0.670796	-0.489386	0.324524	0.627814	0.182006	0.362482	0.480091	-0.150777	0.775549	0.603918
Cs2g13920	-	brown	6.02424	8.959	0.873687	NAC	AT5G14000.1	2e-53	NAC domain containing protein 84	-	-	-	gi|18417264|ref|NP_568292.1|/1.8232e-32/NAC domain containing protein 84 [Arabidopsis thaliana]		-0.594101	0.213694	0.969096	0.00141784	0.572484	0.235086	0.418838	0.40848	-0.567512	0.240122	0.463538	0.354492	0.20611	0.695212	-0.600485	0.207535	0.642424	0.168931	0.584695	0.222902	-0.748589	0.0868654	0.0280423	0.957948	-0.31267	0.546278	-0.348502	0.498411	0.387233	0.448184	0.779686	0.0674608	0.228652	0.662999	0.375867
Cs5g01740	-	brown	13.6695	12.6407	4.72256	Dof	AT4G24060.1	7e-73	Dof-type zinc finger DNA-binding family protein	-	GO:0005488//binding	-	gi|224072260|ref|XP_002303678.1|/6.50498e-94/f-box family protein [Populus trichocarpa]		-0.766044	0.0757003	0.958329	0.00256852	0.754674	0.0828948	0.359172	0.484409	-0.565622	0.242046	0.396776	0.436068	0.357615	0.486446	-0.641092	0.170106	0.817237	0.0470509	0.521507	0.288656	-0.869921	0.0242805	-0.093143	0.86069	-0.304868	0.556865	-0.371105	0.468896	0.444515	0.377144	0.559995	0.247814	0.0814697	0.878066	0.485272
Cs5g26420	Plant hormone signal transduction	brown	4.41093	5.61224	0.416997	G2-like	AT3G04030.3	1e-165	Homeodomain-like superfamily protein	-	-	-	gi|224125896|ref|XP_002319702.1|/1.53363e-107/predicted protein [Populus trichocarpa]	K14491|1|1e-07|38.9|osa:4332111|two-component response regulator ARR-B family	-0.671463	0.144174	0.982645	0.000449173	0.646804	0.165091	0.427215	0.398164	-0.604579	0.203623	0.468081	0.349157	0.269561	0.605451	-0.607577	0.200778	0.706468	0.116596	0.565011	0.24267	-0.77915	0.0677764	-0.0441665	0.933793	-0.341625	0.507497	-0.353398	0.491971	0.408677	0.421112	0.718794	0.107497	0.169816	0.747724	0.430097
Cs8g18320	-	brown	5.50368	4.70838	1.31403	Dof	AT1G07640.2	3e-63	Dof-type zinc finger DNA-binding family protein	-	-	GO:0050896//response to stimulus	gi|224106505|ref|XP_002314189.1|/3.2372e-66/f-box family protein [Populus trichocarpa]		-0.689636	0.12954	0.911467	0.0114101	0.687827	0.130967	0.229451	0.661863	-0.465858	0.351764	0.256756	0.623329	0.305232	0.55637	-0.615069	0.19374	0.851925	0.031266	0.43877	0.38408	-0.891692	0.0169606	0.021432	0.967857	-0.259092	0.620058	-0.284773	0.584387	0.383858	0.452493	0.558256	0.249606	0.195714	0.710177	0.487569
Cs7g31000	-	blue	42.9514	89.642	100.005	C3H	AT2G40140.2	0	zinc finger (CCCH-type) family protein	-	GO:0005488//binding	-	gi|225448453|ref|XP_002269430.1|/0/PREDICTED: zinc finger CCCH domain-containing protein 29-like [Vitis vinifera]		0.810267	0.0505829	-0.698362	0.122756	-0.76079	0.0789881	-0.203214	0.699374	0.378452	0.459424	-0.0987541	0.85235	-0.572923	0.234644	0.589264	0.21841	-0.94814	0.00396449	-0.236682	0.651607	0.822125	0.0446454	0.191313	0.716532	0.321492	0.534376	0.204838	0.697041	-0.269739	0.605205	-0.191716	0.715949	0.0324112	0.9514	-0.463162
Cs7g12870	-	blue	10.7292	1.03651	0.3594	RAV	AT1G68840.2	1e-156	related to ABI3/VP1 2	GO:0043231//intracellular membrane-bounded organelle	GO:0030528//transcription regulator activity;GO:0003676//nucleic acid binding;GO:0001071	GO:0009648//photoperiodism;GO:0000160//two-component signal transduction system (phosphorelay);GO:0010468//regulation of gene expression;GO:0006351//transcription, DNA-dependent	gi|225423895|ref|XP_002281709.1|/7.33879e-149/PREDICTED: AP2/ERF and B3 domain-containing transcription repressor TEM1-like [Vitis vinifera]		-0.794287	0.0591238	0.468484	0.348684	0.702379	0.119686	0.16582	0.75355	-0.472672	0.343794	0.025418	0.961881	0.630307	0.179746	-0.265342	0.611327	0.893506	0.0164077	-0.101872	0.847721	-0.513632	0.297305	-0.473018	0.343391	-0.493544	0.319795	0.0544441	0.918415	0.111563	0.833349	-0.0650429	0.902573	-0.150696	0.775666	0.591203
Cs7g06120	-	blue	69.2362	38.9643	4.45634	ERF	AT5G25190.1	2e-82	Integrase-type DNA-binding superfamily protein	-	-	GO:0006350//transcription	gi|225430392|ref|XP_002285373.1|/2.16541e-50/PREDICTED: ethylene-responsive transcription factor ERF003 [Vitis vinifera]		-0.817724	0.0468089	0.574546	0.23301	0.539443	0.269325	0.730297	0.0993008	-0.580993	0.226569	0.280521	0.590257	0.908359	0.0122124	-0.537443	0.271454	0.761383	0.0786141	0.153116	0.77212	-0.324978	0.529693	-0.536929	0.272002	-0.839684	0.0364916	-0.0262491	0.960635	-0.121251	0.819015	0.355394	0.489353	-0.126034	0.81195	0.174445
Cs6g21400	-	blue	23.6689	63.3421	93.5387	Dof	AT5G39660.2	1e-123	cycling DOF factor 2	-	GO:0005488//binding	-	gi|225452849|ref|XP_002283706.1|/2.51228e-176/PREDICTED: dof zinc finger protein DOF5.2-like [Vitis vinifera]		0.951231	0.00350965	-0.784066	0.064907	-0.832134	0.0399033	-0.533072	0.276133	0.635383	0.175181	-0.376121	0.462423	-0.723792	0.1039	0.598148	0.209781	-0.883117	0.0196942	-0.333551	0.518229	0.681257	0.136204	0.466838	0.350614	0.552252	0.255836	0.273021	0.600645	-0.279531	0.591624	-0.270677	0.6039	0.204274	0.697851	-0.45051
Cs5g19590	-	blue	15.0489	2.14693	-	ERF	AT1G71450.1	5e-67	Integrase-type DNA-binding superfamily protein	-	-	GO:0006350//transcription	gi|356540377|ref|XP_003538666.1|/7.49721e-53/PREDICTED: ethylene-responsive transcription factor ERF021-like [Glycine max]		-0.774649	0.0704528	0.446952	0.374215	0.574166	0.233393	0.341485	0.507683	-0.401684	0.42988	-0.0258941	0.961167	0.815308	0.0480166	-0.416168	0.411788	0.911109	0.0115012	-0.0828298	0.876039	-0.447572	0.373471	-0.427191	0.398194	-0.657314	0.156029	0.111326	0.8337	-0.10881	0.837429	0.0927035	0.861343	-0.0621376	0.906914	0.353117
Cs8g04300	-	blue	14.8641	3.03948	1.78706	LBD	AT3G49940.1	7e-66	LOB domain-containing protein 38	-	-	-	gi|296083064|emb|CBI22468.3|/2.56841e-24/unnamed protein product [Vitis vinifera]		-0.614743	0.194044	0.465747	0.351895	0.575782	0.23177	-0.0970263	0.854917	-0.331285	0.521251	-0.171888	0.744707	0.406966	0.423252	-0.203598	0.698823	0.927131	0.00777129	-0.186682	0.72323	-0.595626	0.212216	-0.188901	0.720019	-0.36017	0.483106	0.178191	0.735542	0.0766648	0.885228	0.04034	0.939523	0.133137	0.801475	0.647578
Cs5g29870	Plant hormone signal transduction	blue	15.2393	1.0589	2.98976	ERF	AT3G23240.1	1e-67	ethylene response factor 1	-	-	GO:0009987//cellular process;GO:0050896//response to stimulus	gi|224082796|ref|XP_002306842.1|/2.90568e-45/AP2/ERF domain-containing transcription factor [Populus trichocarpa]	K14516|1|9e-38|155|rcu:RCOM_1007740|ethylene-responsive transcription factor 1	-0.392669	0.441268	0.14223	0.788094	0.311327	0.548098	-0.255422	0.625198	-0.103006	0.846038	-0.454594	0.365082	0.397438	0.435232	-0.0253471	0.961988	0.815468	0.0479361	-0.476698	0.339116	-0.347094	0.500268	-0.128312	0.808589	-0.360778	0.482313	0.43488	0.388803	-0.203864	0.698441	-0.122974	0.816469	0.212901	0.685473	0.502152
Cs7g26710	-	blue	36.3816	2.72567	2.16817	LBD	AT3G02550.1	1e-79	LOB domain-containing protein 41	-	-	-	gi|255585442|ref|XP_002533415.1|/4.99975e-76/LOB domain-containing protein, putative [Ricinus communis]		-0.59651	0.211362	0.38192	0.454974	0.498011	0.314741	-0.0443952	0.933451	-0.241581	0.644677	-0.259128	0.620009	0.533422	0.275756	-0.261789	0.616288	0.936404	0.00593799	-0.233496	0.656121	-0.536735	0.27221	-0.181336	0.730977	-0.429216	0.395712	0.234727	0.654376	-0.0706156	0.894253	0.0310281	0.953473	0.144718	0.784438	0.504627
Cs3g02080	-	blue	9.85086	8.60802	3.58894	C2H2	AT2G02070.1	1e-145	indeterminate(ID)-domain 5	-	-	-	gi|255561735|ref|XP_002521877.1|/1.18112e-76/zinc finger protein, putative [Ricinus communis]		-0.649244	0.162968	0.871293	0.0237821	0.59368	0.214103	0.227611	0.66448	-0.479109	0.336325	0.161688	0.759582	0.344909	0.503152	-0.545144	0.263287	0.898306	0.0149867	0.29353	0.572351	-0.797698	0.0572497	0.0161743	0.975741	-0.401377	0.430267	-0.104774	0.843414	0.218999	0.676753	0.620782	0.188443	0.315662	0.542234	0.497978
[truncated: 29 more columns]

## Sheet: MT TFs
Gene ID	KEGG pathway	moduleColor	MT1_RPKM	MT2_RPKM	MT3_RPKM	Family	Best hit in A.thaliana	Blast e value	Description for the best hit	GO.Component	GO.Function	GO.Process	Blast.nr	KO annotation	MM.yellow	p.MM.yellow	MM.brown	p.MM.brown	MM.turquoise	p.MM.turquoise	MM.midnightblue	p.MM.midnightblue	MM.red	p.MM.red	MM.lightgreen	p.MM.lightgreen	MM.grey60	p.MM.grey60	MM.darkred	p.MM.darkred	MM.blue	p.MM.blue	MM.darkgrey	p.MM.darkgrey	MM.greenyellow	p.MM.greenyellow	MM.black	p.MM.black	MM.white	p.MM.white	MM.violet	p.MM.violet	MM.tan	p.MM.tan	MM.green	p.MM.green	MM.purple	p.MM.purple	MM.lightcyan
orange1.1t02367	-	yellow	21.0222	13.6288	6.2595	bHLH	AT3G07340.1	4e-94	basic helix-loop-helix (bHLH) DNA-binding superfamily protein	GO:0043231//intracellular membrane-bounded organelle	-	-	gi|224128880|ref|XP_002320444.1|/1.27848e-96/hypothetical protein POPTRDRAFT_572918 [Populus trichocarpa]		-0.951889	0.00341626	0.689403	0.129724	0.958459	0.00255262	0.472955	0.343465	-0.548558	0.259698	0.534517	0.274582	0.598707	0.209243	-0.599428	0.208549	0.650083	0.162241	0.529572	0.279901	-0.72101	0.105895	-0.522927	0.287107	-0.198943	0.705523	-0.603431	0.204717	0.591704	0.216026	-0.0457962	0.931354	-0.555686	0.252265	0.398868
orange1.1t02319	-	yellow	0.708745	0.596697	2.44868	HSF	AT2G41690.1	5e-73	heat shock transcription factor B3	-	-	-	gi|224139876|ref|XP_002323320.1|/1.30072e-34/predicted protein [Populus trichocarpa]		0.928839	0.00741561	-0.528243	0.281336	-0.765199	0.0762245	-0.785961	0.0638163	0.658822	0.154746	-0.580048	0.227508	-0.843786	0.0346981	0.496828	0.316075	-0.529328	0.280163	-0.364437	0.477546	0.319346	0.537265	0.779786	0.0674019	0.58283	0.224746	0.389401	0.445421	-0.250493	0.63212	-0.00502007	0.99247	0.606311	0.201978	-0.211474
Cs9g12530	-	yellow	-	6.56497	26.3796	NAC	AT1G77450.1	2e-13	NAC domain containing protein 32	-	-	-	gi|296044562|gb|ADG85701.1|/2.47365e-07/putative NAC transcription factor [Triticum aestivum]		0.951003	0.00354223	-0.842344	0.0353236	-0.815198	0.0480722	-0.732444	0.0978027	0.802851	0.0544702	-0.609861	0.198622	-0.68913	0.129939	0.555867	0.252078	-0.725908	0.102394	-0.444645	0.376987	0.547533	0.260774	0.584658	0.222938	0.637101	0.173648	0.345321	0.502607	-0.326141	0.528134	-0.383599	0.452824	0.278221	0.593437	-0.424801
Cs8g18860	Plant hormone signal transduction	yellow	2.67856	2.34573	6.6782	G2-like	AT3G46640.2	1e-86	Homeodomain-like superfamily protein	-	-	GO:0010468//regulation of gene expression;GO:0048511//rhythmic process	gi|147860003|emb|CAN81044.1|/3.61766e-81/hypothetical protein VITISV_006762 [Vitis vinifera]	K14491|1|5e-23|108|pop:POPTR_419669|two-component response regulator ARR-B family	0.88728	0.0183425	-0.723699	0.103967	-0.688238	0.130642	-0.794197	0.0591738	0.837117	0.0376355	-0.578245	0.229306	-0.736602	0.0949306	0.423225	0.403066	-0.653914	0.158937	-0.292172	0.574212	0.326617	0.527496	0.683753	0.134204	0.792258	0.0602523	0.180556	0.732109	-0.15124	0.77487	-0.375268	0.463521	0.262851	0.614804	-0.38426
Cs8g15600	-	yellow	5.10946	16.4101	12.4224	bHLH	AT2G28160.1	2e-95	FER-like regulator of iron uptake	GO:0043231//intracellular membrane-bounded organelle	GO:0005515//protein binding	GO:0010468//regulation of gene expression;GO:0006826//iron ion transport;GO:0010038//response to metal ion	gi|224104721|ref|XP_002313541.1|/7.53416e-68/predicted protein [Populus trichocarpa]		0.728468	0.100584	-0.637192	0.173566	-0.864562	0.0262732	-0.179703	0.733346	0.827387	0.0421216	-0.617524	0.191456	-0.0683095	0.897695	-0.0336558	0.949535	-0.429676	0.39515	-0.235233	0.653659	0.439707	0.382947	0.623404	0.186032	0.157818	0.765238	0.33716	0.513424	-0.72024	0.106451	0.089227	0.866515	0.438475	0.384438	-0.88585
Cs8g04280	-	yellow	34.07	126.793	260.401	C2H2	AT1G27730.1	5e-56	salt tolerance zinc finger	-	-	-	gi|255573145|ref|XP_002527502.1|/1.30975e-54/zinc finger protein, putative [Ricinus communis]		0.980747	0.000552466	-0.82632	0.0426276	-0.932087	0.00676157	-0.636559	0.174131	0.679112	0.137933	-0.632827	0.177474	-0.638356	0.17253	0.654669	0.158289	-0.684916	0.133277	-0.592128	0.215613	0.70502	0.117686	0.527932	0.281673	0.370807	0.469282	0.572958	0.234608	-0.532513	0.276732	-0.202701	0.700112	0.443027	0.378937	-0.389635
Cs7g30620	Pyrimidine metabolism	yellow	1.70445	18.4742	38.7462	LBD	AT2G30130.1	1e-79	Lateral organ boundaries (LOB) domain family protein	-	GO:0005488//binding	GO:0009887//organ morphogenesis	gi|224098730|ref|XP_002311246.1|/9.11245e-40/predicted protein [Populus trichocarpa]	K01955|1|2e-16|85.1|vvi:100262205|carbamoyl-phosphate synthase large subunit [EC:6.3.5.5]!K13944|3|2e-13|75.5|rcu:RCOM_0993260|LOB domain-containing protein 16	0.920038	0.00933519	-0.895141	0.0159165	-0.902501	0.0137955	-0.670062	0.14533	0.687723	0.131049	-0.737081	0.0946023	-0.518972	0.291429	0.690978	0.128487	-0.582903	0.224674	-0.734605	0.0963053	0.72776	0.101083	0.438856	0.383977	0.290116	0.577036	0.677364	0.139349	-0.617501	0.191478	-0.324198	0.53074	0.408285	0.421602	-0.342972
Cs7g28700	-	yellow	1.82565	7.13864	19.0803	C2H2	AT2G37430.1	2e-35	C2H2 and C2HC zinc fingers superfamily protein	-	-	-	gi|255575128|ref|XP_002528469.1|/7.25999e-52/nucleic acid binding protein, putative [Ricinus communis]		0.840639	0.0360705	-0.901525	0.0140686	-0.760462	0.0791957	-0.590836	0.216873	0.494238	0.319007	-0.471189	0.345523	-0.594375	0.213428	0.841469	0.0357062	-0.755161	0.0825809	-0.6616	0.152396	0.830493	0.0406635	0.177069	0.737173	0.348009	0.49906	0.520507	0.289749	-0.388695	0.44632	-0.511237	0.299954	0.105851	0.841816	-0.211777
Cs7g27620	Pyrimidine metabolism	yellow	-	0.215834	5.53577	LBD	AT1G07900.1	4e-65	LOB domain-containing protein 1	-	-	-	gi|315633204|gb|ADU54137.1|/1.06442e-55/lateral organ boundaries domain 1 [Populus tremula x Populus alba]	K01955|1|1e-48|126|vvi:100262205|carbamoyl-phosphate synthase large subunit [EC:6.3.5.5]!K13944|3|1e-18|58.9|pop:POPTR_559669|LOB domain-containing protein 16	0.848273	0.0327853	-0.676691	0.139896	-0.678803	0.138183	-0.775752	0.0697924	0.917492	0.00993059	-0.654482	0.158449	-0.63445	0.176017	0.263779	0.613508	-0.5394	0.26937	-0.247283	0.636636	0.210532	0.688868	0.77671	0.0692212	0.775791	0.0697691	0.164667	0.755233	-0.20448	0.697556	-0.304136	0.557862	0.332604	0.519491	-0.466134
Cs7g25680	-	yellow	154.651	111.545	42.0346	GATA	AT3G54810.2	3e-77	Plant-specific GATA-type zinc finger transcription factor family protein	-	-	-	gi|255586867|ref|XP_002534043.1|/1.4794e-87/GATA transcription factor, putative [Ricinus communis]		-0.995805	2.64e-05	0.6931	0.126828	0.920577	0.00921154	0.619008	0.190081	-0.737613	0.094238	0.588734	0.218928	0.697217	0.123637	-0.475794	0.340164	0.672382	0.143418	0.3924	0.441611	-0.53698	0.271949	-0.711935	0.11252	-0.476437	0.339418	-0.428155	0.397011	0.445446	0.376025	0.030463	0.95432	-0.534002	0.275134	0.471518
Cs7g17180	Plant-pathogen interaction	yellow	4.76624	10.7625	14.3262	WRKY	AT4G18170.1	6e-66	WRKY DNA-binding protein 28	-	-	GO:0006350//transcription	gi|225446835|ref|XP_002283603.1|/2.6462e-32/PREDICTED: probable WRKY transcription factor 28 [Vitis vinifera]	K13423|1|1e-09|63.5|ath:AT2G30250|WRKY transcription factor 25!K13424|2|6e-09|61.2|pop:POPTR_577093|WRKY transcription factor 33	0.963407	0.00198409	-0.657128	0.156188	-0.948655	0.00388676	-0.502607	0.309572	0.784018	0.0649346	-0.609181	0.199263	-0.558263	0.249599	0.31528	0.54275	-0.613719	0.195001	-0.328569	0.524882	0.499818	0.312705	0.75784	0.080862	0.39459	0.438835	0.412219	0.416694	-0.541288	0.267364	0.0804285	0.879617	0.580666	0.226893	-0.614793
Cs7g03570	-	yellow	21.421	56.7781	194.337	NAC	AT1G69490.1	1e-115	NAC-like, activated by AP3/PI	-	-	-	gi|260600584|gb|ACX47024.1|/1.16449e-69/NAP-like transcription factor [Vitis vinifera]		0.798179	0.0569872	-0.831181	0.0403443	-0.713737	0.111191	-0.649098	0.163094	0.393066	0.440765	-0.497278	0.315568	-0.621569	0.187718	0.91862	0.00966457	-0.640654	0.170493	-0.753779	0.0834736	0.796793	0.057744	0.148984	0.778178	0.270269	0.604468	0.624613	0.184924	-0.388507	0.44656	-0.469164	0.347889	0.190316	0.717972	-0.0352498
Cs7g02940	-	yellow	97.1609	83.9817	41.4719	NAC	AT5G13180.1	1e-107	NAC domain containing protein 83	-	GO:0030528//transcription regulator activity;GO:0003676//nucleic acid binding;GO:0001071	GO:0010468//regulation of gene expression;GO:0032501//multicellular organismal process;GO:0010087//phloem or xylem histogenesis	gi|337733646|gb|AEI72272.1|/2.40145e-115/NAC domain transcription factor [Citrus trifoliata]		-0.916319	0.0102108	0.837084	0.0376504	0.791925	0.0604387	0.814694	0.0483261	-0.848378	0.0327412	0.740375	0.0923577	0.631458	0.178706	-0.528121	0.281468	0.581502	0.226063	0.529711	0.279751	-0.467138	0.350262	-0.626008	0.18365	-0.610157	0.198343	-0.426706	0.398788	0.382537	0.454184	0.400302	0.43162	-0.352703	0.492884	0.375472
Cs5g33730	-	yellow	9.58252	23.3727	34.6569	GATA	AT5G49300.1	6e-32	GATA transcription factor 16	-	-	-	gi|359479937|ref|XP_002269588.2|/1.37736e-20/PREDICTED: uncharacterized protein LOC100257206 [Vitis vinifera]		0.959405	0.00243843	-0.772377	0.0718216	-0.918284	0.00974331	-0.646747	0.16514	0.882674	0.0198404	-0.738247	0.0938048	-0.540786	0.267897	0.366605	0.474729	-0.575512	0.232041	-0.440177	0.382378	0.482617	0.33228	0.741079	0.0918808	0.479651	0.335699	0.447429	0.373643	-0.540387	0.268321	-0.131374	0.804073	0.511834	0.299293	-0.576999
Cs5g32400	Plant hormone signal transduction	yellow	1.38757	5.29127	5.94549	ARF	AT1G59750.4	1e-160	auxin response factor 1	-	GO:0005488//binding	GO:0010468//regulation of gene expression;GO:0009725//response to hormone stimulus;GO:0006350//transcription	gi|359479836|ref|XP_002270286.2|/2.40218e-59/PREDICTED: auxin response factor 23-like [Vitis vinifera]	K14486|1|3e-13|76.3|osa:4329672|auxin response factor	0.917591	0.00990712	-0.723499	0.104109	-0.9679	0.00152904	-0.430415	0.394247	0.829231	0.0412533	-0.680681	0.136667	-0.380597	0.45667	0.255768	0.624714	-0.556409	0.251516	-0.389454	0.445354	0.542621	0.265952	0.698828	0.122398	0.289158	0.578352	0.467505	0.349832	-0.673112	0.142819	0.0341641	0.948774	0.546382	0.261983	-0.710806
Cs5g22140	-	yellow	33.9612	21.3096	8.54695	bHLH	AT1G05710.5	1e-68	basic helix-loop-helix (bHLH) DNA-binding superfamily protein	GO:0043231//intracellular membrane-bounded organelle	GO:0001071	GO:0010468//regulation of gene expression;GO:0009725//response to hormone stimulus	gi|255588215|ref|XP_002534538.1|/8.59301e-17/transcription factor, putative [Ricinus communis]		-0.992979	7.38e-05	0.76051	0.0791649	0.951371	0.00348961	0.538612	0.270208	-0.706026	0.116928	0.555705	0.252246	0.63487	0.17564	-0.522021	0.288095	0.733284	0.0972194	0.432559	0.391629	-0.658197	0.155278	-0.60662	0.201685	-0.401916	0.429587	-0.45709	0.362115	0.504408	0.307555	0.0787372	0.882138	-0.458618	0.360304	0.516158
Cs4g15820	-	yellow	4.67966	22.1506	52.0841	HSF	AT3G24520.1	7e-98	heat shock transcription factor C1	GO:0043231//intracellular membrane-bounded organelle	GO:0003677//DNA binding;GO:0001071	GO:0006351//transcription, DNA-dependent	gi|255546499|ref|XP_002514309.1|/2.25554e-78/DNA binding protein, putative [Ricinus communis]		0.96625	0.00168938	-0.862416	0.027092	-0.86326	0.0267684	-0.674819	0.141421	0.796122	0.0581122	-0.608309	0.200086	-0.649717	0.162557	0.556237	0.251694	-0.745974	0.0885977	-0.461797	0.356545	0.609426	0.199031	0.566804	0.240841	0.57118	0.236402	0.382183	0.454638	-0.395613	0.43754	-0.345979	0.501738	0.294071	0.571608	-0.475963
Cs4g14590	-	yellow	2.95514	8.01672	14.464	HSF	AT2G26150.1	1e-82	heat shock transcription factor A2	GO:0043231//intracellular membrane-bounded organelle	GO:0030528//transcription regulator activity;GO:0001071;GO:0003677//DNA binding	GO:0009408//response to heat;GO:0006350//transcription;GO:0010557//positive regulation of macromolecule biosynthetic process	gi|255546133|ref|XP_002514126.1|/1.75621e-98/Heat shock factor protein HSF30, putative [Ricinus communis]		0.981706	0.000498952	-0.798138	0.0570095	-0.929183	0.00734507	-0.688024	0.130811	0.808372	0.0515637	-0.727554	0.101229	-0.606277	0.202009	0.507978	0.303573	-0.602947	0.205179	-0.532929	0.276286	0.563556	0.244158	0.674829	0.141413	0.446213	0.375102	0.527411	0.282237	-0.54032	0.268392	-0.165221	0.754424	0.51425	0.296623	-0.469403
Cs4g03550	-	yellow	1.75387	2.49477	5.01001	AP2	AT5G57390.1	1e-163	AINTEGUMENTA-like 5	-	-	GO:0008152//metabolic process	gi|224143705|ref|XP_002325046.1|/4.04862e-91/AP2 domain-containing transcription factor [Populus trichocarpa]		0.960636	0.00229381	-0.830414	0.0407004	-0.82087	0.0452576	-0.696157	0.124456	0.738423	0.0936846	-0.539938	0.268797	-0.728332	0.10068	0.606904	0.201415	-0.780677	0.0668787	-0.433228	0.390813	0.600371	0.207644	0.54111	0.267554	0.616853	0.192079	0.340198	0.509389	-0.302736	0.559769	-0.36192	0.480824	0.259141	0.61999	-0.399
Cs3g23950	-	yellow	13.8188	14.0615	0.81046	MYB	AT3G50060.1	5e-58	myb domain protein 77	GO:0043231//intracellular membrane-bounded organelle	GO:0003676//nucleic acid binding	GO:0010468//regulation of gene expression	gi|224137362|ref|XP_002327107.1|/7.29144e-73/predicted protein [Populus trichocarpa]		-0.944	0.00461619	0.537098	0.271822	0.785836	0.0638881	0.739174	0.0931736	-0.636198	0.174453	0.530885	0.278485	0.852667	0.0309615	-0.511843	0.299283	0.587443	0.220195	0.342288	0.50662	-0.369665	0.47076	-0.753691	0.0835306	-0.57066	0.236929	-0.372961	0.466498	0.24993	0.632911	-0.00834884	0.987477	-0.580833	0.226728	0.239664
Cs3g21660	-	yellow	0.718937	3.51397	8.72812	ERF	AT2G33710.1	1e-36	Integrase-type DNA-binding superfamily protein	-	-	-	gi|359493145|ref|XP_002264797.2|/4.45533e-18/PREDICTED: uncharacterized protein LOC100262406 [Vitis vinifera]		0.946153	0.00427124	-0.890302	0.0173903	-0.842657	0.0351875	-0.711217	0.113052	0.799476	0.0562831	-0.647975	0.16407	-0.626689	0.183029	0.585288	0.222317	-0.711148	0.113103	-0.518746	0.291677	0.610607	0.197919	0.534662	0.274427	0.563286	0.244434	0.416297	0.411627	-0.406406	0.423953	-0.410345	0.41903	0.2743	0.598869	-0.437492
Cs3g18060	Pyrimidine metabolism	yellow	22.7789	25.1216	6.55833	LBD	AT1G07900.1	1e-50	LOB domain-containing protein 1	GO:0005618//cell wall	-	-	gi|224084630|ref|XP_002307366.1|/5.69041e-125/predicted protein [Populus trichocarpa]	K01955|1|4e-32|137|vvi:100262205|carbamoyl-phosphate synthase large subunit [EC:6.3.5.5]!K13944|3|1e-08|59.3|rcu:RCOM_0993260|LOB domain-containing protein 16	-0.937798	0.00568336	0.598597	0.209348	0.736537	0.0949755	0.74153	0.0915765	-0.666824	0.148017	0.456889	0.362354	0.880412	0.0205969	-0.520369	0.289901	0.699369	0.121983	0.271169	0.603217	-0.384242	0.452002	-0.696497	0.124193	-0.69974	0.121699	-0.238894	0.648476	0.134255	0.799827	0.147252	0.780718	-0.404148	0.426784	0.275757
Cs3g10860	-	yellow	1.45256	2.92141	4.63516	bZIP	AT5G28770.2	3e-68	bZIP transcription factor family protein	-	-	-	gi|225451344|ref|XP_002274803.1|/3.68926e-169/PREDICTED: pentatricopeptide repeat-containing protein At3g18970 [Vitis vinifera]		0.906918	0.0125931	-0.837999	0.0372405	-0.898096	0.0150474	-0.499197	0.313404	0.498539	0.314145	-0.511458	0.299709	-0.563097	0.244628	0.769271	0.0737122	-0.720272	0.106428	-0.657347	0.156001	0.860119	0.0279816	0.29647	0.568324	0.20138	0.702013	0.626559	0.183147	-0.558704	0.249144	-0.241108	0.645346	0.327463	0.526362	-0.315071
Cs2g23600	-	yellow	1.24512	10.3779	19.8482	C3H	AT1G03790.1	2e-96	Zinc finger C-x8-C-x5-C-x3-H type family protein	-	GO:0046914//transition metal ion binding	GO:0050789//regulation of biological process	gi|224133466|ref|XP_002328049.1|/8.60371e-82/predicted protein [Populus trichocarpa]		0.904008	0.0133795	-0.876616	0.0218962	-0.885852	0.018801	-0.478009	0.337598	0.531933	0.277356	-0.481131	0.333991	-0.548616	0.259637	0.746496	0.088251	-0.777125	0.0689743	-0.612701	0.195953	0.87166	0.0236499	0.273632	0.599796	0.255197	0.625514	0.555602	0.252352	-0.523802	0.286154	-0.31067	0.548988	0.238412	0.649158	-0.372363
Cs2g19010	Circadian rhythm - plant	yellow	1.6125	3.31852	8.38985	CO-like	AT3G07650.4	1e-159	CONSTANS-like 9	GO:0043231//intracellular membrane-bounded organelle;GO:0016020//membrane	GO:0046914//transition metal ion binding;GO:0001071	GO:0010468//regulation of gene expression;GO:0048581	gi|224131908|ref|XP_002321208.1|/6.51076e-82/predicted protein [Populus trichocarpa]	K12135|1|1e-14|80.9|ath:AT5G15840|zinc finger protein CONSTANS	0.977914	0.00072629	-0.80653	0.0525251	-0.848567	0.0326614	-0.686538	0.131988	0.736319	0.0951246	-0.54854	0.259717	-0.736215	0.0951967	0.593684	0.214099	-0.769088	0.0738247	-0.429666	0.395162	0.596693	0.211185	0.577741	0.229809	0.591787	0.215945	0.36316	0.479208	-0.330968	0.521675	-0.293596	0.57226	0.31923	0.537421	-0.409377
Cs2g02790	Plant-pathogen interaction	yellow	3.04619	9.3444	26.0298	WRKY	AT4G04450.1	1e-166	WRKY family transcription factor	-	-	GO:0006350//transcription	gi|255554813|ref|XP_002518444.1|/1.04459e-132/WRKY transcription factor, putative [Ricinus communis]	K13424|1|6e-11|68.2|zma:100281160|WRKY transcription factor 33	0.961855	0.00215479	-0.855039	0.0299976	-0.854638	0.0301595	-0.74628	0.088394	0.737144	0.0945588	-0.654652	0.158304	-0.684122	0.133909	0.658084	0.155374	-0.683217	0.134633	-0.574811	0.232744	0.624232	0.185273	0.538109	0.270744	0.518443	0.29201	0.492714	0.320737	-0.417584	0.410032	-0.352137	0.493626	0.353769	0.491485	-0.342992
Cs1g25030	-	yellow	-	0.0738017	1.28716	DBB	AT4G38960.1	2e-32	B-box type zinc finger family protein	-	-	-	gi|357483683|ref|XP_003612128.1|/1.01757e-14/Zinc finger protein CONSTANS-like protein [Medicago truncatula]		0.90017	0.0144517	-0.771512	0.0723457	-0.732278	0.0979183	-0.844747	0.0342844	0.844623	0.0343373	-0.690861	0.128578	-0.696883	0.123895	0.487879	0.326246	-0.58189	0.225678	-0.438382	0.384551	0.372723	0.466805	0.671795	0.143901	0.703707	0.118679	0.330306	0.522559	-0.267723	0.60801	-0.3878	0.447461	0.338763	0.511293	-0.341391
Cs1g24225	-	yellow	3.6499	3.48746	-	MYB_related	AT1G75250.2	7e-35	RAD-like 6	GO:0043231//intracellular membrane-bounded organelle	GO:0003676//nucleic acid binding	GO:0010468//regulation of gene expression	gi|297802294|ref|XP_002869031.1|/7.21649e-22/At4g36570 [Arabidopsis lyrata subsp. lyrata]		-0.946548	0.00420935	0.750515	0.0855999	0.78353	0.0652169	0.829255	0.0412418	-0.703571	0.118781	0.627742	0.182071	0.794436	0.0590416	-0.65179	0.160765	0.634821	0.175684	0.517536	0.293005	-0.497279	0.315567	-0.608606	0.199805	-0.603645	0.204512	-0.440682	0.381767	0.29254	0.573708	0.304397	0.557507	-0.405374	0.425246	0.226222
Cs1g19400	-	yellow	5.65609	13.2644	9.99799	MYB	AT2G16720.1	6e-88	myb domain protein 7	-	-	-	gi|255645337|gb|ACU23165.1|/1.11904e-75/unknown [Glycine max]		0.650197	0.162142	-0.409811	0.419696	-0.800701	0.0556221	-0.123906	0.815092	0.750778	0.0854274	-0.583622	0.223963	-0.0494334	0.92591	-0.189139	0.719675	-0.259151	0.619975	-0.122243	0.817548	0.251599	0.630565	0.732921	0.0974712	0.0831331	0.875588	0.312885	0.545988	-0.693713	0.126351	0.351375	0.494628	0.611255	0.19731	-0.829832
Cs1g09670	-	yellow	14.0982	9.585	3.63222	NAC	AT3G18400.1	3e-26	NAC domain containing protein 58	-	-	GO:0010468//regulation of gene expression	gi|225453680|ref|XP_002268892.1|/1.20128e-16/PREDICTED: uncharacterized protein LOC100252386 [Vitis vinifera]		-0.934383	0.0063171	0.903056	0.0136417	0.897724	0.0151555	0.650853	0.161575	-0.672551	0.143279	0.67126	0.144342	0.5618	0.245957	-0.710197	0.113809	0.659127	0.154488	0.687636	0.131118	-0.754337	0.0831125	-0.417361	0.410308	-0.334736	0.516649	-0.618944	0.19014	0.561999	0.245753	0.346802	0.500652	-0.350456	0.495837	0.354758
Cs1g09610	-	yellow	9.43395	6.2629	2.00791	NAC	AT3G18400.1	3e-20	NAC domain containing protein 58	-	GO:0030528//transcription regulator activity	GO:0009725//response to hormone stimulus	gi|224130712|ref|XP_002320909.1|/1.29627e-12/NAC domain protein, IPR003441 [Populus trichocarpa]		-0.994908	3.88e-05	0.782054	0.0660747	0.943995	0.00461709	0.636481	0.1742	-0.730514	0.0991487	0.647464	0.164516	0.645787	0.165979	-0.565083	0.242596	0.664523	0.149939	0.522335	0.287753	-0.631262	0.178883	-0.625421	0.184186	-0.408343	0.421529	-0.530443	0.278961	0.526337	0.2834	0.12537	0.812931	-0.502647	0.309528	0.44534
Cs1g06760	-	yellow	41.6983	100.333	290.495	NAC	AT4G27410.2	1e-136	NAC (No Apical Meristem) domain transcriptional regulator superfamily protein	-	-	-	gi|206584345|gb|ACI15345.1|/1.89838e-129/NAC domain protein NAC4 [Gossypium hirsutum]		0.943139	0.00475784	-0.848046	0.0328809	-0.82814	0.0417658	-0.798603	0.0567568	0.7663	0.075542	-0.707843	0.115565	-0.672569	0.143264	0.638118	0.172742	-0.621299	0.187966	-0.595211	0.212618	0.566021	0.241639	0.565624	0.242045	0.538829	0.269977	0.503436	0.308644	-0.413156	0.415528	-0.37541	0.463339	0.373279	0.466088	-0.31522
orange1.1t04266	-	turquoise	1.60467	0.0825598	-	C2H2	AT2G01940.1	1e-153	C2H2-like zinc finger protein	-	GO:0005488//binding	-	gi|224120400|ref|XP_002318320.1|/1.71014e-90/predicted protein [Populus trichocarpa]		-0.781204	0.0665706	0.80379	0.0539706	0.944888	0.00447236	0.306332	0.554875	-0.669541	0.145761	0.730645	0.0990573	0.11778	0.824146	-0.381921	0.454972	0.423168	0.403136	0.652571	0.160092	-0.730785	0.0989592	-0.396979	0.435811	0.0518969	0.922224	-0.710356	0.113691	0.889841	0.0175341	0.0652598	0.902249	-0.475709	0.340263	0.61484
orange1.1t03822	-	turquoise	5.46748	0.548879	-	ERF	AT5G11590.1	1e-64	Integrase-type DNA-binding superfamily protein	-	-	GO:0016049//cell growth;GO:0006350//transcription	gi|255546373|ref|XP_002514246.1|/3.80254e-52/Transcriptional factor TINY, putative [Ricinus communis]		-0.877362	0.0216378	0.691203	0.12831	0.931786	0.00682102	0.184471	0.726432	-0.584088	0.223501	0.34931	0.497346	0.412309	0.416583	-0.365375	0.476326	0.780966	0.0667094	0.272591	0.601241	-0.743124	0.0905027	-0.446322	0.374972	-0.202183	0.700858	-0.349388	0.497243	0.560794	0.246991	-0.0478877	0.928223	-0.331559	0.520886	0.694766
orange1.1t03383	-	turquoise	9.30993	3.44132	2.29009	C2H2	AT3G57670.1	1e-149	C2H2-type zinc finger family protein	GO:0043231//intracellular membrane-bounded organelle	GO:0046914//transition metal ion binding;GO:0001071	GO:0010468//regulation of gene expression;GO:0000904//cell morphogenesis involved in differentiation	gi|297739699|emb|CBI29881.3|/2.01702e-87/unnamed protein product [Vitis vinifera]		-0.854234	0.030323	0.663833	0.150518	0.884107	0.0193685	0.147571	0.780251	-0.498718	0.313943	0.236081	0.652457	0.459959	0.358717	-0.412507	0.416336	0.843256	0.0349276	0.225507	0.667473	-0.768886	0.0739484	-0.371208	0.468763	-0.219512	0.676021	-0.287527	0.580595	0.469294	0.347737	-0.0260601	0.960919	-0.250156	0.632593	0.641006
orange1.1t01518	-	turquoise	10.6023	3.10507	0.688777	Trihelix	AT5G03680.1	2e-98	Duplicated homeodomain-like superfamily protein	-	-	-	gi|224100663|ref|XP_002311966.1|/1.08159e-105/predicted protein [Populus trichocarpa]		-0.91118	0.0114831	0.695933	0.124628	0.996711	1.62e-05	0.389277	0.445579	-0.666816	0.148024	0.650525	0.161858	0.390916	0.443494	-0.402576	0.428758	0.531255	0.278086	0.5162	0.294474	-0.661713	0.152301	-0.591774	0.215957	-0.10826	0.838245	-0.627393	0.182388	0.751362	0.0850458	-0.113836	0.829984	-0.617959	0.191053	0.578117
orange1.1t00363	-	turquoise	2.6228	0.749681	0.153824	bHLH	AT5G41315.1	1e-161	basic helix-loop-helix (bHLH) DNA-binding superfamily protein	-	-	-	gi|150416419|gb|ABR68792.1|/9.03393e-172/MYC2 [Citrus sinensis]		-0.826579	0.0425043	0.787834	0.0627466	0.948674	0.003884	0.466116	0.351462	-0.682716	0.135033	0.815683	0.0478282	0.236813	0.65142	-0.46188	0.356447	0.368903	0.471748	0.73046	0.0991862	-0.675895	0.140543	-0.479732	0.335605	-0.0048653	0.992702	-0.78574	0.0639432	0.864944	0.0261285	0.0609903	0.908628	-0.585681	0.22193	0.487678
Cs9g13930	-	turquoise	6.46002	6.19411	12.8645	bHLH	AT2G42280.1	1e-105	basic helix-loop-helix (bHLH) DNA-binding superfamily protein	GO:0043231//intracellular membrane-bounded organelle	-	GO:0010468//regulation of gene expression	gi|225441696|ref|XP_002277274.1|/1.57464e-57/PREDICTED: transcription factor bHLH130-like [Vitis vinifera]		0.856692	0.029334	-0.466506	0.351003	-0.722577	0.104769	-0.836074	0.0381051	0.717557	0.108395	-0.725826	0.102452	-0.728679	0.100436	0.374368	0.464682	-0.312508	0.546497	-0.407897	0.422087	0.166106	0.753132	0.862722	0.0269744	0.52849	0.281069	0.454404	0.365308	-0.32436	0.530523	0.0467362	0.929947	0.723824	0.103877	-0.191481
Cs9g07650	-	turquoise	4.3138	14.2379	19.6767	HSF	AT3G22830.1	1e-135	heat shock transcription factor A6B	-	GO:0003677//DNA binding	-	gi|255552051|ref|XP_002517070.1|/5.59675e-86/Heat shock factor protein HSF30, putative [Ricinus communis]		0.938307	0.00559161	-0.872314	0.0234148	-0.954085	0.00311383	-0.585286	0.222319	0.819663	0.0458495	-0.760297	0.0792997	-0.434567	0.389183	0.479113	0.336321	-0.582401	0.225171	-0.59423	0.213569	0.65101	0.161438	0.575518	0.232035	0.32128	0.534662	0.582098	0.225471	-0.6691	0.146127	-0.214895	0.68262	0.453064	0.366904	-0.562125
Cs8g19990	-	turquoise	13.7401	4.13575	1.08542	C2H2	AT2G29660.1	1e-115	zinc finger (C2H2 type) family protein	GO:0031224//intrinsic to membrane;GO:0031410//cytoplasmic vesicle	GO:0046914//transition metal ion binding	GO:0010468//regulation of gene expression	gi|255569285|ref|XP_002525610.1|/1.56228e-129/conserved hypothetical protein [Ricinus communis]		-0.89727	0.0152882	0.874959	0.0224755	0.971006	0.00124877	0.398479	0.433918	-0.67283	0.14305	0.630858	0.179248	0.349649	0.4969	-0.535013	0.274051	0.647814	0.164211	0.607591	0.200765	-0.812513	0.0494321	-0.399059	0.433187	-0.145087	0.783897	-0.615772	0.193084	0.730965	0.0988331	0.175031	0.740135	-0.376899	0.461421	0.578593
Cs8g17270	-	turquoise	30.9173	10.2229	7.71919	Dof	AT5G60200.1	9e-47	TARGET OF MONOPTEROS 6	-	-	-	gi|255582965|ref|XP_002532252.1|/8.90258e-79/zinc finger protein, putative [Ricinus communis]		-0.852031	0.0312222	0.886115	0.018716	0.950411	0.00362767	0.31717	0.540198	-0.686753	0.131817	0.604868	0.203348	0.253592	0.627767	-0.462151	0.356128	0.649068	0.163121	0.563289	0.24443	-0.814509	0.0484191	-0.356217	0.488274	-0.121239	0.819032	-0.564627	0.243062	0.74523	0.0890933	0.19989	0.704158	-0.304278	0.557669	0.656969
Cs8g16930	Plant hormone signal transduction	turquoise	5.1037	1.28684	0.999077	ARF	AT5G60450.1	0	auxin response factor 4	GO:0043231//intracellular membrane-bounded organelle	GO:0003676//nucleic acid binding;GO:0001071;GO:0005515//protein binding	GO:0010468//regulation of gene expression;GO:0009755//hormone-mediated signaling pathway;GO:0009791//post-embryonic development;GO:0006351//transcription, DNA-dependent;GO:0001708//cell fate specification	gi|359479063|ref|XP_002285019.2|/3.87923e-127/PREDICTED: auxin response factor 4-like [Vitis vinifera]	K14486|1|7e-40|85.9|zma:100384045|auxin response factor	-0.808528	0.0514824	0.779019	0.0678534	0.954182	0.00310086	0.187512	0.722028	-0.546496	0.261864	0.523359	0.286636	0.211101	0.688053	-0.453771	0.366061	0.604307	0.203882	0.549743	0.258456	-0.845007	0.0341726	-0.307093	0.553841	0.047574	0.928693	-0.617184	0.191771	0.796066	0.0581429	0.0235823	0.964633	-0.380447	0.456862	0.619893
Cs8g16510	-	turquoise	31.1606	14.9347	11.5876	HD-ZIP	AT5G60690.1	0	Homeobox-leucine zipper family protein / lipid-binding START domain-containing protein	GO:0043231//intracellular membrane-bounded organelle	GO:0001071;GO:0003677//DNA binding	GO:0048869//cellular developmental process;GO:0009933//meristem structural organization;GO:0010468//regulation of gene expression;GO:0009943//adaxial/abaxial axis specification;GO:0009799//specification of symmetry;GO:0006351//transcription, DNA-dependent	gi|255578153|ref|XP_002529946.1|/4.93752e-61/DNA binding protein, putative [Ricinus communis]		-0.860093	0.0279917	0.711564	0.112795	0.981773	0.000495284	0.393961	0.43963	-0.700439	0.121165	0.745184	0.0891239	0.273652	0.599768	-0.355775	0.488854	0.41819	0.409282	0.584544	0.223051	-0.630082	0.17995	-0.58031	0.227247	-0.0392469	0.94116	-0.69224	0.127499	0.835288	0.038461	-0.0886351	0.867395	-0.63985	0.171204	0.586335
Cs8g07470	Regulation of actin cytoskeleton	turquoise	46.9712	13.5287	5.57552	bZIP	AT1G75390.1	4e-54	basic leucine-zipper 44	GO:0043231//intracellular membrane-bounded organelle	GO:0003677//DNA binding;GO:0001071;GO:0005515//protein binding	GO:0006351//transcription, DNA-dependent	gi|224105353|ref|XP_002313781.1|/3.62047e-52/predicted protein [Populus trichocarpa]	K04371|1|2e-42|171|vvi:100254083|extracellular signal-regulated kinase 1/2 [EC:2.7.11.24]!K09060|2|7e-09|60.1|vvi:100243644|plant G-box-binding factor	-0.903728	0.0134563	0.778607	0.0680967	0.966236	0.00169081	0.277489	0.59445	-0.610015	0.198476	0.46356	0.354467	0.4061	0.424336	-0.468265	0.348942	0.745109	0.0891738	0.430304	0.394382	-0.801497	0.0551944	-0.420022	0.407016	-0.170045	0.747392	-0.480627	0.334573	0.640818	0.170348	0.0414752	0.937823	-0.35879	0.484909	0.637185
Cs7g31610	-	turquoise	26.9982	85.2267	89.3691	MYB_related	AT3G11280.2	1e-96	Duplicated homeodomain-like superfamily protein	GO:0043231//intracellular membrane-bounded organelle	GO:0003676//nucleic acid binding	GO:0010468//regulation of gene expression	gi|224112575|ref|XP_002316232.1|/7.37321e-50/predicted protein [Populus trichocarpa]		0.782539	0.0657923	-0.777441	0.068787	-0.950993	0.00354368	-0.220544	0.674547	0.564204	0.243495	-0.613139	0.195543	-0.150684	0.775684	0.439059	0.383731	-0.501016	0.311358	-0.623089	0.18632	0.812697	0.0493379	0.320306	0.535972	-0.104162	0.844322	0.69646	0.124221	-0.864572	0.0262691	-0.0180956	0.97286	0.440959	0.381433	-0.592756
Cs7g19870	-	turquoise	153.243	378.896	435.841	bHLH	AT5G50915.2	4e-56	basic helix-loop-helix (bHLH) DNA-binding superfamily protein	-	GO:0001071	GO:0010468//regulation of gene expression	gi|159505446|gb|ABW97699.1|/6.22386e-62/putative bHLH transcription factor [Citrus sinensis]		0.805966	0.0528212	-0.637172	0.173584	-0.937579	0.0057229	-0.440168	0.382389	0.69109	0.128399	-0.821756	0.0448248	-0.233041	0.656766	0.309309	0.550833	-0.261246	0.617046	-0.623611	0.185842	0.522651	0.287408	0.625641	0.183985	-0.00988907	0.985167	0.751877	0.0847099	-0.861094	0.0276021	0.147947	0.779699	0.739971	0.0926317	-0.509358
Cs7g16660	-	turquoise	8.52619	2.46752	0.210959	bHLH	AT3G07340.1	1e-135	basic helix-loop-helix (bHLH) DNA-binding superfamily protein	-	-	-	gi|224069890|ref|XP_002303073.1|/2.36174e-102/predicted protein [Populus trichocarpa]		-0.921358	0.00903359	0.646356	0.165482	0.929763	0.00722664	0.280181	0.590725	-0.596642	0.211234	0.359985	0.483348	0.536276	0.2727	-0.386585	0.44901	0.780373	0.0670572	0.249735	0.633185	-0.675852	0.140578	-0.54113	0.267532	-0.290538	0.576455	-0.334935	0.516384	0.49117	0.322492	-0.0892314	0.866508	-0.405054	0.425648	0.630876
Cs7g16380	-	turquoise	1.4223	0.666164	0.507402	MYB	AT1G08810.1	1e-112	myb domain protein 60	-	GO:0001071	GO:0010468//regulation of gene expression;GO:0009725//response to hormone stimulus;GO:0006351//transcription, DNA-dependent;GO:0009314//response to radiation;GO:0006950//response to stress	gi|9802570|gb|AAF99772.1|AC003981_22/7.07807e-66/F22O13.30 [Arabidopsis thaliana]		-0.905854	0.0128779	0.863923	0.0265157	0.953481	0.00319576	0.342955	0.505736	-0.704616	0.117992	0.532061	0.277218	0.378658	0.459159	-0.460213	0.358417	0.750048	0.0859062	0.458593	0.360334	-0.788226	0.0625234	-0.420907	0.405924	-0.249639	0.63332	-0.458324	0.360652	0.634462	0.176006	0.183122	0.728387	-0.285986	0.582716	0.67353
Cs7g10020	Plant hormone signal transduction	turquoise	46.6481	19.5532	13.2627	G2-like	AT1G67710.1	2e-90	response regulator 11	GO:0043231//intracellular membrane-bounded organelle	GO:0004871//signal transducer activity;GO:0003676//nucleic acid binding	GO:0010468//regulation of gene expression;GO:0006351//transcription, DNA-dependent;GO:0023060	gi|225425924|ref|XP_002267616.1|/2.39035e-85/PREDICTED: two-component response regulator ARR11 [Vitis vinifera]	K14491|1|1e-86|320|vvi:100246057|two-component response regulator ARR-B family	-0.840102	0.036307	0.682605	0.135122	0.961854	0.00215498	0.434124	0.389722	-0.717521	0.108422	0.798146	0.0570053	0.25851	0.620873	-0.325791	0.528603	0.339831	0.509877	0.602574	0.205535	-0.565562	0.242108	-0.61964	0.189497	-0.0355187	0.946744	-0.716324	0.109294	0.845069	0.034146	-0.106953	0.840182	-0.6911	0.128392	0.556089
Cs7g07550	Plant-pathogen interaction	turquoise	97.7632	33.4999	15.1686	bZIP	AT5G24800.1	4e-65	basic leucine zipper 9	-	GO:0005515//protein binding	-	gi|224121388|ref|XP_002330815.1|/9.23296e-47/predicted protein [Populus trichocarpa]	K13448|1|8e-12|71.2|ath:AT4G20780|calcium-binding protein CML	-0.90711	0.0125422	0.867962	0.0250001	0.97795	0.000723951	0.426391	0.399174	-0.730269	0.0993201	0.674277	0.141864	0.345537	0.502323	-0.481317	0.333777	0.619921	0.189237	0.587527	0.220113	-0.759174	0.0800121	-0.466051	0.351538	-0.179951	0.732987	-0.602178	0.205913	0.737139	0.0945625	0.158055	0.764891	-0.412971	0.415758	0.612254
Cs7g06180	Plant hormone signal transduction	turquoise	8.91063	4.29959	2.97615	ARR-B	AT2G25180.1	1e-154	response regulator 12	-	-	-	gi|255548782|ref|XP_002515447.1|/2.7269e-106/two-component system sensor histidine kinase/response regulator, putative [Ricinus communis]	K14491|1|2e-107|359|rcu:RCOM_0922020|two-component response regulator ARR-B family	-0.903093	0.0136315	0.900443	0.0143741	0.926196	0.00796948	0.378906	0.45884	-0.711187	0.113074	0.522156	0.287948	0.402912	0.428336	-0.498846	0.313799	0.782182	0.0659999	0.467167	0.350227	-0.797511	0.0573515	-0.386477	0.449148	-0.304171	0.557814	-0.430316	0.394367	0.585644	0.221966	0.275284	0.597505	-0.215972	0.681079	0.648427
Cs7g04110	-	turquoise	6.61402	2.07955	0.678834	HD-ZIP	AT1G69780.1	1e-102	Homeobox-leucine zipper protein family	GO:0043231//intracellular membrane-bounded organelle	GO:0003677//DNA binding;GO:0001071	GO:0010468//regulation of gene expression;GO:0006351//transcription, DNA-dependent	gi|225425754|ref|XP_002276889.1|/6.58415e-80/PREDICTED: homeobox-leucine zipper protein ATHB-13-like [Vitis vinifera]		-0.892286	0.0167787	0.878939	0.0210965	0.895036	0.015948	0.338496	0.511649	-0.668614	0.146529	0.426952	0.398486	0.438191	0.384782	-0.503777	0.308262	0.846916	0.0333583	0.396461	0.436467	-0.806245	0.0526745	-0.349799	0.496702	-0.340323	0.509223	-0.350842	0.495329	0.507156	0.304488	0.284514	0.584744	-0.146114	0.782388	0.645103
Cs7g01850	-	turquoise	25.5493	10.7307	4.67879	C2H2	AT3G57670.1	1e-125	C2H2-type zinc finger family protein	GO:0044464//cell part	GO:0046914//transition metal ion binding	-	gi|255571646|ref|XP_002526768.1|/3.85759e-81/TRANSPARENT TESTA 1 protein, putative [Ricinus communis]		-0.932617	0.00665776	0.653336	0.159434	0.986105	0.000288271	0.427058	0.398356	-0.698325	0.122784	0.637864	0.172968	0.458775	0.360118	-0.360946	0.482094	0.54146	0.267182	0.443782	0.378027	-0.588309	0.219346	-0.675053	0.14123	-0.1942	0.712362	-0.563076	0.244649	0.684673	0.13347	-0.151309	0.774768	-0.647194	0.164751	0.58267
Cs6g21530	-	turquoise	8.82988	3.08744	1.1765	MYB	AT5G15310.1	1e-135	myb domain protein 16	-	-	-	gi|224141017|ref|XP_002323871.1|/4.06938e-70/predicted protein [Populus trichocarpa]		-0.852896	0.0308678	0.65735	0.155998	0.972304	0.00113996	0.408695	0.42109	-0.632154	0.178079	0.735535	0.0956641	0.311165	0.548317	-0.398763	0.433559	0.377819	0.460238	0.614086	0.194658	-0.621519	0.187764	-0.578044	0.229506	0.0066782	0.989983	-0.742822	0.0907057	0.832021	0.0399556	-0.152166	0.773513	-0.704305	0.118226	0.49829
Cs6g21230	-	turquoise	30.0652	12.9687	9.48137	ZF-HD	AT3G28917.1	1e-44	mini zinc finger 2	-	-	-	gi|224140981|ref|XP_002323855.1|/6.46681e-21/predicted protein [Populus trichocarpa]		-0.704475	0.118097	0.599002	0.208959	0.883546	0.0195528	0.375767	0.462879	-0.583422	0.22416	0.825159	0.0431819	0.11118	0.833917	-0.326307	0.527911	0.141816	0.788702	0.707864	0.115549	-0.539174	0.26961	-0.505868	0.305924	0.177387	0.736711	-0.843788	0.0346972	0.92731	0.00773362	-0.160382	0.761489	-0.740091	0.0925503	0.42402
Cs6g19280	Circadian rhythm - plant	turquoise	6.91152	15.8359	19.2624	CO-like	AT3G02380.1	1e-154	CONSTANS-like 2	-	-	-	gi|41323976|gb|AAS00054.1|/9.85805e-55/CONSTANS-like protein CO1 [Populus deltoides]	K12135|1|2e-41|168|ath:AT5G15840|zinc finger protein CONSTANS	0.733125	0.0973293	-0.656653	0.156592	-0.805619	0.0530035	-0.0696557	0.895685	0.231403	0.659091	-0.158904	0.76365	-0.379453	0.458138	0.626601	0.183109	-0.775899	0.0697043	-0.419942	0.407116	0.927586	0.00767571	0.0693044	0.89621	-0.0343275	0.948529	0.459856	0.358838	-0.516633	0.293997	-0.038794	0.941838	0.172104	0.744393	-0.402472
Cs6g18920	-	turquoise	76.7086	29.5304	11.3896	MYB	AT2G37630.1	1e-104	myb-like HTH transcriptional regulator family protein	-	-	-	gi|225451966|ref|XP_002283242.1|/4.12785e-123/PREDICTED: transcription factor AS1 [Vitis vinifera]		-0.915813	0.0103329	0.672338	0.143454	0.990624	0.000131446	0.431732	0.392637	-0.688266	0.13062	0.682432	0.135261	0.412343	0.41654	-0.383797	0.452572	0.494809	0.31836	0.513214	0.297766	-0.61012	0.198378	-0.643464	0.168016	-0.133582	0.800819	-0.630735	0.179359	0.741222	0.0917843	-0.135751	0.797624	-0.663322	0.150947	0.559607
Cs6g16030	Plant hormone signal transduction	turquoise	17.4522	7.87757	5.61621	ARF	AT5G37020.2	0	auxin response factor 8	-	GO:0005488//binding;GO:0001071	GO:0009725//response to hormone stimulus;GO:0010468//regulation of gene expression;GO:0009791//post-embryonic development;GO:0006351//transcription, DNA-dependent	gi|224079698|ref|XP_002305917.1|/2.05312e-118/predicted protein [Populus trichocarpa]	K14486|1|4e-35|68.2|rcu:RCOM_1597120|auxin response factor	-0.917597	0.00990557	0.809864	0.0507905	0.98843	0.000200026	0.356876	0.487412	-0.694757	0.125539	0.590265	0.217431	0.376045	0.462521	-0.443579	0.378271	0.666881	0.14797	0.496549	0.316392	-0.756515	0.0817101	-0.488414	0.325634	-0.178439	0.735182	-0.544188	0.264296	0.705061	0.117656	0.0608131	0.908893	-0.427388	0.397951	0.647448
Cs6g11330	Plant hormone signal transduction	turquoise	3.97706	9.66498	12.2382	GRAS	AT5G41920.1	0	GRAS family transcription factor	GO:0043231//intracellular membrane-bounded organelle	GO:0042802//identical protein binding;GO:0003677//DNA binding	GO:0032507//maintenance of protein location in cell;GO:0003002;GO:0010468//regulation of gene expression;GO:0051301//cell division;GO:0009606//tropism	gi|224139582|ref|XP_002323179.1|/0/GRAS family transcription factor [Populus trichocarpa]	K14494|1|9e-53|206|ath:AT3G03450|DELLA protein	0.907971	0.0123143	-0.880658	0.020514	-0.902162	0.0138902	-0.374154	0.464959	0.648763	0.163385	-0.438007	0.385006	-0.476911	0.338868	0.555457	0.252503	-0.844946	0.0341989	-0.434786	0.388917	0.820475	0.0454509	0.348239	0.498757	0.336455	0.514362	0.388469	0.446608	-0.506559	0.305153	-0.284844	0.584289	0.171596	0.745133	-0.595295
Cs6g08550	-	turquoise	4.10715	10.078	10.6728	Trihelix	AT5G01380.1	2e-74	Homeodomain-like superfamily protein	GO:0031981//nuclear lumen	GO:0003676//nucleic acid binding	GO:0010468//regulation of gene expression	gi|225439416|ref|XP_002264016.1|/2.93185e-60/PREDICTED: trihelix transcription factor GT-3a [Vitis vinifera]		0.711094	0.113143	-0.751135	0.0851944	-0.907673	0.0123929	-0.234301	0.65498	0.509866	0.301474	-0.674893	0.141361	-0.0702227	0.894839	0.458751	0.360147	-0.364758	0.477128	-0.724967	0.103063	0.790392	0.0612987	0.265038	0.611752	-0.215119	0.682298	0.799845	0.0560838	-0.923872	0.00847267	-0.0202162	0.96968	0.481768	0.333258	-0.495884
Cs6g06480	-	turquoise	42.6044	15.0475	5.81422	MYB	AT2G37630.1	1e-169	myb-like HTH transcriptional regulator family protein	-	-	-	gi|225440368|ref|XP_002266427.1|/4.57155e-144/PREDICTED: transcription factor AS1 [Vitis vinifera]		-0.910074	0.0117664	0.721658	0.105429	0.997184	1.19e-05	0.41426	0.414156	-0.682322	0.135349	0.684168	0.133873	0.378129	0.45984	-0.418024	0.409488	0.51615	0.294529	0.552961	0.255097	-0.667477	0.147474	-0.583386	0.224195	-0.106818	0.840382	-0.652179	0.16043	0.768354	0.074275	-0.0771788	0.884462	-0.61339	0.195308	0.568988
Cs6g04390	-	turquoise	100.472	47.8525	25.3693	C2H2	AT5G03150.1	1e-148	C2H2-like zinc finger protein	GO:0044464//cell part	GO:0046914//transition metal ion binding	-	gi|357440457|ref|XP_003590506.1|/6.21821e-70/Zinc finger protein [Medicago truncatula]		-0.945988	0.00429717	0.791668	0.0605825	0.996035	2.35e-05	0.46135	0.357073	-0.720982	0.105916	0.665501	0.149121	0.43858	0.384311	-0.468553	0.348604	0.609987	0.198503	0.54332	0.265214	-0.70116	0.120614	-0.566331	0.241324	-0.210785	0.688506	-0.597435	0.210469	0.70478	0.117867	0.0385161	0.942254	-0.52211	0.287998	0.580519
Cs5g34230	-	turquoise	16.5829	4.70123	4.82314	G2-like	AT2G03500.1	8e-61	Homeodomain-like superfamily protein	-	-	-	gi|147858322|emb|CAN81424.1|/2.41255e-42/hypothetical protein VITISV_035944 [Vitis vinifera]		-0.785289	0.0642018	0.626465	0.183233	0.914692	0.0106059	0.0417455	0.937418	-0.450226	0.370292	0.315432	0.542545	0.26922	0.605926	-0.354459	0.490579	0.681173	0.136272	0.325097	0.529534	-0.791851	0.06048	-0.330366	0.522479	0.0252948	0.962066	-0.445979	0.375384	0.667673	0.14731	-0.15138	0.774665	-0.364978	0.476842	0.659142
Cs5g26470	-	turquoise	33.3697	7.76322	2.75696	GATA	AT4G36240.1	4e-36	GATA transcription factor 7	-	GO:0046914//transition metal ion binding;GO:0003677//DNA binding;GO:0001071	GO:0006351//transcription, DNA-dependent	gi|357497443|ref|XP_003619010.1|/9.98008e-36/GATA transcription factor [Medicago truncatula]		-0.841903	0.0355161	0.64436	0.167229	0.973099	0.00107576	0.362704	0.479802	-0.662912	0.151291	0.723931	0.103801	0.269808	0.605109	-0.321793	0.533971	0.378753	0.459037	0.555389	0.252573	-0.595083	0.212742	-0.602292	0.205804	0.00063841	0.999042	-0.694912	0.12542	0.837038	0.0376711	-0.179295	0.733939	-0.694587	0.125672	0.57016
Cs4g11870	-	turquoise	2.01087	0.275891	-	bHLH	AT3G20640.1	3e-90	basic helix-loop-helix (bHLH) DNA-binding superfamily protein	-	-	-	gi|147788047|emb|CAN78236.1|/1.51826e-70/hypothetical protein VITISV_016390 [Vitis vinifera]		-0.804205	0.0537504	0.838856	0.036859	0.941471	0.00503815	0.394918	0.438418	-0.700517	0.121105	0.777545	0.0687251	0.166566	0.752461	-0.431689	0.39269	0.422399	0.404084	0.698379	0.122743	-0.721446	0.105581	-0.41404	0.414429	-0.00504008	0.99244	-0.730099	0.0994394	0.868398	0.0248392	0.132175	0.802893	-0.475549	0.340449	0.5698
Cs4g06760	-	turquoise	27.5767	13.7369	7.04659	bHLH	AT5G58010.1	1e-59	LJRHL1-like 3	-	-	GO:0010467//gene expression	gi|359484248|ref|XP_002277344.2|/2.36918e-55/PREDICTED: uncharacterized protein LOC100257707 [Vitis vinifera]		-0.888993	0.0177998	0.800609	0.0556714	0.964754	0.00184158	0.543763	0.264745	-0.729962	0.0995352	0.813463	0.0489488	0.34995	0.496504	-0.485878	0.328535	0.433839	0.39007	0.694663	0.125613	-0.653518	0.159277	-0.551958	0.256142	-0.124854	0.813692	-0.738004	0.0939706	0.795051	0.0587017	0.0805592	0.879423	-0.592489	0.215261	0.484998
Cs4g06140	-	turquoise	8.30402	4.09059	4.10341	MIKC	AT3G54340.1	2e-67	K-box region and MADS-box transcription factor family protein	GO:0043231//intracellular membrane-bounded organelle	GO:0003677//DNA binding;GO:0001071	GO:0010468//regulation of gene expression;GO:0006351//transcription, DNA-dependent	gi|343887324|dbj|BAK61870.1|/4.14311e-36/MADS-box protein (CitMADS8) [Citrus unshiu]		-0.877373	0.0216341	0.8221	0.0446573	0.91841	0.00971388	0.286898	0.581461	-0.768693	0.0740667	0.489868	0.323975	0.338493	0.511652	-0.306259	0.554975	0.759079	0.0800725	0.30939	0.550722	-0.693176	0.126769	-0.481482	0.333586	-0.32584	0.528537	-0.314486	0.543823	0.575454	0.232099	0.158221	0.764649	-0.240636	0.646013	0.786139
Cs3g25230	Regulation of actin cytoskeleton	turquoise	116.544	54.3546	71.8708	bZIP	AT1G75390.1	8e-52	basic leucine-zipper 44	GO:0043231//intracellular membrane-bounded organelle	GO:0003677//DNA binding;GO:0001071;GO:0005515//protein binding	GO:0006351//transcription, DNA-dependent	gi|255538740|ref|XP_002510435.1|/2.78609e-45/Ocs element-binding factor, putative [Ricinus communis]	K04371|1|3e-42|170|vvi:100254083|extracellular signal-regulated kinase 1/2 [EC:2.7.11.24]!K09060|2|6e-09|60.1|vvi:100243644|plant G-box-binding factor	-0.665966	0.148732	0.428816	0.396202	0.799637	0.0561961	-0.155399	0.768778	-0.369185	0.471382	0.115667	0.827274	0.203258	0.699311	-0.129231	0.807233	0.659052	0.154552	0.0502367	0.924708	-0.643668	0.167836	-0.339801	0.509917	0.0277205	0.95843	-0.221045	0.673832	0.53524	0.273808	-0.319503	0.537053	-0.311174	0.548304	0.730991
Cs3g24120	-	turquoise	7.79716	2.78139	1.09751	Dof	AT5G66940.1	8e-37	Dof-type zinc finger DNA-binding family protein	-	GO:0046914//transition metal ion binding;GO:0003676//nucleic acid binding;GO:0001071	GO:0010468//regulation of gene expression	gi|225458485|ref|XP_002284108.1|/1.5164e-35/PREDICTED: dof zinc finger protein DOF3.4 [Vitis vinifera]		-0.873694	0.0229224	0.658806	0.15476	0.980879	0.000544943	0.410794	0.41847	-0.650972	0.161471	0.717452	0.108471	0.341208	0.50805	-0.387776	0.447491	0.414808	0.413475	0.577222	0.230328	-0.61662	0.192296	-0.603093	0.205039	-0.0353391	0.947013	-0.705786	0.117109	0.806053	0.0527753	-0.155668	0.768383	-0.695719	0.124794	0.523858
Cs3g23280	-	turquoise	7.98543	0.912998	-	WOX	AT1G46480.1	3e-81	WUSCHEL related homeobox 4	GO:0043231//intracellular membrane-bounded organelle	GO:0003677//DNA binding;GO:0001071	GO:0010468//regulation of gene expression;GO:0006351//transcription, DNA-dependent	gi|224137604|ref|XP_002327167.1|/2.98071e-88/predicted protein [Populus trichocarpa]		-0.673457	0.142536	0.565744	0.241922	0.866767	0.0254439	0.34022	0.50936	-0.580499	0.22706	0.821127	0.0451318	0.065927	0.901253	-0.269975	0.604876	0.103217	0.845724	0.679714	0.137447	-0.504607	0.307333	-0.512541	0.29851	0.203674	0.698714	-0.829089	0.0413197	0.936886	0.00584939	-0.196645	0.708835	-0.750113	0.0858633	0.443779
Cs3g18120	-	turquoise	30.7524	8.14369	4.53551	C2H2	AT1G34790.1	1e-118	C2H2 and C2HC zinc fingers superfamily protein	GO:0043231//intracellular membrane-bounded organelle	GO:0046914//transition metal ion binding;GO:0001071	-	gi|255545752|ref|XP_002513936.1|/2.68287e-104/TRANSPARENT TESTA 1 protein, putative [Ricinus communis]		-0.847393	0.0331563	0.678735	0.138238	0.984607	0.000353615	0.301519	0.561428	-0.622594	0.186775	0.654217	0.158677	0.267698	0.608044	-0.365478	0.476193	0.461544	0.356844	0.546514	0.261845	-0.681357	0.136123	-0.525111	0.284731	0.0197933	0.970314	-0.675112	0.141182	0.830272	0.0407667	-0.146564	0.781729	-0.618326	0.190713	0.592604
Cs3g16330	-	turquoise	19.8136	8.54165	2.29511	bHLH	AT1G10120.1	8e-89	basic helix-loop-helix (bHLH) DNA-binding superfamily protein	-	-	-	gi|225458914|ref|XP_002285475.1|/8.99411e-83/PREDICTED: transcription factor bHLH74 [Vitis vinifera]		-0.923534	0.00854703	0.695444	0.125007	0.977931	0.000725207	0.531023	0.278336	-0.726884	0.101702	0.758008	0.0807549	0.438729	0.384131	-0.414242	0.414178	0.449991	0.370573	0.571977	0.235598	-0.57298	0.234587	-0.672924	0.142973	-0.176509	0.737986	-0.667184	0.147717	0.735015	0.0960222	-0.0776735	0.883724	-0.686258	0.132209	0.505435
Cs2g31200	Plant hormone signal transduction	turquoise	14.0629	7.69913	3.04531	GRAS	AT1G50420.1	0	scarecrow-like 3	-	-	-	gi|224106229|ref|XP_002314093.1|/1.72407e-179/GRAS family transcription factor [Populus trichocarpa]	K14494|1|4e-61|234|pop:POPTR_645273|DELLA protein	-0.969023	0.00142454	0.743749	0.0900834	0.957302	0.00269572	0.430657	0.39395	-0.632166	0.178069	0.478857	0.336617	0.590651	0.217053	-0.526531	0.28319	0.764491	0.0766653	0.413727	0.414818	-0.724056	0.103712	-0.531279	0.27806	-0.315618	0.542293	-0.456626	0.362665	0.528577	0.280975	0.0345287	0.948228	-0.427162	0.398229	0.536784
Cs2g28330	-	turquoise	8.55352	2.21952	-	HD-ZIP	AT3G01470.1	3e-99	homeobox 1	-	GO:0030528//transcription regulator activity;GO:0042802//identical protein binding;GO:0003677//DNA binding	GO:0009416//response to light stimulus;GO:0010468//regulation of gene expression;GO:0009887//organ morphogenesis;GO:0006970//response to osmotic stress;GO:0006350//transcription;GO:0010557//positive regulation of macromolecule biosynthetic process	gi|358248872|ref|NP_001240210.1|/1.50872e-23/uncharacterized protein LOC100813420 [Glycine max]		-0.922129	0.00885975	0.864598	0.0262595	0.961531	0.00219133	0.382176	0.454646	-0.674736	0.141489	0.543858	0.264644	0.422073	0.404486	-0.525252	0.284578	0.745224	0.0890974	0.508377	0.303129	-0.808741	0.0513718	-0.413551	0.415037	-0.237118	0.650989	-0.508229	0.303294	0.63691	0.173817	0.181375	0.730921	-0.317305	0.540015	0.610011
Cs2g16940	Plant hormone signal transduction	turquoise	32.6765	11.5867	8.08014	GRAS	AT1G14920.1	0	GRAS family transcription factor family protein	-	-	GO:0010467//gene expression;GO:0009987//cellular process	gi|224108309|ref|XP_002314799.1|/0/DELLA domain GRAS family transcription factor GAI/RGA1 [Populus trichocarpa]	K14494|1|0.0|795|pop:POPTR_719856|DELLA protein	-0.884693	0.0191769	0.70786	0.115552	0.99244	8.55e-05	0.288201	0.579667	-0.635427	0.175142	0.579894	0.227661	0.332151	0.520095	-0.381629	0.455346	0.580262	0.227295	0.476185	0.339711	-0.715892	0.10961	-0.518755	0.291668	-0.0675603	0.898814	-0.585728	0.221883	0.757534	0.0810576	-0.104276	0.844153	-0.538832	0.269974	0.636507
Cs2g10630	Pyrimidine metabolism	turquoise	3.52669	10.1425	9.16445	LBD	AT1G31320.1	2e-80	LOB domain-containing protein 4	-	-	-	gi|224075266|ref|XP_002304584.1|/8.87799e-35/predicted protein [Populus trichocarpa]	K01955|1|2e-16|85.5|vvi:100262205|carbamoyl-phosphate synthase large subunit [EC:6.3.5.5]!K13944|3|7e-14|77.0|rcu:RCOM_0993260|LOB domain-containing protein 16	0.841806	0.0355585	-0.734609	0.0963024	-0.927273	0.00774141	-0.194777	0.711529	0.746953	0.0879473	-0.48287	0.331989	-0.26064	0.617893	0.197205	0.708028	-0.682521	0.135189	-0.258972	0.620226	0.644819	0.166827	0.522843	0.287199	0.229345	0.662014	0.323656	0.531468	-0.63636	0.174309	-0.00351091	0.994734	0.32883	0.524533	-0.835516
Cs2g09750	Plant hormone signal transduction	turquoise	5.61251	4.49186	-	BES1	AT2G45880.1	6e-21	beta-amylase 7	-	-	-	gi|255564399|ref|XP_002523196.1|/1.1541e-22/BRASSINAZOLE-RESISTANT 1 protein, putative [Ricinus communis]	K14503|1|1e-12|72.0|osa:4343719|brassinosteroid resistant 1/2	-0.806553	0.052513	0.547276	0.261043	0.764172	0.0768647	0.812358	0.0495107	-0.599004	0.208957	0.841206	0.0358215	0.575719	0.231833	-0.547032	0.261301	0.185439	0.72503	0.708432	0.115124	-0.343157	0.505468	-0.671453	0.144182	-0.23339	0.656272	-0.756117	0.0819655	0.556865	0.251044	-0.00506877	0.992397	-0.77585	0.0697341	0.0665984
Cs2g06400	-	turquoise	13.3532	3.67199	1.45828	Dof	AT1G51700.1	8e-32	DOF zinc finger protein 1	-	-	-	gi|224078922|ref|XP_002305681.1|/1.05057e-64/predicted protein [Populus trichocarpa]		-0.894908	0.0159861	0.857721	0.0289249	0.933178	0.00654854	0.307541	0.553232	-0.656931	0.156355	0.461068	0.357405	0.397317	0.435385	-0.486582	0.327729	0.798653	0.0567294	0.429502	0.395363	-0.818182	0.0465814	-0.36894	0.471699	-0.253837	0.627422	-0.420432	0.40651	0.589613	0.218068	0.199158	0.705213	-0.22858	0.663102	0.658609
Cs1g23790	Plant hormone signal transduction	turquoise	9.4319	2.53973	1.95419	GRAS	AT4G36710.1	1e-162	GRAS family transcription factor	-	-	GO:0010468//regulation of gene expression	gi|224096948|ref|XP_002310797.1|/8.30525e-145/GRAS family transcription factor [Populus trichocarpa]	K14494|1|2e-20|99.0|vvi:100232937|DELLA protein	-0.853982	0.0304254	0.907419	0.01246	0.893156	0.0165137	0.317199	0.540159	-0.735894	0.0954172	0.504541	0.307407	0.313956	0.544538	-0.418606	0.408768	0.77296	0.071469	0.417759	0.409815	-0.77623	0.0695071	-0.355755	0.48888	-0.301918	0.560883	-0.368569	0.472181	0.583719	0.223866	0.311317	0.548111	-0.142201	0.788137	0.718117
Cs1g23520	-	turquoise	1.85064	0.412598	0.0325614	TALE	AT4G36870.2	1e-163	BEL1-like homeodomain 2	-	GO:0003677//DNA binding	GO:0010468//regulation of gene expression;GO:0009887//organ morphogenesis;GO:0006350//transcription	gi|224081519|ref|XP_002306443.1|/5.26935e-113/predicted protein [Populus trichocarpa]		-0.888771	0.0178698	0.890277	0.0173982	0.954131	0.00310769	0.360653	0.482476	-0.668993	0.146215	0.57358	0.233983	0.346702	0.500784	-0.526181	0.283569	0.705854	0.117058	0.558793	0.249052	-0.83178	0.0400666	-0.36229	0.480341	-0.177082	0.737153	-0.549971	0.258218	0.68856	0.130388	0.216238	0.680699	-0.296786	0.567892	0.612067
Cs1g22470	Circadian rhythm - plant	turquoise	75.8208	34.5405	21.4189	bHLH	AT4G36930.1	6e-58	basic helix-loop-helix (bHLH) DNA-binding superfamily protein	-	-	GO:0050789//regulation of biological process;GO:0009628//response to abiotic stimulus;GO:0009908//flower development	gi|295881692|gb|ADG56590.1|/4.51742e-29/ALCATRAZ/SPATULA-like protein [Prunus persica]	K12126|1|8e-10|62.8|ath:AT1G09530|phytochrome-interacting factor 3	-0.907439	0.0124549	0.647114	0.16482	0.930416	0.00709438	0.246256	0.638082	-0.568528	0.239089	0.344827	0.503261	0.509333	0.302066	-0.395881	0.437201	0.779382	0.0676393	0.262139	0.615798	-0.703919	0.118518	-0.504393	0.307572	-0.247539	0.636276	-0.350964	0.495169	0.51137	0.299806	-0.0948017	0.858223	-0.394205	0.439322	0.629726
Cs1g21830	-	turquoise	69.6525	33.8416	19.5378	LBD	AT3G49940.1	4e-77	LOB domain-containing protein 38	-	-	-	gi|337733632|gb|AEI72265.1|/2.32609e-111/hypothetical protein [Citrus trifoliata]		-0.938023	0.00564271	0.748814	0.0867176	0.991058	0.000119582	0.488062	0.326036	-0.763554	0.0772505	0.718429	0.107762	0.422998	0.403346	-0.395539	0.437633	0.536392	0.272576	0.5241	0.28583	-0.616094	0.192785	-0.647429	0.164546	-0.220461	0.674666	-0.598814	0.20914	0.71848	0.107724	-0.0185326	0.972204	-0.595604	0.212238	0.592561
Cs1g21500	Plant hormone signal transduction	turquoise	3.48796	0.543802	0.111581	GRAS	AT4G37650.1	0	GRAS family transcription factor	GO:0043231//intracellular membrane-bounded organelle	GO:0003677//DNA binding;GO:0001071	GO:0003002;GO:0010468//regulation of gene expression;GO:0055066;GO:0051301//cell division	gi|225467634|ref|XP_002267068.1|/0/PREDICTED: protein SHORT-ROOT-like isoform 1 [Vitis vinifera]	K14494|1|5e-40|163|ath:AT3G03450|DELLA protein	-0.813072	0.0491474	0.819224	0.0460663	0.817563	0.0468887	0.18694	0.722856	-0.559141	0.248693	0.246215	0.63814	0.398475	0.433923	-0.465229	0.352503	0.909938	0.0118014	0.271524	0.602723	-0.824414	0.0435387	-0.230848	0.659879	-0.314767	0.543443	-0.221934	0.672565	0.413296	0.415354	0.277708	0.594146	-0.00590457	0.991143	0.659512
Cs1g15730	-	turquoise	4.30965	32.9185	49.0542	MYB_related	AT3G16350.1	1e-122	Homeodomain-like superfamily protein	-	-	-	gi|225442479|ref|XP_002283785.1|/1.75584e-46/PREDICTED: uncharacterized protein LOC100241227 [Vitis vinifera]		0.923831	0.00848164	-0.825952	0.0428029	-0.944868	0.0044755	-0.374978	0.463896	0.57473	0.232826	-0.465833	0.351794	-0.497199	0.315657	0.609258	0.19919	-0.780912	0.066741	-0.511041	0.300171	0.845219	0.0340817	0.364769	0.477114	0.218685	0.677202	0.51623	0.294441	-0.584385	0.223208	-0.153402	0.771703	0.314474	0.543839	-0.517709
Cs1g06220	-	turquoise	1.25133	6.08692	5.8845	MYB	AT4G21440.1	1e-101	MYB-like 102	GO:0043231//intracellular membrane-bounded organelle	GO:0003676//nucleic acid binding;GO:0001071	GO:0009725//response to hormone stimulus;GO:0009743//response to carbohydrate stimulus;GO:0010468//regulation of gene expression;GO:0040007//growth;GO:0006970//response to osmotic stress;GO:0006351//transcription, DNA-dependent;GO:0007275//multicellular organismal development;GO:0006109//regulation of carbohydrate metabolic process	gi|225461291|ref|XP_002281638.1|/6.76947e-39/PREDICTED: uncharacterized protein LOC100243528 [Vitis vinifera]		0.674306	0.141841	-0.840514	0.0361255	-0.782181	0.0660002	-0.0427914	0.935852	0.431119	0.393386	-0.270614	0.603988	-0.146725	0.781492	0.494355	0.318875	-0.77169	0.0722379	-0.431896	0.392438	0.931884	0.00680158	0.00653972	0.990191	0.0240931	0.963867	0.383923	0.452409	-0.587306	0.22033	-0.307248	0.55363	-0.0401978	0.939736	-0.614963
Cs1g03640	-	turquoise	1.74366	0.0969848	-	SBP	AT2G42200.1	3e-38	squamosa promoter binding protein-like 9	GO:0043231//intracellular membrane-bounded organelle	GO:0003676//nucleic acid binding	-	gi|224067602|ref|XP_002302512.1|/2.54973e-44/hypothetical protein POPTRDRAFT_755123 [Populus trichocarpa]		-0.780764	0.0668278	0.665423	0.149186	0.956575	0.00278761	0.269988	0.604858	-0.620946	0.188291	0.706749	0.116385	0.148517	0.778862	-0.310357	0.549412	0.354341	0.490734	0.58673	0.220897	-0.649995	0.162316	-0.496065	0.316938	0.106493	0.840865	-0.720878	0.105991	0.897748	0.0151488	-0.150288	0.776266	-0.631834	0.178368	0.595209
Cs1g03300	Plant hormone signal transduction	salmon	10.083	23.9086	15.581	ERF	AT2G44840.1	5e-41	ethylene-responsive element binding factor 13	GO:0043231//intracellular membrane-bounded organelle	GO:0003676//nucleic acid binding;GO:0001071	GO:0010468//regulation of gene expression;GO:0006351//transcription, DNA-dependent	gi|292668939|gb|ADE41124.1|/1.38345e-29/AP2 domain class transcription factor [Malus x domestica]	K09286|1|2e-24|111|ath:AT4G17500|EREBP-like factor!K14517|3|8e-24|109|ath:AT5G47220|ethylene-responsive transcription factor 2	0.0586942	0.91206	-0.442831	0.379173	-0.392349	0.441675	0.450026	0.370531	0.131318	0.804155	-0.199189	0.705168	0.616048	0.192828	-0.0133701	0.979946	-0.109784	0.835986	-0.337854	0.512501	0.604989	0.203233	-0.301952	0.560838	-0.577081	0.230469	0.381615	0.455364	-0.747915	0.0873105	-0.0648262	0.902897	-0.0858427	0.871552	-0.564801
Cs7g03670	-	red	12.5476	6.24289	7.27817	Dof	AT5G39660.2	1e-95	cycling DOF factor 2	-	GO:0005488//binding	-	gi|359473345|ref|XP_002269461.2|/2.70148e-143/PREDICTED: dof zinc finger protein DOF5.2-like [Vitis vinifera]		-0.57523	0.232324	0.682371	0.13531	0.729758	0.0996783	0.402676	0.428632	-0.823868	0.0438019	0.905656	0.0129313	-0.093057	0.860817	-0.0606949	0.90907	0.0722742	0.891777	0.571634	0.235944	-0.334013	0.517613	-0.523165	0.286848	-0.0355841	0.946646	-0.597992	0.209931	0.827187	0.0422162	0.127635	0.809587	-0.485352	0.329138	0.608572
Cs2g27940	-	red	-	1.02002	7.00329	MYB_related	AT3G27810.1	9e-55	myb domain protein 21	GO:0043231//intracellular membrane-bounded organelle	GO:0003676//nucleic acid binding;GO:0001071	GO:0010468//regulation of gene expression;GO:0006351//transcription, DNA-dependent	gi|212723654|ref|NP_001131296.1|/6.58144e-28/uncharacterized protein LOC100192609 [Zea mays]		0.755596	0.0823002	-0.568342	0.239278	-0.603161	0.204974	-0.655822	0.157303	0.944457	0.00454184	-0.591206	0.216511	-0.521541	0.288619	0.0370519	0.944448	-0.476652	0.339169	-0.0629502	0.905699	0.0653442	0.902123	0.823446	0.0440053	0.788653	0.0622814	0.00771331	0.98843	-0.155012	0.769344	-0.217438	0.678983	0.300488	0.562833	-0.579285
Cs1g20480	-	red	0.122138	1.50815	2.14897	AP2	AT5G10510.2	0	AINTEGUMENTA-like 6	GO:0043231//intracellular membrane-bounded organelle	GO:0003676//nucleic acid binding;GO:0001071	GO:0010468//regulation of gene expression;GO:0040007//growth;GO:0009909//regulation of flower development;GO:0048513//organ development;GO:0006351//transcription, DNA-dependent;GO:0009653//anatomical structure morphogenesis	gi|359497499|ref|XP_003635541.1|/7.32029e-51/PREDICTED: AP2-like ethylene-responsive transcription factor AIL6-like [Vitis vinifera]		0.903176	0.0136085	-0.882559	0.0198788	-0.873205	0.0230961	-0.599674	0.208313	0.914236	0.0107178	-0.72389	0.10383	-0.425992	0.399664	0.364415	0.477574	-0.620598	0.188612	-0.45569	0.363778	0.544411	0.264061	0.605499	0.202748	0.492944	0.320475	0.392938	0.440927	-0.53643	0.272536	-0.330667	0.522077	0.312864	0.546016	-0.64098
Cs8g17920	-	midnightblue	5.67449	9.77697	2.50763	MYB	AT3G46130.1	4e-91	myb domain protein 48	GO:0043231//intracellular membrane-bounded organelle	-	GO:0010038//response to metal ion;GO:0009725//response to hormone stimulus;GO:0009743//response to carbohydrate stimulus;GO:0051553;GO:0006350//transcription	gi|297796929|ref|XP_002866349.1|/7.97624e-38/hypothetical protein ARALYDRAFT_496112 [Arabidopsis lyrata subsp. lyrata]		-0.620176	0.189002	0.494276	0.318964	0.309814	0.550148	0.897884	0.0151091	-0.401382	0.43026	0.360564	0.482592	0.867194	0.0252849	-0.687652	0.131106	0.46979	0.347157	0.374695	0.464261	-0.203066	0.699588	-0.360698	0.482417	-0.743233	0.0904294	-0.17747	0.73659	-0.196595	0.708907	0.515658	0.29507	-0.10775	0.839001	-0.235881
Cs3g19420	-	midnightblue	43.4742	40.9178	8.61507	ERF	AT1G21910.1	4e-49	Integrase-type DNA-binding superfamily protein	GO:0043231//intracellular membrane-bounded organelle	-	GO:0010468//regulation of gene expression;GO:0006350//transcription	gi|224063112|ref|XP_002300997.1|/3.54809e-46/AP2/ERF domain-containing transcription factor [Populus trichocarpa]		-0.823888	0.0437921	0.601551	0.206513	0.718652	0.107599	0.904231	0.0133183	-0.728849	0.100316	0.855286	0.0298979	0.626824	0.182907	-0.492008	0.321538	0.245072	0.639752	0.622716	0.186663	-0.257821	0.621837	-0.734196	0.0965876	-0.445501	0.375958	-0.608444	0.199958	0.433442	0.390553	0.144455	0.784825	-0.665066	0.149485	0.123858
Cs1g24860	-	midnightblue	0.668523	1.30702	-	MIKC	AT3G54340.1	2e-78	K-box region and MADS-box transcription factor family protein	-	-	GO:0006350//transcription	gi|147868419|gb|ABQ51321.1|/4.31775e-27/B-class MADS-box protein TM6-1 [Carica papaya]		-0.422288	0.404221	0.377021	0.461264	0.206568	0.694556	0.957332	0.00269195	-0.367933	0.473005	0.631967	0.178247	0.587829	0.219817	-0.580942	0.226619	-0.00901761	0.986474	0.604407	0.203787	-0.00889589	0.986657	-0.360611	0.482531	-0.461639	0.356732	-0.447054	0.374092	0.016639	0.975044	0.431149	0.393349	-0.330937	0.521716	-0.410762
Cs3g21070	-	lightgreen	2.64331	12.5118	19.9055	Dof	AT1G21340.1	5e-50	Dof-type zinc finger DNA-binding family protein	-	-	-	gi|224085085|ref|XP_002307484.1|/4.03508e-69/f-box family protein [Populus trichocarpa]		0.587081	0.220552	-0.574389	0.233168	-0.647672	0.164335	-0.693834	0.126257	0.73496	0.09606	-0.998417	3.76e-06	-0.142819	0.787228	0.244324	0.640807	0.082098	0.87713	-0.714127	0.110904	0.193554	0.713295	0.606662	0.201644	0.10813	0.838437	0.730338	0.0992716	-0.706418	0.116633	-0.113333	0.830728	0.667281	0.147636	-0.240307
Cs6g15200	-	grey60	3.15261	3.80984	1.54797	bZIP	AT1G19490.1	3e-85	Basic-leucine zipper (bZIP) transcription factor family protein	-	-	-	gi|224069012|ref|XP_002326253.1|/3.65834e-49/predicted protein [Populus trichocarpa]		-0.871543	0.0236921	0.536836	0.272102	0.636688	0.174015	0.85263	0.0309768	-0.577425	0.230125	0.487775	0.326364	0.92438	0.00836133	-0.607345	0.200997	0.57335	0.234214	0.362074	0.480623	-0.309262	0.550896	-0.654656	0.158301	-0.685247	0.133013	-0.306719	0.55435	0.0708342	0.893926	0.187719	0.721729	-0.435025	0.388625	0.0557574
Cs9g13980	-	greenyellow	4.39961	3.26963	1.24716	bHLH	AT3G57800.2	1e-104	basic helix-loop-helix (bHLH) DNA-binding superfamily protein	GO:0043231//intracellular membrane-bounded organelle	GO:0003676//nucleic acid binding	GO:0010468//regulation of gene expression	gi|225441702|ref|XP_002282897.1|/1.63377e-31/PREDICTED: transcription factor bHLH60 [Vitis vinifera]		-0.69026	0.12905	0.901747	0.0140061	0.642175	0.16915	0.487982	0.326127	-0.362932	0.479505	0.400087	0.43189	0.441835	0.380375	-0.871951	0.023545	0.692862	0.127014	0.71255	0.112066	-0.875318	0.0223493	0.0508907	0.92373	-0.218325	0.677716	-0.528259	0.281319	0.381705	0.455249	0.627501	0.18229	0.0566806	0.91507	0.129799
Cs6g17670	-	greenyellow	-	3.80918	7.00176	bHLH	AT5G37800.1	1e-63	RHD SIX-LIKE 1	-	-	-	gi|224069350|ref|XP_002302962.1|/3.92189e-43/predicted protein [Populus trichocarpa]		0.734007	0.0967189	-0.814873	0.0482358	-0.798811	0.0566439	-0.359969	0.483368	0.304326	0.557603	-0.465741	0.351902	-0.356579	0.487801	0.827289	0.0421677	-0.589364	0.218312	-0.784853	0.0644531	0.941953	0.00495639	0.0306902	0.953979	-0.0613337	0.908115	0.741173	0.0918175	-0.641113	0.170088	-0.289073	0.578468	0.235058	0.653907	-0.191035
Cs2g12700	-	green	0.799068	4.79638	-	MYB	AT1G68320.1	4e-97	myb domain protein 62	-	-	-	gi|224099383|ref|XP_002311464.1|/1.88735e-77/predicted protein [Populus trichocarpa]		-0.498644	0.314026	0.436734	0.38655	0.148915	0.778278	0.71255	0.112066	-0.341166	0.508106	0.0870582	0.869743	0.819786	0.045789	-0.551807	0.2563	0.606472	0.201824	0.0932186	0.860577	-0.152017	0.77373	-0.2281	0.663784	-0.864427	0.0263241	0.154941	0.769448	-0.4346	0.389143	0.613107	0.195573	0.203035	0.699632	-0.143494
orange1.1t03247	-	brown	4.24911	1.87385	-	G2-like	AT1G79430.2	1e-134	Homeodomain-like superfamily protein	-	-	-	gi|147797311|emb|CAN76008.1|/3.78673e-75/hypothetical protein VITISV_013342 [Vitis vinifera]		-0.907105	0.0125433	0.94959	0.00374776	0.889527	0.0176324	0.542815	0.265747	-0.688923	0.130102	0.602585	0.205524	0.478842	0.336634	-0.655497	0.15758	0.735371	0.0957768	0.619379	0.189738	-0.804948	0.0533577	-0.344407	0.503815	-0.336726	0.514	-0.530155	0.279271	0.556897	0.251011	0.409308	0.420325	-0.216461	0.68038	0.470228
orange1.1t01636	-	brown	21.9466	13.1801	4.94702	C2H2	AT2G01940.1	1e-154	C2H2-like zinc finger protein	-	-	-	gi|255561793|ref|XP_002521906.1|/4.25328e-75/nucleic acid binding protein, putative [Ricinus communis]		-0.812946	0.0492113	0.93303	0.00657733	0.743074	0.0905367	0.437268	0.385902	-0.588419	0.219237	0.366547	0.474803	0.491276	0.322371	-0.656469	0.15675	0.872269	0.0234309	0.456546	0.362761	-0.815424	0.0479583	-0.169779	0.747779	-0.437822	0.38523	-0.297552	0.566844	0.334437	0.517047	0.560059	0.247747	0.0733351	0.890195	0.453186
orange1.1t01603	-	brown	64.7246	129.761	135.203	HSF	AT4G18880.1	4e-83	heat shock transcription factor A4A	-	-	-	gi|302398871|gb|ADL36730.1|/2.56929e-65/HSF domain class transcription factor [Malus x domestica]		0.697681	0.12328	-0.876774	0.0218415	-0.862933	0.0268935	-0.242768	0.643002	0.538806	0.270002	-0.627248	0.18252	-0.0604295	0.909466	0.520627	0.289618	-0.482942	0.331905	-0.725928	0.10238	0.865706	0.0258414	0.140155	0.791145	-0.116241	0.826424	0.711171	0.113086	-0.845371	0.0340164	-0.259134	0.619999	0.256722	0.623377	-0.522058
orange1.1t00521	-	brown	42.0134	18.2028	14.5366	Dof	AT3G61850.4	1e-68	Dof-type zinc finger DNA-binding family protein	-	-	-	gi|224127967|ref|XP_002320208.1|/1.31953e-82/predicted protein [Populus trichocarpa]		-0.833803	0.0391367	0.940244	0.00524947	0.873091	0.023137	0.331938	0.52038	-0.698935	0.122316	0.507811	0.303759	0.302271	0.560403	-0.487301	0.326906	0.768207	0.0743648	0.483079	0.331749	-0.819283	0.0460368	-0.280445	0.590361	-0.273754	0.599627	-0.408412	0.421443	0.587639	0.220003	0.382146	0.454685	-0.0984208	0.852846	0.660455
Cs8g20290	-	brown	34.1621	16.2655	9.35225	C3H	AT5G58620.1	0	zinc finger (CCCH-type) family protein	-	GO:0046914//transition metal ion binding	-	gi|224059276|ref|XP_002299802.1|/0/predicted protein [Populus trichocarpa]		-0.814782	0.0482815	0.976628	0.000813006	0.849107	0.0324352	0.4179	0.409641	-0.647685	0.164323	0.570291	0.237302	0.31143	0.547958	-0.615842	0.193019	0.707151	0.116083	0.633235	0.177107	-0.856409	0.0294472	-0.20541	0.696219	-0.224609	0.668751	-0.527702	0.281922	0.61228	0.196348	0.468471	0.3487	-0.104617	0.843647	0.517794
Cs8g18320	-	brown	4.40935	1.0746	-	Dof	AT1G07640.2	3e-63	Dof-type zinc finger DNA-binding family protein	-	-	GO:0050896//response to stimulus	gi|224106505|ref|XP_002314189.1|/3.2372e-66/f-box family protein [Populus trichocarpa]		-0.689636	0.12954	0.911467	0.0114101	0.687827	0.130967	0.229451	0.661863	-0.465858	0.351764	0.256756	0.623329	0.305232	0.55637	-0.615069	0.19374	0.851925	0.031266	0.43877	0.38408	-0.891692	0.0169606	0.021432	0.967857	-0.259092	0.620058	-0.284773	0.584387	0.383858	0.452493	0.558256	0.249606	0.195714	0.710177	0.487569
Cs8g16850	-	brown	26.0076	13.0397	4.58892	C2H2	AT5G03150.1	1e-125	C2H2-like zinc finger protein	-	-	-	gi|359478335|ref|XP_002282251.2|/7.03718e-123/PREDICTED: uncharacterized protein LOC100248459 [Vitis vinifera]		-0.862271	0.0271477	0.950176	0.00366184	0.840377	0.0361859	0.44379	0.378018	-0.630461	0.179606	0.475243	0.340804	0.452739	0.367291	-0.649032	0.163152	0.816354	0.0474919	0.540602	0.268093	-0.847025	0.0333121	-0.239355	0.647824	-0.343581	0.504908	-0.428449	0.396651	0.485306	0.329192	0.46148	0.35692	-0.0725505	0.891365	0.497322
Cs7g27640	Pyrimidine metabolism	brown	10.5132	11.1458	26.9056	LBD	AT1G07900.1	9e-77	LOB domain-containing protein 1	-	-	-	gi|357443399|ref|XP_003591977.1|/4.15837e-30/LOB domain-containing protein [Medicago truncatula]	K01955|1|4e-28|124|vvi:100262205|carbamoyl-phosphate synthase large subunit [EC:6.3.5.5]!K13944|3|8e-09|60.1|vvi:100261792|LOB domain-containing protein 16	0.818736	0.0463071	-0.877471	0.0216001	-0.641707	0.169563	-0.736396	0.095072	0.630109	0.179925	-0.486817	0.32746	-0.676705	0.139884	0.727494	0.101271	-0.743956	0.0899447	-0.518213	0.292263	0.613328	0.195366	0.299249	0.564525	0.627909	0.18192	0.313361	0.545344	-0.178593	0.734958	-0.642378	0.168972	0.0176533	0.973523	-0.211946
Cs7g22920	-	brown	28.6805	11.6935	7.42655	NAC	AT4G17980.1	1e-108	NAC domain containing protein 71	-	-	-	gi|255557623|ref|XP_002519841.1|/4.43742e-92/transcription factor, putative [Ricinus communis]		-0.778802	0.0679815	0.915752	0.0103476	0.895213	0.0158951	0.394917	0.43842	-0.631511	0.178659	0.710627	0.113489	0.179539	0.733585	-0.561541	0.246224	0.502789	0.309368	0.753439	0.0836938	-0.824247	0.0436194	-0.252343	0.62952	-0.0149831	0.977527	-0.720368	0.106358	0.810328	0.0505517	0.302109	0.560624	-0.312859	0.546023	0.497686
Cs5g31400	Plant-pathogen interaction	brown	14.6832	42.9756	56.4274	bHLH	AT4G09820.1	1e-100	basic helix-loop-helix (bHLH) DNA-binding superfamily protein	-	-	-	gi|184161316|gb|ACC68685.1|/1.43298e-100/bHLH-like DNA binding protein [Vitis vinifera]	K13422|1|5e-19|95.5|vvi:100250607|transcription factor MYC2	0.950481	0.00361753	-0.881784	0.0201366	-0.952654	0.00330934	-0.492351	0.321149	0.772612	0.0716795	-0.616627	0.192289	-0.471589	0.345056	0.495483	0.317597	-0.726313	0.102107	-0.497137	0.315727	0.724244	0.103578	0.509332	0.302068	0.356662	0.487692	0.475514	0.340489	-0.594422	0.213383	-0.231232	0.659334	0.337204	0.513365	-0.614198
Cs5g26420	Plant hormone signal transduction	brown	4.55684	1.56299	-	G2-like	AT3G04030.3	1e-165	Homeodomain-like superfamily protein	-	-	-	gi|224125896|ref|XP_002319702.1|/1.53363e-107/predicted protein [Populus trichocarpa]	K14491|1|1e-07|38.9|osa:4332111|two-component response regulator ARR-B family	-0.671463	0.144174	0.982645	0.000449173	0.646804	0.165091	0.427215	0.398164	-0.604579	0.203623	0.468081	0.349157	0.269561	0.605451	-0.607577	0.200778	0.706468	0.116596	0.565011	0.24267	-0.77915	0.0677764	-0.0441665	0.933793	-0.341625	0.507497	-0.353398	0.491971	0.408677	0.421112	0.718794	0.107497	0.169816	0.747724	0.430097
Cs5g02340	-	brown	6.11328	30.7787	45.291	ERF	AT1G64380.1	4e-77	Integrase-type DNA-binding superfamily protein	-	-	GO:0006350//transcription	gi|224075092|ref|XP_002304554.1|/1.5609e-90/AP2/ERF domain-containing transcription factor [Populus trichocarpa]		0.921639	0.00897008	-0.924297	0.00837949	-0.914249	0.0107146	-0.476061	0.339854	0.696913	0.123872	-0.554887	0.253095	-0.474429	0.341749	0.595981	0.211873	-0.777055	0.0690158	-0.540824	0.267857	0.805706	0.0529577	0.375439	0.463302	0.3384	0.511776	0.477912	0.337709	-0.556262	0.251668	-0.338794	0.511252	0.222932	0.671142	-0.547596
Cs5g01740	-	brown	12.9523	6.01607	2.65874	Dof	AT4G24060.1	7e-73	Dof-type zinc finger DNA-binding family protein	-	GO:0005488//binding	-	gi|224072260|ref|XP_002303678.1|/6.50498e-94/f-box family protein [Populus trichocarpa]		-0.766044	0.0757003	0.958329	0.00256852	0.754674	0.0828948	0.359172	0.484409	-0.565622	0.242046	0.396776	0.436068	0.357615	0.486446	-0.641092	0.170106	0.817237	0.0470509	0.521507	0.288656	-0.869921	0.0242805	-0.093143	0.86069	-0.304868	0.556865	-0.371105	0.468896	0.444515	0.377144	0.559995	0.247814	0.0814697	0.878066	0.485272
Cs4g13650	-	brown	15.286	4.3914	1.63828	HRT-like	AT5G56780.1	1e-93	effector of transcription2	-	-	-	gi|225444967|ref|XP_002279809.1|/8.91631e-58/PREDICTED: uncharacterized protein LOC100264589 [Vitis vinifera]		-0.847099	0.0332807	0.942939	0.00479111	0.894527	0.0161001	0.357771	0.486241	-0.666169	0.148563	0.537063	0.271859	0.319036	0.537683	-0.549324	0.258895	0.74401	0.0899086	0.554689	0.2533	-0.851731	0.0313458	-0.268943	0.606312	-0.223174	0.670796	-0.489386	0.324524	0.627814	0.182006	0.362482	0.480091	-0.150777	0.775549	0.603918
Cs3g25620	Circadian rhythm - plant	brown	8.20641	16.4717	14.225	DBB	AT1G75540.1	7e-87	salt tolerance homolog2	-	GO:0001071;GO:0046914//transition metal ion binding	-	gi|255538820|ref|XP_002510475.1|/8.28807e-37/Salt-tolerance protein, putative [Ricinus communis]	K12135|1|3e-07|55.1|ath:AT5G15840|zinc finger protein CONSTANS	0.567896	0.239731	-0.904159	0.013338	-0.699012	0.122257	-0.160498	0.761319	0.67958	0.137555	-0.54139	0.267256	0.0903722	0.864811	0.267352	0.608527	-0.521577	0.28858	-0.48123	0.333877	0.709525	0.114309	0.104541	0.84376	0.0909881	0.863894	0.376509	0.461923	-0.666775	0.148058	-0.478609	0.336903	-0.0551359	0.91738	-0.714678
Cs2g29700	-	brown	14.9504	6.02617	3.16662	SRS	AT5G12330.2	2e-80	Lateral root primordium (LRP) protein-related	-	-	-	gi|224103947|ref|XP_002313255.1|/3.91739e-70/predicted protein [Populus trichocarpa]		-0.892081	0.0168413	0.912124	0.0112439	0.950122	0.00366962	0.414653	0.413668	-0.696903	0.123879	0.624238	0.185268	0.349951	0.496502	-0.541652	0.266978	0.678185	0.138683	0.59926	0.208711	-0.815958	0.0476906	-0.375007	0.463858	-0.195838	0.709999	-0.576093	0.231458	0.695664	0.124837	0.256445	0.623765	-0.306475	0.554681	0.589047
Cs2g05740	-	brown	4.42619	3.07431	0.350448	Dof	AT1G28310.1	7e-49	Dof-type zinc finger DNA-binding family protein	-	-	-	gi|359483824|ref|XP_003633022.1|/1.06331e-91/PREDICTED: dof zinc finger protein DOF1.4-like [Vitis vinifera]		-0.628481	0.1814	0.917996	0.00981131	0.519003	0.291396	0.475835	0.340116	-0.49921	0.31339	0.323529	0.531639	0.408197	0.421713	-0.684536	0.133579	0.76391	0.0770282	0.485583	0.328874	-0.726532	0.101952	0.0232801	0.965086	-0.465785	0.35185	-0.2262	0.666487	0.1838	0.727405	0.800268	0.0558553	0.290455	0.57657	0.272401
Cs1g16200	-	brown	14.2048	5.26954	4.24772	Trihelix	AT3G54390.1	1e-111	sequence-specific DNA binding transcription factors	-	-	-	gi|296087862|emb|CBI35118.3|/1.33771e-45/unnamed protein product [Vitis vinifera]		-0.775778	0.0697767	0.920512	0.00922649	0.895144	0.0159156	0.294176	0.571465	-0.623205	0.186214	0.607853	0.200517	0.163476	0.75697	-0.517627	0.292906	0.600379	0.207636	0.651435	0.161071	-0.861562	0.0274211	-0.215921	0.681152	-0.0369366	0.94462	-0.617088	0.191861	0.770595	0.0729037	0.302742	0.559761	-0.219589	0.67591	0.589469
Cs8g04300	-	blue	5.87526	0.961803	2.39638	LBD	AT3G49940.1	7e-66	LOB domain-containing protein 38	-	-	-	gi|296083064|emb|CBI22468.3|/2.56841e-24/unnamed protein product [Vitis vinifera]		-0.614743	0.194044	0.465747	0.351895	0.575782	0.23177	-0.0970263	0.854917	-0.331285	0.521251	-0.171888	0.744707	0.406966	0.423252	-0.203598	0.698823	0.927131	0.00777129	-0.186682	0.72323	-0.595626	0.212216	-0.188901	0.720019	-0.36017	0.483106	0.178191	0.735542	0.0766648	0.885228	0.04034	0.939523	0.133137	0.801475	0.647578
Cs7g26710	-	blue	8.10024	2.66724	0.684101	LBD	AT3G02550.1	1e-79	LOB domain-containing protein 41	-	-	-	gi|255585442|ref|XP_002533415.1|/4.99975e-76/LOB domain-containing protein, putative [Ricinus communis]		-0.59651	0.211362	0.38192	0.454974	0.498011	0.314741	-0.0443952	0.933451	-0.241581	0.644677	-0.259128	0.620009	0.533422	0.275756	-0.261789	0.616288	0.936404	0.00593799	-0.233496	0.656121	-0.536735	0.27221	-0.181336	0.730977	-0.429216	0.395712	0.234727	0.654376	-0.0706156	0.894253	0.0310281	0.953473	0.144718	0.784438	0.504627
Cs7g06120	-	blue	39.9888	62.5709	11.5331	ERF	AT5G25190.1	2e-82	Integrase-type DNA-binding superfamily protein	-	-	GO:0006350//transcription	gi|225430392|ref|XP_002285373.1|/2.16541e-50/PREDICTED: ethylene-responsive transcription factor ERF003 [Vitis vinifera]		-0.817724	0.0468089	0.574546	0.23301	0.539443	0.269325	0.730297	0.0993008	-0.580993	0.226569	0.280521	0.590257	0.908359	0.0122124	-0.537443	0.271454	0.761383	0.0786141	0.153116	0.77212	-0.324978	0.529693	-0.536929	0.272002	-0.839684	0.0364916	-0.0262491	0.960635	-0.121251	0.819015	0.355394	0.489353	-0.126034	0.81195	0.174445
Cs5g19590	-	blue	5.06171	6.69662	-	ERF	AT1G71450.1	5e-67	Integrase-type DNA-binding superfamily protein	-	-	GO:0006350//transcription	gi|356540377|ref|XP_003538666.1|/7.49721e-53/PREDICTED: ethylene-responsive transcription factor ERF021-like [Glycine max]		-0.774649	0.0704528	0.446952	0.374215	0.574166	0.233393	0.341485	0.507683	-0.401684	0.42988	-0.0258941	0.961167	0.815308	0.0480166	-0.416168	0.411788	0.911109	0.0115012	-0.0828298	0.876039	-0.447572	0.373471	-0.427191	0.398194	-0.657314	0.156029	0.111326	0.8337	-0.10881	0.837429	0.0927035	0.861343	-0.0621376	0.906914	0.353117
[truncated: 29 more columns]
