# Supplementary material for: Genome-Wide Identification of the Transcription Factors Involved in Citrus Fruit Ripening from the Transcriptomes of a Late-Ripening Sweet Orange Mutant and Its Wild Type
Source: PLoS One. 2016 Apr 22;11(4):e0154330. doi: 10.1371/journal.pone.0154330 (PMC4841598; doi:10.1371/journal.pone.0154330)
Supplement: S6 Table — (XLSX) [file pone.0154330.s011.xlsx]

## Sheet: Sheet1
S6 Table. Gene ontology enrichment analysis (P < 0.01) of the TFs differentially expressed during fruit ripening in both MT and WT.
Term ID	Corrected P-Value	Description	Gene number	Gene name
Biological Process
GO:0009739	9.52e-05	response to gibberellin	8	Cs7g06120.1|Cs5g34230.1|Cs2g27940.1|Cs1g15730.1|Cs6g06480.1|Cs2g31200.1|Cs6g18920.1|Cs2g16940.1
GO:0010467	8.24e-10	gene expression	55	Cs7g03570.1|Cs2g06400.1|Cs5g26470.1|Cs1g15730.1|Cs2g02790.1|Cs5g19590.1|Cs5g01740.1|Cs7g16660.1|Cs2g05740.1|Cs8g07470.1|Cs2g19010.1|Cs7g02940.1|Cs1g23790.1|Cs2g27940.1|Cs4g15820.1|Cs8g20290.1|orange1.1t03383.1|Cs1g22470.1|Cs2g23600.1|Cs1g06760.1|orange1.1t03247.1|orange1.1t03822.1|Cs7g01850.1|Cs6g19280.1|Cs2g16940.1|Cs2g28330.1|Cs7g25680.1|Cs7g06120.1|orange1.1t00521.1|orange1.1t01636.1|Cs5g02340…
GO:0051239	0.000344293	regulation of multicellular organismal process	14	Cs1g23790.1|Cs4g13650.1|Cs1g22470.1|orange1.1t01518.1|Cs2g12700.1|Cs2g23600.1|Cs8g17270.1|Cs7g06180.1|Cs5g34230.1|Cs2g19010.1|Cs6g19280.1|Cs2g16940.1|Cs7g28700.1|Cs8g16850.1
GO:0065007	0.00379899	biological regulation	56	Cs7g03570.1|Cs2g06400.1|Cs5g26470.1|Cs1g15730.1|Cs2g02790.1|Cs5g19590.1|Cs5g01740.1|Cs7g16660.1|Cs2g05740.1|Cs8g07470.1|Cs2g19010.1|Cs7g02940.1|Cs1g23790.1|Cs2g27940.1|Cs4g15820.1|Cs8g20290.1|orange1.1t03383.1|Cs1g22470.1|Cs2g23600.1|Cs1g06760.1|orange1.1t03247.1|orange1.1t03822.1|Cs7g01850.1|Cs6g19280.1|Cs2g16940.1|Cs2g28330.1|Cs7g25680.1|Cs7g06120.1|Cs4g13650.1|orange1.1t00521.1|orange1.1t01636…
GO:0046483	6.21e-06	heterocycle metabolic process	55	Cs7g03570.1|Cs2g06400.1|Cs5g26470.1|Cs1g15730.1|Cs2g02790.1|Cs5g19590.1|Cs5g01740.1|Cs7g16660.1|Cs2g05740.1|Cs8g07470.1|Cs2g19010.1|Cs7g02940.1|Cs1g23790.1|Cs2g27940.1|Cs4g15820.1|Cs8g20290.1|orange1.1t03383.1|Cs1g22470.1|Cs2g23600.1|Cs1g06760.1|orange1.1t03247.1|orange1.1t03822.1|Cs7g01850.1|Cs6g19280.1|Cs2g16940.1|Cs2g28330.1|Cs7g25680.1|Cs7g06120.1|orange1.1t00521.1|orange1.1t01636.1|Cs5g02340…
GO:0006807	7.84e-05	nitrogen compound metabolic process	55	Cs7g03570.1|Cs2g06400.1|Cs5g26470.1|Cs1g15730.1|Cs2g02790.1|Cs5g19590.1|Cs5g01740.1|Cs7g16660.1|Cs2g05740.1|Cs8g07470.1|Cs2g19010.1|Cs7g02940.1|Cs1g23790.1|Cs2g27940.1|Cs4g15820.1|Cs8g20290.1|orange1.1t03383.1|Cs1g22470.1|Cs2g23600.1|Cs1g06760.1|orange1.1t03247.1|orange1.1t03822.1|Cs7g01850.1|Cs6g19280.1|Cs2g16940.1|Cs2g28330.1|Cs7g25680.1|Cs7g06120.1|orange1.1t00521.1|orange1.1t01636.1|Cs5g02340…
GO:0009058	0.00820494	biosynthetic process	55	Cs7g03570.1|Cs2g06400.1|Cs5g26470.1|Cs1g15730.1|Cs2g02790.1|Cs5g19590.1|Cs5g01740.1|Cs7g16660.1|Cs2g05740.1|Cs8g07470.1|Cs2g19010.1|Cs7g02940.1|Cs1g23790.1|Cs2g27940.1|Cs4g15820.1|Cs8g20290.1|orange1.1t03383.1|Cs1g22470.1|Cs2g23600.1|Cs1g06760.1|orange1.1t03247.1|orange1.1t03822.1|Cs7g01850.1|Cs6g19280.1|Cs2g16940.1|Cs2g28330.1|Cs7g25680.1|Cs7g06120.1|orange1.1t00521.1|orange1.1t01636.1|Cs5g02340…
GO:1901360	7.84e-05	organic cyclic compound metabolic process	55	Cs7g03570.1|Cs2g06400.1|Cs5g26470.1|Cs1g15730.1|Cs2g02790.1|Cs5g19590.1|Cs5g01740.1|Cs7g16660.1|Cs2g05740.1|Cs8g07470.1|Cs2g19010.1|Cs7g02940.1|Cs1g23790.1|Cs2g27940.1|Cs4g15820.1|Cs8g20290.1|orange1.1t03383.1|Cs1g22470.1|Cs2g23600.1|Cs1g06760.1|orange1.1t03247.1|orange1.1t03822.1|Cs7g01850.1|Cs6g19280.1|Cs2g16940.1|Cs2g28330.1|Cs7g25680.1|Cs7g06120.1|orange1.1t00521.1|orange1.1t01636.1|Cs5g02340…
GO:0051241	0.000238363	negative regulation of multicellular organismal process	6	Cs5g34230.1|Cs1g22470.1|orange1.1t01518.1|Cs2g23600.1|Cs2g19010.1|Cs2g16940.1
GO:0006725	2.88e-05	cellular aromatic compound metabolic process	55	Cs7g03570.1|Cs2g06400.1|Cs5g26470.1|Cs1g15730.1|Cs2g02790.1|Cs5g19590.1|Cs5g01740.1|Cs7g16660.1|Cs2g05740.1|Cs8g07470.1|Cs2g19010.1|Cs7g02940.1|Cs1g23790.1|Cs2g27940.1|Cs4g15820.1|Cs8g20290.1|orange1.1t03383.1|Cs1g22470.1|Cs2g23600.1|Cs1g06760.1|orange1.1t03247.1|orange1.1t03822.1|Cs7g01850.1|Cs6g19280.1|Cs2g16940.1|Cs2g28330.1|Cs7g25680.1|Cs7g06120.1|orange1.1t00521.1|orange1.1t01636.1|Cs5g02340…
GO:0010338	0.00626808	leaf formation	2	Cs6g18920.1|Cs6g06480.1
GO:0009944	0.000673284	polarity specification of adaxial/abaxial axis	5	Cs8g17270.1|Cs6g18920.1|Cs6g06480.1|Cs2g12700.1|orange1.1t01518.1
GO:0006355	5.24e-16	regulation of transcription, DNA-templated	55	Cs7g03570.1|Cs2g06400.1|Cs5g26470.1|Cs1g15730.1|Cs2g02790.1|Cs5g19590.1|Cs5g01740.1|Cs7g16660.1|Cs2g05740.1|Cs8g07470.1|Cs2g19010.1|Cs7g02940.1|Cs1g23790.1|Cs2g27940.1|Cs4g15820.1|Cs8g20290.1|orange1.1t03383.1|Cs1g22470.1|Cs2g23600.1|Cs1g06760.1|orange1.1t03247.1|orange1.1t03822.1|Cs7g01850.1|Cs6g19280.1|Cs2g16940.1|Cs2g28330.1|Cs7g25680.1|Cs7g06120.1|orange1.1t00521.1|orange1.1t01636.1|Cs5g02340…
GO:0050793	0.00221471	regulation of developmental process	14	Cs1g23790.1|Cs4g13650.1|Cs1g22470.1|orange1.1t01518.1|Cs2g12700.1|Cs2g23600.1|Cs8g17270.1|Cs7g06180.1|Cs5g34230.1|Cs2g19010.1|Cs6g19280.1|Cs2g16940.1|Cs7g28700.1|Cs8g16850.1
GO:0001101	0.00959963	response to acid chemical	18	Cs7g06120.1|Cs5g34230.1|Cs8g18320.1|Cs7g02940.1|Cs1g15730.1|Cs6g06480.1|Cs2g12700.1|Cs2g31200.1|Cs2g27940.1|Cs7g26710.1|Cs1g06760.1|Cs1g21830.1|Cs6g18920.1|Cs8g04300.1|Cs3g23950.1|Cs2g16940.1|Cs3g19420.1|Cs2g28330.1
GO:1901362	7.8e-10	organic cyclic compound biosynthetic process	55	Cs7g03570.1|Cs2g06400.1|Cs5g26470.1|Cs1g15730.1|Cs2g02790.1|Cs5g19590.1|Cs5g01740.1|Cs7g16660.1|Cs2g05740.1|Cs8g07470.1|Cs2g19010.1|Cs7g02940.1|Cs1g23790.1|Cs2g27940.1|Cs4g15820.1|Cs8g20290.1|orange1.1t03383.1|Cs1g22470.1|Cs2g23600.1|Cs1g06760.1|orange1.1t03247.1|orange1.1t03822.1|Cs7g01850.1|Cs6g19280.1|Cs2g16940.1|Cs2g28330.1|Cs7g25680.1|Cs7g06120.1|orange1.1t00521.1|orange1.1t01636.1|Cs5g02340…
GO:0044271	6.57e-12	cellular nitrogen compound biosynthetic process	55	Cs7g03570.1|Cs2g06400.1|Cs5g26470.1|Cs1g15730.1|Cs2g02790.1|Cs5g19590.1|Cs5g01740.1|Cs7g16660.1|Cs2g05740.1|Cs8g07470.1|Cs2g19010.1|Cs7g02940.1|Cs1g23790.1|Cs2g27940.1|Cs4g15820.1|Cs8g20290.1|orange1.1t03383.1|Cs1g22470.1|Cs2g23600.1|Cs1g06760.1|orange1.1t03247.1|orange1.1t03822.1|Cs7g01850.1|Cs6g19280.1|Cs2g16940.1|Cs2g28330.1|Cs7g25680.1|Cs7g06120.1|orange1.1t00521.1|orange1.1t01636.1|Cs5g02340…
GO:0018130	8.93e-12	heterocycle biosynthetic process	55	Cs7g03570.1|Cs2g06400.1|Cs5g26470.1|Cs1g15730.1|Cs2g02790.1|Cs5g19590.1|Cs5g01740.1|Cs7g16660.1|Cs2g05740.1|Cs8g07470.1|Cs2g19010.1|Cs7g02940.1|Cs1g23790.1|Cs2g27940.1|Cs4g15820.1|Cs8g20290.1|orange1.1t03383.1|Cs1g22470.1|Cs2g23600.1|Cs1g06760.1|orange1.1t03247.1|orange1.1t03822.1|Cs7g01850.1|Cs6g19280.1|Cs2g16940.1|Cs2g28330.1|Cs7g25680.1|Cs7g06120.1|orange1.1t00521.1|orange1.1t01636.1|Cs5g02340…
GO:2000033	0.0091438	regulation of seed dormancy process	2	Cs4g13650.1|Cs2g16940.1
GO:0019438	8.62e-11	aromatic compound biosynthetic process	55	Cs7g03570.1|Cs2g06400.1|Cs5g26470.1|Cs1g15730.1|Cs2g02790.1|Cs5g19590.1|Cs5g01740.1|Cs7g16660.1|Cs2g05740.1|Cs8g07470.1|Cs2g19010.1|Cs7g02940.1|Cs1g23790.1|Cs2g27940.1|Cs4g15820.1|Cs8g20290.1|orange1.1t03383.1|Cs1g22470.1|Cs2g23600.1|Cs1g06760.1|orange1.1t03247.1|orange1.1t03822.1|Cs7g01850.1|Cs6g19280.1|Cs2g16940.1|Cs2g28330.1|Cs7g25680.1|Cs7g06120.1|orange1.1t00521.1|orange1.1t01636.1|Cs5g02340…
GO:0009723	0.00152133	response to ethylene	10	Cs7g06120.1|Cs5g19590.1|Cs1g15730.1|Cs5g02340.1|Cs5g22140.1|Cs1g06760.1|orange1.1t03822.1|Cs3g23950.1|Cs2g16940.1|Cs3g19420.1
GO:0009059	2.45e-08	macromolecule biosynthetic process	55	Cs7g03570.1|Cs2g06400.1|Cs5g26470.1|Cs1g15730.1|Cs2g02790.1|Cs5g19590.1|Cs5g01740.1|Cs7g16660.1|Cs2g05740.1|Cs8g07470.1|Cs2g19010.1|Cs7g02940.1|Cs1g23790.1|Cs2g27940.1|Cs4g15820.1|Cs8g20290.1|orange1.1t03383.1|Cs1g22470.1|Cs2g23600.1|Cs1g06760.1|orange1.1t03247.1|orange1.1t03822.1|Cs7g01850.1|Cs6g19280.1|Cs2g16940.1|Cs2g28330.1|Cs7g25680.1|Cs7g06120.1|orange1.1t00521.1|orange1.1t01636.1|Cs5g02340…
GO:0019222	3.09e-11	regulation of metabolic process	55	Cs7g03570.1|Cs2g06400.1|Cs5g26470.1|Cs1g15730.1|Cs2g02790.1|Cs5g19590.1|Cs5g01740.1|Cs7g16660.1|Cs2g05740.1|Cs8g07470.1|Cs2g19010.1|Cs7g02940.1|Cs1g23790.1|Cs2g27940.1|Cs4g15820.1|Cs8g20290.1|orange1.1t03383.1|Cs1g22470.1|Cs2g23600.1|Cs1g06760.1|orange1.1t03247.1|orange1.1t03822.1|Cs7g01850.1|Cs6g19280.1|Cs2g16940.1|Cs2g28330.1|Cs7g25680.1|Cs7g06120.1|orange1.1t00521.1|orange1.1t01636.1|Cs5g02340…
GO:0048367	0.00228516	shoot system development	18	Cs7g03570.1|Cs7g03670.1|Cs6g18920.1|Cs7g02940.1|Cs1g23790.1|Cs6g06480.1|Cs1g23520.1|Cs2g27940.1|Cs1g22470.1|orange1.1t01518.1|Cs7g06180.1|Cs7g04110.1|Cs6g19280.1|Cs7g01850.1|Cs6g11330.1|Cs2g16940.1|orange1.1t03383.1|Cs2g28330.1
GO:0090304	1.66e-08	nucleic acid metabolic process	55	Cs7g03570.1|Cs2g06400.1|Cs5g26470.1|Cs1g15730.1|Cs2g02790.1|Cs5g19590.1|Cs5g01740.1|Cs7g16660.1|Cs2g05740.1|Cs8g07470.1|Cs2g19010.1|Cs7g02940.1|Cs1g23790.1|Cs2g27940.1|Cs4g15820.1|Cs8g20290.1|orange1.1t03383.1|Cs1g22470.1|Cs2g23600.1|Cs1g06760.1|orange1.1t03247.1|orange1.1t03822.1|Cs7g01850.1|Cs6g19280.1|Cs2g16940.1|Cs2g28330.1|Cs7g25680.1|Cs7g06120.1|orange1.1t00521.1|orange1.1t01636.1|Cs5g02340…
GO:0044249	0.00110807	cellular biosynthetic process	55	Cs7g03570.1|Cs2g06400.1|Cs5g26470.1|Cs1g15730.1|Cs2g02790.1|Cs5g19590.1|Cs5g01740.1|Cs7g16660.1|Cs2g05740.1|Cs8g07470.1|Cs2g19010.1|Cs7g02940.1|Cs1g23790.1|Cs2g27940.1|Cs4g15820.1|Cs8g20290.1|orange1.1t03383.1|Cs1g22470.1|Cs2g23600.1|Cs1g06760.1|orange1.1t03247.1|orange1.1t03822.1|Cs7g01850.1|Cs6g19280.1|Cs2g16940.1|Cs2g28330.1|Cs7g25680.1|Cs7g06120.1|orange1.1t00521.1|orange1.1t01636.1|Cs5g02340…
GO:0009751	0.00694432	response to salicylic acid	9	Cs8g18320.1|Cs1g15730.1|Cs6g06480.1|Cs2g12700.1|Cs7g26710.1|Cs6g18920.1|Cs3g23950.1|Cs2g16940.1|Cs3g19420.1
GO:0048581	0.00117683	negative regulation of post-embryonic development	5	Cs2g19010.1|Cs2g23600.1|Cs5g34230.1|Cs2g16940.1|Cs1g22470.1
GO:0034641	6.35e-06	cellular nitrogen compound metabolic process	55	Cs7g03570.1|Cs2g06400.1|Cs5g26470.1|Cs1g15730.1|Cs2g02790.1|Cs5g19590.1|Cs5g01740.1|Cs7g16660.1|Cs2g05740.1|Cs8g07470.1|Cs2g19010.1|Cs7g02940.1|Cs1g23790.1|Cs2g27940.1|Cs4g15820.1|Cs8g20290.1|orange1.1t03383.1|Cs1g22470.1|Cs2g23600.1|Cs1g06760.1|orange1.1t03247.1|orange1.1t03822.1|Cs7g01850.1|Cs6g19280.1|Cs2g16940.1|Cs2g28330.1|Cs7g25680.1|Cs7g06120.1|orange1.1t00521.1|orange1.1t01636.1|Cs5g02340…
GO:1901700	0.00187016	response to oxygen-containing compound	26	Cs1g15730.1|Cs8g07470.1|Cs8g04300.1|Cs7g02940.1|Cs2g27940.1|Cs2g16940.1|Cs1g06760.1|Cs1g21830.1|Cs5g02340.1|Cs8g18320.1|Cs2g28330.1|Cs7g06120.1|Cs3g25230.1|Cs7g07550.1|Cs3g23950.1|Cs2g31200.1|Cs7g28700.1|Cs5g34230.1|Cs6g18920.1|orange1.1t01518.1|Cs6g06480.1|Cs2g12700.1|Cs7g26710.1|Cs7g04110.1|Cs2g06400.1|Cs3g19420.1
GO:0080050	0.00371723	regulation of seed development	3	Cs4g13650.1|Cs2g16940.1|Cs7g06180.1
GO:0016070	3.56e-10	RNA metabolic process	55	Cs7g03570.1|Cs2g06400.1|Cs5g26470.1|Cs1g15730.1|Cs2g02790.1|Cs5g19590.1|Cs5g01740.1|Cs7g16660.1|Cs2g05740.1|Cs8g07470.1|Cs2g19010.1|Cs7g02940.1|Cs1g23790.1|Cs2g27940.1|Cs4g15820.1|Cs8g20290.1|orange1.1t03383.1|Cs1g22470.1|Cs2g23600.1|Cs1g06760.1|orange1.1t03247.1|orange1.1t03822.1|Cs7g01850.1|Cs6g19280.1|Cs2g16940.1|Cs2g28330.1|Cs7g25680.1|Cs7g06120.1|orange1.1t00521.1|orange1.1t01636.1|Cs5g02340…
GO:0050794	3.7e-05	regulation of cellular process	55	Cs7g03570.1|Cs2g06400.1|Cs5g26470.1|Cs1g15730.1|Cs2g02790.1|Cs5g19590.1|Cs5g01740.1|Cs7g16660.1|Cs2g05740.1|Cs8g07470.1|Cs2g19010.1|Cs7g02940.1|Cs1g23790.1|Cs2g27940.1|Cs4g15820.1|Cs8g20290.1|orange1.1t03383.1|Cs1g22470.1|Cs2g23600.1|Cs1g06760.1|orange1.1t03247.1|orange1.1t03822.1|Cs7g01850.1|Cs6g19280.1|Cs2g16940.1|Cs2g28330.1|Cs7g25680.1|Cs7g06120.1|orange1.1t00521.1|orange1.1t01636.1|Cs5g02340…
GO:0050789	0.000297831	regulation of biological process	56	Cs7g03570.1|Cs2g06400.1|Cs5g26470.1|Cs1g15730.1|Cs2g02790.1|Cs5g19590.1|Cs5g01740.1|Cs7g16660.1|Cs2g05740.1|Cs8g07470.1|Cs2g19010.1|Cs7g02940.1|Cs1g23790.1|Cs2g27940.1|Cs4g15820.1|Cs8g20290.1|orange1.1t03383.1|Cs1g22470.1|Cs2g23600.1|Cs1g06760.1|orange1.1t03247.1|orange1.1t03822.1|Cs7g01850.1|Cs6g19280.1|Cs2g16940.1|Cs2g28330.1|Cs7g25680.1|Cs7g06120.1|Cs4g13650.1|orange1.1t00521.1|orange1.1t01636…
GO:0006139	4.12e-07	nucleobase-containing compound metabolic process	55	Cs7g03570.1|Cs2g06400.1|Cs5g26470.1|Cs1g15730.1|Cs2g02790.1|Cs5g19590.1|Cs5g01740.1|Cs7g16660.1|Cs2g05740.1|Cs8g07470.1|Cs2g19010.1|Cs7g02940.1|Cs1g23790.1|Cs2g27940.1|Cs4g15820.1|Cs8g20290.1|orange1.1t03383.1|Cs1g22470.1|Cs2g23600.1|Cs1g06760.1|orange1.1t03247.1|orange1.1t03822.1|Cs7g01850.1|Cs6g19280.1|Cs2g16940.1|Cs2g28330.1|Cs7g25680.1|Cs7g06120.1|orange1.1t00521.1|orange1.1t01636.1|Cs5g02340…
GO:1901576	0.00327911	organic substance biosynthetic process	55	Cs7g03570.1|Cs2g06400.1|Cs5g26470.1|Cs1g15730.1|Cs2g02790.1|Cs5g19590.1|Cs5g01740.1|Cs7g16660.1|Cs2g05740.1|Cs8g07470.1|Cs2g19010.1|Cs7g02940.1|Cs1g23790.1|Cs2g27940.1|Cs4g15820.1|Cs8g20290.1|orange1.1t03383.1|Cs1g22470.1|Cs2g23600.1|Cs1g06760.1|orange1.1t03247.1|orange1.1t03822.1|Cs7g01850.1|Cs6g19280.1|Cs2g16940.1|Cs2g28330.1|Cs7g25680.1|Cs7g06120.1|orange1.1t00521.1|orange1.1t01636.1|Cs5g02340…
GO:0034645	1.08e-08	cellular macromolecule biosynthetic process	55	Cs7g03570.1|Cs2g06400.1|Cs5g26470.1|Cs1g15730.1|Cs2g02790.1|Cs5g19590.1|Cs5g01740.1|Cs7g16660.1|Cs2g05740.1|Cs8g07470.1|Cs2g19010.1|Cs7g02940.1|Cs1g23790.1|Cs2g27940.1|Cs4g15820.1|Cs8g20290.1|orange1.1t03383.1|Cs1g22470.1|Cs2g23600.1|Cs1g06760.1|orange1.1t03247.1|orange1.1t03822.1|Cs7g01850.1|Cs6g19280.1|Cs2g16940.1|Cs2g28330.1|Cs7g25680.1|Cs7g06120.1|orange1.1t00521.1|orange1.1t01636.1|Cs5g02340…
Molecular Function
GO:0001071	2.39e-26	nucleic acid binding transcription factor activity	56	Cs7g03570.1|Cs2g06400.1|Cs5g26470.1|Cs1g15730.1|Cs2g02790.1|Cs5g19590.1|Cs5g01740.1|Cs7g16660.1|Cs2g05740.1|Cs8g07470.1|Cs2g19010.1|Cs7g02940.1|Cs1g23790.1|Cs2g27940.1|Cs4g15820.1|Cs8g20290.1|orange1.1t03383.1|Cs1g22470.1|Cs2g23600.1|Cs1g06760.1|orange1.1t03247.1|orange1.1t03822.1|Cs7g01850.1|Cs6g19280.1|Cs2g16940.1|Cs2g28330.1|Cs7g25680.1|Cs5g26420.1|Cs7g06120.1|orange1.1t00521.1|orange1.1t01636…
GO:0003700	2.39e-26	sequence-specific DNA binding transcription factor activity	56	Cs7g03570.1|Cs2g06400.1|Cs5g26470.1|Cs1g15730.1|Cs2g02790.1|Cs5g19590.1|Cs5g01740.1|Cs7g16660.1|Cs2g05740.1|Cs8g07470.1|Cs2g19010.1|Cs7g02940.1|Cs1g23790.1|Cs2g27940.1|Cs4g15820.1|Cs8g20290.1|orange1.1t03383.1|Cs1g22470.1|Cs2g23600.1|Cs1g06760.1|orange1.1t03247.1|orange1.1t03822.1|Cs7g01850.1|Cs6g19280.1|Cs2g16940.1|Cs2g28330.1|Cs7g25680.1|Cs5g26420.1|Cs7g06120.1|orange1.1t00521.1|orange1.1t01636…
GO:0043565	0.000100507	sequence-specific DNA binding	11	Cs5g34230.1|Cs5g26470.1|Cs4g15820.1|Cs2g02790.1|orange1.1t03822.1|Cs7g07550.1|Cs3g25230.1|Cs7g04110.1|Cs8g07470.1|Cs2g28330.1|Cs7g25680.1
GO:0046983	0.000242387	protein dimerization activity	12	Cs6g18920.1|orange1.1t01518.1|Cs3g16330.1|Cs6g06480.1|Cs3g25230.1|Cs7g16660.1|Cs1g22470.1|Cs7g07550.1|Cs8g07470.1|Cs5g22140.1|Cs2g28330.1|Cs8g16850.1
GO:0003682	0.000858145	chromatin binding	9	Cs5g26420.1|Cs2g27940.1|Cs6g18920.1|Cs1g15730.1|Cs6g06480.1|Cs2g12700.1|orange1.1t03247.1|Cs7g06180.1|Cs3g23950.1
GO:1901363	0.00135321	heterocyclic compound binding	50	Cs7g03570.1|Cs2g06400.1|Cs5g26470.1|Cs1g15730.1|Cs2g02790.1|Cs5g19590.1|Cs5g01740.1|Cs7g16660.1|Cs2g05740.1|Cs8g07470.1|Cs7g02940.1|Cs2g27940.1|Cs4g15820.1|Cs8g20290.1|orange1.1t03383.1|Cs2g23600.1|Cs1g06760.1|orange1.1t03247.1|orange1.1t03822.1|Cs7g01850.1|Cs6g19280.1|Cs8g18320.1|Cs2g28330.1|Cs7g25680.1|Cs5g26420.1|Cs7g06120.1|Cs4g13650.1|orange1.1t00521.1|orange1.1t01636.1|Cs5g02340.1|Cs5g34230…
GO:0097159	0.001407	organic cyclic compound binding	50	Cs7g03570.1|Cs2g06400.1|Cs5g26470.1|Cs1g15730.1|Cs2g02790.1|Cs5g19590.1|Cs5g01740.1|Cs7g16660.1|Cs2g05740.1|Cs8g07470.1|Cs7g02940.1|Cs2g27940.1|Cs4g15820.1|Cs8g20290.1|orange1.1t03383.1|Cs2g23600.1|Cs1g06760.1|orange1.1t03247.1|orange1.1t03822.1|Cs7g01850.1|Cs6g19280.1|Cs8g18320.1|Cs2g28330.1|Cs7g25680.1|Cs5g26420.1|Cs7g06120.1|Cs4g13650.1|orange1.1t00521.1|orange1.1t01636.1|Cs5g02340.1|Cs5g34230…
GO:0003676	3.56e-10	nucleic acid binding	50	Cs7g03570.1|Cs2g06400.1|Cs5g26470.1|Cs1g15730.1|Cs2g02790.1|Cs5g19590.1|Cs5g01740.1|Cs7g16660.1|Cs2g05740.1|Cs8g07470.1|Cs7g02940.1|Cs2g27940.1|Cs4g15820.1|Cs8g20290.1|orange1.1t03383.1|Cs2g23600.1|Cs1g06760.1|orange1.1t03247.1|orange1.1t03822.1|Cs7g01850.1|Cs6g19280.1|Cs8g18320.1|Cs2g28330.1|Cs7g25680.1|Cs5g26420.1|Cs7g06120.1|Cs4g13650.1|orange1.1t00521.1|orange1.1t01636.1|Cs5g02340.1|Cs5g34230…
GO:0001067	0.00694432	regulatory region nucleic acid binding	5	Cs8g17270.1|orange1.1t00521.1|Cs8g18320.1|Cs3g19420.1|Cs2g06400.1
GO:0044212	0.00694432	transcription regulatory region DNA binding	5	Cs8g17270.1|orange1.1t00521.1|Cs8g18320.1|Cs3g19420.1|Cs2g06400.1
GO:0000975	0.00694432	regulatory region DNA binding	5	Cs8g17270.1|orange1.1t00521.1|Cs8g18320.1|Cs3g19420.1|Cs2g06400.1
GO:0042803	0.000275347	protein homodimerization activity	6	Cs6g18920.1|orange1.1t01518.1|Cs6g06480.1|Cs7g07550.1|Cs2g28330.1|Cs8g16850.1
GO:0003677	4.04e-14	DNA binding	46	Cs7g03570.1|Cs5g19590.1|Cs5g26470.1|Cs1g15730.1|Cs2g02790.1|Cs5g01740.1|Cs7g16660.1|Cs2g05740.1|Cs8g07470.1|Cs7g02940.1|Cs2g27940.1|Cs4g15820.1|Cs8g20290.1|Cs2g23600.1|Cs1g06760.1|orange1.1t03247.1|orange1.1t03822.1|Cs6g19280.1|Cs8g18320.1|Cs2g28330.1|Cs7g25680.1|Cs5g26420.1|Cs7g06120.1|Cs4g13650.1|orange1.1t00521.1|orange1.1t01636.1|Cs5g02340.1|Cs5g34230.1|Cs3g25230.1|Cs1g22470.1|Cs7g07550.1|Cs8…
GO:0042802	0.00327911	identical protein binding	6	Cs6g18920.1|orange1.1t01518.1|Cs6g06480.1|Cs7g07550.1|Cs2g28330.1|Cs8g16850.1
