# Supplementary material for: Genome-Wide Identification of the Transcription Factors Involved in Citrus Fruit Ripening from the Transcriptomes of a Late-Ripening Sweet Orange Mutant and Its Wild Type
Source: PLoS One. 2016 Apr 22;11(4):e0154330. doi: 10.1371/journal.pone.0154330 (PMC4841598; doi:10.1371/journal.pone.0154330)
Supplement: S7 Table — (XLSX) [file pone.0154330.s012.xlsx]

## Sheet: Sheet1
S7 Table. Enriched (P < 0.01) GO term gene list differentially expressed during fruit ripening in both MT and WT relative to hormones.
Gene ID	Family	Description
Response to gibberellin
Cs7g06120	ERF	Integrase-type DNA-binding superfamily protein
Cs5g34230	G2-like	Homeodomain-like superfamily protein
Cs2g27940	MYB_related	myb domain protein 21
Cs1g15730	MYB_related	Homeodomain-like superfamily protein
Cs6g06480	MYB	myb-like HTH transcriptional regulator family protein
Cs2g31200	GRAS	scarecrow-like 3
Cs6g18920	MYB	myb-like HTH transcriptional regulator family protein
Cs2g16940	GRAS	GRAS family transcription factor family protein
Response to ethylene
Cs7g06120	ERF	Integrase-type DNA-binding superfamily protein
Cs5g19590	ERF	Integrase-type DNA-binding superfamily protein
Cs1g15730	MYB_related	Homeodomain-like superfamily protein
Cs5g02340	ERF	Integrase-type DNA-binding superfamily protein
Cs5g22140	bHLH	basic helix-loop-helix (bHLH) DNA-binding superfamily protein
Cs1g06760	NAC	NAC (No Apical Meristem) domain transcriptional regulator superfamily protein
orange1.1t03822	ERF	Integrase-type DNA-binding superfamily protein
Cs3g23950	MYB	myb domain protein 77
Cs2g16940	GRAS	GRAS family transcription factor family protein
Cs3g19420	ERF	Integrase-type DNA-binding superfamily protein
Response to salicylic acid
Cs8g18320	Dof	Dof-type zinc finger DNA-binding family protein
Cs1g15730	MYB_related	Homeodomain-like superfamily protein
Cs6g06480	MYB	myb-like HTH transcriptional regulator family protein
Cs2g12700	MYB	myb domain protein 62
Cs7g26710	LBD	LOB domain-containing protein 41
Cs6g18920	MYB	myb-like HTH transcriptional regulator family protein
Cs3g23950	MYB	myb domain protein 77
Cs2g16940	GRAS	GRAS family transcription factor family protein
Cs3g19420	ERF	Integrase-type DNA-binding superfamily protein
