# Supplementary material for: Genome-Wide Identification of the Transcription Factors Involved in Citrus Fruit Ripening from the Transcriptomes of a Late-Ripening Sweet Orange Mutant and Its Wild Type
Source: PLoS One. 2016 Apr 22;11(4):e0154330. doi: 10.1371/journal.pone.0154330 (PMC4841598; doi:10.1371/journal.pone.0154330)
Supplement: S8 Table — (XLSX) [file pone.0154330.s013.xlsx]

## Sheet: Sheet1
S8 Table. Gene ontology enrichment analysis (P < 0.01) of the TFs differentially expressed between MT and WT during fruit ripening.
Term ID	Corrected P-Value	Description	Gene number	Gene name
Biological Process
GO:0006355	2.23e-13	regulation of transcription, DNA-templated	46	Cs6g21530.1|Cs3g23280.1|Cs1g23230.1|Cs5g26470.1|Cs6g01750.1|Cs1g02580.1|Cs2g02790.1|Cs1g11880.1|Cs9g16810.1|Cs1g23760.1|Cs1g07950.1|Cs8g04280.1|Cs7g19870.1|Cs7g11810.1|Cs1g23790.1|Cs2g27940.1|Cs2g13920.1|Cs4g14590.1|Cs5g01740.1|Cs5g29650.1|Cs6g21230.1|Cs1g06760.1|Cs5g32400.1|Cs5g17820.1|Cs3g02080.1|Cs7g01850.1|Cs8g18320.1|orange1.1t01261.1|Cs2g05620.1|Cs5g29870.1|Cs8g17960.1|Cs7g10990.1|Cs6g15330…
GO:0009723	0.000474593	response to ethylene	10	Cs6g21530.1|Cs2g05620.1|Cs1g07950.1|Cs5g29870.1|Cs1g11880.1|Cs1g06760.1|Cs8g04280.1|Cs3g23950.1|Cs9g13610.1|Cs3g19420.1
GO:0006807	0.00041998	nitrogen compound metabolic process	46	Cs6g21530.1|Cs3g23280.1|Cs1g23230.1|Cs5g26470.1|Cs6g01750.1|Cs1g02580.1|Cs2g02790.1|Cs1g11880.1|Cs9g16810.1|Cs1g23760.1|Cs1g07950.1|Cs8g04280.1|Cs7g19870.1|Cs7g11810.1|Cs1g23790.1|Cs2g27940.1|Cs2g13920.1|Cs4g14590.1|Cs5g01740.1|Cs5g29650.1|Cs6g21230.1|Cs1g06760.1|Cs5g32400.1|Cs5g17820.1|Cs3g02080.1|Cs7g01850.1|Cs8g18320.1|orange1.1t01261.1|Cs2g05620.1|Cs5g29870.1|Cs8g17960.1|Cs7g10990.1|Cs6g15330…
GO:1901360	0.00041998	organic cyclic compound metabolic process	46	Cs6g21530.1|Cs3g23280.1|Cs1g23230.1|Cs5g26470.1|Cs6g01750.1|Cs1g02580.1|Cs2g02790.1|Cs1g11880.1|Cs9g16810.1|Cs1g23760.1|Cs1g07950.1|Cs8g04280.1|Cs7g19870.1|Cs7g11810.1|Cs1g23790.1|Cs2g27940.1|Cs2g13920.1|Cs4g14590.1|Cs5g01740.1|Cs5g29650.1|Cs6g21230.1|Cs1g06760.1|Cs5g32400.1|Cs5g17820.1|Cs3g02080.1|Cs7g01850.1|Cs8g18320.1|orange1.1t01261.1|Cs2g05620.1|Cs5g29870.1|Cs8g17960.1|Cs7g10990.1|Cs6g15330…
GO:0046483	5.5e-05	heterocycle metabolic process	46	Cs6g21530.1|Cs3g23280.1|Cs1g23230.1|Cs5g26470.1|Cs6g01750.1|Cs1g02580.1|Cs2g02790.1|Cs1g11880.1|Cs9g16810.1|Cs1g23760.1|Cs1g07950.1|Cs8g04280.1|Cs7g19870.1|Cs7g11810.1|Cs1g23790.1|Cs2g27940.1|Cs2g13920.1|Cs4g14590.1|Cs5g01740.1|Cs5g29650.1|Cs6g21230.1|Cs1g06760.1|Cs5g32400.1|Cs5g17820.1|Cs3g02080.1|Cs7g01850.1|Cs8g18320.1|orange1.1t01261.1|Cs2g05620.1|Cs5g29870.1|Cs8g17960.1|Cs7g10990.1|Cs6g15330…
GO:0006725	0.000187057	cellular aromatic compound metabolic process	46	Cs6g21530.1|Cs3g23280.1|Cs1g23230.1|Cs5g26470.1|Cs6g01750.1|Cs1g02580.1|Cs2g02790.1|Cs1g11880.1|Cs9g16810.1|Cs1g23760.1|Cs1g07950.1|Cs8g04280.1|Cs7g19870.1|Cs7g11810.1|Cs1g23790.1|Cs2g27940.1|Cs2g13920.1|Cs4g14590.1|Cs5g01740.1|Cs5g29650.1|Cs6g21230.1|Cs1g06760.1|Cs5g32400.1|Cs5g17820.1|Cs3g02080.1|Cs7g01850.1|Cs8g18320.1|orange1.1t01261.1|Cs2g05620.1|Cs5g29870.1|Cs8g17960.1|Cs7g10990.1|Cs6g15330…
GO:0010467	3.16e-08	gene expression	46	Cs6g21530.1|Cs3g23280.1|Cs1g23230.1|Cs5g26470.1|Cs6g01750.1|Cs1g02580.1|Cs2g02790.1|Cs1g11880.1|Cs9g16810.1|Cs1g23760.1|Cs1g07950.1|Cs8g04280.1|Cs7g19870.1|Cs7g11810.1|Cs1g23790.1|Cs2g27940.1|Cs2g13920.1|Cs4g14590.1|Cs5g01740.1|Cs5g29650.1|Cs6g21230.1|Cs1g06760.1|Cs5g32400.1|Cs5g17820.1|Cs3g02080.1|Cs7g01850.1|Cs8g18320.1|orange1.1t01261.1|Cs2g05620.1|Cs5g29870.1|Cs8g17960.1|Cs7g10990.1|Cs6g15330…
GO:0009719	0.00576649	response to endogenous stimulus	23	Cs6g21530.1|Cs1g23230.1|Cs6g01750.1|Cs1g11880.1|Cs9g16810.1|Cs1g23760.1|Cs1g07950.1|Cs8g04280.1|Cs7g19870.1|Cs2g27940.1|Cs5g29650.1|Cs1g06760.1|Cs5g32400.1|Cs6g21120.1|Cs2g05620.1|Cs5g29870.1|Cs8g17960.1|Cs3g23950.1|Cs8g18320.1|Cs7g31610.1|Cs8g14700.1|Cs9g13610.1|Cs3g19420.1
GO:1901362	3.03e-08	organic cyclic compound biosynthetic process	46	Cs6g21530.1|Cs3g23280.1|Cs1g23230.1|Cs5g26470.1|Cs6g01750.1|Cs1g02580.1|Cs2g02790.1|Cs1g11880.1|Cs9g16810.1|Cs1g23760.1|Cs1g07950.1|Cs8g04280.1|Cs7g19870.1|Cs7g11810.1|Cs1g23790.1|Cs2g27940.1|Cs2g13920.1|Cs4g14590.1|Cs5g01740.1|Cs5g29650.1|Cs6g21230.1|Cs1g06760.1|Cs5g32400.1|Cs5g17820.1|Cs3g02080.1|Cs7g01850.1|Cs8g18320.1|orange1.1t01261.1|Cs2g05620.1|Cs5g29870.1|Cs8g17960.1|Cs7g10990.1|Cs6g15330…
GO:0001101	0.000743082	response to acid chemical	19	Cs6g21530.1|Cs1g23230.1|Cs8g18320.1|Cs1g06760.1|Cs8g17960.1|Cs5g29870.1|Cs1g11880.1|Cs2g12700.1|Cs9g16810.1|Cs7g26710.1|Cs7g31610.1|Cs2g27940.1|Cs8g04280.1|Cs7g19870.1|Cs8g04300.1|Cs3g23950.1|Cs6g21120.1|Cs3g19420.1|Cs1g07950.1
GO:0044271	5.5e-10	cellular nitrogen compound biosynthetic process	46	Cs6g21530.1|Cs3g23280.1|Cs1g23230.1|Cs5g26470.1|Cs6g01750.1|Cs1g02580.1|Cs2g02790.1|Cs1g11880.1|Cs9g16810.1|Cs1g23760.1|Cs1g07950.1|Cs8g04280.1|Cs7g19870.1|Cs7g11810.1|Cs1g23790.1|Cs2g27940.1|Cs2g13920.1|Cs4g14590.1|Cs5g01740.1|Cs5g29650.1|Cs6g21230.1|Cs1g06760.1|Cs5g32400.1|Cs5g17820.1|Cs3g02080.1|Cs7g01850.1|Cs8g18320.1|orange1.1t01261.1|Cs2g05620.1|Cs5g29870.1|Cs8g17960.1|Cs7g10990.1|Cs6g15330…
GO:0018130	7.08e-10	heterocycle biosynthetic process	46	Cs6g21530.1|Cs3g23280.1|Cs1g23230.1|Cs5g26470.1|Cs6g01750.1|Cs1g02580.1|Cs2g02790.1|Cs1g11880.1|Cs9g16810.1|Cs1g23760.1|Cs1g07950.1|Cs8g04280.1|Cs7g19870.1|Cs7g11810.1|Cs1g23790.1|Cs2g27940.1|Cs2g13920.1|Cs4g14590.1|Cs5g01740.1|Cs5g29650.1|Cs6g21230.1|Cs1g06760.1|Cs5g32400.1|Cs5g17820.1|Cs3g02080.1|Cs7g01850.1|Cs8g18320.1|orange1.1t01261.1|Cs2g05620.1|Cs5g29870.1|Cs8g17960.1|Cs7g10990.1|Cs6g15330…
GO:0019438	4.69e-09	aromatic compound biosynthetic process	46	Cs6g21530.1|Cs3g23280.1|Cs1g23230.1|Cs5g26470.1|Cs6g01750.1|Cs1g02580.1|Cs2g02790.1|Cs1g11880.1|Cs9g16810.1|Cs1g23760.1|Cs1g07950.1|Cs8g04280.1|Cs7g19870.1|Cs7g11810.1|Cs1g23790.1|Cs2g27940.1|Cs2g13920.1|Cs4g14590.1|Cs5g01740.1|Cs5g29650.1|Cs6g21230.1|Cs1g06760.1|Cs5g32400.1|Cs5g17820.1|Cs3g02080.1|Cs7g01850.1|Cs8g18320.1|orange1.1t01261.1|Cs2g05620.1|Cs5g29870.1|Cs8g17960.1|Cs7g10990.1|Cs6g15330…
GO:0009059	5.35e-07	macromolecule biosynthetic process	46	Cs6g21530.1|Cs3g23280.1|Cs1g23230.1|Cs5g26470.1|Cs6g01750.1|Cs1g02580.1|Cs2g02790.1|Cs1g11880.1|Cs9g16810.1|Cs1g23760.1|Cs1g07950.1|Cs8g04280.1|Cs7g19870.1|Cs7g11810.1|Cs1g23790.1|Cs2g27940.1|Cs2g13920.1|Cs4g14590.1|Cs5g01740.1|Cs5g29650.1|Cs6g21230.1|Cs1g06760.1|Cs5g32400.1|Cs5g17820.1|Cs3g02080.1|Cs7g01850.1|Cs8g18320.1|orange1.1t01261.1|Cs2g05620.1|Cs5g29870.1|Cs8g17960.1|Cs7g10990.1|Cs6g15330…
GO:0019222	2e-09	regulation of metabolic process	46	Cs6g21530.1|Cs3g23280.1|Cs1g23230.1|Cs5g26470.1|Cs6g01750.1|Cs1g02580.1|Cs2g02790.1|Cs1g11880.1|Cs9g16810.1|Cs1g23760.1|Cs1g07950.1|Cs8g04280.1|Cs7g19870.1|Cs7g11810.1|Cs1g23790.1|Cs2g27940.1|Cs2g13920.1|Cs4g14590.1|Cs5g01740.1|Cs5g29650.1|Cs6g21230.1|Cs1g06760.1|Cs5g32400.1|Cs5g17820.1|Cs3g02080.1|Cs7g01850.1|Cs8g18320.1|orange1.1t01261.1|Cs2g05620.1|Cs5g29870.1|Cs8g17960.1|Cs7g10990.1|Cs6g15330…
GO:0009873	0.00100663	ethylene-activated signaling pathway	7	Cs2g05620.1|Cs5g29870.1|Cs1g11880.1|Cs1g07950.1|Cs8g04280.1|Cs9g13610.1|Cs3g19420.1
GO:0090304	3.88e-07	nucleic acid metabolic process	46	Cs6g21530.1|Cs3g23280.1|Cs1g23230.1|Cs5g26470.1|Cs6g01750.1|Cs1g02580.1|Cs2g02790.1|Cs1g11880.1|Cs9g16810.1|Cs1g23760.1|Cs1g07950.1|Cs8g04280.1|Cs7g19870.1|Cs7g11810.1|Cs1g23790.1|Cs2g27940.1|Cs2g13920.1|Cs4g14590.1|Cs5g01740.1|Cs5g29650.1|Cs6g21230.1|Cs1g06760.1|Cs5g32400.1|Cs5g17820.1|Cs3g02080.1|Cs7g01850.1|Cs8g18320.1|orange1.1t01261.1|Cs2g05620.1|Cs5g29870.1|Cs8g17960.1|Cs7g10990.1|Cs6g15330…
GO:0044249	0.00392194	cellular biosynthetic process	46	Cs6g21530.1|Cs3g23280.1|Cs1g23230.1|Cs5g26470.1|Cs6g01750.1|Cs1g02580.1|Cs2g02790.1|Cs1g11880.1|Cs9g16810.1|Cs1g23760.1|Cs1g07950.1|Cs8g04280.1|Cs7g19870.1|Cs7g11810.1|Cs1g23790.1|Cs2g27940.1|Cs2g13920.1|Cs4g14590.1|Cs5g01740.1|Cs5g29650.1|Cs6g21230.1|Cs1g06760.1|Cs5g32400.1|Cs5g17820.1|Cs3g02080.1|Cs7g01850.1|Cs8g18320.1|orange1.1t01261.1|Cs2g05620.1|Cs5g29870.1|Cs8g17960.1|Cs7g10990.1|Cs6g15330…
GO:0009753	0.000668515	response to jasmonic acid	10	Cs6g21530.1|Cs2g27940.1|Cs1g06760.1|Cs5g29870.1|Cs8g17960.1|Cs7g31610.1|Cs8g04280.1|Cs8g18320.1|Cs3g19420.1|Cs1g07950.1
GO:0009739	0.00192881	response to gibberellin	6	Cs6g21530.1|Cs2g27940.1|Cs1g11880.1|Cs7g31610.1|Cs7g19870.1|Cs6g21120.1
GO:0034641	5.58e-05	cellular nitrogen compound metabolic process	46	Cs6g21530.1|Cs3g23280.1|Cs1g23230.1|Cs5g26470.1|Cs6g01750.1|Cs1g02580.1|Cs2g02790.1|Cs1g11880.1|Cs9g16810.1|Cs1g23760.1|Cs1g07950.1|Cs8g04280.1|Cs7g19870.1|Cs7g11810.1|Cs1g23790.1|Cs2g27940.1|Cs2g13920.1|Cs4g14590.1|Cs5g01740.1|Cs5g29650.1|Cs6g21230.1|Cs1g06760.1|Cs5g32400.1|Cs5g17820.1|Cs3g02080.1|Cs7g01850.1|Cs8g18320.1|orange1.1t01261.1|Cs2g05620.1|Cs5g29870.1|Cs8g17960.1|Cs7g10990.1|Cs6g15330…
GO:0009733	0.00203701	response to auxin	9	Cs6g21530.1|Cs1g23230.1|Cs6g01750.1|Cs1g06760.1|Cs5g29650.1|Cs1g23760.1|Cs7g31610.1|Cs5g32400.1|Cs8g04280.1
GO:0016070	1.58e-08	RNA metabolic process	46	Cs6g21530.1|Cs3g23280.1|Cs1g23230.1|Cs5g26470.1|Cs6g01750.1|Cs1g02580.1|Cs2g02790.1|Cs1g11880.1|Cs9g16810.1|Cs1g23760.1|Cs1g07950.1|Cs8g04280.1|Cs7g19870.1|Cs7g11810.1|Cs1g23790.1|Cs2g27940.1|Cs2g13920.1|Cs4g14590.1|Cs5g01740.1|Cs5g29650.1|Cs6g21230.1|Cs1g06760.1|Cs5g32400.1|Cs5g17820.1|Cs3g02080.1|Cs7g01850.1|Cs8g18320.1|orange1.1t01261.1|Cs2g05620.1|Cs5g29870.1|Cs8g17960.1|Cs7g10990.1|Cs6g15330…
GO:0050794	0.000230426	regulation of cellular process	46	Cs6g21530.1|Cs3g23280.1|Cs1g23230.1|Cs5g26470.1|Cs6g01750.1|Cs1g02580.1|Cs2g02790.1|Cs1g11880.1|Cs9g16810.1|Cs1g23760.1|Cs1g07950.1|Cs8g04280.1|Cs7g19870.1|Cs7g11810.1|Cs1g23790.1|Cs2g27940.1|Cs2g13920.1|Cs4g14590.1|Cs5g01740.1|Cs5g29650.1|Cs6g21230.1|Cs1g06760.1|Cs5g32400.1|Cs5g17820.1|Cs3g02080.1|Cs7g01850.1|Cs8g18320.1|orange1.1t01261.1|Cs2g05620.1|Cs5g29870.1|Cs8g17960.1|Cs7g10990.1|Cs6g15330…
GO:0050789	0.00119048	regulation of biological process	47	Cs6g21530.1|Cs3g23280.1|Cs1g23230.1|Cs5g26470.1|Cs6g01750.1|Cs1g02580.1|Cs2g02790.1|Cs1g11880.1|Cs4g13650.1|Cs9g16810.1|Cs1g23760.1|Cs1g07950.1|Cs8g04280.1|Cs7g19870.1|Cs7g11810.1|Cs1g23790.1|Cs2g27940.1|Cs2g13920.1|Cs4g14590.1|Cs5g01740.1|Cs5g29650.1|Cs6g21230.1|Cs1g06760.1|Cs5g32400.1|Cs5g17820.1|Cs3g02080.1|Cs7g01850.1|Cs8g18320.1|orange1.1t01261.1|Cs2g05620.1|Cs5g29870.1|Cs8g17960.1|Cs7g10990…
GO:0006139	5.67e-06	nucleobase-containing compound metabolic process	46	Cs6g21530.1|Cs3g23280.1|Cs1g23230.1|Cs5g26470.1|Cs6g01750.1|Cs1g02580.1|Cs2g02790.1|Cs1g11880.1|Cs9g16810.1|Cs1g23760.1|Cs1g07950.1|Cs8g04280.1|Cs7g19870.1|Cs7g11810.1|Cs1g23790.1|Cs2g27940.1|Cs2g13920.1|Cs4g14590.1|Cs5g01740.1|Cs5g29650.1|Cs6g21230.1|Cs1g06760.1|Cs5g32400.1|Cs5g17820.1|Cs3g02080.1|Cs7g01850.1|Cs8g18320.1|orange1.1t01261.1|Cs2g05620.1|Cs5g29870.1|Cs8g17960.1|Cs7g10990.1|Cs6g15330…
GO:0000160	0.0021586	phosphorelay signal transduction system	7	Cs2g05620.1|Cs5g29870.1|Cs1g11880.1|Cs1g07950.1|Cs8g04280.1|Cs9g13610.1|Cs3g19420.1
GO:0034645	2.72e-07	cellular macromolecule biosynthetic process	46	Cs6g21530.1|Cs3g23280.1|Cs1g23230.1|Cs5g26470.1|Cs6g01750.1|Cs1g02580.1|Cs2g02790.1|Cs1g11880.1|Cs9g16810.1|Cs1g23760.1|Cs1g07950.1|Cs8g04280.1|Cs7g19870.1|Cs7g11810.1|Cs1g23790.1|Cs2g27940.1|Cs2g13920.1|Cs4g14590.1|Cs5g01740.1|Cs5g29650.1|Cs6g21230.1|Cs1g06760.1|Cs5g32400.1|Cs5g17820.1|Cs3g02080.1|Cs7g01850.1|Cs8g18320.1|orange1.1t01261.1|Cs2g05620.1|Cs5g29870.1|Cs8g17960.1|Cs7g10990.1|Cs6g15330…
Molecular Function
GO:0001071	1.1e-18	nucleic acid binding transcription factor activity	43	Cs6g21530.1|Cs3g23280.1|Cs1g23230.1|Cs5g26470.1|Cs6g01750.1|Cs1g02580.1|Cs2g02790.1|Cs1g11880.1|Cs9g16810.1|Cs1g23760.1|Cs1g07950.1|Cs8g04280.1|Cs7g19870.1|Cs7g11810.1|Cs1g23790.1|Cs2g27940.1|Cs2g13920.1|Cs4g14590.1|Cs5g29650.1|Cs1g06760.1|Cs5g32400.1|Cs5g17820.1|Cs3g02080.1|Cs7g01850.1|Cs8g18320.1|orange1.1t01261.1|Cs5g26420.1|Cs2g05620.1|Cs5g29870.1|Cs8g17960.1|Cs5g01740.1|Cs3g21070.1|Cs3g23950…
GO:0003682	0.00147054	chromatin binding	8	Cs5g26420.1|Cs6g21530.1|Cs2g27940.1|Cs6g01750.1|Cs2g12700.1|Cs7g31610.1|Cs8g02020.1|Cs3g23950.1
GO:0003700	1.1e-18	sequence-specific DNA binding transcription factor activity	43	Cs6g21530.1|Cs3g23280.1|Cs1g23230.1|Cs5g26470.1|Cs6g01750.1|Cs1g02580.1|Cs2g02790.1|Cs1g11880.1|Cs9g16810.1|Cs1g23760.1|Cs1g07950.1|Cs8g04280.1|Cs7g19870.1|Cs7g11810.1|Cs1g23790.1|Cs2g27940.1|Cs2g13920.1|Cs4g14590.1|Cs5g29650.1|Cs1g06760.1|Cs5g32400.1|Cs5g17820.1|Cs3g02080.1|Cs7g01850.1|Cs8g18320.1|orange1.1t01261.1|Cs5g26420.1|Cs2g05620.1|Cs5g29870.1|Cs8g17960.1|Cs5g01740.1|Cs3g21070.1|Cs3g23950…
GO:0044212	0.00424098	transcription regulatory region DNA binding	5	Cs7g31610.1|Cs1g23230.1|Cs8g18320.1|Cs3g19420.1|Cs2g13920.1
GO:1901363	0.000109064	heterocyclic compound binding	48	Cs6g21530.1|Cs3g23280.1|Cs1g23230.1|Cs5g26470.1|Cs6g01750.1|Cs1g02580.1|Cs2g02790.1|Cs1g11880.1|Cs4g13650.1|Cs9g16810.1|Cs1g23760.1|Cs1g07950.1|Cs8g02020.1|Cs8g04280.1|Cs7g19870.1|Cs7g11810.1|Cs2g27940.1|Cs2g13920.1|Cs4g14590.1|Cs5g01740.1|Cs5g29650.1|Cs6g21230.1|Cs1g06760.1|Cs5g32400.1|Cs5g17820.1|Cs3g02080.1|Cs7g01850.1|Cs8g18320.1|orange1.1t01261.1|Cs5g26420.1|Cs2g05620.1|Cs5g29870.1|Cs8g17960…
GO:0003676	4.4e-11	nucleic acid binding	47	Cs6g21530.1|Cs3g23280.1|Cs1g23230.1|Cs5g26470.1|Cs6g01750.1|Cs1g02580.1|Cs2g02790.1|Cs1g11880.1|Cs4g13650.1|Cs9g16810.1|Cs1g23760.1|Cs1g07950.1|Cs8g02020.1|Cs8g04280.1|Cs7g19870.1|Cs7g11810.1|Cs2g27940.1|Cs2g13920.1|Cs4g14590.1|Cs5g29650.1|Cs6g21230.1|Cs1g06760.1|Cs5g32400.1|Cs5g17820.1|Cs3g02080.1|Cs7g01850.1|Cs8g18320.1|orange1.1t01261.1|Cs5g26420.1|Cs2g05620.1|Cs5g29870.1|Cs8g17960.1|Cs5g01740…
GO:0097159	0.000112893	organic cyclic compound binding	48	Cs6g21530.1|Cs3g23280.1|Cs1g23230.1|Cs5g26470.1|Cs6g01750.1|Cs1g02580.1|Cs2g02790.1|Cs1g11880.1|Cs4g13650.1|Cs9g16810.1|Cs1g23760.1|Cs1g07950.1|Cs8g02020.1|Cs8g04280.1|Cs7g19870.1|Cs7g11810.1|Cs2g27940.1|Cs2g13920.1|Cs4g14590.1|Cs5g01740.1|Cs5g29650.1|Cs6g21230.1|Cs1g06760.1|Cs5g32400.1|Cs5g17820.1|Cs3g02080.1|Cs7g01850.1|Cs8g18320.1|orange1.1t01261.1|Cs5g26420.1|Cs2g05620.1|Cs5g29870.1|Cs8g17960…
GO:0001067	0.00424098	regulatory region nucleic acid binding	5	Cs7g31610.1|Cs1g23230.1|Cs8g18320.1|Cs3g19420.1|Cs2g13920.1
GO:0003677	9.23e-15	DNA binding	44	Cs6g21530.1|Cs3g23280.1|Cs1g23230.1|Cs5g26470.1|Cs6g01750.1|Cs1g02580.1|Cs2g02790.1|Cs1g11880.1|Cs4g13650.1|Cs9g16810.1|Cs1g23760.1|Cs1g07950.1|Cs8g02020.1|Cs8g04280.1|Cs7g19870.1|Cs7g11810.1|Cs2g27940.1|Cs2g13920.1|Cs4g14590.1|Cs5g29650.1|Cs6g21230.1|Cs1g06760.1|Cs5g32400.1|Cs5g17820.1|Cs3g02080.1|Cs8g18320.1|orange1.1t01261.1|Cs5g26420.1|Cs2g05620.1|Cs5g29870.1|Cs5g01740.1|Cs7g30620.1|Cs3g21070…
