# Supplementary material for: Genome-Wide Identification of the Transcription Factors Involved in Citrus Fruit Ripening from the Transcriptomes of a Late-Ripening Sweet Orange Mutant and Its Wild Type
Source: PLoS One. 2016 Apr 22;11(4):e0154330. doi: 10.1371/journal.pone.0154330 (PMC4841598; doi:10.1371/journal.pone.0154330)
Supplement: S9 Table — (XLSX) [file pone.0154330.s014.xlsx]

## Sheet: Sheet1
S9 Table. Enriched (P < 0.01) GO term gene list differentially expressed between MT and WT during fruit ripening relative to hormones.
GeneID	Family	log2 ratio(MT/WT)			Description for the best hit
		170	190	210
response to ethylene
Cs6g21530	MYB	1.06103	0.661918	-0.350779	myb domain protein 16
Cs2g05620	ERF	1.18144	0.537087	1.49372	erf domain protein 9
Cs1g07950	ERF	2.22173	0.661337	0.905848	ethylene responsive element binding factor 4
Cs5g29870	ERF	-2.46962	0.57077	0.373279	ethylene response factor 1
Cs1g11880	ERF	-1.40371	-0.324407	-0.119407	Integrase-type DNA-binding superfamily protein
Cs1g06760	NAC	-1.23206	-0.377009	-0.0528251	NAC (No Apical Meristem) domain transcriptional regulator superfamily protein
Cs8g04280	C2H2	-1.22607	-0.279231	0.150228	salt tolerance zinc finger
Cs3g23950	MYB	0.0630704	2.0725	9.6626	myb domain protein 77
Cs9g13610	ERF	0.0924654	-1.1177	-0.252553	Integrase-type DNA-binding superfamily protein
Cs3g19420	ERF	1.05188	0.922614	1.49568	Integrase-type DNA-binding superfamily protein
response to jasmonic acid
Cs6g21530	MYB	1.06103	0.661918	-0.350779	myb domain protein 16
Cs2g27940	MYB_related	-6.20575	-2.84328	-2.17545	myb domain protein 21
Cs1g06760	NAC	-1.23206	-0.377009	-0.0528251	NAC (No Apical Meristem) domain transcriptional regulator superfamily protein
Cs5g29870	ERF	-2.46962	0.57077	0.373279	ethylene response factor 1
Cs8g17960	C2H2	1.03882	0.256134	0.647109	C2H2-type zinc finger family protein
Cs7g31610	MYB_related	-1.08721	0.263721	0.151884	Duplicated homeodomain-like superfamily protein
Cs8g04280	C2H2	-1.22607	-0.279231	0.150228	salt tolerance zinc finger
Cs8g18320	Dof	-0.319832	-2.13143	-10.3598	Dof-type zinc finger DNA-binding family protein
Cs3g19420	ERF	1.05188	0.922614	1.49568	Integrase-type DNA-binding superfamily protein
Cs1g07950	ERF	2.22173	0.661337	0.905848	ethylene responsive element binding factor 4
response to gibberellin
Cs6g21530	MYB	1.06103	0.661918	-0.350779	myb domain protein 16
Cs2g27940	MYB_related	-6.20575	-2.84328	-2.17545	myb domain protein 21
Cs1g11880	ERF	-1.40371	-0.324407	-0.119407	Integrase-type DNA-binding superfamily protein
Cs7g31610	MYB_related	-1.08721	0.263721	0.151884	Duplicated homeodomain-like superfamily protein
Cs7g19870	bHLH	-1.26618	-0.148096	-0.0800885	basic helix-loop-helix (bHLH) DNA-binding superfamily protein
Cs6g21120	bHLH	0.0469508	10.9697	-7.16306	basic helix-loop-helix (bHLH) DNA-binding family protein
response to auxin
Cs6g21530	MYB	1.06103	0.661918	-0.350779	myb domain protein 16
Cs1g23230	Dof	1.04695	1.00729	0.752451	OBF binding protein 1
Cs6g01750	MYB	-2.72123	-1.37007	-0.683648	myb domain protein 61
Cs1g06760	NAC	-1.23206	-0.377009	-0.0528251	NAC (No Apical Meristem) domain transcriptional regulator superfamily protein
Cs5g29650	NAC	-1.40371	-1.84651	-0.22679	NAC domain containing protein 74
Cs1g23760	HD-ZIP	-2.95305	-1.10607	-0.674249	homeobox protein 40
Cs7g31610	MYB_related	-1.08721	0.263721	0.151884	Duplicated homeodomain-like superfamily protein
Cs5g32400	ARF	-1.27498	-0.11627	-0.370931	auxin response factor 1
Cs8g04280	C2H2	-1.22607	-0.279231	0.150228	salt tolerance zinc finger
ethylene-activated signaling pathway
Cs2g05620	ERF	1.18144	0.537087	1.49372	erf domain protein 9
Cs5g29870	ERF	-2.46962	0.57077	0.373279	ethylene response factor 1
Cs1g11880	ERF	-1.40371	-0.324407	-0.119407	Integrase-type DNA-binding superfamily protein
Cs1g07950	ERF	2.22173	0.661337	0.905848	ethylene responsive element binding factor 4
Cs8g04280	C2H2	-1.22607	-0.279231	0.150228	salt tolerance zinc finger
Cs9g13610	ERF	0.0924654	-1.1177	-0.252553	Integrase-type DNA-binding superfamily protein
Cs3g19420	ERF	1.05188	0.922614	1.49568	Integrase-type DNA-binding superfamily protein
