# Supplementary material for: Genome-Wide Identification of the Transcription Factors Involved in Citrus Fruit Ripening from the Transcriptomes of a Late-Ripening Sweet Orange Mutant and Its Wild Type
Source: PLoS One. 2016 Apr 22;11(4):e0154330. doi: 10.1371/journal.pone.0154330 (PMC4841598; doi:10.1371/journal.pone.0154330)
Supplement: S10 Table — GS, gene significance; p.GS, p value of GS; MM, module membership; p.MM, p value of MM. (XLS) [file pone.0154330.s015.xls]

## Sheet: Sheet1
S10 Table. Identified TFs with high GS and MM associated with physiological trait. GS, gene significance; p.GS, p value of GS; MM, module membership; p.MM, p value of MM.
GeneID	KEGG pathway	Family	moduleColor	GS.ABA	p.GS.ABA	MT1_RPKM	MT2_RPKM	MT3_RPKM	WT1_RPKM	WT2_RPKM	WT3_RPKM	Best hit in A.thaliana	Blast e value	Description for the best hit	MM.grey60	p.MM.grey60	MM.darkturquoise	p.MM.darkturquoise	MM.paleturquoise	p.MM.paleturquoise	MM.darkred	p.MM.darkred	MM.blue	p.MM.blue	MM.yellow	p.MM.yellow	MM.midnightblue	p.MM.midnightblue	MM.white	p.MM.white	MM.royalblue	p.MM.royalblue	MM.salmon	p.MM.salmon	MM.cyan	p.MM.cyan	MM.greenyellow	p.MM.greenyellow	MM.skyblue	p.MM.skyblue	MM.turquoise	p.MM.turquoise	MM.darkgreen	p.MM.darkgreen	MM.brown	p.MM.brown	MM.pink	p.MM.pink	MM.darkorange
ABA
Cs2g12700	-	MYB	green	0.826974	0.0423169	0.799068	4.79638	0.001	4.25415	3.69052	0.001	AT1G68320.1	4e-97	myb domain protein 62	0.819786	0.045789	-0.37436	0.464693	-0.66517	0.149398	-0.551807	0.2563	0.606472	0.201824	-0.498644	0.314026	0.71255	0.112066	-0.864427	0.0263241	-0.070109	0.895009	0.478031	0.337571	0.0695724	0.89581	-0.152017	0.77373	0.603639	0.204519	0.148915	0.778278	0.223688	0.670064	0.436734	0.38655	0.57099	0.236595	-0.132312
Cs6g15200	-	bZIP	grey60	0.844146	0.0345428	3.15261	3.80984	1.54797	3.33554	2.39449	1.58505	AT1G19490.1	3e-85	Basic-leucine zipper (bZIP) transcription factor family protein	0.92438	0.00836133	-0.497321	0.315519	-0.326786	0.52727	-0.607345	0.200997	0.57335	0.234214	-0.871543	0.0236921	0.85263	0.0309768	-0.685247	0.133013	-0.400825	0.43096	0.349102	0.49762	0.0162737	0.975592	-0.309262	0.550896	0.489446	0.324456	0.636688	0.174015	-0.306852	0.554168	0.536836	0.272102	-0.0136763	0.979487	-0.0826859
Cs7g06120	-	ERF	blue	0.851458	0.0314583	39.9888	62.5709	11.5331	69.2362	38.9643	4.45634	AT5G25190.1	2e-82	Integrase-type DNA-binding superfamily protein	0.908359	0.0122124	-0.40816	0.421759	-0.456181	0.363194	-0.537443	0.271454	0.761383	0.0786141	-0.817724	0.0468089	0.730297	0.0993008	-0.839684	0.0364916	-0.383988	0.452327	0.279799	0.591254	0.155558	0.768544	-0.324978	0.529693	0.563093	0.244632	0.539443	0.269325	-0.100172	0.850245	0.574546	0.23301	0.137111	0.795623	-0.194433
Cs8g17920	-	MYB	midnightblue	0.854586	0.0301803	5.67449	9.77697	2.50763	7.1534	7.1832	3.39641	AT3G46130.1	4e-91	myb domain protein 48	0.867194	0.0252849	-0.442105	0.380048	-0.551934	0.256167	-0.687652	0.131106	0.46979	0.347157	-0.620176	0.189002	0.897884	0.0151091	-0.743233	0.0904294	-0.0559049	0.91623	0.51938	0.290983	-0.0808607	0.878973	-0.203066	0.699588	0.525028	0.284821	0.309814	0.550148	0.00784847	0.988228	0.494276	0.318964	0.434537	0.38922	-0.0209172
Sucrose				GS.sucrose	p.GS.sucrose
Cs1g11880	-	ERF	lightgreen	0.911401	0.0114269	6.12163	11.1285	17.0179	16.1967	13.9345	18.4863	AT5G25190.1	1e-76	Integrase-type DNA-binding superfamily protein	-0.326185	0.528075	-0.0620513	0.907043	-0.336103	0.514829	0.395989	0.437064	-0.0810328	0.878717	0.735779	0.0954964	-0.743199	0.0904523	0.153552	0.771483	-0.0116098	0.982586	0.0497227	0.925477	0.447047	0.374101	0.325135	0.529483	-0.0790414	0.881685	-0.768419	0.0742349	0.395294	0.437942	-0.626642	0.183072	0.383466	0.452994	0.122684
Cs3g21070	-	Dof	lightgreen	0.896131	0.015623	2.64331	12.5118	19.9055	24.0515	14.9986	26.1241	AT1G21340.1	5e-50	Dof-type zinc finger DNA-binding family protein	-0.142819	0.787228	-0.258901	0.620326	-0.481611	0.333438	0.244324	0.640807	0.082098	0.87713	0.587081	0.220552	-0.693834	0.126257	0.10813	0.838437	-0.188441	0.720684	0.0637778	0.904463	0.622714	0.186665	0.193554	0.713295	-0.0890063	0.866843	-0.647672	0.164335	0.225339	0.667713	-0.574389	0.233168	0.347298	0.499998	0.238691
Cs8g15030	Plant hormone signal transduction	bZIP	lightgreen	0.883606	0.019533	0.39361	1.09045	1.53425	1.46541	1.16865	1.68321	AT1G08320.3	0	bZIP transcription factor family protein	-0.214813	0.682737	-0.177614	0.736381	-0.382617	0.454082	0.378442	0.459438	-0.0971971	0.854663	0.716654	0.109053	-0.659551	0.154128	0.0770626	0.884635	-0.0764096	0.885609	0.197271	0.707932	0.422912	0.403452	0.403045	0.428169	0.0299304	0.955118	-0.795247	0.0585935	0.394415	0.439055	-0.688368	0.13054	0.413974	0.414511	0.112187
Cs3g19420	-	ERF	midnightblue	-0.846187	0.0336681	43.4742	40.9178	8.61507	20.9693	21.5863	3.05503	AT1G21910.1	4e-49	Integrase-type DNA-binding superfamily protein	0.626824	0.182907	-0.172633	0.743623	0.0871607	0.86959	-0.492008	0.321538	0.245072	0.639752	-0.823888	0.0437921	0.904231	0.0133183	-0.445501	0.375958	-0.130264	0.805709	0.209333	0.690587	-0.365914	0.475626	-0.257821	0.621837	0.343111	0.50553	0.718652	0.107599	-0.318078	0.538974	0.601551	0.206513	-0.204648	0.697314	-0.167572
Cs7g11810	-	MIKC	purple	-0.857117	0.0291649	5.42423	4.16753	2.55773	3.64038	2.07573	2.75486	AT1G69120.1	1e-119	K-box region and MADS-box transcription factor family protein	0.513444	0.297512	-0.355244	0.48955	0.222454	0.671823	-0.352004	0.493802	0.2309	0.659805	-0.805751	0.0529342	0.515001	0.295794	-0.0748717	0.887902	-0.542666	0.265905	-0.025006	0.962499	-0.0238512	0.96423	-0.350705	0.49551	0.0467258	0.929962	0.840798	0.0360002	-0.753383	0.0837302	0.366811	0.47446	-0.664919	0.149608	0.0518787
orange1.1t01261	-	Dof	purple	0.817163	0.0470882	2.68487	4.39524	6.44175	6.261	10.0248	6.91012	AT4G24060.1	5e-40	Dof-type zinc finger DNA-binding family protein	-0.381492	0.455522	0.385127	0.450871	-0.385324	0.45062	0.0531056	0.920416	0.0250867	0.962378	0.569643	0.237958	-0.334382	0.517121	-0.0315059	0.952757	0.639811	0.171239	-0.107418	0.839492	0.0963685	0.855895	0.0396651	0.940534	-0.119727	0.821268	-0.625146	0.184437	0.696589	0.124121	-0.0103307	0.984504	0.767664	0.074699	0.0295754
Cs8g14700	-	NAC	red	-0.951995	0.00340143	7.56062	5.95495	5.32107	2.25881	2.1247	1.4414	AT3G44350.2	6e-78	NAC domain containing protein 61	0.137567	0.794952	0.113532	0.830434	0.705909	0.117016	0.194263	0.712271	-0.267024	0.608984	-0.441179	0.381166	0.49799	0.314764	-0.128582	0.808191	-0.188702	0.720307	0.148558	0.778802	-0.638511	0.172392	0.225353	0.667692	0.344184	0.50411	0.491125	0.322543	-0.216167	0.6808	0.112164	0.83246	-0.618512	0.19054	-0.468189
Cs7g03670	-	Dof	red	-0.812984	0.0491918	12.5476	6.24289	7.27817	5.93945	8.32427	3.69075	AT5G39660.2	1e-95	cycling DOF factor 2	-0.093057	0.860817	0.541063	0.267604	0.62266	0.186715	-0.0606949	0.90907	0.0722742	0.891777	-0.57523	0.232324	0.402676	0.428632	-0.0355841	0.946646	0.179359	0.733846	-0.447221	0.373893	-0.474361	0.341828	-0.334013	0.517613	-0.0595021	0.910852	0.729758	0.0996783	-0.180227	0.732587	0.682371	0.13531	-0.506089	0.305677	-0.362285
Cs1g02580	Plant-pathogen interaction	bHLH	tan	0.869181	0.024551	6.35889	12.3168	12.6362	13.3968	13.8823	13.0928	AT2G31210.1	1e-92	basic helix-loop-helix (bHLH) DNA-binding superfamily protein	0.00154035	0.997689	-0.11674	0.825686	-0.596927	0.210958	0.125493	0.812748	0.0630302	0.90558	0.565	0.242681	-0.277513	0.594416	-0.278047	0.593677	0.184809	0.725942	0.358571	0.485195	0.251158	0.631184	0.339267	0.510624	0.254287	0.626791	-0.775996	0.0696467	0.649786	0.162498	-0.384445	0.451743	0.784652	0.0645689	0.000316449
Cs1g23230	-	Dof	turquoise	-0.932686	0.00664417	10.4792	6.94905	2.82712	5.07181	3.45702	1.67816	AT3G50410.1	7e-53	OBF binding protein 1	0.481135	0.333987	-0.11277	0.831562	0.280007	0.590966	-0.377891	0.460145	0.26047	0.618131	-0.866696	0.0254706	0.68628	0.132192	-0.231497	0.658958	-0.294081	0.571595	-0.0572088	0.91428	-0.237094	0.651024	-0.37033	0.469899	0.142568	0.787597	0.878667	0.0211895	-0.538828	0.269978	0.589168	0.218504	-0.532519	0.276726	-0.131882
Cs2g09750	Plant hormone signal transduction	BES1	turquoise	-0.853926	0.0304479	5.61251	4.49186	0.001	1.81093	1.54295	0.481502	AT2G45880.1	6e-21	beta-amylase 7	0.575719	0.231833	-0.25962	0.619319	0.101306	0.84856	-0.547032	0.261301	0.185439	0.72503	-0.806553	0.052513	0.812358	0.0495107	-0.23339	0.656272	-0.193303	0.713658	0.131526	0.803848	-0.27037	0.604327	-0.343157	0.505468	0.148329	0.779138	0.764172	0.0768647	-0.52655	0.28317	0.547276	0.261043	-0.324235	0.53069	0.0276449
Cs3g23280	-	WOX	turquoise	-0.841993	0.0354771	7.98543	0.912998	0.001	0.687088	0.351247	0.001	AT1G46480.1	3e-81	WUSCHEL related homeobox 4	0.065927	0.901253	0.134905	0.798871	0.481925	0.333076	-0.269975	0.604876	0.103217	0.845724	-0.673457	0.142536	0.34022	0.50936	0.203674	0.698714	-0.141737	0.788817	-0.438188	0.384786	-0.175429	0.739556	-0.504607	0.307333	-0.285914	0.582815	0.866767	0.0254439	-0.652539	0.160119	0.565744	0.241922	-0.706853	0.116307	0.0347501
Cs6g21230	-	ZF-HD	turquoise	-0.835078	0.0385561	30.0652	12.9687	9.48137	12.4277	11.5407	10.3072	AT3G28917.1	1e-44	mini zinc finger 2	0.11118	0.833917	0.102653	0.846562	0.429767	0.395039	-0.326307	0.527911	0.141816	0.788702	-0.704475	0.118097	0.375767	0.462879	0.177387	0.736711	-0.142988	0.786979	-0.424976	0.400912	-0.153111	0.772128	-0.539174	0.26961	-0.282328	0.58776	0.883546	0.0195528	-0.664493	0.149964	0.599002	0.208959	-0.674195	0.141932	0.0615667
Cs7g10990	-	SBP	turquoise	-0.959136	0.00247069	4.30958	2.24606	2.00889	1.73365	1.05243	1.03714	AT5G50670.1	3e-51	Squamosa promoter-binding protein-like (SBP domain) transcription factor family protein	0.158185	0.764701	0.0754879	0.886983	0.610595	0.19793	-0.0411241	0.938349	0.024185	0.96373	-0.667526	0.147433	0.392655	0.441286	0.0270792	0.959391	-0.31557	0.542358	-0.217025	0.679573	-0.305573	0.555906	-0.217133	0.679419	0.0173969	0.973907	0.802825	0.0544843	-0.549717	0.258483	0.376383	0.462085	-0.795199	0.05862	-0.220632
Cs7g19870	-	bHLH	turquoise	0.877563	0.0215685	153.243	378.896	435.841	368.585	419.857	460.72	AT5G50915.2	4e-56	basic helix-loop-helix (bHLH) DNA-binding superfamily protein	-0.233041	0.656766	-0.0661684	0.900892	-0.402496	0.428859	0.309309	0.550833	-0.261246	0.617046	0.805966	0.0528212	-0.440168	0.382389	-0.00988907	0.985167	0.247349	0.636544	0.376231	0.462281	0.130557	0.805277	0.522651	0.287408	0.134122	0.800024	-0.937579	0.0057229	0.627915	0.181914	-0.637172	0.173584	0.683637	0.134296	0.0555778
Cs9g13930	-	bHLH	turquoise	0.853204	0.0307418	6.46002	6.19411	12.8645	9.66399	12.4962	15.0392	AT2G42280.1	1e-105	basic helix-loop-helix (bHLH) DNA-binding superfamily protein	-0.728679	0.100436	0.309371	0.550749	-0.0877771	0.868673	0.374368	0.464682	-0.312508	0.546497	0.856692	0.029334	-0.836074	0.0381051	0.52849	0.281069	0.387279	0.448125	-0.280587	0.590165	0.254244	0.626851	0.166106	0.753132	-0.471617	0.345024	-0.722577	0.104769	0.363421	0.478867	-0.466506	0.351003	0.320776	0.535339	0.245731
Fructose				GS.fructose	p.GS.fructose
Cs1g11880	-	ERF	lightgreen	0.878777	0.0211518	6.12163	11.1285	17.0179	16.1967	13.9345	18.4863	AT5G25190.1	1e-76	Integrase-type DNA-binding superfamily protein	-0.326185	0.528075	-0.0620513	0.907043	-0.336103	0.514829	0.395989	0.437064	-0.0810328	0.878717	0.735779	0.0954964	-0.743199	0.0904523	0.153552	0.771483	-0.0116098	0.982586	0.0497227	0.925477	0.447047	0.374101	0.325135	0.529483	-0.0790414	0.881685	-0.768419	0.0742349	0.395294	0.437942	-0.626642	0.183072	0.383466	0.452994	0.122684
Cs3g21070	-	Dof	lightgreen	0.839336	0.0366457	2.64331	12.5118	19.9055	24.0515	14.9986	26.1241	AT1G21340.1	5e-50	Dof-type zinc finger DNA-binding family protein	-0.142819	0.787228	-0.258901	0.620326	-0.481611	0.333438	0.244324	0.640807	0.082098	0.87713	0.587081	0.220552	-0.693834	0.126257	0.10813	0.838437	-0.188441	0.720684	0.0637778	0.904463	0.622714	0.186665	0.193554	0.713295	-0.0890063	0.866843	-0.647672	0.164335	0.225339	0.667713	-0.574389	0.233168	0.347298	0.499998	0.238691
Cs8g15030	Plant hormone signal transduction	bZIP	lightgreen	0.852708	0.0309446	0.39361	1.09045	1.53425	1.46541	1.16865	1.68321	AT1G08320.3	0	bZIP transcription factor family protein	-0.214813	0.682737	-0.177614	0.736381	-0.382617	0.454082	0.378442	0.459438	-0.0971971	0.854663	0.716654	0.109053	-0.659551	0.154128	0.0770626	0.884635	-0.0764096	0.885609	0.197271	0.707932	0.422912	0.403452	0.403045	0.428169	0.0299304	0.955118	-0.795247	0.0585935	0.394415	0.439055	-0.688368	0.13054	0.413974	0.414511	0.112187
Cs3g19420	-	ERF	midnightblue	-0.89725	0.0152939	43.4742	40.9178	8.61507	20.9693	21.5863	3.05503	AT1G21910.1	4e-49	Integrase-type DNA-binding superfamily protein	0.626824	0.182907	-0.172633	0.743623	0.0871607	0.86959	-0.492008	0.321538	0.245072	0.639752	-0.823888	0.0437921	0.904231	0.0133183	-0.445501	0.375958	-0.130264	0.805709	0.209333	0.690587	-0.365914	0.475626	-0.257821	0.621837	0.343111	0.50553	0.718652	0.107599	-0.318078	0.538974	0.601551	0.206513	-0.204648	0.697314	-0.167572
Cs1g20480	-	AP2	red	0.878745	0.0211629	0.122138	1.50815	2.14897	0.788179	1.12819	3.14349	AT5G10510.2	0	AINTEGUMENTA-like 6	-0.425992	0.399664	-0.185452	0.72501	-0.131784	0.803469	0.364415	0.477574	-0.620598	0.188612	0.903176	0.0136085	-0.599674	0.208313	0.492944	0.320475	0.127218	0.810202	0.30273	0.559776	0.101749	0.847903	0.544411	0.264061	-0.199447	0.704796	-0.873205	0.0230961	0.208904	0.691202	-0.882559	0.0198788	0.299211	0.564578	0.342034
Cs2g27940	-	MYB_related	red	0.890122	0.0174466	0.001	1.02002	7.00329	0.0738103	7.32013	31.6357	AT3G27810.1	9e-55	myb domain protein 21	-0.521541	0.288619	-0.132944	0.801759	-0.203639	0.698764	0.0370519	0.944448	-0.476652	0.339169	0.755596	0.0823002	-0.655822	0.157303	0.788653	0.0622814	0.233888	0.655565	-0.0873971	0.869238	0.306246	0.554992	0.0653442	0.902123	-0.666579	0.148221	-0.603161	0.204974	-0.114131	0.829546	-0.568342	0.239278	0.210968	0.688243	0.702829
Cs7g21900	-	C2H2	red	0.867758	0.0250756	0.001	0.153917	1.26327	0.14479	1.18429	7.85352	AT5G04390.1	3e-76	C2H2-type zinc finger family protein	-0.46189	0.356435	-0.210559	0.688829	-0.232819	0.657081	-0.00462665	0.99306	-0.43112	0.393385	0.699201	0.122112	-0.648601	0.163526	0.792589	0.0600678	0.148651	0.778666	-0.0884183	0.867718	0.370115	0.470178	0.0221146	0.966833	-0.679494	0.137625	-0.548037	0.260245	-0.200838	0.702793	-0.563916	0.243789	0.163081	0.757547	0.747898
Cs7g30140	Pyrimidine metabolism	LBD	red	0.915258	0.0104676	0.001	0.570249	1.75511	0.536436	1.64539	6.46592	AT2G40470.1	2e-76	LOB domain-containing protein 15	-0.495074	0.318059	-0.162869	0.757857	-0.238411	0.649159	0.0569451	0.914675	-0.453409	0.366492	0.769446	0.0736053	-0.671285	0.144321	0.749291	0.0864036	0.199685	0.704454	-0.0545839	0.918206	0.33668	0.514062	0.0942109	0.859102	-0.624714	0.184831	-0.635991	0.174638	-0.0864918	0.870586	-0.601337	0.206718	0.235186	0.653726	0.685215
Cs8g14700	-	NAC	red	-0.818577	0.0463856	7.56062	5.95495	5.32107	2.25881	2.1247	1.4414	AT3G44350.2	6e-78	NAC domain containing protein 61	0.137567	0.794952	0.113532	0.830434	0.705909	0.117016	0.194263	0.712271	-0.267024	0.608984	-0.441179	0.381166	0.49799	0.314764	-0.128582	0.808191	-0.188702	0.720307	0.148558	0.778802	-0.638511	0.172392	0.225353	0.667692	0.344184	0.50411	0.491125	0.322543	-0.216167	0.6808	0.112164	0.83246	-0.618512	0.19054	-0.468189
Cs1g21830	-	LBD	turquoise	-0.868284	0.0248811	69.6525	33.8416	19.5378	47.0866	27.8459	13.3886	AT3G49940.1	4e-77	LOB domain-containing protein 38	0.422998	0.403346	-0.0186649	0.972006	0.203538	0.698909	-0.395539	0.437633	0.536392	0.272576	-0.938023	0.00564271	0.488062	0.326036	-0.220461	0.674666	-0.360717	0.482393	-0.361294	0.48164	0.0389756	0.941566	-0.616094	0.192785	-0.00710737	0.989339	0.991058	0.000119582	-0.577826	0.229724	0.748814	0.0867176	-0.583324	0.224257	-0.107459
Cs1g23230	-	Dof	turquoise	-0.928395	0.00750732	10.4792	6.94905	2.82712	5.07181	3.45702	1.67816	AT3G50410.1	7e-53	OBF binding protein 1	0.481135	0.333987	-0.11277	0.831562	0.280007	0.590966	-0.377891	0.460145	0.26047	0.618131	-0.866696	0.0254706	0.68628	0.132192	-0.231497	0.658958	-0.294081	0.571595	-0.0572088	0.91428	-0.237094	0.651024	-0.37033	0.469899	0.142568	0.787597	0.878667	0.0211895	-0.538828	0.269978	0.589168	0.218504	-0.532519	0.276726	-0.131882
Cs2g09750	Plant hormone signal transduction	BES1	turquoise	-0.836037	0.0381217	5.61251	4.49186	0.001	1.81093	1.54295	0.481502	AT2G45880.1	6e-21	beta-amylase 7	0.575719	0.231833	-0.25962	0.619319	0.101306	0.84856	-0.547032	0.261301	0.185439	0.72503	-0.806553	0.052513	0.812358	0.0495107	-0.23339	0.656272	-0.193303	0.713658	0.131526	0.803848	-0.27037	0.604327	-0.343157	0.505468	0.148329	0.779138	0.764172	0.0768647	-0.52655	0.28317	0.547276	0.261043	-0.324235	0.53069	0.0276449
Cs3g16330	-	bHLH	turquoise	-0.876755	0.0218481	19.8136	8.54165	2.29511	10.5701	4.59667	1.16995	AT1G10120.1	8e-89	basic helix-loop-helix (bHLH) DNA-binding superfamily protein	0.438729	0.384131	-0.0763518	0.885695	0.222256	0.672106	-0.414242	0.414178	0.449991	0.370573	-0.923534	0.00854703	0.531023	0.278336	-0.176509	0.737986	-0.363292	0.479036	-0.289843	0.57741	-0.0127451	0.980883	-0.57298	0.234587	-0.00996618	0.985051	0.977931	0.000725207	-0.625505	0.184109	0.695444	0.125007	-0.598469	0.209472	-0.062183
Cs4g06760	-	bHLH	turquoise	-0.839652	0.036506	27.5767	13.7369	7.04659	15.8464	13.4532	7.02224	AT5G58010.1	1e-59	LJRHL1-like 3	0.34995	0.496504	0.0424119	0.93642	0.205809	0.695645	-0.485878	0.328535	0.433839	0.39007	-0.888993	0.0177998	0.543763	0.264745	-0.124854	0.813692	-0.177366	0.736741	-0.372357	0.467278	-0.059026	0.911564	-0.653518	0.159277	-0.11002	0.835636	0.964754	0.00184158	-0.57034	0.237252	0.800609	0.0556714	-0.501959	0.310299	-0.0147817
Cs6g04390	-	C2H2	turquoise	-0.813931	0.0487115	100.472	47.8525	25.3693	73.596	44.8068	23.9799	AT5G03150.1	1e-148	C2H2-like zinc finger protein	0.43858	0.384311	-0.0444724	0.933335	0.110117	0.835493	-0.468553	0.348604	0.609987	0.198503	-0.945988	0.00429717	0.46135	0.357073	-0.210785	0.688506	-0.354187	0.490936	-0.405507	0.42508	0.132305	0.802701	-0.70116	0.120614	-0.0659327	0.901244	0.996035	2.35e-05	-0.59915	0.208817	0.791668	0.0605825	-0.532553	0.27669	-0.0322668
Cs6g18920	-	MYB	turquoise	-0.833637	0.0392126	76.7086	29.5304	11.3896	45.9508	16.1231	8.55238	AT2G37630.1	1e-104	myb-like HTH transcriptional regulator family protein	0.412343	0.41654	-0.0885256	0.867558	0.217722	0.678577	-0.383797	0.452572	0.494809	0.31836	-0.915813	0.0103329	0.431732	0.392637	-0.133582	0.800819	-0.433753	0.390175	-0.361813	0.480962	0.0873911	0.869247	-0.61012	0.198378	-0.0628455	0.905856	0.990624	0.000131446	-0.672106	0.143645	0.672338	0.143454	-0.6553	0.157749	-0.0359064
Cs7g01850	-	C2H2	turquoise	-0.838724	0.0369177	25.5493	10.7307	4.67879	17.2445	5.24636	2.77341	AT3G57670.1	1e-125	C2H2-type zinc finger family protein	0.458775	0.360118	-0.122815	0.816704	0.191685	0.715995	-0.360946	0.482094	0.54146	0.267182	-0.932617	0.00665776	0.427058	0.398356	-0.1942	0.712362	-0.496098	0.316901	-0.333549	0.518231	0.123076	0.816318	-0.588309	0.219346	-0.0033079	0.995038	0.986105	0.000288271	-0.655508	0.157571	0.653336	0.159434	-0.654859	0.158127	-0.0735643
Cs7g10020	Plant hormone signal transduction	G2-like	turquoise	-0.84781	0.0329801	46.6481	19.5532	13.2627	23.712	16.2779	9.87134	AT1G67710.1	2e-90	response regulator 11	0.25851	0.620873	0.0717558	0.892551	0.364136	0.477938	-0.325791	0.528603	0.339831	0.509877	-0.840102	0.036307	0.434124	0.389722	-0.0355187	0.946744	-0.265706	0.610821	-0.408038	0.421911	-0.0806726	0.879254	-0.565562	0.242108	-0.12348	0.815721	0.961854	0.00215498	-0.615445	0.193389	0.682605	0.135122	-0.668774	0.146396	-0.0710046
Cs7g19870	-	bHLH	turquoise	0.842355	0.0353192	153.243	378.896	435.841	368.585	419.857	460.72	AT5G50915.2	4e-56	basic helix-loop-helix (bHLH) DNA-binding superfamily protein	-0.233041	0.656766	-0.0661684	0.900892	-0.402496	0.428859	0.309309	0.550833	-0.261246	0.617046	0.805966	0.0528212	-0.440168	0.382389	-0.00988907	0.985167	0.247349	0.636544	0.376231	0.462281	0.130557	0.805277	0.522651	0.287408	0.134122	0.800024	-0.937579	0.0057229	0.627915	0.181914	-0.637172	0.173584	0.683637	0.134296	0.0555778
Cs8g16510	-	HD-ZIP	turquoise	-0.818595	0.0463769	31.1606	14.9347	11.5876	19.4875	13.978	10.47	AT5G60690.1	0	Homeobox-leucine zipper family protein / lipid-binding START domain-containing protein	0.273652	0.599768	0.0532838	0.92015	0.307437	0.553374	-0.355775	0.488854	0.41819	0.409282	-0.860093	0.0279917	0.393961	0.43963	-0.0392469	0.94116	-0.29871	0.565262	-0.457991	0.361047	0.01045	0.984326	-0.630082	0.17995	-0.156851	0.766653	0.981773	0.000495284	-0.638621	0.172295	0.711564	0.112795	-0.662545	0.1516	-0.0374167
Cs9g07650	-	HSF	turquoise	0.865097	0.0260707	4.3138	14.2379	19.6767	10.6361	13.3718	21.7861	AT3G22830.1	1e-135	heat shock transcription factor A6B	-0.434567	0.389183	-0.0691269	0.896475	-0.118524	0.823047	0.479113	0.336321	-0.582401	0.225171	0.938307	0.00559161	-0.585286	0.222319	0.32128	0.534662	0.186084	0.724096	0.345941	0.501788	0.0266775	0.959993	0.65101	0.161438	-0.0315449	0.952698	-0.954085	0.00311383	0.431558	0.392851	-0.872314	0.0234148	0.397831	0.434735	0.139977
Cs9g13930	-	bHLH	turquoise	0.913507	0.0108981	6.46002	6.19411	12.8645	9.66399	12.4962	15.0392	AT2G42280.1	1e-105	basic helix-loop-helix (bHLH) DNA-binding superfamily protein	-0.728679	0.100436	0.309371	0.550749	-0.0877771	0.868673	0.374368	0.464682	-0.312508	0.546497	0.856692	0.029334	-0.836074	0.0381051	0.52849	0.281069	0.387279	0.448125	-0.280587	0.590165	0.254244	0.626851	0.166106	0.753132	-0.471617	0.345024	-0.722577	0.104769	0.363421	0.478867	-0.466506	0.351003	0.320776	0.535339	0.245731
Cs1g06760	-	NAC	yellow	0.829426	0.0411616	41.6983	100.333	290.495	97.9502	130.297	301.328	AT4G27410.2	1e-136	NAC (No Apical Meristem) domain transcriptional regulator superfamily protein	-0.672569	0.143264	0.127382	0.80996	0.141436	0.78926	0.638118	0.172742	-0.621299	0.187966	0.943139	0.00475784	-0.798603	0.0567568	0.538829	0.269977	0.153548	0.771488	0.0446039	0.933139	0.0527107	0.921007	0.566021	0.241639	-0.233995	0.655414	-0.82814	0.0417658	0.312983	0.545856	-0.848046	0.0328809	0.110276	0.835256	0.108201
Cs1g09610	-	NAC	yellow	-0.841571	0.0356612	9.43395	6.2629	2.00791	7.80628	4.66832	1.9581	AT3G18400.1	3e-20	NAC domain containing protein 58	0.645787	0.165979	-0.19755	0.70753	-0.0542908	0.918644	-0.565083	0.242596	0.664523	0.149939	-0.994908	3.88e-05	0.636481	0.1742	-0.408343	0.421529	-0.383275	0.453239	-0.179388	0.733804	0.110467	0.834973	-0.631262	0.178883	0.12484	0.813712	0.943995	0.00461709	-0.525877	0.283899	0.782054	0.0660747	-0.367769	0.473218	-0.0539485
Cs1g25030	-	DBB	yellow	0.871356	0.0237593	0.001	0.0738017	1.28716	0.208277	0.425893	1.84593	AT4G38960.1	2e-32	B-box type zinc finger family protein	-0.696883	0.123895	0.0787401	0.882134	0.0852465	0.87244	0.487879	0.326246	-0.58189	0.225678	0.90017	0.0144517	-0.844747	0.0342844	0.703707	0.118679	0.153412	0.771688	-0.0915017	0.863131	0.178008	0.735809	0.372723	0.466805	-0.45412	0.365646	-0.732278	0.0979183	0.124548	0.814144	-0.771512	0.0723457	0.059826	0.910368	0.320385
Cs3g23950	-	MYB	yellow	-0.817464	0.046938	13.8188	14.0615	0.81046	13.2277	3.3431	0.001	AT3G50060.1	5e-58	myb domain protein 77	0.852667	0.0309615	-0.45895	0.359911	-0.155018	0.769335	-0.511843	0.299283	0.587443	0.220195	-0.944	0.00461619	0.739174	0.0931736	-0.57066	0.236929	-0.548502	0.259757	0.182114	0.72985	0.0741844	0.888928	-0.369665	0.47076	0.395422	0.43778	0.785836	0.0638881	-0.470161	0.346724	0.537098	0.271822	-0.283166	0.586604	-0.104117
Cs4g14590	-	HSF	yellow	0.898718	0.0148676	2.95514	8.01672	14.464	6.58785	10.2806	16.1333	AT2G26150.1	1e-82	heat shock transcription factor A2	-0.606277	0.202009	0.102071	0.847425	-0.0314794	0.952797	0.507978	0.303573	-0.602947	0.205179	0.981706	0.000498952	-0.688024	0.130811	0.446213	0.375102	0.303925	0.558149	0.15636	0.767371	0.0204707	0.969298	0.563556	0.244158	-0.18657	0.723392	-0.929183	0.00734507	0.437634	0.385457	-0.798138	0.0570095	0.357549	0.486531	0.156488
Cs4g15820	-	HSF	yellow	0.815066	0.0481383	4.67966	22.1506	52.0841	7.24771	23.6863	59.6014	AT3G24520.1	7e-98	heat shock transcription factor C1	-0.649717	0.162557	0.0868444	0.870061	0.133757	0.800561	0.556237	0.251694	-0.745974	0.0885977	0.96625	0.00168938	-0.674819	0.141421	0.57118	0.236402	0.253469	0.627938	0.160432	0.761417	-0.0731611	0.890454	0.609426	0.199031	-0.233009	0.656812	-0.86326	0.0267684	0.304868	0.556865	-0.862416	0.027092	0.180078	0.732803	0.174071
Cs5g32400	Plant hormone signal transduction	ARF	yellow	0.887975	0.0181214	1.38757	5.29127	5.94549	3.35785	5.73536	7.68863	AT1G59750.4	1e-160	auxin response factor 1	-0.380597	0.45667	-0.0690158	0.896641	-0.279213	0.592065	0.255768	0.624714	-0.556409	0.251516	0.917591	0.00990712	-0.430415	0.394247	0.289158	0.578352	0.388841	0.446134	0.385878	0.449912	-0.017822	0.97327	0.542621	0.265952	-0.077964	0.883291	-0.9679	0.00152904	0.478559	0.336961	-0.723499	0.104109	0.619167	0.189934	0.25788
Cs5g33730	-	GATA	yellow	0.939997	0.0052926	9.58252	23.3727	34.6569	18.7231	28.2754	44.7583	AT5G49300.1	6e-32	GATA transcription factor 16	-0.540786	0.267897	-0.00233326	0.9965	-0.151082	0.775101	0.366605	0.474729	-0.575512	0.232041	0.959405	0.00243843	-0.646747	0.16514	0.479651	0.335699	0.308875	0.551421	0.182792	0.728866	0.0871638	0.869585	0.482617	0.33228	-0.252386	0.629459	-0.918284	0.00974331	0.357487	0.486612	-0.772377	0.0718216	0.41952	0.407637	0.300894
Cs6g09040	Plant hormone signal transduction	GRAS	yellow	0.934499	0.00629503	7.40509	14.4062	25.4066	12.88	17.5202	37.9982	AT4G08250.1	3e-23	GRAS family transcription factor	-0.568799	0.238814	-0.0630624	0.905532	-0.10546	0.842397	0.338588	0.511526	-0.564327	0.243369	0.909748	0.0118505	-0.736512	0.0949922	0.637641	0.173166	0.190813	0.717254	0.0615915	0.90773	0.201267	0.702176	0.37259	0.466977	-0.410572	0.418747	-0.805934	0.052838	0.145103	0.783873	-0.779439	0.0676057	0.24253	0.643338	0.4268
Cs7g02940	-	NAC	yellow	-0.874625	0.0225928	97.1609	83.9817	41.4719	82.2555	77.9665	25.412	AT5G13180.1	1e-107	NAC domain containing protein 83	0.631458	0.178706	-0.0243617	0.963465	-0.051956	0.922136	-0.528121	0.281468	0.581502	0.226063	-0.916319	0.0102108	0.814694	0.0483261	-0.610157	0.198343	-0.108023	0.838595	-0.0199606	0.970063	-0.162857	0.757875	-0.467138	0.350262	0.334347	0.517167	0.791925	0.0604387	-0.189222	0.719555	0.837084	0.0376504	-0.105307	0.842623	-0.258385
Cs7g17180	Plant-pathogen interaction	WRKY	yellow	0.887754	0.0181916	4.76624	10.7625	14.3262	7.24083	14.2822	17.3782	AT4G18170.1	6e-66	WRKY DNA-binding protein 28	-0.558263	0.249599	0.127875	0.809234	-0.148033	0.779572	0.31528	0.54275	-0.613719	0.195001	0.963407	0.00198409	-0.502607	0.309572	0.39459	0.438835	0.524776	0.285095	0.224781	0.668507	-0.0880981	0.868195	0.499818	0.312705	-0.192842	0.714323	-0.948655	0.00388676	0.514683	0.296145	-0.657128	0.156188	0.572171	0.235402	0.225995
Cs7g25680	-	GATA	yellow	-0.858756	0.0285158	154.651	111.545	42.0346	139.399	66.3146	27.8094	AT3G54810.2	3e-77	Plant-specific GATA-type zinc finger transcription factor family protein	0.697217	0.123637	-0.254987	0.625809	-0.0357894	0.946339	-0.475794	0.340164	0.672382	0.143418	-0.995805	2.64e-05	0.619008	0.190081	-0.476437	0.339418	-0.501225	0.311123	-0.106731	0.840511	0.124967	0.813525	-0.53698	0.271949	0.233354	0.656322	0.920577	0.00921154	-0.509031	0.302402	0.6931	0.126828	-0.413124	0.415569	-0.133622
Cs7g27620	Pyrimidine metabolism	LBD	yellow	0.905833	0.0128837	0.001	0.215834	5.53577	0.609107	2.90623	12.5244	AT1G07900.1	4e-65	LOB domain-containing protein 1	-0.63445	0.176017	-0.0184079	0.972391	-0.0594875	0.910874	0.263779	0.613508	-0.5394	0.26937	0.848273	0.0327853	-0.775752	0.0697924	0.775791	0.0697691	0.206598	0.694511	-0.108666	0.837642	0.253108	0.628445	0.210532	0.688868	-0.590804	0.216904	-0.678803	0.138183	0.00049919	0.999251	-0.676691	0.139896	0.136713	0.796208	0.532287
Cs8g18860	Plant hormone signal transduction	G2-like	yellow	0.837718	0.0373662	2.67856	2.34573	6.6782	2.0963	3.8918	9.44609	AT3G46640.2	1e-86	Homeodomain-like superfamily protein	-0.736602	0.0949306	0.108008	0.838618	0.131593	0.803749	0.423225	0.403066	-0.653914	0.158937	0.88728	0.0183425	-0.794197	0.0591738	0.792258	0.0602523	0.234978	0.65402	-0.120025	0.820827	0.107228	0.839774	0.326617	0.527496	-0.539925	0.268812	-0.688238	0.130642	0.0634279	0.904986	-0.723699	0.103967	0.038689	0.941996	0.387532
Cs9g12530	-	NAC	yellow	0.818873	0.0462394	0.001	6.56497	26.3796	0.514641	8.94506	32.0196	AT1G77450.1	2e-13	NAC domain containing protein 32	-0.68913	0.129939	0.103606	0.845147	0.160656	0.76109	0.555867	0.252078	-0.725908	0.102394	0.951003	0.00354223	-0.732444	0.0978027	0.637101	0.173648	0.227754	0.664276	0.0720761	0.892073	-0.0216795	0.967486	0.547533	0.260774	-0.312165	0.546963	-0.815198	0.0480722	0.239154	0.648108	-0.842344	0.0353236	0.111619	0.833267	0.210783
orange1.1t02319	-	HSF	yellow	0.84289	0.0350862	0.708745	0.596697	2.44868	0.935524	2.1043	2.65326	AT2G41690.1	5e-73	heat shock transcription factor B3	-0.843786	0.0346981	0.433868	0.390034	0.118792	0.82265	0.496828	0.316075	-0.529328	0.280163	0.928839	0.00741561	-0.785961	0.0638163	0.58283	0.224746	0.501361	0.31097	-0.227234	0.665016	0.00973939	0.985391	0.319346	0.537265	-0.430836	0.393731	-0.765199	0.0762245	0.432201	0.392065	-0.528243	0.281336	0.265494	0.611115	0.137984
Citric acid				GS.citric	p.GS.citric
Cs1g11880	-	ERF	lightgreen	-0.896705	0.0154538	6.12163	11.1285	17.0179	16.1967	13.9345	18.4863	AT5G25190.1	1e-76	Integrase-type DNA-binding superfamily protein	-0.326185	0.528075	-0.0620513	0.907043	-0.336103	0.514829	0.395989	0.437064	-0.0810328	0.878717	0.735779	0.0954964	-0.743199	0.0904523	0.153552	0.771483	-0.0116098	0.982586	0.0497227	0.925477	0.447047	0.374101	0.325135	0.529483	-0.0790414	0.881685	-0.768419	0.0742349	0.395294	0.437942	-0.626642	0.183072	0.383466	0.452994	0.122684
Cs3g21070	-	Dof	lightgreen	-0.826356	0.0426105	2.64331	12.5118	19.9055	24.0515	14.9986	26.1241	AT1G21340.1	5e-50	Dof-type zinc finger DNA-binding family protein	-0.142819	0.787228	-0.258901	0.620326	-0.481611	0.333438	0.244324	0.640807	0.082098	0.87713	0.587081	0.220552	-0.693834	0.126257	0.10813	0.838437	-0.188441	0.720684	0.0637778	0.904463	0.622714	0.186665	0.193554	0.713295	-0.0890063	0.866843	-0.647672	0.164335	0.225339	0.667713	-0.574389	0.233168	0.347298	0.499998	0.238691
Cs8g15030	Plant hormone signal transduction	bZIP	lightgreen	-0.896844	0.0154128	0.39361	1.09045	1.53425	1.46541	1.16865	1.68321	AT1G08320.3	0	bZIP transcription factor family protein	-0.214813	0.682737	-0.177614	0.736381	-0.382617	0.454082	0.378442	0.459438	-0.0971971	0.854663	0.716654	0.109053	-0.659551	0.154128	0.0770626	0.884635	-0.0764096	0.885609	0.197271	0.707932	0.422912	0.403452	0.403045	0.428169	0.0299304	0.955118	-0.795247	0.0585935	0.394415	0.439055	-0.688368	0.13054	0.413974	0.414511	0.112187
Cs3g19420	-	ERF	midnightblue	0.814438	0.0484549	43.4742	40.9178	8.61507	20.9693	21.5863	3.05503	AT1G21910.1	4e-49	Integrase-type DNA-binding superfamily protein	0.626824	0.182907	-0.172633	0.743623	0.0871607	0.86959	-0.492008	0.321538	0.245072	0.639752	-0.823888	0.0437921	0.904231	0.0133183	-0.445501	0.375958	-0.130264	0.805709	0.209333	0.690587	-0.365914	0.475626	-0.257821	0.621837	0.343111	0.50553	0.718652	0.107599	-0.318078	0.538974	0.601551	0.206513	-0.204648	0.697314	-0.167572
Cs7g11810	-	MIKC	purple	0.929329	0.00731516	5.42423	4.16753	2.55773	3.64038	2.07573	2.75486	AT1G69120.1	1e-119	K-box region and MADS-box transcription factor family protein	0.513444	0.297512	-0.355244	0.48955	0.222454	0.671823	-0.352004	0.493802	0.2309	0.659805	-0.805751	0.0529342	0.515001	0.295794	-0.0748717	0.887902	-0.542666	0.265905	-0.025006	0.962499	-0.0238512	0.96423	-0.350705	0.49551	0.0467258	0.929962	0.840798	0.0360002	-0.753383	0.0837302	0.366811	0.47446	-0.664919	0.149608	0.0518787
orange1.1t01261	-	Dof	purple	-0.815958	0.0476905	2.68487	4.39524	6.44175	6.261	10.0248	6.91012	AT4G24060.1	5e-40	Dof-type zinc finger DNA-binding family protein	-0.381492	0.455522	0.385127	0.450871	-0.385324	0.45062	0.0531056	0.920416	0.0250867	0.962378	0.569643	0.237958	-0.334382	0.517121	-0.0315059	0.952757	0.639811	0.171239	-0.107418	0.839492	0.0963685	0.855895	0.0396651	0.940534	-0.119727	0.821268	-0.625146	0.184437	0.696589	0.124121	-0.0103307	0.984504	0.767664	0.074699	0.0295754
Cs7g03670	-	Dof	red	0.822342	0.0445397	12.5476	6.24289	7.27817	5.93945	8.32427	3.69075	AT5G39660.2	1e-95	cycling DOF factor 2	-0.093057	0.860817	0.541063	0.267604	0.62266	0.186715	-0.0606949	0.90907	0.0722742	0.891777	-0.57523	0.232324	0.402676	0.428632	-0.0355841	0.946646	0.179359	0.733846	-0.447221	0.373893	-0.474361	0.341828	-0.334013	0.517613	-0.0595021	0.910852	0.729758	0.0996783	-0.180227	0.732587	0.682371	0.13531	-0.506089	0.305677	-0.362285
Cs1g02580	Plant-pathogen interaction	bHLH	tan	-0.92129	0.00904913	6.35889	12.3168	12.6362	13.3968	13.8823	13.0928	AT2G31210.1	1e-92	basic helix-loop-helix (bHLH) DNA-binding superfamily protein	0.00154035	0.997689	-0.11674	0.825686	-0.596927	0.210958	0.125493	0.812748	0.0630302	0.90558	0.565	0.242681	-0.277513	0.594416	-0.278047	0.593677	0.184809	0.725942	0.358571	0.485195	0.251158	0.631184	0.339267	0.510624	0.254287	0.626791	-0.775996	0.0696467	0.649786	0.162498	-0.384445	0.451743	0.784652	0.0645689	0.000316449
Cs1g03640	-	SBP	turquoise	0.930949	0.00698734	1.74366	0.0969848	0.001	0.59302	0.139919	0.001	AT2G42200.1	3e-38	squamosa promoter binding protein-like 9	0.148517	0.778862	0.1015	0.848273	0.362808	0.479666	-0.310357	0.549412	0.354341	0.490734	-0.780764	0.0668278	0.269988	0.604858	0.106493	0.840865	-0.274179	0.599037	-0.55485	0.253133	0.0426512	0.936062	-0.649995	0.162316	-0.286705	0.581726	0.956575	0.00278761	-0.68251	0.135198	0.665423	0.149186	-0.719844	0.106736	0.0270834
Cs1g21830	-	LBD	turquoise	0.941919	0.00496211	69.6525	33.8416	19.5378	47.0866	27.8459	13.3886	AT3G49940.1	4e-77	LOB domain-containing protein 38	0.422998	0.403346	-0.0186649	0.972006	0.203538	0.698909	-0.395539	0.437633	0.536392	0.272576	-0.938023	0.00564271	0.488062	0.326036	-0.220461	0.674666	-0.360717	0.482393	-0.361294	0.48164	0.0389756	0.941566	-0.616094	0.192785	-0.00710737	0.989339	0.991058	0.000119582	-0.577826	0.229724	0.748814	0.0867176	-0.583324	0.224257	-0.107459
Cs1g23230	-	Dof	turquoise	0.968065	0.00151349	10.4792	6.94905	2.82712	5.07181	3.45702	1.67816	AT3G50410.1	7e-53	OBF binding protein 1	0.481135	0.333987	-0.11277	0.831562	0.280007	0.590966	-0.377891	0.460145	0.26047	0.618131	-0.866696	0.0254706	0.68628	0.132192	-0.231497	0.658958	-0.294081	0.571595	-0.0572088	0.91428	-0.237094	0.651024	-0.37033	0.469899	0.142568	0.787597	0.878667	0.0211895	-0.538828	0.269978	0.589168	0.218504	-0.532519	0.276726	-0.131882
Cs2g09750	Plant hormone signal transduction	BES1	turquoise	0.862244	0.0271578	5.61251	4.49186	0.001	1.81093	1.54295	0.481502	AT2G45880.1	6e-21	beta-amylase 7	0.575719	0.231833	-0.25962	0.619319	0.101306	0.84856	-0.547032	0.261301	0.185439	0.72503	-0.806553	0.052513	0.812358	0.0495107	-0.23339	0.656272	-0.193303	0.713658	0.131526	0.803848	-0.27037	0.604327	-0.343157	0.505468	0.148329	0.779138	0.764172	0.0768647	-0.52655	0.28317	0.547276	0.261043	-0.324235	0.53069	0.0276449
Cs2g16940	Plant hormone signal transduction	GRAS	turquoise	0.890513	0.017325	32.6765	11.5867	8.08014	23.4377	10.9983	8.4858	AT1G14920.1	0	GRAS family transcription factor family protein	0.332151	0.520095	-0.0357035	0.946467	0.176348	0.73822	-0.381629	0.455346	0.580262	0.227295	-0.884693	0.0191769	0.288201	0.579667	-0.0675603	0.898814	-0.430252	0.394445	-0.516135	0.294545	0.226523	0.666027	-0.715892	0.10961	-0.183901	0.727258	0.99244	8.55e-05	-0.685119	0.133115	0.70786	0.115552	-0.658596	0.154938	0.0192017
Cs3g16330	-	bHLH	turquoise	0.967693	0.00154876	19.8136	8.54165	2.29511	10.5701	4.59667	1.16995	AT1G10120.1	8e-89	basic helix-loop-helix (bHLH) DNA-binding superfamily protein	0.438729	0.384131	-0.0763518	0.885695	0.222256	0.672106	-0.414242	0.414178	0.449991	0.370573	-0.923534	0.00854703	0.531023	0.278336	-0.176509	0.737986	-0.363292	0.479036	-0.289843	0.57741	-0.0127451	0.980883	-0.57298	0.234587	-0.00996618	0.985051	0.977931	0.000725207	-0.625505	0.184109	0.695444	0.125007	-0.598469	0.209472	-0.062183
Cs3g18120	-	C2H2	turquoise	0.927566	0.00768001	30.7524	8.14369	4.53551	17.0726	6.93742	5.35414	AT1G34790.1	1e-118	C2H2 and C2HC zinc fingers superfamily protein	0.267698	0.608044	-0.00296332	0.995555	0.261018	0.617365	-0.365478	0.476193	0.461544	0.356844	-0.847393	0.0331563	0.301519	0.561428	0.0197933	0.970314	-0.372177	0.46751	-0.510098	0.301217	0.134164	0.799962	-0.681357	0.136123	-0.229509	0.661781	0.984607	0.000353615	-0.710991	0.11322	0.678735	0.138238	-0.696598	0.124114	0.0410746
Cs3g23280	-	WOX	turquoise	0.940039	0.00528528	7.98543	0.912998	0.001	0.687088	0.351247	0.001	AT1G46480.1	3e-81	WUSCHEL related homeobox 4	0.065927	0.901253	0.134905	0.798871	0.481925	0.333076	-0.269975	0.604876	0.103217	0.845724	-0.673457	0.142536	0.34022	0.50936	0.203674	0.698714	-0.141737	0.788817	-0.438188	0.384786	-0.175429	0.739556	-0.504607	0.307333	-0.285914	0.582815	0.866767	0.0254439	-0.652539	0.160119	0.565744	0.241922	-0.706853	0.116307	0.0347501
Cs3g24120	-	Dof	turquoise	0.962867	0.00204266	7.79716	2.78139	1.09751	4.02533	1.64623	1.17731	AT5G66940.1	8e-37	Dof-type zinc finger DNA-binding family protein	0.341208	0.50805	-0.0576124	0.913677	0.263262	0.61423	-0.387776	0.447491	0.414808	0.413475	-0.873694	0.0229224	0.410794	0.41847	-0.0353391	0.947013	-0.375875	0.46274	-0.392197	0.441869	0.0500482	0.92499	-0.61662	0.192296	-0.143365	0.786425	0.980879	0.000544943	-0.703929	0.118511	0.658806	0.15476	-0.675568	0.14081	0.0171255
Cs4g06760	-	bHLH	turquoise	0.931126	0.0069521	27.5767	13.7369	7.04659	15.8464	13.4532	7.02224	AT5G58010.1	1e-59	LJRHL1-like 3	0.34995	0.496504	0.0424119	0.93642	0.205809	0.695645	-0.485878	0.328535	0.433839	0.39007	-0.888993	0.0177998	0.543763	0.264745	-0.124854	0.813692	-0.177366	0.736741	-0.372357	0.467278	-0.059026	0.911564	-0.653518	0.159277	-0.11002	0.835636	0.964754	0.00184158	-0.57034	0.237252	0.800609	0.0556714	-0.501959	0.310299	-0.0147817
Cs4g11870	-	bHLH	turquoise	0.874701	0.0225662	2.01087	0.275891	0.001	0.778594	0.729714	0.001	AT3G20640.1	3e-90	basic helix-loop-helix (bHLH) DNA-binding superfamily protein	0.166566	0.752461	0.207314	0.693484	0.26286	0.614791	-0.431689	0.39269	0.422399	0.404084	-0.804205	0.0537504	0.394918	0.438418	-0.00504008	0.99244	-0.0668346	0.899897	-0.557013	0.250891	-0.0292128	0.956193	-0.721446	0.105581	-0.259599	0.619349	0.941471	0.00503815	-0.532364	0.276893	0.838856	0.036859	-0.51253	0.298523	0.00185035
Cs5g26470	-	GATA	turquoise	0.966858	0.00162939	33.3697	7.76322	2.75696	14.3249	3.73332	1.34428	AT4G36240.1	4e-36	GATA transcription factor 7	0.269808	0.605109	0.0102812	0.984579	0.334857	0.516488	-0.321793	0.533971	0.378753	0.459037	-0.841903	0.0355161	0.362704	0.479802	0.00063841	0.999042	-0.355868	0.488731	-0.438192	0.384782	0.021916	0.967131	-0.595083	0.212742	-0.163038	0.75761	0.973099	0.00107576	-0.683984	0.134019	0.64436	0.167229	-0.716844	0.108915	-0.0206462
Cs6g04390	-	C2H2	turquoise	0.899515	0.0146387	100.472	47.8525	25.3693	73.596	44.8068	23.9799	AT5G03150.1	1e-148	C2H2-like zinc finger protein	0.43858	0.384311	-0.0444724	0.933335	0.110117	0.835493	-0.468553	0.348604	0.609987	0.198503	-0.945988	0.00429717	0.46135	0.357073	-0.210785	0.688506	-0.354187	0.490936	-0.405507	0.42508	0.132305	0.802701	-0.70116	0.120614	-0.0659327	0.901244	0.996035	2.35e-05	-0.59915	0.208817	0.791668	0.0605825	-0.532553	0.27669	-0.0322668
Cs6g06480	-	MYB	turquoise	0.937427	0.00575063	42.6044	15.0475	5.81422	25.6143	11.34	5.73514	AT2G37630.1	1e-169	myb-like HTH transcriptional regulator family protein	0.378129	0.45984	-0.0478079	0.928343	0.197554	0.707525	-0.418024	0.409488	0.51615	0.294529	-0.910074	0.0117664	0.41426	0.414156	-0.106818	0.840382	-0.379387	0.458223	-0.420095	0.406926	0.106602	0.840702	-0.667477	0.147474	-0.120632	0.81993	0.997184	1.19e-05	-0.666804	0.148033	0.721658	0.105429	-0.626851	0.182882	-0.00364379
Cs6g08550	-	Trihelix	turquoise	-0.821667	0.0448685	4.10715	10.078	10.6728	8.15516	8.54646	9.32387	AT5G01380.1	2e-74	Homeodomain-like superfamily protein	-0.0702227	0.894839	-0.144399	0.784907	-0.235389	0.653437	0.458751	0.360147	-0.364758	0.477128	0.711094	0.113143	-0.234301	0.65498	-0.215119	0.682298	0.0930857	0.860775	0.646748	0.165139	-0.102952	0.846118	0.790392	0.0612987	0.46979	0.347157	-0.907673	0.0123929	0.676323	0.140195	-0.751135	0.0851944	0.566617	0.241032	-0.204758
Cs6g16030	Plant hormone signal transduction	ARF	turquoise	0.849689	0.032192	17.4522	7.87757	5.61621	14.0255	8.94641	5.47687	AT5G37020.2	0	auxin response factor 8	0.376045	0.462521	0.00735825	0.988963	0.0940386	0.859358	-0.443579	0.378271	0.666881	0.14797	-0.917597	0.00990557	0.356876	0.487412	-0.178439	0.735182	-0.350823	0.495355	-0.509797	0.301551	0.218059	0.678095	-0.756515	0.0817101	-0.131648	0.803669	0.98843	0.000200026	-0.586277	0.221342	0.809864	0.0507905	-0.535172	0.273881	-0.0208098
Cs6g18920	-	MYB	turquoise	0.954046	0.00311916	76.7086	29.5304	11.3896	45.9508	16.1231	8.55238	AT2G37630.1	1e-104	myb-like HTH transcriptional regulator family protein	0.412343	0.41654	-0.0885256	0.867558	0.217722	0.678577	-0.383797	0.452572	0.494809	0.31836	-0.915813	0.0103329	0.431732	0.392637	-0.133582	0.800819	-0.433753	0.390175	-0.361813	0.480962	0.0873911	0.869247	-0.61012	0.198378	-0.0628455	0.905856	0.990624	0.000131446	-0.672106	0.143645	0.672338	0.143454	-0.6553	0.157749	-0.0359064
Cs6g21230	-	ZF-HD	turquoise	0.941699	0.0049995	30.0652	12.9687	9.48137	12.4277	11.5407	10.3072	AT3G28917.1	1e-44	mini zinc finger 2	0.11118	0.833917	0.102653	0.846562	0.429767	0.395039	-0.326307	0.527911	0.141816	0.788702	-0.704475	0.118097	0.375767	0.462879	0.177387	0.736711	-0.142988	0.786979	-0.424976	0.400912	-0.153111	0.772128	-0.539174	0.26961	-0.282328	0.58776	0.883546	0.0195528	-0.664493	0.149964	0.599002	0.208959	-0.674195	0.141932	0.0615667
Cs6g21530	-	MYB	turquoise	0.961612	0.0021822	8.82988	3.08744	1.1765	4.23208	1.95138	1.50033	AT5G15310.1	1e-135	myb domain protein 16	0.311165	0.548317	-0.0436093	0.934628	0.275645	0.597004	-0.398763	0.433559	0.377819	0.460238	-0.852896	0.0308678	0.408695	0.42109	0.0066782	0.989983	-0.338562	0.511561	-0.401243	0.430435	0.0294385	0.955855	-0.621519	0.187764	-0.180071	0.732813	0.972304	0.00113996	-0.713046	0.1117	0.65735	0.155998	-0.671551	0.144102	0.0457552
Cs7g01850	-	C2H2	turquoise	0.94055	0.00519632	25.5493	10.7307	4.67879	17.2445	5.24636	2.77341	AT3G57670.1	1e-125	C2H2-type zinc finger family protein	0.458775	0.360118	-0.122815	0.816704	0.191685	0.715995	-0.360946	0.482094	0.54146	0.267182	-0.932617	0.00665776	0.427058	0.398356	-0.1942	0.712362	-0.496098	0.316901	-0.333549	0.518231	0.123076	0.816318	-0.588309	0.219346	-0.0033079	0.995038	0.986105	0.000288271	-0.655508	0.157571	0.653336	0.159434	-0.654859	0.158127	-0.0735643
Cs7g07550	Plant-pathogen interaction	bZIP	turquoise	0.852676	0.0309578	97.7632	33.4999	15.1686	66.9084	46.6766	13.9568	AT5G24800.1	4e-65	basic leucine zipper 9	0.345537	0.502323	0.0779141	0.883365	0.109932	0.835766	-0.481317	0.333777	0.619921	0.189237	-0.90711	0.0125422	0.426391	0.399174	-0.179951	0.732987	-0.22332	0.670588	-0.501906	0.310358	0.119158	0.822108	-0.759174	0.0800121	-0.138421	0.793695	0.97795	0.000723951	-0.531097	0.278256	0.867962	0.0250001	-0.469831	0.347109	-0.0290788
Cs7g10020	Plant hormone signal transduction	G2-like	turquoise	0.976075	0.000851747	46.6481	19.5532	13.2627	23.712	16.2779	9.87134	AT1G67710.1	2e-90	response regulator 11	0.25851	0.620873	0.0717558	0.892551	0.364136	0.477938	-0.325791	0.528603	0.339831	0.509877	-0.840102	0.036307	0.434124	0.389722	-0.0355187	0.946744	-0.265706	0.610821	-0.408038	0.421911	-0.0806726	0.879254	-0.565562	0.242108	-0.12348	0.815721	0.961854	0.00215498	-0.615445	0.193389	0.682605	0.135122	-0.668774	0.146396	-0.0710046
Cs7g10990	-	SBP	turquoise	0.971097	0.00124103	4.30958	2.24606	2.00889	1.73365	1.05243	1.03714	AT5G50670.1	3e-51	Squamosa promoter-binding protein-like (SBP domain) transcription factor family protein	0.158185	0.764701	0.0754879	0.886983	0.610595	0.19793	-0.0411241	0.938349	0.024185	0.96373	-0.667526	0.147433	0.392655	0.441286	0.0270792	0.959391	-0.31557	0.542358	-0.217025	0.679573	-0.305573	0.555906	-0.217133	0.679419	0.0173969	0.973907	0.802825	0.0544843	-0.549717	0.258483	0.376383	0.462085	-0.795199	0.05862	-0.220632
Cs7g19870	-	bHLH	turquoise	-0.982439	0.000459899	153.243	378.896	435.841	368.585	419.857	460.72	AT5G50915.2	4e-56	basic helix-loop-helix (bHLH) DNA-binding superfamily protein	-0.233041	0.656766	-0.0661684	0.900892	-0.402496	0.428859	0.309309	0.550833	-0.261246	0.617046	0.805966	0.0528212	-0.440168	0.382389	-0.00988907	0.985167	0.247349	0.636544	0.376231	0.462281	0.130557	0.805277	0.522651	0.287408	0.134122	0.800024	-0.937579	0.0057229	0.627915	0.181914	-0.637172	0.173584	0.683637	0.134296	0.0555778
Cs7g31610	-	MYB_related	turquoise	-0.827985	0.0418391	26.9982	85.2267	89.3691	57.3614	70.9884	80.4389	AT3G11280.2	1e-96	Duplicated homeodomain-like superfamily protein	-0.150684	0.775684	-0.110637	0.834722	-0.189485	0.719174	0.439059	0.383731	-0.501016	0.311358	0.782539	0.0657923	-0.220544	0.674547	-0.104162	0.844322	0.206698	0.694368	0.658458	0.155056	-0.195416	0.710608	0.812697	0.0493379	0.391326	0.442974	-0.950993	0.00354368	0.665729	0.14893	-0.777441	0.068787	0.586637	0.220988	-0.136848
Cs8g16510	-	HD-ZIP	turquoise	0.956448	0.00280388	31.1606	14.9347	11.5876	19.4875	13.978	10.47	AT5G60690.1	0	Homeobox-leucine zipper family protein / lipid-binding START domain-containing protein	0.273652	0.599768	0.0532838	0.92015	0.307437	0.553374	-0.355775	0.488854	0.41819	0.409282	-0.860093	0.0279917	0.393961	0.43963	-0.0392469	0.94116	-0.29871	0.565262	-0.457991	0.361047	0.01045	0.984326	-0.630082	0.17995	-0.156851	0.766653	0.981773	0.000495284	-0.638621	0.172295	0.711564	0.112795	-0.662545	0.1516	-0.0374167
Cs8g19990	-	C2H2	turquoise	0.818609	0.04637	13.7401	4.13575	1.08542	9.59058	6.47541	2.11698	AT2G29660.1	1e-115	zinc finger (C2H2 type) family protein	0.349649	0.4969	0.0422846	0.936611	0.0448748	0.932733	-0.535013	0.274051	0.647814	0.164211	-0.89727	0.0152882	0.398479	0.433918	-0.145087	0.783897	-0.222229	0.672144	-0.524766	0.285106	0.187099	0.722626	-0.812513	0.0494321	-0.197357	0.707808	0.971006	0.00124877	-0.565231	0.242446	0.874959	0.0224755	-0.440267	0.382269	0.0496482
Cs9g07650	-	HSF	turquoise	-0.874162	0.0227564	4.3138	14.2379	19.6767	10.6361	13.3718	21.7861	AT3G22830.1	1e-135	heat shock transcription factor A6B	-0.434567	0.389183	-0.0691269	0.896475	-0.118524	0.823047	0.479113	0.336321	-0.582401	0.225171	0.938307	0.00559161	-0.585286	0.222319	0.32128	0.534662	0.186084	0.724096	0.345941	0.501788	0.0266775	0.959993	0.65101	0.161438	-0.0315449	0.952698	-0.954085	0.00311383	0.431558	0.392851	-0.872314	0.0234148	0.397831	0.434735	0.139977
Cs9g13930	-	bHLH	turquoise	-0.823999	0.0437385	6.46002	6.19411	12.8645	9.66399	12.4962	15.0392	AT2G42280.1	1e-105	basic helix-loop-helix (bHLH) DNA-binding superfamily protein	-0.728679	0.100436	0.309371	0.550749	-0.0877771	0.868673	0.374368	0.464682	-0.312508	0.546497	0.856692	0.029334	-0.836074	0.0381051	0.52849	0.281069	0.387279	0.448125	-0.280587	0.590165	0.254244	0.626851	0.166106	0.753132	-0.471617	0.345024	-0.722577	0.104769	0.363421	0.478867	-0.466506	0.351003	0.320776	0.535339	0.245731
orange1.1t00363	-	bHLH	turquoise	0.919035	0.00956752	2.6228	0.749681	0.153824	1.03433	0.913318	0.250014	AT5G41315.1	1e-161	basic helix-loop-helix (bHLH) DNA-binding superfamily protein	0.236813	0.65142	0.108388	0.838055	0.261182	0.617135	-0.46188	0.356447	0.368903	0.471748	-0.826579	0.0425043	0.466116	0.351462	-0.0048653	0.992702	-0.116879	0.825479	-0.455402	0.364121	-0.0654521	0.901962	-0.675895	0.140543	-0.221199	0.673614	0.948674	0.003884	-0.59268	0.215075	0.787834	0.0627466	-0.534211	0.274911	0.0338964
orange1.1t01518	-	Trihelix	turquoise	0.93296	0.00659081	10.6023	3.10507	0.688777	6.31557	1.77573	0.671689	AT5G03680.1	2e-98	Duplicated homeodomain-like superfamily protein	0.390916	0.443494	-0.0764341	0.885572	0.190044	0.718366	-0.402576	0.428758	0.531255	0.278086	-0.91118	0.0114831	0.389277	0.445579	-0.10826	0.838245	-0.426889	0.398564	-0.417571	0.410049	0.141885	0.7886	-0.661713	0.152301	-0.114379	0.829179	0.996711	1.62e-05	-0.684403	0.133685	0.695933	0.124628	-0.648017	0.164034	-0.00148343
orange1.1t04266	-	C2H2	turquoise	0.871246	0.0237993	1.60467	0.0825598	0.001	0.621315	0.476434	0.001	AT2G01940.1	1e-153	C2H2-like zinc finger protein	0.11778	0.824146	0.217047	0.679542	0.295577	0.569547	-0.381921	0.454972	0.423168	0.403136	-0.781204	0.0665706	0.306332	0.554875	0.0518969	0.922224	-0.112479	0.831993	-0.617805	0.191196	0.0238692	0.964203	-0.730785	0.0989592	-0.30838	0.552094	0.944888	0.00447236	-0.567936	0.23969	0.80379	0.0539706	-0.577529	0.23002	0.0130498
Cs1g09610	-	NAC	yellow	0.848458	0.0327074	9.43395	6.2629	2.00791	7.80628	4.66832	1.9581	AT3G18400.1	3e-20	NAC domain containing protein 58	0.645787	0.165979	-0.19755	0.70753	-0.0542908	0.918644	-0.565083	0.242596	0.664523	0.149939	-0.994908	3.88e-05	0.636481	0.1742	-0.408343	0.421529	-0.383275	0.453239	-0.179388	0.733804	0.110467	0.834973	-0.631262	0.178883	0.12484	0.813712	0.943995	0.00461709	-0.525877	0.283899	0.782054	0.0660747	-0.367769	0.473218	-0.0539485
Cs4g14590	-	HSF	yellow	-0.869784	0.0243304	2.95514	8.01672	14.464	6.58785	10.2806	16.1333	AT2G26150.1	1e-82	heat shock transcription factor A2	-0.606277	0.202009	0.102071	0.847425	-0.0314794	0.952797	0.507978	0.303573	-0.602947	0.205179	0.981706	0.000498952	-0.688024	0.130811	0.446213	0.375102	0.303925	0.558149	0.15636	0.767371	0.0204707	0.969298	0.563556	0.244158	-0.18657	0.723392	-0.929183	0.00734507	0.437634	0.385457	-0.798138	0.0570095	0.357549	0.486531	0.156488
Cs5g22140	-	bHLH	yellow	0.823698	0.0438836	33.9612	21.3096	8.54695	31.1827	16.2361	8.0717	AT1G05710.5	1e-68	basic helix-loop-helix (bHLH) DNA-binding superfamily protein	0.63487	0.17564	-0.208763	0.691405	-0.0694591	0.895979	-0.522021	0.288095	0.733284	0.0972194	-0.992979	7.38e-05	0.538612	0.270208	-0.401916	0.429587	-0.466267	0.351284	-0.242302	0.64366	0.217904	0.678317	-0.658197	0.155278	0.103937	0.844656	0.951371	0.00348961	-0.547474	0.260836	0.76051	0.0791649	-0.413232	0.415434	-0.0563403
Cs5g32400	Plant hormone signal transduction	ARF	yellow	-0.923446	0.00856655	1.38757	5.29127	5.94549	3.35785	5.73536	7.68863	AT1G59750.4	1e-160	auxin response factor 1	-0.380597	0.45667	-0.0690158	0.896641	-0.279213	0.592065	0.255768	0.624714	-0.556409	0.251516	0.917591	0.00990712	-0.430415	0.394247	0.289158	0.578352	0.388841	0.446134	0.385878	0.449912	-0.017822	0.97327	0.542621	0.265952	-0.077964	0.883291	-0.9679	0.00152904	0.478559	0.336961	-0.723499	0.104109	0.619167	0.189934	0.25788
Cs5g33730	-	GATA	yellow	-0.884394	0.0192745	9.58252	23.3727	34.6569	18.7231	28.2754	44.7583	AT5G49300.1	6e-32	GATA transcription factor 16	-0.540786	0.267897	-0.00233326	0.9965	-0.151082	0.775101	0.366605	0.474729	-0.575512	0.232041	0.959405	0.00243843	-0.646747	0.16514	0.479651	0.335699	0.308875	0.551421	0.182792	0.728866	0.0871638	0.869585	0.482617	0.33228	-0.252386	0.629459	-0.918284	0.00974331	0.357487	0.486612	-0.772377	0.0718216	0.41952	0.407637	0.300894
Cs7g17180	Plant-pathogen interaction	WRKY	yellow	-0.900575	0.0143366	4.76624	10.7625	14.3262	7.24083	14.2822	17.3782	AT4G18170.1	6e-66	WRKY DNA-binding protein 28	-0.558263	0.249599	0.127875	0.809234	-0.148033	0.779572	0.31528	0.54275	-0.613719	0.195001	0.963407	0.00198409	-0.502607	0.309572	0.39459	0.438835	0.524776	0.285095	0.224781	0.668507	-0.0880981	0.868195	0.499818	0.312705	-0.192842	0.714323	-0.948655	0.00388676	0.514683	0.296145	-0.657128	0.156188	0.572171	0.235402	0.225995
Cs7g25680	-	GATA	yellow	0.843831	0.0346787	154.651	111.545	42.0346	139.399	66.3146	27.8094	AT3G54810.2	3e-77	Plant-specific GATA-type zinc finger transcription factor family protein	0.697217	0.123637	-0.254987	0.625809	-0.0357894	0.946339	-0.475794	0.340164	0.672382	0.143418	-0.995805	2.64e-05	0.619008	0.190081	-0.476437	0.339418	-0.501225	0.311123	-0.106731	0.840511	0.124967	0.813525	-0.53698	0.271949	0.233354	0.656322	0.920577	0.00921154	-0.509031	0.302402	0.6931	0.126828	-0.413124	0.415569	-0.133622
Cs8g15600	-	bHLH	yellow	-0.843619	0.0347702	5.10946	16.4101	12.4224	10.1915	14.4041	19.2872	AT2G28160.1	2e-95	FER-like regulator of iron uptake	-0.0683095	0.897695	-0.355518	0.489191	-0.51662	0.294012	-0.0336558	0.949535	-0.429676	0.39515	0.728468	0.100584	-0.179703	0.733346	0.157818	0.765238	0.285817	0.582949	0.573273	0.234292	0.0535945	0.919685	0.439707	0.382947	-0.00150628	0.997741	-0.864562	0.0262732	0.332524	0.519598	-0.637192	0.173566	0.71808	0.108015	0.411548
orange1.1t02367	-	bHLH	yellow	0.838164	0.037167	21.0222	13.6288	6.2595	17.8893	10.0597	9.51304	AT3G07340.1	4e-94	basic helix-loop-helix (bHLH) DNA-binding superfamily protein	0.598707	0.209243	-0.318088	0.538961	-0.0890342	0.866802	-0.599428	0.208549	0.650083	0.162241	-0.951889	0.00341626	0.472955	0.343465	-0.198943	0.705523	-0.499922	0.312588	-0.270995	0.603459	0.294782	0.570635	-0.72101	0.105895	-0.0762588	0.885834	0.958459	0.00255262	-0.733348	0.0971751	0.689403	0.129724	-0.479378	0.336014	0.157773
Quinic acid				GS.quinic	p.GS.quinic
Cs6g21400	-	Dof	blue	-0.822772	0.0443314	40.0182	58.0899	96.4121	23.6689	63.3421	93.5387	AT5G39660.2	1e-123	cycling DOF factor 2	-0.723792	0.1039	0.262465	0.615342	0.313464	0.545204	0.598148	0.209781	-0.883117	0.0196942	0.951231	0.00350965	-0.533072	0.276133	0.552252	0.255836	0.42927	0.395646	0.179553	0.733565	-0.344418	0.503801	0.681257	0.136204	-0.176728	0.737668	-0.832134	0.0399033	0.399744	0.432323	-0.784066	0.064907	0.169624	0.748004	0.0383894
orange1.1t01603	-	HSF	brown	-0.965542	0.00176057	64.7246	129.761	135.203	100.072	96.2801	120.71	AT4G18880.1	4e-83	heat shock transcription factor A4A	-0.0604295	0.909466	-0.243003	0.64267	-0.113594	0.830342	0.520627	0.289618	-0.482942	0.331905	0.697681	0.12328	-0.242768	0.643002	-0.116241	0.826424	-0.0461784	0.930782	0.69989	0.121584	-0.13627	0.796861	0.865706	0.0258414	0.462051	0.356245	-0.862933	0.0268935	0.523165	0.286848	-0.876774	0.0218415	0.382291	0.454498	-0.17798
Cs5g02340	-	ERF	brown	-0.960035	0.0023639	6.11328	30.7787	45.291	10.567	21.4999	43.0434	AT1G64380.1	4e-77	Integrase-type DNA-binding superfamily protein	-0.474429	0.341749	2.97e-05	0.999955	0.123563	0.815599	0.595981	0.211873	-0.777055	0.0690158	0.921639	0.00897008	-0.476061	0.339854	0.3384	0.511776	0.205362	0.696288	0.429039	0.39593	-0.22766	0.664409	0.805706	0.0529577	0.0600631	0.910014	-0.914249	0.0107146	0.430169	0.394547	-0.924297	0.00837949	0.256726	0.623371	0.00285923
Cs5g31400	Plant-pathogen interaction	bHLH	brown	-0.951506	0.00347043	14.6832	42.9756	56.4274	22.9874	37.775	60.3875	AT4G09820.1	1e-100	basic helix-loop-helix (bHLH) DNA-binding superfamily protein	-0.471589	0.345056	-0.019747	0.970383	-0.00480531	0.992792	0.495483	0.317597	-0.726313	0.102107	0.950481	0.00361753	-0.492351	0.321149	0.356662	0.487692	0.273101	0.600533	0.404614	0.426199	-0.150054	0.776608	0.724244	0.103578	-0.0124737	0.98129	-0.952654	0.00330934	0.441513	0.380764	-0.881784	0.0201366	0.37387	0.465324	0.107056
Cs3g25620	Circadian rhythm - plant	DBB	brown	-0.83608	0.0381026	8.20641	16.4717	14.225	10.9838	9.12444	16.0624	AT1G75540.1	7e-87	salt tolerance homolog2	0.0903722	0.864811	-0.561379	0.24639	-0.193218	0.713779	0.267352	0.608527	-0.521577	0.28858	0.567896	0.239731	-0.160498	0.761319	0.0909881	0.863894	-0.222937	0.671134	0.745388	0.0889881	-0.0133761	0.979937	0.709525	0.114309	0.270109	0.60469	-0.699012	0.122257	0.109169	0.836897	-0.904159	0.013338	0.22881	0.662774	0.168296
Cs6g17670	-	bHLH	greenyellow	-0.913892	0.0108026	0.001	3.80918	7.00176	1.79165	2.28978	3.17584	AT5G37800.1	1e-63	RHD SIX-LIKE 1	-0.356579	0.487801	0.164588	0.755348	0.28432	0.585012	0.827289	0.0421677	-0.589364	0.218312	0.734007	0.0967189	-0.359969	0.483368	-0.0613337	0.908115	0.0749457	0.887792	0.460301	0.358312	-0.355845	0.488762	0.941953	0.00495639	0.45451	0.365181	-0.798811	0.0566439	0.665168	0.149399	-0.814873	0.0482358	0.16624	0.752937	-0.484697
Cs1g20480	-	AP2	red	-0.861362	0.0274985	0.122138	1.50815	2.14897	0.788179	1.12819	3.14349	AT5G10510.2	0	AINTEGUMENTA-like 6	-0.425992	0.399664	-0.185452	0.72501	-0.131784	0.803469	0.364415	0.477574	-0.620598	0.188612	0.903176	0.0136085	-0.599674	0.208313	0.492944	0.320475	0.127218	0.810202	0.30273	0.559776	0.101749	0.847903	0.544411	0.264061	-0.199447	0.704796	-0.873205	0.0230961	0.208904	0.691202	-0.882559	0.0198788	0.299211	0.564578	0.342034
Cs7g31610	-	MYB_related	turquoise	-0.971956	0.00116863	26.9982	85.2267	89.3691	57.3614	70.9884	80.4389	AT3G11280.2	1e-96	Duplicated homeodomain-like superfamily protein	-0.150684	0.775684	-0.110637	0.834722	-0.189485	0.719174	0.439059	0.383731	-0.501016	0.311358	0.782539	0.0657923	-0.220544	0.674547	-0.104162	0.844322	0.206698	0.694368	0.658458	0.155056	-0.195416	0.710608	0.812697	0.0493379	0.391326	0.442974	-0.950993	0.00354368	0.665729	0.14893	-0.777441	0.068787	0.586637	0.220988	-0.136848
Cs1g15730	-	MYB_related	turquoise	-0.961744	0.00216729	4.30965	32.9185	49.0542	8.28984	29.0361	39.8169	AT3G16350.1	1e-122	Homeodomain-like superfamily protein	-0.497199	0.315657	0.1491	0.778007	0.148728	0.778553	0.609258	0.19919	-0.780912	0.066741	0.923831	0.00848164	-0.374978	0.463896	0.218685	0.677202	0.371916	0.467848	0.451703	0.368528	-0.376998	0.461294	0.845219	0.0340817	0.157171	0.766185	-0.944868	0.0044755	0.613735	0.194985	-0.825952	0.0428029	0.377275	0.460938	-0.134396
Cs6g08550	-	Trihelix	turquoise	-0.942959	0.00478769	4.10715	10.078	10.6728	8.15516	8.54646	9.32387	AT5G01380.1	2e-74	Homeodomain-like superfamily protein	-0.0702227	0.894839	-0.144399	0.784907	-0.235389	0.653437	0.458751	0.360147	-0.364758	0.477128	0.711094	0.113143	-0.234301	0.65498	-0.215119	0.682298	0.0930857	0.860775	0.646748	0.165139	-0.102952	0.846118	0.790392	0.0612987	0.46979	0.347157	-0.907673	0.0123929	0.676323	0.140195	-0.751135	0.0851944	0.566617	0.241032	-0.204758
Cs6g11330	Plant hormone signal transduction	GRAS	turquoise	-0.941759	0.0049892	3.97706	9.66498	12.2382	3.6859	7.53708	11.6732	AT5G41920.1	0	GRAS family transcription factor	-0.476911	0.338868	0.0377138	0.943456	0.161206	0.760285	0.555457	0.252503	-0.844946	0.0341989	0.907971	0.0123143	-0.374154	0.464959	0.336455	0.514362	0.300714	0.562526	0.469136	0.347921	-0.349079	0.49765	0.820475	0.0454509	0.0723995	0.891591	-0.902162	0.0138902	0.450524	0.369936	-0.880658	0.020514	0.287221	0.581015	-0.00648947
Cs9g07650	-	HSF	turquoise	-0.938103	0.00562827	4.3138	14.2379	19.6767	10.6361	13.3718	21.7861	AT3G22830.1	1e-135	heat shock transcription factor A6B	-0.434567	0.389183	-0.0691269	0.896475	-0.118524	0.823047	0.479113	0.336321	-0.582401	0.225171	0.938307	0.00559161	-0.585286	0.222319	0.32128	0.534662	0.186084	0.724096	0.345941	0.501788	0.0266775	0.959993	0.65101	0.161438	-0.0315449	0.952698	-0.954085	0.00311383	0.431558	0.392851	-0.872314	0.0234148	0.397831	0.434735	0.139977
Cs1g06220	-	MYB	turquoise	-0.908079	0.0122858	1.25133	6.08692	5.8845	1.21127	2.70202	4.56738	AT4G21440.1	1e-101	MYB-like 102	-0.146725	0.781492	-0.142115	0.788263	0.138922	0.792958	0.494355	0.318875	-0.77169	0.0722379	0.674306	0.141841	-0.0427914	0.935852	0.0240931	0.963867	0.133847	0.800428	0.754507	0.0830029	-0.483105	0.331719	0.931884	0.00680158	0.415208	0.412979	-0.782181	0.0660002	0.450206	0.370316	-0.840514	0.0361255	0.276326	0.59606	-0.179638
Cs2g10630	Pyrimidine metabolism	LBD	turquoise	-0.88592	0.0187792	3.52669	10.1425	9.16445	4.63922	8.77053	11.4506	AT1G31320.1	2e-80	LOB domain-containing protein 4	-0.26064	0.617893	-0.152207	0.773453	-0.219572	0.675934	0.197205	0.708028	-0.682521	0.135189	0.841806	0.0355585	-0.194777	0.711529	0.229345	0.662014	0.401106	0.430607	0.586031	0.221585	-0.222691	0.671485	0.644819	0.166827	0.0489839	0.926583	-0.927273	0.00774141	0.444749	0.376862	-0.734609	0.0963024	0.609303	0.199147	0.226813
Cs6g19280	Circadian rhythm - plant	CO-like	turquoise	-0.861315	0.0275168	6.91152	15.8359	19.2624	5.88739	13.6804	12.2384	AT3G02380.1	1e-154	CONSTANS-like 2	-0.379453	0.458138	0.271492	0.602768	0.302349	0.560297	0.626601	0.183109	-0.775899	0.0697043	0.733125	0.0973293	-0.0696557	0.895685	-0.0343275	0.948529	0.4369	0.386348	0.561818	0.245939	-0.673189	0.142756	0.927586	0.00767571	0.420908	0.405923	-0.805619	0.0530035	0.73948	0.0929649	-0.656653	0.156592	0.35776	0.486255	-0.420774
Cs7g19870	-	bHLH	turquoise	-0.853812	0.0304944	153.243	378.896	435.841	368.585	419.857	460.72	AT5G50915.2	4e-56	basic helix-loop-helix (bHLH) DNA-binding superfamily protein	-0.233041	0.656766	-0.0661684	0.900892	-0.402496	0.428859	0.309309	0.550833	-0.261246	0.617046	0.805966	0.0528212	-0.440168	0.382389	-0.00988907	0.985167	0.247349	0.636544	0.376231	0.462281	0.130557	0.805277	0.522651	0.287408	0.134122	0.800024	-0.937579	0.0057229	0.627915	0.181914	-0.637172	0.173584	0.683637	0.134296	0.0555778
Cs2g23600	-	C3H	yellow	-0.945434	0.00438491	1.24512	10.3779	19.8482	2.65155	8.00979	13.972	AT1G03790.1	2e-96	Zinc finger C-x8-C-x5-C-x3-H type family protein	-0.548616	0.259637	0.182401	0.729433	0.28212	0.588047	0.746496	0.088251	-0.777125	0.0689743	0.904008	0.0133795	-0.478009	0.337598	0.255197	0.625514	0.243151	0.642461	0.369909	0.470444	-0.345368	0.502545	0.87166	0.0236499	0.156418	0.767286	-0.885852	0.018801	0.557351	0.250541	-0.876616	0.0218962	0.194925	0.711315	-0.214518
Cs3g10860	-	bZIP	yellow	-0.941341	0.00506042	1.45256	2.92141	4.63516	1.91734	2.8098	3.50058	AT5G28770.2	3e-68	bZIP transcription factor family protein	-0.563097	0.244628	0.241022	0.645468	0.265244	0.611465	0.769271	0.0737122	-0.720272	0.106428	0.906918	0.0125931	-0.499197	0.313404	0.20138	0.702013	0.269621	0.605368	0.334074	0.517532	-0.3291	0.524172	0.860119	0.0279816	0.181334	0.73098	-0.898096	0.0150474	0.630574	0.179504	-0.837999	0.0372405	0.235057	0.653908	-0.269622
Cs7g30620	Pyrimidine metabolism	LBD	yellow	-0.931132	0.00695086	1.70445	18.4742	38.7462	14.8489	16.9812	33.6906	AT2G30130.1	1e-79	Lateral organ boundaries (LOB) domain family protein	-0.518972	0.291429	0.0669805	0.89968	0.082945	0.875868	0.690978	0.128487	-0.582903	0.224674	0.920038	0.00933519	-0.670062	0.14533	0.290116	0.577036	0.104579	0.843704	0.256969	0.62303	-0.0233667	0.964956	0.72776	0.101083	0.0407393	0.938925	-0.902501	0.0137955	0.477506	0.338179	-0.895141	0.0159165	0.221941	0.672555	-0.0666163
Cs8g04280	-	C2H2	yellow	-0.913856	0.0108116	34.07	126.793	260.401	79.6994	153.869	234.65	AT1G27730.1	5e-56	salt tolerance zinc finger	-0.638356	0.17253	0.205483	0.696113	0.13353	0.800896	0.654669	0.158289	-0.684916	0.133277	0.980747	0.000552466	-0.636559	0.174131	0.370807	0.469282	0.31765	0.53955	0.207592	0.693086	-0.151147	0.775006	0.70502	0.117686	-0.048328	0.927564	-0.932087	0.00676157	0.538369	0.270467	-0.82632	0.0426276	0.293881	0.571869	-0.0395378
Cs5g32400	Plant hormone signal transduction	ARF	yellow	-0.87982	0.0207971	1.38757	5.29127	5.94549	3.35785	5.73536	7.68863	AT1G59750.4	1e-160	auxin response factor 1	-0.380597	0.45667	-0.0690158	0.896641	-0.279213	0.592065	0.255768	0.624714	-0.556409	0.251516	0.917591	0.00990712	-0.430415	0.394247	0.289158	0.578352	0.388841	0.446134	0.385878	0.449912	-0.017822	0.97327	0.542621	0.265952	-0.077964	0.883291	-0.9679	0.00152904	0.478559	0.336961	-0.723499	0.104109	0.619167	0.189934	0.25788
Cs4g14590	-	HSF	yellow	-0.87059	0.0240368	2.95514	8.01672	14.464	6.58785	10.2806	16.1333	AT2G26150.1	1e-82	heat shock transcription factor A2	-0.606277	0.202009	0.102071	0.847425	-0.0314794	0.952797	0.507978	0.303573	-0.602947	0.205179	0.981706	0.000498952	-0.688024	0.130811	0.446213	0.375102	0.303925	0.558149	0.15636	0.767371	0.0204707	0.969298	0.563556	0.244158	-0.18657	0.723392	-0.929183	0.00734507	0.437634	0.385457	-0.798138	0.0570095	0.357549	0.486531	0.156488
Cs7g28700	-	C2H2	yellow	-0.864879	0.0261529	1.82565	7.13864	19.0803	2.12063	3.79432	12.4046	AT2G37430.1	2e-35	C2H2 and C2HC zinc fingers superfamily protein	-0.594375	0.213428	0.186631	0.723304	0.422329	0.40417	0.841469	0.0357062	-0.755161	0.0825809	0.840639	0.0360705	-0.590836	0.216873	0.348009	0.49906	0.074886	0.887881	0.237544	0.650385	-0.270147	0.604637	0.830493	0.0406635	0.0877731	0.868678	-0.760462	0.0791957	0.403962	0.427017	-0.901525	0.0140686	-0.0520503	0.921995	-0.23311
Cs4g15820	-	HSF	yellow	-0.85234	0.0310955	4.67966	22.1506	52.0841	7.24771	23.6863	59.6014	AT3G24520.1	7e-98	heat shock transcription factor C1	-0.649717	0.162557	0.0868444	0.870061	0.133757	0.800561	0.556237	0.251694	-0.745974	0.0885977	0.96625	0.00168938	-0.674819	0.141421	0.57118	0.236402	0.253469	0.627938	0.160432	0.761417	-0.0731611	0.890454	0.609426	0.199031	-0.233009	0.656812	-0.86326	0.0267684	0.304868	0.556865	-0.862416	0.027092	0.180078	0.732803	0.174071
Cs2g02790	Plant-pathogen interaction	WRKY	yellow	-0.850939	0.0316729	3.04619	9.3444	26.0298	6.56491	11.6609	25.6798	AT4G04450.1	1e-166	WRKY family transcription factor	-0.684122	0.133909	0.162275	0.758724	0.181012	0.731447	0.658084	0.155374	-0.683217	0.134633	0.961855	0.00215479	-0.74628	0.088394	0.518443	0.29201	0.211459	0.687539	0.094474	0.858711	-0.0433343	0.935039	0.624232	0.185273	-0.189425	0.71926	-0.854638	0.0301595	0.365793	0.475783	-0.855039	0.0299976	0.136273	0.796855	0.0629392
Cs3g21660	-	ERF	yellow	-0.850551	0.0318335	0.718937	3.51397	8.72812	1.6528	3.29078	9.80682	AT2G33710.1	1e-36	Integrase-type DNA-binding superfamily protein	-0.626689	0.183029	0.0489745	0.926597	0.136431	0.796623	0.585288	0.222317	-0.711148	0.113103	0.946153	0.00427124	-0.711217	0.113052	0.563286	0.244434	0.166636	0.75236	0.151629	0.7743	-0.0180146	0.972981	0.610607	0.197919	-0.219886	0.675486	-0.842657	0.0351875	0.268735	0.606601	-0.890302	0.0173903	0.125815	0.812274	0.164231
Cs5g33730	-	GATA	yellow	-0.838796	0.0368857	9.58252	23.3727	34.6569	18.7231	28.2754	44.7583	AT5G49300.1	6e-32	GATA transcription factor 16	-0.540786	0.267897	-0.00233326	0.9965	-0.151082	0.775101	0.366605	0.474729	-0.575512	0.232041	0.959405	0.00243843	-0.646747	0.16514	0.479651	0.335699	0.308875	0.551421	0.182792	0.728866	0.0871638	0.869585	0.482617	0.33228	-0.252386	0.629459	-0.918284	0.00974331	0.357487	0.486612	-0.772377	0.0718216	0.41952	0.407637	0.300894
Cs7g17180	Plant-pathogen interaction	WRKY	yellow	-0.828145	0.0417635	4.76624	10.7625	14.3262	7.24083	14.2822	17.3782	AT4G18170.1	6e-66	WRKY DNA-binding protein 28	-0.558263	0.249599	0.127875	0.809234	-0.148033	0.779572	0.31528	0.54275	-0.613719	0.195001	0.963407	0.00198409	-0.502607	0.309572	0.39459	0.438835	0.524776	0.285095	0.224781	0.668507	-0.0880981	0.868195	0.499818	0.312705	-0.192842	0.714323	-0.948655	0.00388676	0.514683	0.296145	-0.657128	0.156188	0.572171	0.235402	0.225995
Cs1g06760	-	NAC	yellow	-0.820572	0.0454032	41.6983	100.333	290.495	97.9502	130.297	301.328	AT4G27410.2	1e-136	NAC (No Apical Meristem) domain transcriptional regulator superfamily protein	-0.672569	0.143264	0.127382	0.80996	0.141436	0.78926	0.638118	0.172742	-0.621299	0.187966	0.943139	0.00475784	-0.798603	0.0567568	0.538829	0.269977	0.153548	0.771488	0.0446039	0.933139	0.0527107	0.921007	0.566021	0.241639	-0.233995	0.655414	-0.82814	0.0417658	0.312983	0.545856	-0.848046	0.0328809	0.110276	0.835256	0.108201
Cs2g19010	Circadian rhythm - plant	CO-like	yellow	-0.820163	0.0456041	1.6125	3.31852	8.38985	1.33789	4.55963	8.85363	AT3G07650.4	1e-159	CONSTANS-like 9	-0.736215	0.0951967	0.214198	0.683617	0.212226	0.68644	0.593684	0.214099	-0.769088	0.0738247	0.977914	0.00072629	-0.686538	0.131988	0.591787	0.215945	0.342109	0.506857	0.0838154	0.874571	-0.139068	0.792742	0.596693	0.211185	-0.262004	0.615987	-0.848567	0.0326614	0.3554	0.489345	-0.80653	0.0525251	0.167915	0.750495	0.119674
Cs7g03570	-	NAC	yellow	-0.813162	0.0491018	21.421	56.7781	194.337	41.8405	45.8072	106.719	AT1G69490.1	1e-115	NAC-like, activated by AP3/PI	-0.621569	0.187718	0.291697	0.574865	0.459479	0.359284	0.91862	0.00966457	-0.640654	0.170493	0.798179	0.0569872	-0.649098	0.163094	0.270269	0.604468	0.0463897	0.930465	0.130395	0.805515	-0.227339	0.664866	0.796793	0.057744	0.125144	0.813264	-0.713737	0.111191	0.470726	0.346063	-0.831181	0.0403443	-0.0901841	0.865091	-0.357001
Malic acid				GS.malic	p.GS.malic
orange1.1t01603	-	HSF	brown	0.87175	0.0236173	64.7246	129.761	135.203	100.072	96.2801	120.71	AT4G18880.1	4e-83	heat shock transcription factor A4A	-0.0604295	0.909466	-0.243003	0.64267	-0.113594	0.830342	0.520627	0.289618	-0.482942	0.331905	0.697681	0.12328	-0.242768	0.643002	-0.116241	0.826424	-0.0461784	0.930782	0.69989	0.121584	-0.13627	0.796861	0.865706	0.0258414	0.462051	0.356245	-0.862933	0.0268935	0.523165	0.286848	-0.876774	0.0218415	0.382291	0.454498	-0.17798
Cs1g16200	-	Trihelix	brown	-0.858442	0.0286395	14.2048	5.26954	4.24772	10.3862	9.95543	5.39759	AT3G54390.1	1e-111	sequence-specific DNA binding transcription factors	0.163476	0.75697	0.218686	0.6772	0.06443	0.903489	-0.517627	0.292906	0.600379	0.207636	-0.775778	0.0697767	0.294176	0.571465	-0.0369366	0.94462	-0.0237447	0.96439	-0.662256	0.151843	0.167009	0.751816	-0.861562	0.0274211	-0.338001	0.512306	0.895144	0.0159156	-0.471103	0.345623	0.920512	0.00922649	-0.358014	0.485923	0.0829641
Cs4g13650	-	HRT-like	brown	-0.838903	0.036838	15.286	4.3914	1.63828	12.9188	10.3671	2.55622	AT5G56780.1	1e-93	effector of transcription2	0.319036	0.537683	0.129351	0.807055	-0.0626871	0.906093	-0.549324	0.258895	0.74401	0.0899086	-0.847099	0.0332807	0.357771	0.486241	-0.223174	0.670796	-0.114639	0.828795	-0.572059	0.235515	0.238184	0.64948	-0.851731	0.0313458	-0.188632	0.720408	0.894527	0.0161001	-0.411901	0.417091	0.942939	0.00479111	-0.277351	0.594642	0.0187916
Cs5g01740	-	Dof	brown	-0.861897	0.0272916	12.9523	6.01607	2.65874	13.6695	12.6407	4.72256	AT4G24060.1	7e-73	Dof-type zinc finger DNA-binding family protein	0.357615	0.486446	0.100006	0.850491	-0.279587	0.591546	-0.641092	0.170106	0.817237	0.0470509	-0.766044	0.0757003	0.359172	0.484409	-0.304868	0.556865	-0.00723417	0.989149	-0.510853	0.30038	0.312604	0.546368	-0.869921	0.0242805	-0.16899	0.748929	0.754674	0.0828948	-0.273083	0.600559	0.958329	0.00256852	-0.0230271	0.965465	0.0797487
Cs7g22920	-	NAC	brown	-0.833645	0.0392092	28.6805	11.6935	7.42655	18.143	19.4749	10.3823	AT4G17980.1	1e-108	NAC domain containing protein 71	0.179539	0.733585	0.2	0.704	0.0954828	0.857211	-0.561541	0.246224	0.502789	0.309368	-0.778802	0.0679815	0.394917	0.43842	-0.0149831	0.977527	0.035202	0.947219	-0.58374	0.223846	0.0545643	0.918235	-0.824247	0.0436194	-0.327474	0.526348	0.895213	0.0158951	-0.489169	0.324772	0.915752	0.0103476	-0.34389	0.5045	0.107481
Cs8g16850	-	C2H2	brown	-0.836379	0.0379675	26.0076	13.0397	4.58892	25.888	21.5102	7.73656	AT5G03150.1	1e-125	C2H2-like zinc finger protein	0.452739	0.367291	0.0184016	0.972401	-0.234354	0.654905	-0.649032	0.163152	0.816354	0.0474919	-0.862271	0.0271477	0.44379	0.378018	-0.343581	0.504908	-0.117242	0.824943	-0.446671	0.374553	0.281436	0.588992	-0.847025	0.0333121	-0.100496	0.849764	0.840377	0.0361859	-0.359468	0.484023	0.950176	0.00366184	-0.121041	0.819325	0.0517204
Cs8g18320	-	Dof	brown	-0.877122	0.0217208	4.40935	1.0746	0.001	5.50368	4.70838	1.31403	AT1G07640.2	3e-63	Dof-type zinc finger DNA-binding family protein	0.305232	0.55637	0.0965393	0.855641	-0.341095	0.5082	-0.615069	0.19374	0.851925	0.031266	-0.689636	0.12954	0.229451	0.661863	-0.259092	0.620058	-0.0206477	0.969033	-0.567288	0.240349	0.427983	0.397223	-0.891692	0.0169606	-0.232556	0.657455	0.687827	0.130967	-0.258007	0.621577	0.911467	0.0114101	0.00920778	0.986189	0.130488
Cs8g20290	-	C3H	brown	-0.85548	0.0298197	34.1621	16.2655	9.35225	28.9207	28.3657	12.4583	AT5G58620.1	0	zinc finger (CCCH-type) family protein	0.31143	0.547958	0.151225	0.774891	-0.109667	0.836159	-0.615842	0.193019	0.707151	0.116083	-0.814782	0.0482815	0.4179	0.409641	-0.224609	0.668751	0.0054544	0.991818	-0.535301	0.273743	0.180063	0.732825	-0.856409	0.0294472	-0.201127	0.702378	0.849107	0.0324352	-0.358561	0.485208	0.976628	0.000813006	-0.1669	0.751974	0.0555246
Cs6g17670	-	bHLH	greenyellow	0.95403	0.00312125	0.001	3.80918	7.00176	1.79165	2.28978	3.17584	AT5G37800.1	1e-63	RHD SIX-LIKE 1	-0.356579	0.487801	0.164588	0.755348	0.28432	0.585012	0.827289	0.0421677	-0.589364	0.218312	0.734007	0.0967189	-0.359969	0.483368	-0.0613337	0.908115	0.0749457	0.887792	0.460301	0.358312	-0.355845	0.488762	0.941953	0.00495639	0.45451	0.365181	-0.798811	0.0566439	0.665168	0.149399	-0.814873	0.0482358	0.16624	0.752937	-0.484697
Cs9g13980	-	bHLH	greenyellow	-0.893853	0.0163027	4.39961	3.26963	1.24716	4.29816	4.63644	2.93569	AT3G57800.2	1e-104	basic helix-loop-helix (bHLH) DNA-binding superfamily protein	0.441835	0.380375	-0.0929654	0.860954	-0.475752	0.340212	-0.871951	0.023545	0.692862	0.127014	-0.69026	0.12905	0.487982	0.326127	-0.218325	0.677716	0.111632	0.833247	-0.320487	0.535728	0.288312	0.579514	-0.875318	0.0223493	-0.244946	0.639929	0.642175	0.16915	-0.337423	0.513074	0.901747	0.0140061	0.181076	0.731355	0.345788
Cs1g23520	-	TALE	turquoise	-0.815389	0.0479758	1.85064	0.412598	0.0325614	1.40325	0.885248	0.158768	AT4G36870.2	1e-163	BEL1-like homeodomain 2	0.346702	0.500784	0.0597886	0.910424	0.00481428	0.992779	-0.526181	0.283569	0.705854	0.117058	-0.888771	0.0178698	0.360653	0.482476	-0.177082	0.737153	-0.224169	0.669379	-0.553961	0.254056	0.238353	0.649241	-0.83178	0.0400666	-0.19171	0.715958	0.954131	0.00310769	-0.525493	0.284316	0.890277	0.0173982	-0.406351	0.424023	0.0338447
Cs1g15730	-	MYB_related	turquoise	0.82235	0.044536	4.30965	32.9185	49.0542	8.28984	29.0361	39.8169	AT3G16350.1	1e-122	Homeodomain-like superfamily protein	-0.497199	0.315657	0.1491	0.778007	0.148728	0.778553	0.609258	0.19919	-0.780912	0.066741	0.923831	0.00848164	-0.374978	0.463896	0.218685	0.677202	0.371916	0.467848	0.451703	0.368528	-0.376998	0.461294	0.845219	0.0340817	0.157171	0.766185	-0.944868	0.0044755	0.613735	0.194985	-0.825952	0.0428029	0.377275	0.460938	-0.134396
Cs1g06220	-	MYB	turquoise	0.907613	0.0124086	1.25133	6.08692	5.8845	1.21127	2.70202	4.56738	AT4G21440.1	1e-101	MYB-like 102	-0.146725	0.781492	-0.142115	0.788263	0.138922	0.792958	0.494355	0.318875	-0.77169	0.0722379	0.674306	0.141841	-0.0427914	0.935852	0.0240931	0.963867	0.133847	0.800428	0.754507	0.0830029	-0.483105	0.331719	0.931884	0.00680158	0.415208	0.412979	-0.782181	0.0660002	0.450206	0.370316	-0.840514	0.0361255	0.276326	0.59606	-0.179638
Cs6g19280	Circadian rhythm - plant	CO-like	turquoise	0.897007	0.015365	6.91152	15.8359	19.2624	5.88739	13.6804	12.2384	AT3G02380.1	1e-154	CONSTANS-like 2	-0.379453	0.458138	0.271492	0.602768	0.302349	0.560297	0.626601	0.183109	-0.775899	0.0697043	0.733125	0.0973293	-0.0696557	0.895685	-0.0343275	0.948529	0.4369	0.386348	0.561818	0.245939	-0.673189	0.142756	0.927586	0.00767571	0.420908	0.405923	-0.805619	0.0530035	0.73948	0.0929649	-0.656653	0.156592	0.35776	0.486255	-0.420774
Cs8g16930	Plant hormone signal transduction	ARF	turquoise	-0.824963	0.0432756	5.1037	1.28684	0.999077	3.66432	2.2412	1.67021	AT5G60450.1	0	auxin response factor 4	0.211101	0.688053	0.0525396	0.921263	0.104963	0.843134	-0.453771	0.366061	0.604307	0.203882	-0.808528	0.0514824	0.187512	0.722028	0.047574	0.928693	-0.286183	0.582445	-0.66259	0.151562	0.305331	0.556236	-0.845007	0.0341726	-0.36632	0.475098	0.954182	0.00310086	-0.670122	0.145281	0.779019	0.0678534	-0.567317	0.240319	0.143331
Cs2g23600	-	C3H	yellow	0.863487	0.0266815	1.24512	10.3779	19.8482	2.65155	8.00979	13.972	AT1G03790.1	2e-96	Zinc finger C-x8-C-x5-C-x3-H type family protein	-0.548616	0.259637	0.182401	0.729433	0.28212	0.588047	0.746496	0.088251	-0.777125	0.0689743	0.904008	0.0133795	-0.478009	0.337598	0.255197	0.625514	0.243151	0.642461	0.369909	0.470444	-0.345368	0.502545	0.87166	0.0236499	0.156418	0.767286	-0.885852	0.018801	0.557351	0.250541	-0.876616	0.0218962	0.194925	0.711315	-0.214518
Cs3g10860	-	bZIP	yellow	0.855736	0.0297169	1.45256	2.92141	4.63516	1.91734	2.8098	3.50058	AT5G28770.2	3e-68	bZIP transcription factor family protein	-0.563097	0.244628	0.241022	0.645468	0.265244	0.611465	0.769271	0.0737122	-0.720272	0.106428	0.906918	0.0125931	-0.499197	0.313404	0.20138	0.702013	0.269621	0.605368	0.334074	0.517532	-0.3291	0.524172	0.860119	0.0279816	0.181334	0.73098	-0.898096	0.0150474	0.630574	0.179504	-0.837999	0.0372405	0.235057	0.653908	-0.269622
Cs7g28700	-	C2H2	yellow	0.837746	0.0373537	1.82565	7.13864	19.0803	2.12063	3.79432	12.4046	AT2G37430.1	2e-35	C2H2 and C2HC zinc fingers superfamily protein	-0.594375	0.213428	0.186631	0.723304	0.422329	0.40417	0.841469	0.0357062	-0.755161	0.0825809	0.840639	0.0360705	-0.590836	0.216873	0.348009	0.49906	0.074886	0.887881	0.237544	0.650385	-0.270147	0.604637	0.830493	0.0406635	0.0877731	0.868678	-0.760462	0.0791957	0.403962	0.427017	-0.901525	0.0140686	-0.0520503	0.921995	-0.23311
[truncated: 29 more columns]
